# Supplementary material for: An improved repertoire of splicing variants and their potential roles in Arabidopsis photomorphogenic development
Source: Genome Biol. 2022 Feb 9;23:50. doi: 10.1186/s13059-022-02620-2 (PMC8827149; doi:10.1186/s13059-022-02620-2)
Supplement: Supplementary file 2 — Additional file 2: Table S1. Statistics of the Iso-seq data in this study. [file 13059_2022_2620_MOESM2_ESM.xlsx]

## Sheet: Statistics of the Iso-seq data
Additional file 2: Table S1. Statistics of the Iso-seq data in this study.
Libraries	D4h		L4h
	1-2 kb	2-4 kb	1-2 kb	2-4 kb
Number of SMRT cells	2	2	2	2
Reads of insert	218556	192749	194670	185855
Mean read length of insert (bp)	1273.5	1784.1	1283.9	1748.9
Mean read quality of insert a	0.97	0.96	0.97	0.96
Mean number of read passes	10.5	7.55	12.35	8.44
Number of FL-NC reads b	77361	59282	96714	71740
Average FL-NC read length (bp)	1228.6	1822.7	1230.5	1717.3
aData filtering with minimum full passes of 2 and minimum accuracy of 90.
bFL-NC: full-length non-chimeric.
