# Supplementary material for: An improved repertoire of splicing variants and their potential roles in Arabidopsis photomorphogenic development
Source: Genome Biol. 2022 Feb 9;23:50. doi: 10.1186/s13059-022-02620-2 (PMC8827149; doi:10.1186/s13059-022-02620-2)
Supplement: Supplementary file 3 — Additional file 3: Table S2. Expression levels of the top 10 most abundant transcripts and their representation in D4h and L4h Iso-seq datasets. [file 13059_2022_2620_MOESM3_ESM.xlsx]

## Sheet: D4h and L4h_Top 10
Additional file 3: Table S2. Expression levels of the top 10 most abundant transcripts and their representation in D4h and L4h Iso-seq datasets.
	Top 10_ Iso-seq	Iso-seq_Read Counta	Fraction in total read counts (%)	RPKMb
D4h	ATCG01130	45	0.0387597	221.989
	AT1G04960	42	0.0361757	20.4264
	AT1G31860	42	0.0361757	6.10667
	AT5G56760	37	0.0318691	43.9939
	AT2G45010	36	0.0310078	12.7383
	AT4G19140	36	0.0310078	17.1241
	AT2G01100	35	0.0301464	42.6542
	AT5G13240	35	0.0301464	51.8455
	AT5G22360	35	0.0301464	44.5023
	AT1G58602	34	0.0292851	10.04
L4h	ATCG01130	59	0.040844	372.458
	AT4G18060	46	0.0318445	27.9646
	AT4G37880	44	0.0304599	35.1555
	AT1G06210	43	0.0297677	14.6253
	AT3G61140	43	0.0297677	17.0225
	AT2G03760	42	0.0290754	9.66711
	AT3G02600	42	0.0290754	22.9027
	AT1G31860	41	0.0283831	9.37611
	AT5G22320	41	0.0283831	7.60379
	AT2G31790	40	0.0276909	10.8795
a The read count values were calculated from FL-NC reads .
bGene expression levels as RPKM from RNA-seq results (49).
