# Supplementary material for: An improved repertoire of splicing variants and their potential roles in Arabidopsis photomorphogenic development
Source: Genome Biol. 2022 Feb 9;23:50. doi: 10.1186/s13059-022-02620-2 (PMC8827149; doi:10.1186/s13059-022-02620-2)
Supplement: Supplementary file 4 — Additional file 4: Table S3. A summary of Iso-seq gene models exceeding annotated transcript length. [file 13059_2022_2620_MOESM4_ESM.xlsx]

## Sheet: transcripts >100% coverage
Additional file 4: Table S3. A summary of Iso-seq gene models with exceeding annotated transcript length.
Library	Gene number	Theoretical lengtha (nt)	Experimental lengthb (nt)	Number of genes with AS c
D4h	7273	1423.2	1573.64	3254
L4h	8291	1430.82	1587.14	3825
aAveraged length of the TAIR10 represented transcripts.
bAveraged length of the Iso-seq-identified transcripts.
cNumbers of genes with AS events have > 100% coverage.
