# Supplementary material for: An improved repertoire of splicing variants and their potential roles in Arabidopsis photomorphogenic development
Source: Genome Biol. 2022 Feb 9;23:50. doi: 10.1186/s13059-022-02620-2 (PMC8827149; doi:10.1186/s13059-022-02620-2)
Supplement: Supplementary file 5 — Additional file 5: Table S4. A summary of full-length gene models identified in this study. [file 13059_2022_2620_MOESM5_ESM.xlsx]

## Sheet: FL_gene models
Additional file 5: Table S4. A summary of full-length gene models identified in this study.
Gene locus	Coverage (%)a	D4hb	L4hb	Fit_modelc	AS events	EventCntd	Exon structure
AT1G01010	99.7038	+	+	[AT1G01010.1]		0	([1])-([2])-([3])-([4])-([5])-([6]-5)
AT1G01010	84.9526	+		[]	altD	1	(-31[1])-([2]-217)-([3])-([4])-([5])-([6]-6)
AT1G01020	94.0092	+	+	[AT1G01020.1]	altTEE	1	(-40[1])-([2])-([3])-([4])-([5])-([6])-([7])-([8])-([9]-378)-[10]
AT1G01020	129.402	+	+	[]	IR-altTEE	3	(-55[1])-([2])-([3]=[4]=[5])-([6])-([7])-([8])-([9]-397)-[10]
AT1G01020	92.6743		+	[]	IR-altTEE	2	(-46[1])-([2])-([3])-([4])-([5])-([6])-([7])-([8]=[9]-491)-[10]
AT1G01020	124.876		+	[]	IR-altTEE	3	(-63[1])-([2]=[3]=[4])-([5])-([6])-([7])-([8])-([9]-423)-[10]
AT1G01030	88.6089	+		[AT1G01030.1]		0	(-235[1])-([2]+18)
AT1G01050	104.816	+	+	[AT1G01050.1]		0	(-1[1])-([2])-([3])-([4])-([5])-([6])-([7])-([8])-([9]+48)
AT1G01050	122.439		+	[]	IR	3	(-40[1])-([2])-([3])-([4])-([5]=[6]=[7]=[8])-([9]-39)
AT1G01060	98.3899	+	+	[AT1G01060.4]	altA-ES	2	(+13[1])-([2])-([3])-([4])-([5])-[5^1]-([6])-([7])-(-3[8])-([9]-71)-[9^1]
AT1G01060	86.6663	+		[]	altD-altA-ES	6	(+13[1])-([2])-([3])-([4]-93)-[5]-[5^1]-[6]-[7]-(-268[8])-([9]-69)-[9^1]
AT1G01060	101.227		+	[]	altD-crypticI-ES	3	(+13[1])-([2]+71)-([3])-([4])-([5])-[5^1]-([6])-([7])-([8 192)-(262])-([9]-71)-[9^1]
AT1G01060	101.132		+	[]	altD-ES	3	(+13[1])-([2]+71)-([3])-([4])-([5])-[5^1]-([6])-([7]-1)-([8])-([9]-92)-[9^1]
AT1G01070	101.907	+	+	[AT1G01070.1]		0	(+1[1])-([2])-([3])-([4])-([5])-([6]+24)
AT1G01070	99.7906		+	[]	crypticI	1	(-17[1])-([2])-([3 68)-(116])-([4])-([5])-([6]-3)
AT1G01080	85.8984	+	+	[AT1G01080.1]	altD	1	(-189[1]-3)-([2])-([3])-([4]+3)
AT1G01090	96.9269	+		[]	IR	1	(-7[1])-([2]=[3]-135)
AT1G01090	99.4468		+	[AT1G01090.1]		0	(-7[1])-([2])-([3]-2)
AT1G01100	98.8468	+	+	[AT1G01100.2]	altD-altTSE	2	(-12[0^1]-3)-[1]-([2])-([3])-([4]-4)
AT1G01110	104.097	+	+	[AT1G01110.2]		0	(+63[1])-([2])-([3])-([4])-([5]+10)
AT1G01120	100.579	+	+	[AT1G01120.1]		0	(-2[1]+13)
AT1G01140	100.711	+	+	[AT1G01140.1]	altD	1	([1])-([2])-([3])-([4])-([5])-([6])-([7])-([8])-([9])-([10])-([11])-([12])-([13]-12)-([14]+12)
AT1G01140	85.0799	+		[]	altD-altTSE	2	[1]-(67084 67017)-([2])-([3])-([4])-([5])-([6])-([7])-([8])-([9])-([10])-([11])-([12])-([13]-12)-([14]-17)
AT1G01150	105.178	+		[]	altTEE	1	(-22[1])-([2])-([3]+254)-[4]
AT1G01160	105.745	+	+	[AT1G01160.1]	ES	1	(+52[1])-[2]-([3])-([4])-([5])-([6]+7)
AT1G01160	127.547	+		[]	IR	2	(+48[1]=[2]=[3])-([4])-([5])-([6]-52)
AT1G01160	133.392		+	[]	IR	3	(-11[1]=[2]=[3]=[4])-([5])-([6]-50)
AT1G01170	86.8787	+		[AT1G01170.1]		0	(-6[1])-([2])-([3]-66)
AT1G01180	111.224	+	+	[AT1G01180.1]		0	(+50[1]+82)
AT1G01190	108.893		+	[AT1G01190.1]		0	(+84[1])-([2]+59)
AT1G01200	102.953	+		[]	altTSE	1	(88365 88273)-(-61[1])-([2]-3)
AT1G01200	125.153	+	+	[AT1G01200.1]		0	(+216[1])-([2]+31)
AT1G01200	165.071		+	[]	IR-altTSE	2	(88482 88445)-(-61[1]=[2]-55)
AT1G01210	243.831	+	+	[AT1G01210.1]		0	(+17[1])-([2])-([3]+869)
AT1G01220	98.3012	+		[AT1G01220.1]		0	(-108[1])-([2])-([3])-([4])-([5])-([6])-([7])-([8]+48)
AT1G01225	101.659	+	+	[AT1G01225.1]		0	(-18[1])-([2]+35)
AT1G01225	136.098	+		[]	IR	1	(-33[1]=[2]+7)
AT1G01230	100.361	+	+	[AT1G01230.1]		0	(+5[1])-([2])-([3]-2)
AT1G01230	129.928		+	[]	IR	1	(-16[1])-([2]=[3]-37)
AT1G01240	106.056	+	+	[AT1G01240.1]		0	(+15[1])-([2]+63)
AT1G01240	114.757	+	+	[AT1G01240.2]	altD	1	(+2[1]+189)-([2]-1)
AT1G01240	149.548	+	+	[AT1G01240.3]	IR	1	(+15[1]=[2]-2)
AT1G01240	98.8354	+	+	[AT1G01240.3]	altTSE	1	[1]-(+88[2]+7)
AT1G01240	102.624		+	[AT1G01240.2]	altTSE	1	[1]-(100113 100220)-([2])
AT1G01260	100.12	+	+	[AT1G01260.3]	crypticI	1	(+3[1 298)-(374]-12)
AT1G01260	98.8225	+		[AT1G01260.2]	crypticI	1	(-65[1 298)-(381]-81)
AT1G01260	100.117	+	+	[AT1G01260.1]		0	(+3[1]-14)
AT1G01290	122.712	+		[]	crypticI	1	(-5[1])-([2 720)-(863]+217)-[2^1]
AT1G01290	125.27	+	+	[AT1G01290.2]	altD-altTEE	2	(+25[1])-([2]-210)-([2^1]+232)
AT1G01290	138.74	+	+	[AT1G01290.1]		0	(+70[1])-([2]+348)-[2^1]
AT1G01300	94.5664	+	+	[AT1G01300.1]		0	(-91[1]-8)
AT1G01340	100.668	+		[AT1G01340.2]		0	(-4[1])-([2])-([3])-([4])-([5])-([6])-([7])-([8])-([9]+20)
AT1G01340	103.974	+	+	[]	ES	1	(+29[1])-[2]-([3])-([4])-([5])-([6])-([7])-([8])-([9]+63)
AT1G01340	110.559		+	[]	altTSE	1	[1]-(+221[2])-([3])-([4])-([5])-([6])-([7])-([8])-([9]+19)
AT1G01350	97.9286	+	+	[AT1G01350.1]		0	(-16[1])-([2])-([3])-([4]-13)
AT1G01350	103		+	[]	IR	1	(-34[1])-([2])-([3]=[4]-13)
AT1G01360	113.1	+	+	[AT1G01360.1]		0	(+20[1])-([2])-([3]+111)
AT1G01370	105.582	+	+	[AT1G01370.2]	altTSE	1	[1]-(+50[2])-([3])-([4])-([5])-([6])-([7])-([8])-([9])-([10]+14)
AT1G01390	113.1	+	+	[AT1G01390.1]		0	(+95[1]+126)
AT1G01420	113.158	+	+	[AT1G01420.1]		0	(+61[1]+139)
AT1G01430	105.542	+	+	[AT1G01430.1]		0	(+21[1])-([2])-([3]+70)
AT1G01430	114.799		+	[]	IR	2	(-41[1]=[2]=[3]+71)
AT1G01440	120.261	+	+	[AT1G01440.1]		0	(+205[1])-([2])-([3])-([4])-([5]+245)
AT1G01448	103.189	+		[]	crypticI	1	(+16[1])-([2])-([3])-([4])-([5 207)-(320]+48)
AT1G01448	106.302	+	+	[]	crypticI	1	(+21[1])-([2])-([3])-([4])-([5 207)-(534]+92)
AT1G01448	105.466	+		[]	altD-crypticI	2	(+17[1])-([2]+32)-([3])-([4])-([5 207)-(534]+49)
AT1G01448	112.034	+		[]	IR	2	(+18[1])-([2]=[3])-([4]=[5]+48)
AT1G01448	126.05	+		[]	IR	2	(+17[1]=[2])-([3])-([4]=[5]+50)
AT1G01448	90.7032	+		[AT1G01448.1]	altTSE	1	[1]-(-161[2])-([3])-([4])-([5]+50)
AT1G01448	105.616		+	[AT1G01448.1]		0	(+69[1])-([2])-([3])-([4])-([5]+50)
AT1G01448	107.126		+	[]	IR	1	(+17[1])-([2])-([3]=[4])-([5]+50)
AT1G01470	85.4195	+	+	[AT1G01470.1]		0	(-62[1])-([2]-44)
AT1G01480	100.365	+	+	[AT1G01480.1]		0	(+10[1])-([2])-([3])-([4]-3)
AT1G01480	113.542	+		[]	IR	1	(+10[1])-([2])-([3]=[4]-22)
AT1G01490	107.136	+	+	[AT1G01490.1]		0	([1])-([2])-([3]+79)
AT1G01490	134.376		+	[]	IR	1	(-187[1])-([2]=[3]-33)
AT1G01500	101.164	+	+	[AT1G01500.1]		0	(-4[1])-([2]+21)
AT1G01520	143.403		+	[AT1G01520.1]		0	(+56[1])-([2])-([3])-([4])-([5])-([6])-([7])-([8]+319)
AT1G01540	103.385	+	+	[AT1G01540.2]		0	(+34[1])-([2])-([3])-([4])-([5])-([6])-([7]+31)
AT1G01550	99.1781	+	+	[AT1G01550.1]		0	(+10[1])-([2])-([3]-22)
AT1G01550	104.396	+	+	[AT1G01550.2]	altTSE	1	[1]-(+89[2])-([3]-22)
AT1G01550	86.6109	+		[AT1G01550.1, AT1G01550.2]	altTSE	1	[1]-[2]-([3]-23)
AT1G01550	95.8219		+	[]	ES	1	(-12[1])-[2]-([3]-49)
AT1G01570	120.39		+	[AT1G01570.1]		0	(+184[1])-([2])-([3]+109)
AT1G01600	92.0018	+		[AT1G01600.1]		0	(-9[1])-([2]-164)
AT1G01610	94.5582		+	[AT1G01610.1]		0	(-25[1])-([2])-([3])-([4]-76)
AT1G01630	110.308	+	+	[AT1G01630.1]		0	(+140[1])-([2])-([3])-([4])-([5]-16)
AT1G01640	102.397	+	+	[AT1G01640.1]		0	(-5[1])-[1^1]-([2])-([3]+27)
AT1G01650	95.3153	+	+	[AT1G01650.1]		0	(-21[1])-([2])-([3])-([4])-([5])-([6])-([7])-([8])-([9])-([10])-([11])-([12])-([13])-([14]-83)
AT1G01650	94.6541		+	[]	IR-altA	3	(-72[1])-([2])-(-7[3])-([4])-(-11[5])-([6])-([7])-([8])-([9])-([10]=[11])-([12])-([13])-([14]-178)
AT1G01650	94.3383		+	[]	IR-altA	2	(-77[1])-([2])-([3])-([4])-(-11[5])-([6])-([7])-([8]=[9])-([10])-([11])-([12])-([13])-([14]-256)
AT1G01690	100	+	+	[AT1G01690.1]		0	([1])-([2])-([3])-([4])-([5])-([6])-([7])-([8])-([9])-([10])-([11])-([12])-([13])-([14])
AT1G01700	112.963		+	[AT1G01700.1]		0	(+28[1])-([2])-([3])-([4])-([5])-([6])-([7]+161)
AT1G01710	110.126		+	[]	IR-casseteE-crypticI	4	(-68[1])-([2]=[3])-([4])-([5])-([6])-([7])-([8])-([9])-([10])-([11])-([12])-([13])-([14])-([15])-([16])-([17 89)-(312])-(266927 267019)-([18]=[19]+7)
AT1G01720	102.736	+	+	[AT1G01720.1]		0	([1])-([2])-([3]+36)
AT1G01720	102.128	+		[]	IR	1	([1]=[2])-([3]-58)
AT1G01725	101.104		+	[AT1G01725.1]		0	(-25[1])-([2]+30)
AT1G01730	96.2637	+	+	[AT1G01730.1]		0	(+10[1])-([2])-([3]-44)
AT1G01760	99.6951	+		[AT1G01760.1]		0	([1])-([2])-([3])-([4])-([5])-([6])-([7])-([8])-([9])-([10]-4)
AT1G01760	112.805	+		[]	altA	1	(+19[1])-([2])-([3])-([4])-([5])-([6])-([7])-([8])-([9])-(+10[10]+139)
AT1G01760	108.079		+	[]	altD-altTEE	2	(+55[1])-([2])-([3])-([4])-([5])-([6])-([7])-([8]+83)-([9]+10)-[10]
AT1G01770	92.3793	+	+	[]	altTEE	1	(+11[1])-([2])-([3])-([4])-([5])-([6])-([7])-([8])-([9])-([10])-([11])-([12])-([13])-([14]+135)-[15]-[16]
AT1G01770	105.069	+		[]	IR-crypticI	2	(-22[1])-([2])-([3])-([4])-([5])-([6])-([7])-([8])-([9])-([10]=[11])-([12])-([13])-([14 206)-(292])-([15])-([16]-15)
AT1G01770	104.826		+	[]	IR	1	(-22[1])-([2])-([3])-([4])-([5])-([6])-([7])-([8])-([9])-([10]=[11])-([12])-([13])-([14])-([15])-([16]-15)
AT1G01770	102.032		+	[]	IR	2	(-155[1])-([2])-([3])-([4])-([5])-([6]=[7])-([8])-([9])-([10]=[11])-([12])-([13])-([14])-([15])-([16]-11)
AT1G01780	132.789	+	+	[]	crypticI	1	(+262[1 5)-(88])-([2])-([3])-([4])-([5]+19)
AT1G01780	102.875	+	+	[AT1G01780.1]		0	(+7[1])-([2])-([3])-([4])-([5]+20)
AT1G01780	104.26	+		[]	IR	1	(+4[1]=[2])-([3])-([4])-([5]-42)
AT1G01800	114.534	+	+	[AT1G01800.1]		0	(+104[1])-([2])-([3])-([4])-([5]+55)
AT1G01800	103.656	+		[]	IR	1	(-23[1]=[2])-([3])-([4])-([5]-27)
AT1G01820	112.786	+	+	[AT1G01820.1]		0	(+133[1])-([2])-([3])-([4])-([5])-([6])-([7])-([8]+1)
AT1G01820	94.084		+	[]	altA	1	(+65[1])-(-63[2])-([3])-([4])-([5])-([6])-([7])-([8]-64)
AT1G01820	91.3168		+	[]	altTSE	1	[1]-(+8[2])-([3])-([4])-([5])-([6])-([7])-([8]+9)
AT1G01830	97.4287	+	+	[AT1G01830.2]		0	[0^1]-[0^2]-(+15[1])-([2])-([3]-70)
AT1G01830	96.2264		+	[AT1G01830.3]	altA-altTSE	2	(-24[0^1])-([0^2])-(-20[1])-([2])-([3]-68)
AT1G01860	104.148	+	+	[AT1G01860.1]		0	(+53[1])-([2])-([3])-([4])-([5])-([6])-([7])-([8])-([9]+3)
AT1G01860	108.37	+		[]	IR	1	(-59[1])-([2])-([3])-([4])-([5])-([6])-([7])-([8]=[9]-20)
AT1G01860	103.407	+		[]	altD	1	([1])-([2])-([3]+21)-([4])-([5])-([6])-([7])-([8])-([9]+25)
AT1G01860	107.111	+		[]	IR-altA	2	(-2[1]=[2])-([3])-([4])-(-10[5])-([6])-([7])-([8])-([9]-2)
AT1G01860	119.111		+	[]	IR	2	(-15[1])-([2])-([3])-([4])-([5]=[6])-([7])-([8]=[9]-2)
AT1G01880	100.752	+	+	[AT1G01880.1]		0	(+17[1])-([2])-([3])-([4])-([5])-([6])-([7]-2)
AT1G01910	104.469	+	+	[AT1G01910.4]	altA	1	([1])-([2])-([3])-([4])-([5])-([6])-([7])-(+34[8]+27)
AT1G01910	103.67	+	+	[AT1G01910.1]		0	(-1[1])-([2])-([3])-([4])-([5])-([6])-([7])-([8]+51)
AT1G01910	115.655	+	+	[AT1G01910.2]	IR	1	(+75[1])-([2])-([3])-([4])-([5])-([6])-([7]=[8]-27)
AT1G01910	99.3567	+	+	[AT1G01910.2]	altTEE	1	(+18[1])-([2])-([3])-([4])-([5])-([6])-([7]+145)-[8]
AT1G01920	104.693	+	+	[AT1G01920.2]	altD-altA	3	(+65[1])-([2])-([3])-([4])-([5])-([6])-([7]-17)-(+8[8])-([9])-([10])-([11])-(-66[12])-([13])-([14])-([15])-([16]+11)
AT1G01920	118.046	+		[]	IR-altD	4	(-20[1])-([2])-([3])-([4])-([5])-([6])-([7]-17)-([8])-([9])-([10])-([11]=[12]=[13]=[14])-([15])-([16]-22)
AT1G01920	104.965	+		[]	IR-altD-altA-altTSE	7	[1]-[2]-[3]-(+48[4])-([5])-([6])-([7]-17)-(+8[8])-(+5[9]=[10])-([11]=[12])-([13]=[14])-([15])-([16]-7)
AT1G01930	100.4	+	+	[AT1G01930.1]		0	(+11[1])-([2])-([3])-([4])-([5])-([6])-([7]-3)
AT1G01940	99.3207	+	+	[AT1G01940.1]		0	(-1[1])-([2])-([3])-([4])-([5]-4)
AT1G01970	101.88	+	+	[AT1G01970.1]		0	(+34[1])-([2]-3)
AT1G01990	90.1496	+		[]	crypticI	1	(+2[1 286)-(365]-118)
AT1G01990	125.765	+	+	[AT1G01990.1]		0	(+16[1]+287)
AT1G02000	98.484		+	[AT1G02000.1]		0	(+23[1]-50)
AT1G02010	102.528	+	+	[AT1G02010.1]		0	(-47[1])-([2])-([3])-([4])-([5])-([6])-([7])-([8])-([9])-([10])-([11])-([12])-([13])-([14])-([15])-([16])-([17])-([18])-([19])-([20])-([21]+61)
AT1G02010	107.686		+	[]	IR	1	(-53[1])-([2])-([3])-([4])-([5])-([6])-([7])-([8]=[9])-([10])-([11])-([12])-([13])-([14])-([15])-([16])-([17])-([18])-([19])-([20])-([21]+2)
AT1G02010	105.496		+	[]	IR	1	(-22[1])-([2])-([3])-([4]=[5])-([6])-([7])-([8])-([9])-([10])-([11])-([12])-([13])-([14])-([15])-([16])-([17])-([18])-([19])-([20])-([21]+40)
AT1G02010	81.5011		+	[]	altTSE	1	[1]-[2]-[3]-[4]-[5]-(+2[6])-([7])-([8])-([9])-([10])-([11])-([12])-([13])-([14])-([15])-([16])-([17])-([18])-([19])-([20])-([21]+23)
AT1G02020	91.7703	+		[]	crypticI	1	(-130[1 756)-(848 1347)-(1457])-([2]-62)
AT1G02020	89.5414		+	[]	crypticI	1	(-178[1 756)-(848])-([2]-66)
AT1G02020	92.5418		+	[AT1G02020.1]		0	(-147[1])-([2]-27)
AT1G02050	107.622	+		[]	altTSE	1	(360988 360892)-(360769 360723)-(-75[1])-([2]+31)
AT1G02090	99.6872	+		[AT1G02090.2]	altA	1	(+13[1])-([2])-([3])-([4])-([5])-([6])-([7])-(-17[8])-([9]-30)
AT1G02090	106.767	+	+	[AT1G02090.1]		0	(+1[1])-([2])-([3])-([4])-([5])-([6])-([7])-([8])-([9]+71)
AT1G02090	81.148		+	[AT1G02090.1]	altTSE	1	[1]-(-24[2])-([3])-([4])-([5])-([6])-([7])-([8])-([9]-54)
AT1G02100	98.7266	+		[]	altA	2	(+7[1])-(-16[2])-([3])-([4])-([5])-(-23[6])-([7])-([8])-([9])-([10])-([11])-([12])-([13]+15)
AT1G02100	110.642		+	[]	IR	1	(+7[1])-([2])-([3])-([4])-([5]=[6])-([7])-([8])-([9])-([10])-([11])-([12])-([13]-14)
AT1G02100	115.033		+	[]	IR-altD	3	(+4[1])-([2])-([3])-([4])-([5]=[6])-([7])-([8])-([9])-([10])-([11]-1)-([12]=[13]-33)
AT1G02100	99.1011	+		[]	altA	1	(+8[1])-([2])-([3])-([4])-([5])-(-23[6])-([7])-([8])-([9])-([10])-([11])-([12])-([13]+3)
AT1G02100	109.363	+		[]	altD-altA	2	(+8[1])-([2])-([3])-([4])-([5])-(-23[6])-([7])-([8])-([9])-([10]+98)-([11])-([12])-([13]+42)
AT1G02100	105.169	+	+	[AT1G02100.3]		0	(+8[1])-([2])-([3])-([4])-([5])-([6])-([7])-([8])-([9])-([10])-([11])-([12])-([13]+61)
AT1G02100	112.884	+	+	[AT1G02100.1]	IR	1	(+13[1])-([2])-([3])-([4])-([5])-([6])-([7])-([8])-([9])-([10])-([11])-([12]=[13]+79)
AT1G02100	111.84	+		[]	IR	2	(-38[1])-([2])-([3])-([4])-([5]=[6])-([7])-([8])-([9])-([10])-([11])-([12]=[13]-32)
AT1G02100	145.993	+		[]	IR	5	(+7[1]=[2]=[3])-([4])-([5]=[6])-([7])-([8])-([9])-([10]=[11]=[12])-([13]+13)
AT1G02100	104.686		+	[]	IR-altA	2	(+7[1])-(-16[2])-([3])-([4])-([5])-([6])-([7])-([8])-([9])-([10])-([11])-([12]=[13]-20)
AT1G02100	115.655		+	[]	IR-altD-altA	4	(+8[1])-([2])-(+33[3])-([4])-([5])-(-23[6])-([7])-([8])-([9])-([10]+98)-([11])-([12]=[13]+13)
AT1G02120	106.434	+	+	[AT1G02120.1]		0	(+86[1])-([2])-([3])-([4])-([5])-([6])-([7])-([8])-([9])-([10])-([11])-([12])-([13])-([14])-([15])-([16])-([17])-([18]+41)
AT1G02120	118.541	+		[]	IR	3	(+4[1])-([2])-([3])-([4])-([5])-([6])-([7])-([8])-([9])-([10])-([11])-([12])-([13])-([14]=[15]=[16]=[17])-([18]-1)
AT1G02120	113.526		+	[]	casseteE	1	(+122[1])-([2])-([3])-([4])-([5])-([6])-([7])-([8])-(397250 397356)-([9])-([10])-([11])-([12])-([13])-([14])-([15])-([16])-([17])-([18]+38)
AT1G02120	107.345		+	[]	IR	1	(+63[1])-([2])-([3])-([4])-([5])-([6])-([7])-([8])-([9])-([10])-([11])-([12])-([13])-([14])-([15])-([16])-([17]=[18]-8)
AT1G02120	104.509		+	[]	IR	1	(+4[1])-([2])-([3])-([4])-([5])-([6]=[7])-([8])-([9])-([10])-([11])-([12])-([13])-([14])-([15])-([16])-([17])-([18]+18)
AT1G02130	100.686	+	+	[AT1G02130.1]		0	(-7[1])-([2])-([3])-([4])-([5])-([6])-([7])-([8]+14)
AT1G02140	93.5032	+	+	[AT1G02140.1]		0	(-29[1])-([2])-([3]-22)
AT1G02145	103.802	+	+	[]	altA	1	(-1[1])-([2])-([3])-([4])-([5])-([6])-([7])-([8])-([9])-([10])-([11])-([12])-([13])-([14])-([15])-(-4[16])-([17])-([18])-([19])-([20]+64)
AT1G02145	102.236	+	+	[AT1G02145.3]		0	(+7[1])-([2])-([3])-([4])-([5])-([6])-([7])-([8])-([9])-([10])-([11])-([12])-([13])-([14])-([15])-([16])-([17])-([18])-([19])-([20]+30)
AT1G02145	108.985	+		[]	IR-altD-altA	6	(-20[1])-([2]=[3]=[4])-([5])-([6])-([7])-([8])-([9])-([10])-([11])-([12])-([13])-([14])-([15])-(-5[16])-(+1[17])-([18])-([19]+4)-(-2[20]-11)
AT1G02145	98.4339		+	[]	altA	1	(-26[1])-([2])-([3])-([4])-([5])-([6])-([7])-([8])-([9])-([10])-([11])-([12])-([13])-([14])-([15])-(-1[16])-([17])-([18])-([19])-([20])
AT1G02150	97.9058	+	+	[AT1G02150.1]		0	(-101[1])-([2]+61)
AT1G02160	101.612		+	[AT1G02160.1]	crypticI	1	(-37[1])-([2 76)-(159]+39)
AT1G02170	98.2784	+	+	[AT1G02170.1]		0	(-20[1])-([2])-([3])-([4])-([5]-3)
AT1G02180	106.972	+	+	[AT1G02180.1]		0	(+11[1])-([2]+53)
AT1G02205	108.375	+	+	[AT1G02205.2]	altA	1	(-27[1])-([2])-([3])-([4])-([5])-([6])-([7])-([8])-(-15[9])-([10]+178)
AT1G02220	108.795	+	+	[AT1G02220.1]		0	(+22[1])-([2])-([3])-([4])-([5])-([6]+97)
AT1G02260	105.499	+		[AT1G02260.1]		0	(+61[1])-([2])-([3])-([4]+57)
AT1G02260	97.5303		+	[]	IR	1	(+53[1]=[2])-([3])-([4]-203)
AT1G02270	99.696	+	+	[AT1G02270.1]		0	(+11[1])-([2])-([3])-([4])-([5])-([6])-([7])-([8])-([9])-([10])-([11]-16)
AT1G02280	100.426	+	+	[AT1G02280.1]		0	(+1[1])-([2])-([3])-([4])-([5])-([6])-([7])-([8]+4)
AT1G02280	100.046	+	+	[]	altTSE	1	[1]-(+73[2])-([3])-([4])-([5])-([6])-([7])-([8]-12)
AT1G02290	102.124	+	+	[AT1G02290.1]		0	(-9[1])-([2]+45)
AT1G02300	100.163	+		[]	altA	1	(+71[1])-([2])-([3])-([4])-(-118[5])-([6])-([7])-([8])-([9])-([10]+49)
AT1G02300	119.152	+		[]	IR	1	(+107[1])-([2])-([3])-([4]=[5])-([6])-([7])-([8])-([9])-([10]-5)
AT1G02300	126.569		+	[]	IR	2	(+74[1])-([2])-([3])-([4]=[5])-([6]=[7])-([8])-([9])-([10]+38)
AT1G02305	100	+	+	[AT1G02305.1]		0	([1])-([2])-([3])-([4])-([5])-([6])-([7])-([8])-([9])-([10])-([11])
AT1G02305	83.3689		+	[AT1G02305.1]	altTSE	1	[1]-(-2[2])-([3])-([4])-([5])-([6])-([7])-([8])-([9])-([10])-([11]-17)
AT1G02310	99.3525		+	[AT1G02310.1]		0	([1])-([2])-([3])-([4])-([5]-9)
AT1G02330	194.612	+	+	[]	altTSE	1	(464924 464762)-(464523 463712)-(+8[1])-([2])-([3])-([4])-([5])-([6]+18)
AT1G02330	102.93	+	+	[AT1G02330.1]		0	(+5[1])-([2])-([3])-([4])-([5])-([6]+26)
AT1G02335	115.745	+	+	[AT1G02335.1]		0	([1])-([2]+131)
AT1G02335	114.303		+	[]	IR	1	([1]=[2]-119)
AT1G02340	98.6433	+	+	[AT1G02340.1]		0	(-88[1])-([2])-([3])-([4])-([5]+71)
AT1G02340	106.864	+		[]	IR	1	(-92[1]=[2])-([3])-([4])-([5]+47)
AT1G02340	93.5355	+		[]	altTSE	1	[1]-(+105[2])-([3])-([4])-([5]-25)
AT1G02360	111.771		+	[AT1G02360.1]		0	(+121[1])-([2]-2)
AT1G02370	107.281	+	+	[AT1G02370.1]		0	(+31[1])-([2]+97)
AT1G02380	106.334	+	+	[AT1G02380.1]		0	(+16[1])-([2])-([3])-([4]+55)
AT1G02400	98.8798	+	+	[AT1G02400.1]		0	(+23[1])-([2])-([3]-38)
AT1G02410	96.0034	+		[]	altA	1	(-5[1])-([2])-([3])-(+26[4])-([5])-([6])-([7])-([8]-68)
AT1G02410	110.799	+	+	[AT1G02410.1]		0	(+71[1])-([2])-([3])-([4])-([5])-([6])-([7])-([8]+56)
AT1G02420	139.77	+		[AT1G02420.1]		0	(+145[1]+442)
AT1G02475	100.753	+	+	[AT1G02475.1]		0	(-5[1])-([2])-([3])-([4])-([5])-([6])-([7])-([8]+12)
AT1G02500	94.3137	+		[AT1G02500.2]	altA	1	([1])-(+3[2]-90)
AT1G02500	96.8627	+	+	[AT1G02500.1]		0	(-4[1])-([2]-44)
AT1G02560	108.501	+	+	[AT1G02560.1]		0	(+116[1])-([2])-([3])-([4])-([5])-([6])-([7])-([8])-([9]-2)
AT1G02560	87.9195		+	[]	crypticI	1	(-38[1])-([2])-([3])-([4])-([5])-([6])-([7])-([8])-([9 204)-(289]-124)
AT1G02610	104.909	+	+	[AT1G02610.1]		0	(-5[1])-([2])-([3])-([4])-([5])-([6])-([7]+51)
AT1G02610	174.92		+	[]	IR	1	(+15[1])-([2]=[3])-([4])-([5])-([6])-([7]-21)
AT1G02640	104.876	+	+	[AT1G02640.1]		0	(+129[1])-([2])-([3])-([4])-([5]-3)
AT1G02650	115.24	+	+	[AT1G02650.1]		0	(+124[1])-([2])-([3]+111)
AT1G02660	104.676	+	+	[AT1G02660.1]		0	(+3[1])-([2])-([3])-([4])-([5]+119)
AT1G02680	83.7927		+	[AT1G02680.1]		0	(-32[1])-([2])-([3])-([4])-([5])-([6]-115)
AT1G02680	96.9129		+	[]	ES	1	(-23[1])-([2])-([3])-[4]-([5])-([6]-5)
AT1G02690	99.2772	+	+	[AT1G02690.1]	altA	1	(-11[1])-([2])-([3])-([4])-([5])-(-3[6])-([7])-([8])-([9])-([10]-3)
AT1G02700	89.3204		+	[AT1G02700.1]		0	(-9[1])-([2]-101)
AT1G02700	106.505		+	[]	IR	1	(-4[1]=[2]-51)
AT1G02720	100	+	+	[AT1G02720.1]		0	(+1[1])-([2]-1)
AT1G02740	114.405	+	+	[AT1G02740.1]		0	(+131[1])-([2])-([3])-([4])-([5])-([6])-([7])-([8])-([9])-([10]+59)
AT1G02750	106	+	+	[AT1G02750.1]		0	(+4[1])-([2])-([3])-([4]+56)
AT1G02750	110.095	+	+	[]	IR	1	(-41[1])-([2])-([3]=[4]-8)
AT1G02770	99.8358	+	+	[AT1G02770.1]		0	([1])-([2])-([3])-([4])-([5])-([6]-2)
AT1G02780	91.7556		+	[AT1G02780.1]		0	(-31[1])-([2])-([3])-([4])-([5]-54)
AT1G02800	101.814	+		[AT1G02800.1]		0	(-1[1])-([2])-([3])-([4])-([5])-([6])-([7])-([8]+33)
AT1G02810	101.626	+	+	[AT1G02810.1]		0	(+2[1])-([2]+29)
AT1G02816	90.8821	+		[AT1G02816.1]		0	(-85[1]-7)
AT1G02816	131.764		+	[]	crypticI	1	(-64[1 678)-(781]+343)
AT1G02840	96.6156	+	+	[AT1G02840.1]		0	(-39[1])-([2])-([3])-([4])-([5])-([6])-([7])-([8])-([9])-([10])-([11])-([12])-([13]-3)
AT1G02840	133.904		+	[]	altA-casseteE	3	(-39[1])-(-4[2])-([3])-([4])-([5])-([6])-([7])-([8])-([9])-([10])-(628777 628856)-(+353[11])-([12])-([13]-33)
AT1G02840	95.5538		+	[AT1G02840.3]	altA	1	(-47[1])-(-4[2])-([3])-([4])-([5])-([6])-([7])-([8])-([9])-([10])-([11])-([12])-([13]-8)
AT1G02840	134.933		+	[]	altA-casseteE	2	(-47[1])-([2])-([3])-([4])-([5])-([6])-([7])-([8])-([9])-([10])-(628777 628856)-(+353[11])-([12])-([13]-11)
AT1G02840	118.812		+	[]	altA-casseteE-altTSE	3	[1]-[2]-[3]-(-34[4])-([5])-([6])-([7])-([8])-([9])-([10])-(628777 628856)-(+342[11])-([12])-([13]-33)
AT1G02850	96.3909	+	+	[AT1G02850.2]	altA-crypticI	2	([1])-([2])-([3])-([4])-([5])-([6])-([7 255)-(325])-([8])-([9])-([10])-([11])-(-3[12]-65)
AT1G02850	98.6166	+	+	[AT1G02850.1]	altA-crypticI	2	(+43[1])-([2])-([3])-([4])-([5])-([6])-([7 255)-(406])-([8])-([9])-([10])-([11])-(-3[12]-72)
AT1G02850	93.1264	+		[AT1G02850.4]		0	(-44[1])-([2])-([3])-([4])-([5])-([6])-([7])-([8])-([9])-([10])-([11])-([12]-80)
AT1G02850	104.22	+		[]	IR-altA	2	(-62[1])-([2])-([3])-([4])-([5])-([6])-([7])-([8])-([9])-([10]=[11])-(-3[12]+38)
AT1G02850	95.6691		+	[AT1G02850.5]	altA	1	([1])-([2])-([3])-([4])-([5])-([6])-([7])-([8])-([9])-([10])-([11])-(-3[12]-78)
AT1G02860	103.296	+	+	[AT1G02860.1]		0	(+22[1])-([2])-([3])-([4])-([5])-([6]+28)
AT1G02860	105.933	+		[]	IR	1	(-140[1])-([2])-([3]=[4])-([5])-([6]-2)
AT1G02870	92.5267	+	+	[AT1G02870.1]		0	(+17[1])-([2])-([3]-80)
AT1G02880	90.664	+		[AT1G02880.4]	altA	1	[0^1]-(+21[1])-(+5[2])-([3])-([4])-([5])-([6]-158)
AT1G02880	110.129	+	+	[]	IR-altA	2	[0^1]-(+24[1])-(+5[2]=[3])-([4])-([5])-([6]-146)
AT1G02880	97.2551	+		[]	altA	1	[0^1]-(+21[1])-([2])-([3])-([4])-(-6[5])-([6]-56)
AT1G02880	100.328	+	+	[AT1G02880.3]		0	[0^1]-(+38[1])-([2])-([3])-([4])-([5])-([6]-40)
AT1G02880	99.1387		+	[]	altD	1	[0^1]-(+24[1])-([2]+18)-([3])-([4])-([5])-([6]-61)
AT1G02880	117.843		+	[AT1G02880.1]	IR	1	[0^1]-(+21[1])-([2]=[3])-([4])-([5])-([6]-27)
AT1G02900	111.054	+		[AT1G02900.1]		0	(+25[1]+39)
AT1G02910	105.267	+	+	[AT1G02910.1]		0	(+33[1])-([2])-([3])-([4])-([5])-([6])-([7])-([8])-([9]+49)
AT1G02910	99.7431		+	[AT1G02910.1]		0	(-4[1])-([2])-([3])-([4])-([5])-([6])-([7])-([8])-([9])
AT1G02920	124.324	+	+	[AT1G02920.1]		0	(+222[1])-([2])-([3]+3)
AT1G02930	85.7968		+	[AT1G02930.1]		0	(-161[1])-([2])-([3]-8)
AT1G02950	108.407	+	+	[AT1G02950.1]	altA	1	(+15[1])-(-6[2])-([3])-([4]+61)
AT1G02950	102.198	+		[AT1G02950.2]		0	(-4[1])-([2])-([3])-([4]+23)
AT1G02960	96.4068	+		[]	altA	2	(-32[1])-([2])-([3])-([4])-([5])-(-9[6])-([7])-([8])-([9])-([10])-([11])-(-27[12])-([13])-([14]-50)
AT1G02960	102.005		+	[]	IR-altD	2	(+2[1]-11)-([2])-([3])-([4])-([5])-([6])-([7])-([8])-([9])-([10])-([11])-([12]=[13])-([14]-51)
AT1G02960	117.304		+	[]	IR-altA	4	(-53[1]=[2])-([3])-([4])-([5])-([6])-([7])-([8])-([9]=[10])-([11])-(-27[12]=[13])-([14]+10)
AT1G02960	88.9769		+	[AT1G02960.2]	altTSE	1	[1]-[2]-(-3[3])-([4])-([5])-([6])-([7])-([8])-([9])-([10])-([11])-([12])-([13])-([14]-91)
AT1G02960	103.473	+	+	[AT1G02960.1]	altA	1	(-28[1])-([2])-([3])-([4])-([5])-([6])-([7])-([8])-([9])-([10])-([11])-(-27[12])-([13])-([14]+54)
AT1G02960	104.775	+	+	[AT1G02960.3]	IR-altA	2	(-32[1])-([2])-([3])-([4])-([5])-([6])-([7])-([8])-([9])-([10])-([11])-(-27[12]=[13])-([14]-18)
AT1G02960	102.112	+	+	[AT1G02960.2]		0	(+10[1])-([2])-([3])-([4])-([5])-([6])-([7])-([8])-([9])-([10])-([11])-([12])-([13])-([14]+24)
AT1G02960	113.41	+		[]	IR	3	(-38[1]=[2])-([3])-([4])-([5])-([6])-([7])-([8])-([9])-([10])-([11]=[12]=[13])-([14]-51)
AT1G02960	102.608		+	[]	IR	1	(-32[1])-([2])-([3])-([4])-([5])-([6])-([7])-([8])-([9])-([10])-([11])-([12]=[13])-([14]-52)
AT1G02960	95.528		+	[]	ES	1	(-49[1])-([2])-([3])-([4])-([5])-([6])-([7])-([8])-([9])-([10])-([11])-[12]-([13])-([14]-23)
AT1G02960	98.7996		+	[]	IR	1	(-38[1])-([2])-([3])-([4])-([5])-([6])-([7])-([8])-([9])-([10])-([11]=[12])-([13])-([14]-93)
AT1G02960	120.223		+	[]	IR	3	(-34[1])-([2])-([3]=[4])-([5])-([6])-([7])-([8])-([9])-([10])-([11]=[12]=[13])-([14]-42)
AT1G02970	95.9052	+	+	[AT1G02970.1]		0	(-96[1])-([2])-([3])-([4])-([5])-([6])-([7])-([8])-([9])-([10]+20)
AT1G03010	100.619	+		[AT1G03010.1]		0	(+16[1])-([2])-([3])-([4])-([5]-3)
AT1G03030	99.3309	+	+	[AT1G03030.1]		0	(+30[1])-([2])-([3])-([4])-([5])-([6])-([7])-([8])-([9])-([10])-([11])-([12]-39)
AT1G03030	100.818	+		[]	IR	1	(-32[1])-([2])-([3])-([4])-([5])-([6])-([7])-([8])-([9])-([10])-([11]=[12]-57)
AT1G03030	99.1822		+	[]	IR-altA	2	(-49[1])-([2])-([3])-([4]=[5])-([6])-([7])-(+16[8])-([9])-([10])-([11])-([12]-70)
AT1G03040	100.481	+	+	[AT1G03040.1]		0	([1])-([2])-([3])-([4])-([5])-([6]+7)
AT1G03040	96.1806		+	[]	crypticI	1	(-1[1])-([2])-([3])-([4])-([5])-([6 298)-(464]-55)
AT1G03055	104.272		+	[AT1G03055.1]		0	(+39[1])-([2])-([3])-([4])-([5])-([6])-([7]-6)
AT1G03070	108.734	+	+	[AT1G03070.1]		0	(+84[1])-([2])-([3])-([4])-([5]+5)
AT1G03070	97.0559	+		[]	altD-altA	2	([1]+33)-([2])-(-57[3])-([4])-([5]-6)
AT1G03080	88.145		+	[]	ES	2	(-60[1])-([2])-[3]-[4]-([5]-620)
AT1G03090	92.5556	+		[AT1G03090.2]		0	(-8[1])-([2])-([3])-([4])-([5])-([6])-([7])-([8])-([9])-([10])-([11])-([12])-([13])-([14])-([15])-([16]-186)
AT1G03090	89.9463		+	[]	altA	1	(-7[1])-([2])-([3])-([4])-([5])-([6])-(-4[7])-([8])-([9])-([10])-([11])-([12])-([13])-([14])-([15])-([16]-251)
AT1G03090	92.8243		+	[]	altA	1	(-25[1])-([2])-([3])-([4])-([5])-([6])-([7])-([8])-([9])-([10])-([11])-([12])-([13])-([14])-([15])-(-1[16]-161)
AT1G03090	93.476		+	[AT1G03090.1]	ES	1	(+76[1])-([2])-([3])-([4])-([5])-[6]-([7])-([8])-([9])-([10])-([11])-([12])-([13])-([14])-([15])-([16]-248)
AT1G03106	98.7138		+	[AT1G03106.1]		0	(-9[1]-3)
AT1G03110	103.069	+	+	[AT1G03110.1]		0	(+16[1])-([2])-([3])-([4])-([5])-([6])-([7])-([8])-([9])-([10]+32)
AT1G03110	108.824	+		[]	IR	1	(-95[1]=[2])-([3])-([4])-([5])-([6])-([7])-([8])-([9])-([10]-56)
AT1G03140	100.069	+	+	[AT1G03140.1]		0	(-17[1])-([2]+18)
AT1G03150	206.864	+	+	[AT1G03150.1]		0	(+787[1])-([2])-([3])-([4])-([5])-([6]+7)
AT1G03160	99.9653	+	+	[AT1G03160.1]		0	(-1[1])-([2])-([3])-([4])-([5])-([6])-([7])-([8])-([9])-([10])-([11])
AT1G03160	100.66	+	+	[]	altD	1	(-1[1])-([2]+23)-([3])-([4])-([5])-([6])-([7])-([8])-([9])-([10])-([11]-3)
AT1G03160	81.1327	+		[AT1G03160.1]	altTSE	1	[1]-(-15[2])-([3])-([4])-([5])-([6])-([7])-([8])-([9])-([10])-([11]+1)
AT1G03170	102.374	+	+	[AT1G03170.1]		0	([1]+25)
AT1G03180	97.1314	+	+	[AT1G03180.1]		0	(-22[1])-([2])-([3])-([4])-([5])-([6])-([7]-21)
AT1G03190	101.492	+		[]	IR-crypticI	2	(+8[1])-([2 152)-(418])-([3])-([4])-([5])-([6])-([7])-([8])-([9])-([10])-([11])-([12]=[13]-79)
AT1G03190	99.8836		+	[]	altA	1	(+9[1])-([2])-([3])-(+4[4])-([5])-([6])-([7])-([8])-([9])-([10])-([11])-([12])-([13]-16)
AT1G03190	98.9527		+	[AT1G03190.1]		0	(-8[1])-([2])-([3])-([4])-([5])-([6])-([7])-([8])-([9])-([10])-([11])-([12])-([13]-19)
AT1G03210	118.351	+	+	[AT1G03210.1]		0	(+33[1])-([2])-([3])-([4])-([5]+125)
AT1G03210	123.81		+	[]	IR	1	(+14[1])-([2]=[3])-([4])-([5]+107)
AT1G03210	129.733		+	[]	IR	1	(+8[1]=[2])-([3])-([4])-([5]+106)
AT1G03220	97.2549	+	+	[AT1G03220.1]		0	(-2[1]-40)
AT1G03230	100.932	+	+	[AT1G03230.1]		0	(+14[1])
AT1G03250	103.16	+	+	[AT1G03250.1]	altA	1	(-1[1])-([2])-([3])-([4])-(-18[5])-([6])-([7]+37)
AT1G03250	105.882		+	[AT1G03250.2]		0	(+34[1])-([2])-([3])-([4])-([5])-([6])-([7]+36)
AT1G03250	99.4017		+	[]	altD-altA	2	(-38[1])-([2])-([3]+36)-([4])-(-18[5])-([6])-([7]-7)
AT1G03260	104.805	+	+	[AT1G03260.1]		0	(+50[1])-([2])-([3])-([4])-([5])-([6])-([7])-([8])-([9]+14)
AT1G03280	99.7896	+	+	[AT1G03280.1]		0	(-6[1])-([2])-([3])-([4])-([5])-([6])-([7])-([8])-([9])-([10])-([11]+2)
AT1G03290	110.054	+	+	[AT1G03290.1]		0	(+17[1])-([2])-([3])-([4])-([5])-([6])-([7])-([8])-([9]+170)
AT1G03290	116.935	+		[AT1G03290.2]	altD	1	(+16[1]+121)-([2])-([3])-([4])-([5])-([6])-([7])-([8])-([9]+178)
AT1G03290	155.34	+		[]	IR-crypticI	4	(+17[1]=[2])-([3])-([4 290)-(447]=[5])-([6]=[7])-([8])-([9]+170)
AT1G03290	103.441	+		[]	altTSE	1	[1]-(+55[2])-([3])-([4])-([5])-([6])-([7])-([8])-([9]+124)
AT1G03290	111.989		+	[]	altD-altA	3	(-32[1]+121)-([2])-([3])-([4]+4)-(+6[5])-([6])-([7])-([8])-([9]+124)
AT1G03290	109.677		+	[]	IR-altTSE	2	[1]-(-19[2])-([3])-([4]=[5])-([6])-([7])-([8])-([9]+120)
AT1G03300	112.121		+	[]	IR	1	(+54[1]=[2]+149)
AT1G03310	96.9645	+		[]	altD-crypticI	2	(-14[1]-23)-([2 1306)-(1379]-60)
AT1G03310	82.4693	+		[AT1G03310.1, AT1G03310.2]	altTSE	1	[1]-(-343[2]-60)
AT1G03320	160.181	+	+	[AT1G03320.1]		0	(+277[1])-([2]+122)
AT1G03340	109.861	+	+	[AT1G03340.1]		0	(-31[1])-([2])-([3])-([4])-([5]+159)
AT1G03350	101.822	+	+	[AT1G03350.1]		0	(+23[1]+9)
AT1G03350	99.2027		+	[]	crypticI	1	(-11[1 362)-(633]-3)
AT1G03360	101.82	+	+	[AT1G03360.1]		0	([1])-([2])-([3])-([4])-([5])-([6])-([7]+23)
AT1G03365	96.7913	+	+	[AT1G03365.1]		0	(-1[1])-([2])-([3]-90)
AT1G03400	105.34	+	+	[AT1G03400.1]		0	(+76[1])-([2])-([3]-10)
AT1G03400	106.472	+		[]	IR	1	(+16[1])-([2]=[3]-20)
AT1G03420	167.193	+	+	[AT1G03420.1]		0	(+637[1]+86)
AT1G03430	95.2195	+		[]	altA	1	(+2[1])-([2])-(-31[3])-([4])-([5])-([6]-20)
AT1G03430	105.268	+	+	[AT1G03430.1]		0	(+96[1])-([2])-([3])-([4])-([5])-([6]-42)
AT1G03430	109.756	+		[]	IR	1	(-2[1])-([2]=[3])-([4])-([5])-([6]-42)
AT1G03430	116.878	+		[]	IR	2	(-7[1])-([2]=[3])-([4])-([5]=[6]-72)
AT1G03430	112.195	+		[]	IR	2	(-7[1]=[2]=[3])-([4])-([5])-([6]-151)
AT1G03440	108.218	+	+	[AT1G03440.1]		0	(+8[1]+129)
AT1G03457	99.0619	+		[]	altA-crypticI	2	(-4[1])-([2])-([3])-(-27[4])-([5 10)-(23])-([6])-([7])-([8])-([9]+15)
AT1G03457	97.4026	+		[]	altA	2	([1])-([2])-([3])-(-27[4])-([5])-([6])-([7])-([8])-(-10[9]-7)
AT1G03457	106.899	+	+	[AT1G03457.1]	altA	1	(+84[1])-([2])-([3])-(-27[4])-([5])-([6])-([7])-([8])-([9]+31)
AT1G03457	101.122	+	+	[AT1G03457.2]		0	(+3[1])-([2])-([3])-([4])-([5])-([6])-([7])-([8])-([9]+16)
AT1G03457	97.5797		+	[]	altD-altA	3	(-5[1])-([2])-([3])-(-27[4])-([5])-([6])-([7]+5)-([8])-(-10[9]-4)
AT1G03470	99.7804	+	+	[AT1G03470.2]	altD-altA	2	(+12[1]-4)-(-9[2])-([3]-14)
AT1G03470	100.058	+		[]	altD-altA	2	(+6[1]-6)-(-2[2])-([3]-3)
AT1G03470	102.337		+	[]	altD-altA	2	(+16[1]-4)-(-2[2])-([3]+13)
AT1G03470	99.6832		+	[]	altD-altA	2	(+14[1]-4)-(-5[2])-([3]-17)
AT1G03470	92.5106		+	[AT1G03470.1, AT1G03470.2]	altTSE	1	[1]-(-37[2])-([3]-15)
AT1G03475	104.903	+	+	[AT1G03475.1]		0	(+63[1])-([2])-([3])-([4])-([5])-([6])-([7])-([8]+8)
AT1G03475	104.696		+	[]	IR	1	(-8[1]=[2])-([3])-([4])-([5])-([6])-([7])-([8]-3)
AT1G03510	110.233	+		[AT1G03510.1]		0	(+14[1]+118)
AT1G03520	97.0516	+		[AT1G03520.2]	crypticI	1	(-43[1 226)-(858])-([2])-([3])-([4]-17)
AT1G03520	102.506	+	+	[AT1G03520.1]		0	(+52[1])-([2])-([3])-([4]-1)
AT1G03520	89.4349	+		[]	IR	1	(-311[1])-([2])-([3]=[4]+13)
AT1G03530	104.46	+	+	[AT1G03530.1]		0	(+122[1])-([2])-([3]-6)
AT1G03540	143.607	+		[AT1G03540.1]		0	(+16[1]+782)
AT1G03560	100.621	+	+	[AT1G03560.1]		0	(+13[1]+1)
AT1G03580	124.414	+	+	[]	crypticI	1	(-18[1 106)-(196 359)-(438 643)-(722]+248)
AT1G03580	99.5417	+		[]	crypticI	1	(-21[1 106)-(196 370)-(444 643)-(748]+12)
AT1G03590	102.896	+	+	[AT1G03590.1]		0	(+80[1])-([2])-([3])-([4])-([5])-([6]-22)
AT1G03590	99.2012	+	+	[]	IR	1	(-76[1])-([2])-([3])-([4]=[5])-([6]-41)
AT1G03590	94.8577	+		[]	altD	1	(-145[1]+134)-([2])-([3])-([4])-([5])-([6]-92)
AT1G03590	100.649	+		[]	IR-altTSE	2	[1]-(897338 897222)-([2])-([3])-([4]=[5])-([6]-42)
AT1G03590	97.304		+	[]	IR	1	(-117[1])-([2])-([3])-([4])-([5]=[6]-22)
AT1G03600	100.513	+	+	[AT1G03600.1]		0	(+7[1]-3)
AT1G03610	110.806	+	+	[AT1G03610.1]		0	(+152[1])-([2])-([3])-([4])-([5]+29)
AT1G03630	100.861	+	+	[AT1G03630.1]		0	([1])-([2])-([3])-([4])-([5]+12)
AT1G03630	80.058	+		[AT1G03630.1, AT1G03630.2]	altTSE	1	[1]-[2]-(-63[3])-([4])-([5]-14)
AT1G03660	194.753		+	[]	altTSE	1	(912172 912083)-(+162[1]+55)
AT1G03660	202.469		+	[]	altTSE	1	(912362 912357)-(912190 912083)-(+162[1]+56)
AT1G03680	83.0769	+		[AT1G03680.1]		0	(-97[1])-([2]-57)
AT1G03687	104.351	+	+	[AT1G03687.1]		0	(+14[1])-([2])-([3])-([4])-([5])-([6])-([7])-([8]+45)
AT1G03740	96.3537	+	+	[AT1G03740.1]		0	(-109[1])-([2])-([3])-([4])-([5])-([6])-([7]-4)
AT1G03750	100.522		+	[AT1G03750.1]		0	(+40[1])-([2])-([3])-([4])-([5])-([6])-([7]-26)
AT1G03760	101.085	+	+	[AT1G03760.1]		0	(+21[1])-([2])-([3])-([4])-([5])-([6])-([7])-([8])-([9])-([10]-6)
AT1G03770	111.227	+	+	[AT1G03770.1]	altD-altA	2	(-46[1])-(-6[2])-([3])-([4])-([5])-([6])-([7])-([8]-18)-([9])-([10]+204)
AT1G03770	121.402	+		[]	IR-altD-altA	3	(-24[1])-(-6[2])-([3]=[4])-([5])-([6])-([7])-([8]-18)-([9])-([10]+97)
AT1G03770	108.834	+	+	[]	altD	1	(-11[1])-([2])-([3])-([4])-([5])-([6])-([7])-([8]-18)-([9])-([10]+144)
AT1G03780	106.811	+	+	[AT1G03780.2]	IR	1	(+33[1])-([2])-([3])-([4])-([5])-([6])-([7])-([8])-([9])-([10])-([11])-([12])-([13])-([14])-([15])-([16])-([17]=[18]-87)
AT1G03780	92.8376	+		[]	IR-altTSE	3	[1]-[2]-(-71[3])-([4])-([5])-([6])-([7])-([8])-([9])-([10])-([11])-([12])-([13])-([14])-([15])-([16]=[17]=[18]-110)
AT1G03780	108.212		+	[]	IR	2	(-47[1])-([2])-([3])-([4])-([5])-([6])-([7])-([8])-([9])-([10])-([11])-([12]=[13])-([14])-([15])-([16])-([17]=[18]-84)
AT1G03790	102.479	+	+	[AT1G03790.1]		0	([1]+39)
AT1G03800	118.835	+		[AT1G03800.1]		0	([1]+139)
AT1G03820	118.721	+	+	[AT1G03820.1]		0	(+134[1]+27)
AT1G03850	159.21	+	+	[AT1G03850.2]	altTEE	1	(+127[1]+169)-[2]
AT1G03860	101.107	+	+	[AT1G03860.1]		0	(+17[1])-[1^1]-([2])-([3])-([4])-([5])-([6]-3)
AT1G03860	96.8672	+		[AT1G03860.2]	IR	1	(-63[1])-[1^1]-([2]=[3])-([4])-([5])-([6]-96)
AT1G03860	83.8376		+	[AT1G03860.1, AT1G03860.3]	altTSE	1	[1]-[1^1]-(-76[2])-([3])-([4])-([5])-([6]-47)
AT1G03870	85.8937		+	[AT1G03870.1]		0	(-136[1]-10)
AT1G03900	99.8331	+	+	[AT1G03900.1]		0	(+6[1])-([2])-([3]-8)
AT1G03905	102.892	+	+	[AT1G03905.1]		0	([1])-([2])-([3])-([4])-([5])-([6]+33)
AT1G03905	120.333		+	[]	casseteE	1	(-4[1])-(993706 993951)-([2])-([3])-([4])-([5])-([6]-10)
AT1G03910	100.471	+	+	[AT1G03910.1]	ES	1	([1])-([2])-([3])-([4])-([5])-([6])-([7])-[8]-([9])-([10])-([11])-([12])-([13])-([14]+11)
AT1G03910	81.3869		+	[AT1G03910.1]	ES-altTSE	2	[1]-[2]-(-45[3])-([4])-([5])-([6])-([7])-[8]-([9])-([10])-([11])-([12])-([13])-([14]-2)
AT1G03920	101.397	+		[]	altTSE	1	(1001165 1001301)-(-115[1])-([2])-([3])-([4])-([5])-([6])-([7])-([8])-([9])-([10])-([11])-([12]+6)
AT1G03920	102.444	+		[]	IR-altTSE	2	(1001165 1001301)-(-115[1])-([2]=[3])-([4])-([5])-([6])-([7])-([8])-([9])-([10])-([11])-([12]-48)
AT1G03920	110.723		+	[]	IR	2	(+156[1]=[2]=[3])-([4])-([5])-([6])-([7])-([8])-([9])-([10])-([11])-([12]-77)
AT1G03930	91.7451	+	+	[AT1G03930.1]		0	(-127[1])-([2])-([3])-([4])-([5])-([6])-([7])-([8])-([9])-([10])-([11])-([12])-([13])-([14]-66)
AT1G03930	92.3439	+		[]	altD-altA	2	(-85[1])-([2])-([3])-([4])-([5])-([6])-([7])-([8])-([9])-([10]+24)-(+8[11])-([12])-([13])-([14]-126)
AT1G03935	982.759	+	+	[AT1G03935.1]		0	(+301[1]+467)
AT1G03940	107.327		+	[AT1G03940.1]		0	(-96[1]+207)
AT1G03950	101.996	+	+	[AT1G03950.1]		0	(+1[1])-([2])-([3])-([4])-([5])-([6])-([7])-([8])-([9])-([10])-([11]+19)
AT1G03950	104.99		+	[]	IR	1	(-37[1])-([2])-([3])-([4])-([5])-([6])-([7])-([8])-([9])-([10]=[11]+19)
AT1G03960	97.6238		+	[AT1G03960.1]	ES	1	(-5[1])-([2])-[2^1]-([3])-([4])-([5])-([6])-([7])-([8])-([9])-([10])-([11])-([12])-([13]-54)
AT1G03970	101.22	+	+	[AT1G03970.1]		0	([1]+14)
AT1G04000	104.635	+	+	[AT1G04000.1]		0	(-6[1]+53)
AT1G04010	95.2897	+		[AT1G04010.1]		0	(-27[1])-([2])-([3])-([4])-([5])-([6])-([7])-([8])-([9])-([10])-([11])-([12])-([13])-([14])-([15])-([16]-86)
AT1G04010	98.6244	+		[]	altD-altA	2	(-27[1])-([2])-([3])-([4])-([5]-2)-(+2[6])-([7])-([8])-([9])-([10])-([11])-([12])-([13])-([14])-([15])-([16]-6)
AT1G04010	95.4564		+	[]	crypticI	1	(-32[1])-([2])-([3])-([4])-([5])-([6])-([7])-([8])-([9])-([10])-([11])-([12])-([13])-([14])-([15])-([16 43)-(149]-77)
AT1G04020	98.1644	+	+	[]	altA	1	(+3[1])-([2])-([3])-([4])-([5])-(-3[6])-([7])-([8])-([9])-([10])-([11])-([12])-([13]-44)
AT1G04020	100.375		+	[AT1G04020.1]		0	(+3[1])-([2])-([3])-([4])-([5])-([6])-([7])-([8])-([9])-([10])-([11])-([12])-([13]+6)
AT1G04020	88.7359		+	[]	altA-altTSE	2	[1]-(-42[2])-([3])-([4])-([5])-(-3[6])-([7])-([8])-([9])-([10])-([11])-([12])-([13]-69)
AT1G04030	95.6121	+	+	[AT1G04030.1]		0	(-64[1])-([2])-([3])-([4])-([5]-17)
AT1G04030	104.009	+	+	[]	IR	1	(-160[1])-([2])-([3])-([4]=[5]-18)
AT1G04030	92.6869		+	[]	altD	1	(-149[1])-([2])-([3])-([4]+31)-([5]-17)
AT1G04040	101.599	+	+	[AT1G04040.1]		0	(+4[1])-([2])-([3]+13)
AT1G04040	99.4356		+	[]	altA	1	([1])-([2])-(-1[3]-5)
AT1G04080	99.1453	+	+	[AT1G04080.1]	ES	2	(-54[1])-([2])-([3])-([4])-[4^1]-([5])-([6])-[7]-[8]-([9])-([10])-([11])-([12])-([13])-([14])-([15]-44)
AT1G04090	95.369	+		[AT1G04090.1]		0	(-118[1])-([2]+27)
AT1G04100	107.018	+	+	[AT1G04100.1]		0	(+38[1])-([2])-([3])-([4]+50)
AT1G04100	128.07		+	[]	IR	2	(+33[1]=[2])-([3]=[4]-16)
AT1G04110	103.136	+		[AT1G04110.1]		0	(+47[1]+26)
AT1G04130	123.422	+	+	[AT1G04130.1]		0	(+311[1])-([2])-([3])-([4])-([5])-([6])-([7])-([8]-3)
AT1G04130	105.247		+	[]	IR	1	(+60[1])-([2])-([3])-([4])-([5])-([6]=[7])-([8]-77)
AT1G04140	91.1303		+	[]	altD-altA-ES	7	(-96[1])-([2])-([3]-64)-[4]-[5]-[6]-[7]-(-113[8])-([9])-([10])-([11])-([12])-([13]-17)-([14]-2)
AT1G04140	80.0192		+	[AT1G04140.1]	altD-altTSE	2	[1]-[2]-(-19[3])-([4])-([5])-([6])-([7])-([8])-([9])-([10])-([11])-([12])-([13]-17)-([14]-46)
AT1G04170	100.725	+	+	[AT1G04170.1]		0	(-27[1])-([2])-([3])-([4])-([5])-([6])-([7])-([8])-([9]+40)
AT1G04170	96.4306		+	[]	altA	1	(-57[1])-(-6[2])-([3])-([4])-([5])-([6])-([7])-([8])-([9]-1)
AT1G04170	87.507		+	[]	casseteE	1	(-166[1])-(1097243 1097286)-([2])-([3])-([4])-([5])-([6])-([7])-([8])-([9]-102)
AT1G04170	86.28		+	[AT1G04170.1]	altTSE	1	[1]-(-69[2])-([3])-([4])-([5])-([6])-([7])-([8])-([9]-2)
AT1G04190	101.049	+	+	[AT1G04190.1]		0	(+18[1])-([2])-([3])-([4])-([5])-([6])-([7])-([8]-4)
AT1G04190	101.049	+		[]	IR	1	(-18[1])-([2])-([3])-([4])-([5])-([6]=[7])-([8]-47)
AT1G04200	99.0857	+	+	[AT1G04200.1]		0	(-8[1])-([2])-([3])-([4])-([5])-([6])-([7])-([8])-([9])-([10])-([11])-([12])-([13])-([14])-([15])-([16])-([17])-([18]-16)
AT1G04200	104.267	+		[]	IR	1	(-37[1])-([2])-([3])-([4])-([5])-([6])-([7])-([8])-([9])-([10])-([11])-([12])-([13])-([14])-([15])-([16])-([17]=[18]-72)
AT1G04220	102.354	+	+	[AT1G04220.1]		0	(+64[1])-([2]-22)
AT1G04230	96.2209	+		[]	altA	1	(-43[1])-([2])-([3])-([4])-([5])-([6])-(-1[7])-([8]-8)
AT1G04230	90.625	+	+	[AT1G04230.1]		0	(-32[1])-([2])-([3])-([4])-([5])-([6])-([7])-([8]-97)
AT1G04230	105.959		+	[]	IR	1	(-49[1])-([2])-([3])-([4])-([5]=[6])-([7])-([8]-99)
AT1G04240	92.7844	+	+	[AT1G04240.1]		0	(-89[1])-([2])-([3]+4)
AT1G04240	104.754	+		[]	IR	2	(-142[1]=[2]=[3]+12)
AT1G04250	98.3441	+	+	[AT1G04250.1]		0	([1])-([2])-([3])-([4])-([5]-18)
AT1G04260	102.983	+	+	[AT1G04260.1]		0	(+9[1]+16)
AT1G04270	91.195	+	+	[AT1G04270.1]		0	(-2[1])-([2])-([3])-([4]-70)
AT1G04280	96.4156	+	+	[AT1G04280.1]		0	(+31[1])-([2])-([3])-([4])-([5])-([6])-([7])-([8])-([9]-100)
AT1G04280	95.6883	+		[]	IR	1	(-127[1]=[2])-([3])-([4])-([5])-([6])-([7])-([8])-([9]-104)
AT1G04280	84.9351	+		[]	altTSE	1	[1]-[2]-(+91[3])-([4])-([5])-([6])-([7])-([8])-([9]-15)
AT1G04280	92		+	[]	altA	1	(-9[1])-(-39[2])-([3])-([4])-([5])-([6])-([7])-([8])-([9]-106)
AT1G04280	87.6883		+	[AT1G04280.1]	altTSE	1	[1]-([2])-([3])-([4])-([5])-([6])-([7])-([8])-([9]-105)
AT1G04290	83.8253	+		[]	altA	1	(-82[1])-(-7[2])-([3]-48)
AT1G04290	114.168		+	[AT1G04290.1]		0	(-80[1])-([2])-([3]+200)
AT1G04295	128.08		+	[]	IR	1	(+58[1]=[2]-6)
AT1G04310	100.405	+	+	[AT1G04310.1]		0	(+103[1])-([2])-([3]-93)
AT1G04330	87.7976	+		[AT1G04330.1]		0	(-63[1]-19)
AT1G04340	188.124	+		[]	altTSE	1	(1166136 1165323)-(-5[1])-([2])-([3])-([4])-([5]-67)
AT1G04340	112.233	+	+	[AT1G04340.1]		0	([1])-([2])-([3])-([4])-([5]+103)
AT1G04350	97.6454	+	+	[AT1G04350.1]		0	(-31[1])-([2])-([3]-3)
AT1G04350	97.2992	+	+	[]	IR	1	(-109[1]=[2])-([3]-1)
AT1G04360	105.063	+	+	[AT1G04360.1]		0	(+32[1]+40)
AT1G04400	108.488	+	+	[AT1G04400.1]	altA	1	(+217[1])-(-67[2])-([3])-([4])-([5]-1)
AT1G04400	101.369	+		[AT1G04400.2]		0	(+33[1])-([2])-([3])-([4])-([5]-2)
AT1G04400	90.4594	+		[AT1G04400.1, AT1G04400.2]	altTSE	1	[1]-(-125[2])-([3])-([4])-([5]-1)
AT1G04400	110.247		+	[]	IR-altA	3	(+65[1])-(-67[2])-([3]=[4]=[5]-6)
AT1G04410	88.6119		+	[AT1G04410.1]		0	(-59[1])-([2])-([3])-([4])-([5])-([6])-([7]-110)
AT1G04420	102.414	+	+	[AT1G04420.1]		0	(+19[1])-([2])-([3])-([4])-([5])-([6])-([7])-([8]+16)
AT1G04430	99.7898	+	+	[AT1G04430.1]		0	(-1[1])-[1^1]-([2])-([3])-([4])-([5])-([6])-([7])-([8]-4)
AT1G04430	92.6808	+		[AT1G04430.2]	altTSE	1	[1]-(-103[1^1])-([2])-([3])-([4])-([5])-([6])-([7])-([8]-95)
AT1G04440	97.7683	+		[]	crypticI	1	(-41[1])-([2])-([3])-([4 52)-(141])-([5])-([6])-([7])-([8])-([9])-([10])-([11])-([12])-([13])-([14]-6)
AT1G04440	106.03	+	+	[AT1G04440.1]		0	(+68[1])-([2])-([3])-([4])-([5])-([6])-([7])-([8])-([9])-([10])-([11])-([12])-([13])-([14]+59)
AT1G04440	113.723	+		[]	IR	2	(+63[1])-([2])-([3])-([4])-([5])-([6])-([7]=[8])-([9])-([10])-([11]=[12])-([13])-([14]-2)
AT1G04480	88.4259	+	+	[AT1G04480.1]		0	(-2[1])-([2])-([3]-73)
AT1G04480	175	+		[]	IR-altTSE	2	[1]-(-6[2]=[3]-84)
AT1G04490	96.6994		+	[AT1G04490.1, AT1G04490.2]		0	[0^1]-(-81[1])-([2])-([3])-([4]+34)
AT1G04510	98.839	+	+	[AT1G04510.1]		0	([1])-([2])-([3])-([4])-([5])-([6])-([7])-([8])-([9])-([10])-([11])-([12])-([13])-([14])-([15])-([16])-([17])-([18]-23)
AT1G04510	85.0581	+		[AT1G04510.1]	altTSE	1	[1]-[2]-(-16[3])-([4])-([5])-([6])-([7])-([8])-([9])-([10])-([11])-([12])-([13])-([14])-([15])-([16])-([17])-([18]-7)
AT1G04520	105.128	+	+	[AT1G04520.1]		0	(+75[1])-([2])-([3])-([4]-1)
AT1G04530	104.734	+	+	[AT1G04530.1]		0	(+66[1])-([2])-([3])-([4])-([5]-2)
AT1G04550	101.858	+	+	[AT1G04550.2]		0	(+7[1])-([2])-([3])-([4])-([5]+16)
AT1G04550	102.77	+		[]	IR	1	(-39[1])-([2]=[3])-([4])-([5]-15)
AT1G04550	100.912		+	[]	altA	1	(-39[1])-(+59[2])-([3])-([4])-([5]-16)
AT1G04560	94.7368	+		[AT1G04560.1]		0	(-44[1])-([2])-([3]-1)
AT1G04590	91.2946	+		[]	altA	2	(-1[1])-(-8[2])-([3])-([4])-([5])-([6])-([7])-(-9[8])-([9]-106)
AT1G04590	99.9257	+	+	[AT1G04590.1]	altA	1	(+1[1])-([2])-([3])-([4])-([5])-([6])-([7])-(-9[8])-([9]-1)
AT1G04610	99.5394	+		[AT1G04610.1]		0	(+4[1])-([2])-([3]-12)
AT1G04620	101.057	+	+	[AT1G04620.1]		0	([1])-([2])-([3])-([4])-([5])-([6])-([7])-([8])-([9])-([10])-([11])-([12])-([13])-([14])-([15])-([16])-([17])-([18])-([19]+17)
AT1G04620	85.8297		+	[AT1G04620.1]	altTSE	1	[1]-(-8[2])-([3])-([4])-([5])-([6])-([7])-([8])-([9])-([10])-([11])-([12])-([13])-([14])-([15])-([16])-([17])-([18])-([19]-46)
AT1G04630	95.9732	+	+	[AT1G04630.1]		0	(-27[1])-([2])-([3]-3)
AT1G04635	86.9501	+		[AT1G04635.1]		0	(+9[1]-98)
AT1G04640	100	+	+	[AT1G04640.1]		0	([1])-([2]-6)
AT1G04640	97.0719		+	[]	altTSE	1	[1]-(1292203 1292245)-([2]+3)
AT1G04680	95.3198	+	+	[AT1G04680.1]		0	(-2[1])-([2])-([3])-([4])-([5])-([6]-88)
AT1G04690	101.767	+	+	[AT1G04690.1]		0	([1])-([2])-([3])-([4])-([5]+25)
AT1G04710	103.95	+	+	[AT1G04710.1]		0	(-10[1])-([2])-([3])-([4])-([5])-([6])-([7])-([8])-([9])-([10])-([11])-([12])-([13])-([14]+73)
AT1G04750	99.2529	+	+	[AT1G04750.1]		0	(-27[1])-([2])-([3])-([4])-([5]-115)
AT1G04760	156.561	+		[AT1G04760.1]		0	(+188[1])-([2])-([3])-([4])-([5]+187)
AT1G04770	103.117	+	+	[AT1G04770.1]		0	(+31[1])-([2])-([3])-([4]+6)
AT1G04770	112.721	+		[]	IR	1	(+69[1])-([2])-([3]=[4]-18)
AT1G04778	271.895	+		[]	IR	1	(+166[1]=[2]+230)
AT1G04780	101.904		+	[AT1G04780.1]		0	(+36[1])-([2]+18)
AT1G04790	98.9069	+	+	[AT1G04790.1]		0	(-24[1])-([2])-([3])-([4])-([5])-([6])-([7])-([8])-([9]-1)
AT1G04800	102.156	+	+	[AT1G04800.1]		0	(+18[1])
AT1G04810	84.023	+		[AT1G04810.1]	altTSE	1	[1]-[2]-[3]-(-35[4])-([5])-([6])-([7])-([8])-([9])-([10])-([11])-([12])-([13]-48)
AT1G04830	99.3003	+		[]	altA-altTEE	2	(-75[1])-([2])-([3])-(-4[4])-([5])-([6])-([7])-([8])-([9]+115)-[10]
AT1G04830	116.028	+	+	[AT1G04830.1]	altTEE	1	(-41[1])-([2])-([3])-([4])-([5])-([6])-([7])-([8])-([9]+234)-[10]
AT1G04830	146.048		+	[]	IR-altTEE	3	(-42[1])-([2])-([3]=[4])-([5])-([6]=[7])-([8])-([9]+163)-[10]
AT1G04850	96.3128	+	+	[AT1G04850.1]		0	(-55[1])-([2])-([3])-([4])-([5])-([6])-([7])-([8])-([9])-([10])-([11])-([12]-3)
AT1G04850	92.562	+		[]	altD-crypticI	2	(-111[1])-([2])-([3])-([4])-([5]-1)-([6])-([7])-([8])-([9 39)-(52])-([10])-([11])-([12]-5)
AT1G04850	101.907		+	[]	IR	1	(-58[1])-([2])-([3])-([4])-([5])-([6])-([7]=[8])-([9])-([10])-([11])-([12]-3)
AT1G04870	94.9252	+	+	[AT1G04870.2]		0	(-21[1])-([2])-([3])-([4])-([5])-([6])-([7]-77)
AT1G04880	107.12		+	[AT1G04880.1]		0	(+54[1])-([2])-([3])-([4])-([5])-([6])-([7]+59)
AT1G04900	99.1926	+	+	[AT1G04900.1]		0	(-11[1])-([2])-([3])-([4])-([5])-([6])-([7])-([8])-([9])-([10])-([11])-([12])-([13]-3)
AT1G04910	103.626	+	+	[AT1G04910.1]		0	(+1[1])-([2])-([3])-([4])-([5])-([6])-([7])-([8])-([9]+68)
AT1G04910	102.785	+	+	[]	altD	1	(-7[1])-([2])-([3]+25)-([4])-([5])-([6])-([7])-([8])-([9]+35)
AT1G04910	109.249		+	[]	IR-altD	2	(-52[1])-([2])-([3]+25)-([4])-([5])-([6])-([7]=[8])-([9]+10)
AT1G04930	88.2186	+		[]	crypticI-ES	2	(-88[1])-[2]-([3])-([4])-([5])-([6])-([7 67)-(79])-([8]-78)
AT1G04930	101.822	+	+	[AT1G04930.1]	ES	1	(+25[1])-[2]-([3])-([4])-([5])-([6])-([7])-([8]-3)
AT1G04940	90.7733	+		[AT1G04940.1]		0	(-58[1])-([2])-([3]-47)
AT1G04940	100.088	+	+	[AT1G04940.1]		0	(-29[1])-([2])-([3]+30)
AT1G04950	97.904	+		[]	IR-altD-crypticI	3	(+28[1 39)-(118]=[2]-96)-([3])-([4])-([5])-([6])-([7])-([8])-([9])-([10])-([11])-([12])-([13]-104)
AT1G04950	98.9949	+	+	[AT1G04950.2]	altD	1	(+29[1]-115)-([2])-([3])-([4])-([5])-([6])-([7])-([8])-([9])-([10])-([11])-([12])-([13]-56)
AT1G04950	112.396	+		[]	IR-altD	2	(+29[1]-115)-([2])-([3])-([4])-([5]=[6])-([7])-([8])-([9])-([10])-([11])-([12])-([13]-60)
AT1G04950	103.64	+	+	[AT1G04950.3]	IR	1	(+29[1]=[2])-([3])-([4])-([5])-([6])-([7])-([8])-([9])-([10])-([11])-([12])-([13]-61)
AT1G04960	107.378	+	+	[AT1G04960.1]	crypticI	1	(+11[1 249)-(550])-([2])-([3])-([4])-([5])-([6])-([7])-([8])-([9])-([10]+90)
AT1G04970	103.394	+	+	[AT1G04970.1]		0	(+35[1])-([2])-([3])-([4])-([5])-([6]+23)
AT1G04970	87.0993	+		[]	altA-altTSE	2	[1]-(-106[2])-([3])-([4])-([5])-(-28[6]-7)
AT1G04970	97.9674	+	+	[AT1G04970.2]	altTSE	1	[1]-(+2[2])-([3])-([4])-([5])-([6]-6)
AT1G04970	81.079	+		[AT1G04970.1, AT1G04970.2]	altTSE	1	[1]-[2]-(-53[3])-([4])-([5])-([6]-25)
AT1G04970	101.692		+	[]	altA	1	(-13[1])-(+38[2])-([3])-([4])-([5])-([6]-8)
AT1G04970	97.4839		+	[]	altA	1	(-13[1])-([2])-([3])-([4])-([5])-(-28[6]-2)
AT1G04970	99.9415		+	[]	altD-altA	2	(+3[1]+5)-(-1[2])-([3])-([4])-([5])-([6]-8)
AT1G04970	115.406		+	[AT1G04970.2]	IR	1	(-24[1]=[2])-([3])-([4])-([5])-([6]-24)
AT1G04980	103.139	+	+	[AT1G04980.1]		0	(+12[1])-([2])-([3])-([4])-([5])-([6])-([7])-([8])-([9]+38)
AT1G04980	106.026		+	[]	IR	2	(+11[1])-([2]=[3])-([4])-([5])-([6]=[7])-([8])-([9]-109)
AT1G04985	153.676	+	+	[AT1G04985.1]		0	(+478[1])-([2])-([3])-([4])-([5]+55)
AT1G04985	189.023	+		[]	IR	2	(-41[1])-([2]=[3]=[4])-([5]-5)
AT1G04985	93.2528		+	[]	ES	1	(-44[1])-([2])-[3]-([4])-([5]-23)
AT1G04985	140.685		+	[]	altD	1	(-19[1])-([2]+496)-([3])-([4])-([5]-73)
AT1G04990	112.508	+		[]	IR-altA	2	(+149[1])-([2])-([3])-([4])-([5])-([6])-(-10[7]=[8]-3)
AT1G04990	112.38	+	+	[AT1G04990.1]	IR	1	(+55[1])-([2])-([3])-([4])-([5])-([6])-([7]=[8]+79)
AT1G04990	102.489	+	+	[AT1G04990.1]	altTEE	1	(+3[1])-([2])-([3])-([4])-([5])-([6])-([7]+58)-[8]
AT1G04990	97.1283		+	[]	altA-altTEE	2	(-66[1])-([2])-([3])-([4])-([5])-([6])-(-10[7]+53)-[8]
AT1G05000	94.8853	+	+	[AT1G05000.1]	ES	1	(+11[1])-([2])-[3]-([4])-([5])-([6]-73)
AT1G05010	86.6569		+	[AT1G05010.1]		0	(-94[1])-([2])-([3])-([4]-88)
AT1G05020	87.1582	+		[AT1G05020.1]		0	(-331[1]+21)
AT1G05030	98.7071	+		[]	altD	1	(-40[1])-([2])-([3])-([4])-([5])-([6])-([7]+11)-([8])-([9])-([10])-([11])-([12]+6)
AT1G05030	100.675		+	[AT1G05030.1]		0	(-47[1])-([2])-([3])-([4])-([5])-([6])-([7])-([8])-([9])-([10])-([11])-([12]+59)
AT1G05055	104.078	+	+	[AT1G05055.1]		0	(-25[1])-([2])-([3])-([4]+86)
AT1G05055	93.4492		+	[]	altA	1	(-27[1])-(-4[2])-([3])-([4]-67)
AT1G05060	111.988	+	+	[AT1G05060.1]		0	(+96[1])-([2])-([3])-([4])-([5]+24)
AT1G05061	129.187		+	[AT1G05061.1]		0	(-12[1]+317)
AT1G05065	252.778		+	[AT1G05065.1]		0	(+115[1]+270)
AT1G05070	100.114	+	+	[AT1G05070.1]		0	(-19[1])-([2])-([3]+20)
AT1G05090	116.785		+	[]	IR	1	(+95[1])-([2]=[3])-([4]+204)
AT1G05090	121.829		+	[]	IR	2	(+106[1]=[2]=[3])-([4]+180)
AT1G05100	99.9214	+	+	[AT1G05100.1]		0	(+5[1]-6)
AT1G05120	102.307	+		[AT1G05120.1]		0	(+60[1])-([2])-([3])-([4])-([5])-([6])-([7])-([8])-([9])-([10])-([11])-([12])-([13])-([14])-([15])-([16]+3)
AT1G05120	100.659		+	[]	IR	1	(+21[1])-([2])-([3])-([4])-([5])-([6])-([7])-([8]=[9])-([10])-([11])-([12])-([13])-([14])-([15])-([16]-89)
AT1G05140	101.193	+	+	[AT1G05140.1]		0	(-13[1]+31)
AT1G05150	98.9634	+	+	[AT1G05150.1]		0	(-28[1]-2)
AT1G05160	96.7757	+		[]	altA	1	(-38[1])-(-2[2])-([3])-([4])-([5])-([6])-([7])-([8])-([9]-27)
AT1G05160	98.0269	+	+	[AT1G05160.1]		0	(-15[1])-([2])-([3])-([4])-([5])-([6])-([7])-([8])-([9]-26)
AT1G05160	101.877		+	[]	IR	1	(-15[1])-([2])-([3])-([4]=[5])-([6])-([7])-([8])-([9]-27)
AT1G05160	100.241		+	[]	IR-altD-altA	3	(-40[1]-2)-(-7[2])-([3])-([4]=[5])-([6])-([7])-([8])-([9]-27)
AT1G05160	84.1675		+	[AT1G05160.1]	altTSE	1	[1]-(-84[2])-([3])-([4])-([5])-([6])-([7])-([8])-([9]-27)
AT1G05170	101.089	+	+	[AT1G05170.1]	altA	1	(-8[1])-([2])-(-9[3])-([4])-([5])-([6])-([7])-([8])-([9])-([10])-([11]+37)
AT1G05170	110.245	+	+	[AT1G05170.2]		0	(-8[1])-([2])-([3])-([4])-([5])-([6])-([7])-([8])-([9])-([10])-([11]+196)
AT1G05170	106.641		+	[]	IR-altA	2	(-8[1])-([2])-(-9[3])-([4])-([5])-([6])-([7]=[8])-([9])-([10])-([11]+35)
AT1G05180	95.9443	+	+	[AT1G05180.1]		0	(+16[1])-([2])-([3])-([4])-([5])-([6])-([7])-([8])-([9])-([10])-([11])-([12])-([13])-([14]-95)
AT1G05180	86.5602	+		[AT1G05180.1]	altTSE	1	[1]-(-9[2])-([3])-([4])-([5])-([6])-([7])-([8])-([9])-([10])-([11])-([12])-([13])-([14]-117)
AT1G05180	94.5417		+	[]	altA	1	(-6[1])-([2])-([3])-([4])-([5])-([6])-([7])-([8])-([9])-([10])-(-6[11])-([12])-([13])-([14]-94)
AT1G05190	95.7219	+	+	[AT1G05190.1]		0	(-6[1])-([2])-([3]-34)
AT1G05210	97.9221	+	+	[AT1G05210.1]		0	(-12[1])-([2]-4)
AT1G05230	97.0746		+	[]	altD-altA-ES-altTSE	4	(-14[0^1])-(-4[0^2])-[1]-([2])-([3])-([4])-([5])-([6])-([7])-([8])-([9])-([10]-6)-([11])-([12]-63)
AT1G05230	99.5293		+	[AT1G05230.2]	ES-altTSE	2	(-6[0^1])-([0^2])-[1]-([2])-([3])-([4])-([5])-([6])-([7])-([8])-([9])-([10])-([11])-([12]-8)
AT1G05260	99.421	+	+	[AT1G05260.1]		0	(-1[1])-([2])-([3])-([4]-6)
AT1G05270	102.165	+	+	[AT1G05270.1]		0	(+31[1])-([2])-([3])-([4])-([5])-([6])-([7])-([8])-([9]-1)
AT1G05270	171.14	+		[]	IR	7	(-3[1])-([2]=[3]=[4]=[5]=[6]=[7]=[8]=[9]-3)
AT1G05270	123.593		+	[]	IR-altA	2	(-20[1])-([2])-(-1[3]=[4])-([5])-([6])-([7])-([8])-([9]-3)
AT1G05300	113.757	+	+	[AT1G05300.1]		0	(-23[1])-([2])-([3]+186)
AT1G05310	97.5318	+		[AT1G05310.1]		0	(-3[1])-([2])-([3])-([4])-([5]-30)
AT1G05320	96.1838	+		[AT1G05320.3]		0	(-60[1])-([1^1])-([2])-([3])-([4])-([5])-([6])-([7]-43)
AT1G05320	98.8253		+	[AT1G05320.2]	altA-ES	2	(-23[1])-[1^1]-(-9[2])-([3])-([4])-([5])-([6])-([7]-3)
AT1G05320	97.3694		+	[AT1G05320.1]	ES	1	(-33[1])-[1^1]-([2])-([3])-([4])-([5])-([6])-([7]-38)
AT1G05320	96.6326		+	[]	altTSE	1	[1]-[1^1]-(+66[2])-([3])-([4])-([5])-([6])-([7]-3)
AT1G05320	86.5858		+	[AT1G05320.1, AT1G05320.2, AT1G05320.3]	altTSE	1	[1]-[1^1]-[2]-(-112[3])-([4])-([5])-([6])-([7]-6)
AT1G05350	103.688	+	+	[AT1G05350.1]		0	(+33[1])-([2])-([3])-([4])-([5])-([6])-([7])-([8])-([9])-([10])-([11])-([12])-([13])-([14]+27)
AT1G05350	97.603		+	[]	altA	1	(-43[1])-([2])-([3])-([4])-([5])-([6])-([7])-([8])-([9])-([10])-([11])-(+19[12])-([13])-([14]-15)
AT1G05350	112.538		+	[]	IR	1	(-45[1]=[2])-([3])-([4])-([5])-([6])-([7])-([8])-([9])-([10])-([11])-([12])-([13])-([14]-25)
AT1G05350	119.73		+	[]	IR	2	(+24[1]=[2])-([3])-([4])-([5])-([6])-([7])-([8])-([9])-([10])-([11]=[12])-([13])-([14]-82)
AT1G05360	102.597	+	+	[AT1G05360.1]		0	(+42[1])-([2])-([3])-([4])-([5])-([6])-([7])-([8]+1)
AT1G05360	116.304		+	[]	IR	1	(+14[1])-([2]=[3])-([4])-([5])-([6])-([7])-([8]-2)
AT1G05360	129.952		+	[]	IR	2	(-6[1]=[2]=[3])-([4])-([5])-([6])-([7])-([8]-46)
AT1G05370	96.9595	+		[AT1G05370.1]		0	(+18[1])-([2])-([3])-([4])-([5])-([6])-([7]-63)
AT1G05385	101.877	+	+	[AT1G05385.1]		0	(-47[1])-([2])-([3]+61)
AT1G05385	121.448	+		[]	IR	1	(-56[1]=[2])-([3]-6)
AT1G05400	99.4802	+		[AT1G05400.1]		0	([1])-([2])-([3])-([4]-9)
AT1G05410	99.1551	+	+	[AT1G05410.1]		0	(-9[1])-([2])-([3])-([4])-([5]-9)
AT1G05410	84.6154		+	[AT1G05410.1]	altTSE	1	[1]-(-45[2])-([3])-([4])-([5]-40)
AT1G05420	146.549	+	+	[AT1G05420.1]		0	(+60[1]+257)
AT1G05430	103.28	+	+	[AT1G05430.1]		0	(+36[1])-([2])-([3])-([4])-([5])-([6]-1)
AT1G05440	102.554		+	[AT1G05440.1]		0	(+40[1])-([2])-([3]-1)
AT1G05460	89.2741		+	[AT1G05460.1]		0	(-12[1])-([2])-([3])-([4])-([5]-350)
AT1G05470	99.2582		+	[AT1G05470.1]		0	(-73[1])-([2])-([3])-([4])-([5])-([6])-([7])-([8])-([9])-([10])-([11])-([12])-([13]+53)
AT1G05500	101.659	+	+	[AT1G05500.1]		0	(+36[1])-([2])-([3])-([4])-([5])-([6])-([7])-([8])-([9])-([10])-([11])-([12])-([13]-1)
AT1G05500	88.0095	+		[AT1G05500.1]	altTSE	1	[1]-(-3[2])-([3])-([4])-([5])-([6])-([7])-([8])-([9])-([10])-([11])-([12])-([13]-2)
AT1G05520	109.319	+	+	[AT1G05520.1]		0	(+133[1])-([2])-([3])-([4])-([5])-([6])-([7])-([8])-([9])-([10])-([11])-([12]+108)
AT1G05520	109.706	+		[]	IR	1	(+124[1])-([2])-([3])-([4])-([5]=[6])-([7])-([8])-([9])-([10])-([11])-([12]+32)
AT1G05560	100.545	+	+	[AT1G05560.1]		0	(+12[1]-3)
AT1G05562	120.497		+	[AT1G05562.1]		0	(+83[1]+181)
AT1G05590	99.0145	+	+	[AT1G05590.1]		0	(-26[1])-([2])-([3]+5)
AT1G05590	110.324		+	[]	IR	1	(-101[1]=[2])-([3]-2)
AT1G05600	108.652	+	+	[AT1G05600.2]	altA-altTSE	2	(+34[0^1])-(-17[1]+111)
AT1G05600	115.357	+	+	[AT1G05600.1]	IR	1	(+10[0^1]=[1]+130)
AT1G05610	113.72	+		[AT1G05610.1]		0	(+147[1])-([2])-([3])-([4])-([5])-([6])-([7])-([8]+54)
AT1G05620	113.438	+	+	[AT1G05620.1]		0	(+172[1])-([2])-([3])-([4])-([5])-([6])-([7])-([8])-([9])
AT1G05620	84.7458		+	[AT1G05620.1, AT1G05620.2]	altTSE	1	[1]-[2]-(-28[3])-([4])-([5])-([6])-([7])-([8])-([9]-6)
AT1G05680	100.264	+	+	[AT1G05680.1]		0	(+1[1])-([2]+3)
AT1G05680	104.611	+		[]	IR	1	(-4[1]=[2]-8)
AT1G05690	110.181	+	+	[AT1G05690.1]		0	(+189[1])-([2])-([3])-([4])-([5]-20)
AT1G05690	94.3976		+	[]	altA	1	(-85[1])-([2])-(+17[3])-([4])-([5]-25)
AT1G05710	102.21	+	+	[AT1G05710.3]	crypticI	1	(+26[1])-[1^1]-([2])-([3])-([4 65)-(132])-([5]-1)
AT1G05710	101.5	+		[]	altA	1	(+23[1])-[1^1]-([2])-([3])-([4])-(+59[5]-64)
AT1G05710	159.033	+		[]	IR	3	(-32[1]=[1^1]=[2]=[3])-([4])-([5]-71)
AT1G05710	100.966		+	[]	altA-crypticI	2	(+27[1])-[1^1]-(-16[2])-([3])-([4 65)-(132])-([5]-1)
AT1G05710	97		+	[AT1G05710.2]		0	(+25[1])-[1^1]-([2])-([3])-([4])-([5]-61)
AT1G05720	99.6164	+	+	[AT1G05720.1]		0	([1])-([2])-([3])-([4]-3)
AT1G05760	111.987	+	+	[AT1G05760.1]		0	(+12[1])-([2]+64)
AT1G05770	100.402	+		[AT1G05770.1]		0	(+5[1])-([2]-2)
AT1G05780	96.8481	+	+	[AT1G05780.1]		0	(-21[1])-([2]-1)
AT1G05785	98.6376	+	+	[AT1G05785.1]		0	([1])-([2])-([3])-([4])-([5])-([6])-([7]-10)
AT1G05785	142.234		+	[]	IR-casseteE	2	([1])-([2])-(1731096 1731168)-([3])-([4])-([5])-([6]=[7]-47)
AT1G05785	135.286		+	[]	IR	1	([1])-([2])-([3])-([4])-([5])-([6]=[7]-25)
AT1G05790	114.24	+	+	[]	altD	1	(+189[1])-([2])-([3]+105)-([4])-([5])-([6])-([7])-([8])-([9])-([10])-([11])-([12])-([13])-([14]+17)
AT1G05790	119.185		+	[]	IR-altD-altA	3	(+162[1])-([2])-(+16[3]+105)-([4])-([5])-([6]=[7])-([8])-([9])-([10])-([11])-([12])-([13])-([14]-18)
AT1G05790	127.106		+	[]	IR-altA	3	(+189[1])-([2])-(+16[3]=[4])-([5])-([6]=[7])-([8])-([9])-([10])-([11])-([12])-([13])-([14]+12)
AT1G05805	103.649	+	+	[AT1G05805.1]		0	(+31[1])-([2])-([3])-([4])-([5])-([6]+21)
AT1G05805	91.5088		+	[]	altD	1	(-118[1])-([2])-([3])-([4])-([5]-1)-([6]-2)
AT1G05805	107.86		+	[]	IR	1	(-18[1])-([2])-([3])-([4])-([5]=[6]+21)
AT1G05810	115.402	+	+	[AT1G05810.1]		0	(+34[1])-([2]+104)
AT1G05820	113.607	+	+	[AT1G05820.1]		0	([1])-([2])-([3])-([4])-([5])-([6])-([7])-([8])-([9])-([10])-([11])-([12])-([13]+232)
AT1G05820	96.0625		+	[AT1G05820.1]	altTSE	1	[1]-(-122[2])-([3])-([4])-([5])-([6])-([7])-([8])-([9])-([10])-([11])-([12])-([13]+221)
AT1G05835	141.731	+	+	[AT1G05835.1]		0	([1])-([2]+217)
AT1G05840	102.473	+	+	[AT1G05840.1]		0	(+35[1])-([2])-([3])-([4])-([5])-([6])-([7])-([8])-([9])-([10]+7)
AT1G05840	96.702		+	[]	altA	1	(-6[1])-([2])-([3])-([4])-([5])-(-12[6])-([7])-([8])-([9])-([10]-38)
AT1G05840	106.007		+	[]	IR	1	(-35[1])-([2])-([3])-([4])-([5])-([6]=[7])-([8])-([9])-([10]-38)
AT1G05860	117.517	+	+	[AT1G05860.1]		0	(+11[1])-([2])-([3]+195)
AT1G05860	105.612	+	+	[]	altTEE	1	(+20[1])-([2]+278)-[3]
AT1G05870	109.867	+		[]	altD-crypticI-altTEE	3	(+12[1])-([2]+114)-([2^1 62)-(140]-22)
AT1G05870	104.712		+	[]	altD-casseteE-altTEE	3	(+4[1])-([2]-145)-(1772141 1772097)-([2^1]+9)
AT1G05870	118.337		+	[]	IR	1	(-38[1]=[2]-6)-[2^1]
AT1G05870	104.578	+		[]	altD-casseteE-crypticI-altTEE	4	(+2[1])-([2]-98)-(1772141 1772097)-([2^1 180)-(192]+11)
AT1G05870	103.926	+		[]	altD-casseteE-crypticI-altTEE	4	(+2[1])-([2]-98)-(1772141 1772097)-([2^1 62)-(143]-1)
AT1G05870	104.306	+	+	[]	altD-casseteE-crypticI-altTEE	4	(+4[1])-([2]-98)-(1772141 1772097)-([2^1 62)-(197]-6)
AT1G05870	108.138	+	+	[AT1G05870.2]	altD-casseteE-altTEE	3	(+12[1])-([2]-98)-(1772141 1772097)-([2^1]+47)
AT1G05870	107.517	+	+	[AT1G05870.1, AT1G05870.4]		0	(+72[1])-([2]-6)-[2^1]
AT1G05870	135.029	+		[]	IR	2	(+12[1]=[2]=[2^1]+9)
AT1G05870	109.309		+	[]	altD-altTEE	2	(+10[1])-([2]+114)-([2^1]-44)
AT1G05870	104.109		+	[]	altD-casseteE-crypticI-altTEE	4	(+6[1])-([2]-145)-(1772141 1772097)-([2^1 62)-(140]-4)
AT1G05890	100.058	+	+	[AT1G05890.1]	altD-ES	2	(-142[1]-83)-[2]-([3])-([4])-([5])-([6])-([7])-([8])-([9])-([10])-([11])-([12])-([13])-([14])-([15])-([16]+71)
AT1G05900	96.2815	+		[]	ES	1	(-55[1])-([2])-([3])-([4])-[5]-([6])-([7])-([8])-([9])-([10])-([11]-6)
AT1G05900	104.083	+		[]	IR-altD	2	(-73[1])-([2])-([3])-([4]=[5]+31)-([6])-([7])-([8])-([9])-([10])-([11]-12)
AT1G05900	94.1067	+		[]	IR-altA-altTSE	3	[1]-([2])-([3])-([4]=[5])-(-5[6])-([7])-([8])-([9])-([10])-([11]-9)
AT1G05900	99.9336		+	[AT1G05900.2]		0	([1])-([2])-([3])-([4])-([5])-([6])-([7])-([8])-([9])-([10])-([11]-6)
AT1G05900	104.773		+	[]	IR	1	(-31[1])-([2])-([3])-([4]=[5])-([6])-([7])-([8])-([9])-([10])-([11]-9)
AT1G05900	133.6		+	[]	IR	2	([1])-([2])-([3])-([4]=[5]=[6])-([7])-([8])-([9])-([10])-([11]+54)
AT1G05940	97.5448	+		[AT1G05940.1]		0	(-28[1])-([2])-([3])-([4])-([5])-([6])-([7])-([8]-20)
AT1G05950	103.388	+		[]	IR-altD-crypticI	3	([1])-([2 60)-(148])-([3])-([4])-([5])-([6]=[7])-([8])-([9]-11)-([10])-([11]-5)
AT1G05950	107.053	+		[AT1G05950.1]		0	(+147[1])-([2])-([3])-([4])-([5])-([6])-([7])-([8])-([9])-([10])-([11]-2)
AT1G05950	99.3677	+		[]	altD	2	(+7[1])-([2])-([3])-([4])-([5]-1)-([6])-([7])-([8])-([9]-11)-([10])-([11]-8)
AT1G05950	106.08		+	[]	altD	1	(+153[1])-([2])-([3])-([4])-([5])-([6])-([7])-([8])-([9]-12)-([10])-([11]-16)
AT1G05970	106.768	+		[]	altA	1	(+15[1])-(-24[2])-([3]+67)
AT1G05970	102.485	+		[AT1G05970.1]	altA	1	(+22[1])-([2])-(-6[3]-7)
AT1G05970	131.272	+	+	[AT1G05970.2]		0	(+22[1])-([2])-([3]+246)
AT1G05970	116.567		+	[]	IR	1	(+7[1])-([2]=[3]-8)
AT1G06000	103.088	+	+	[AT1G06000.1]		0	(+4[1]+45)
AT1G06002	148.301	+	+	[AT1G06002.1]		0	(+455[1])
AT1G06010	95.2607	+	+	[AT1G06010.1]		0	(+20[1])-([2])-([3]-50)
AT1G06040	100.996	+	+	[AT1G06040.1]		0	(+30[1])-([2])-([3]-19)
AT1G06040	92.017	+		[AT1G06040.2]	IR	1	(-100[1])-([2]=[3]-93)
AT1G06050	112.751	+	+	[AT1G06050.1]		0	(-2[1])-([2]+167)
AT1G06050	139.181		+	[]	IR	1	(-207[1]=[2]+57)
AT1G06060	101.076	+	+	[AT1G06060.1]		0	(+2[1])-([2])-([3])-([4])-([5])-([6])-([7]+10)
AT1G06060	90.6726		+	[]	altD	1	(-40[1])-([2])-([3])-([4])-([5])-([6]-42)-([7]-22)
AT1G06060	116.592		+	[]	IR	2	(-5[1])-([2]=[3])-([4])-([5])-([6]=[7]-8)
AT1G06070	101.373	+	+	[AT1G06070.1]		0	(+27[1])-([2])-([3])-([4])-([5]-1)
AT1G06080	102.049	+	+	[AT1G06080.1]		0	(+3[1])-([2])-([3])-([4])-([5]+22)
AT1G06080	109.59	+		[]	IR	1	(-5[1])-([2])-([3]=[4])-([5]+7)
AT1G06090	104.775	+	+	[AT1G06090.1]		0	(+56[1])-([2])-([3])-([4])-([5]-2)
AT1G06110	95.1407	+		[]	crypticI	1	(-17[1])-([2 34)-(120])-([3])-([4])-([5]-59)
AT1G06110	103.645	+	+	[AT1G06110.1]		0	(+38[1])-([2])-([3])-([4])-([5]+19)
AT1G06110	97.7621	+		[]	IR	1	(-64[1])-([2])-([3])-([4]=[5]-60)
AT1G06110	103.581	+	+	[]	IR	1	(+12[1])-([2])-([3]=[4])-([5]-59)
AT1G06110	98.4655		+	[]	IR	2	(-17[1])-([2])-([3]=[4]=[5]-199)
AT1G06130	99.8483	+	+	[AT1G06130.1]		0	(-16[1])-([2])-([3])-([4])-([5])-([6])-([7])-([8]-2)
AT1G06130	136.386		+	[]	IR	1	(-22[1])-([2])-([3])-([4]=[5])-([6])-([7])-([8]-50)
AT1G06149	96.159	+		[AT1G06149.1]		0	(-54[1])-([2])-([3])-([4])-([5])-([6])-([7])-([8])-([9])-([10])-([11]-60)
AT1G06149	100.775		+	[]	altA	1	([1])-([2])-([3])-([4])-([5])-([6])-([7])-([8])-(+6[9])-([10])-([11]+17)
AT1G06160	103.652		+	[AT1G06160.1]		0	(+2[1]+32)
AT1G06180	101.425		+	[AT1G06180.1]		0	(+14[1])-([2])-([3]-1)
AT1G06180	176.754		+	[]	IR	1	(+16[1])-([2]=[3]-1)
AT1G06190	101.565	+	+	[AT1G06190.1]		0	(+24[1])-([2]-1)
AT1G06190	86.0544	+		[AT1G06190.1]	altTSE	1	[1]-(-87[2]-2)
AT1G06190	95.034		+	[]	altD	1	(-70[1]+15)-([2]-18)
AT1G06200	101.955	+	+	[AT1G06200.1]		0	([1])-([2])-([3])-([4])-([5]+19)
AT1G06210	103.714	+	+	[AT1G06210.1]		0	(+49[1])-([2])-([3])-([4]+6)
AT1G06210	84.2866	+	+	[AT1G06210.1]	altTSE	1	[1]-(-159[2])-([3])-([4])
AT1G06210	94.4139		+	[]	altD	1	(-79[1]+74)-([2])-([3])-([4]-98)
AT1G06220	95.7945	+		[]	altD-altA-ES	9	([1]-8)-[2]-[3]-[4]-[5]-[6]-[7]-[8]-(-27[9])-([10])-([11])-([12]-114)
AT1G06230	100.344		+	[]	altA	1	(+20[1])-(-5[2])-([3])-([4])-([5])-([6]-4)
AT1G06240	98.886	+	+	[AT1G06240.1]		0	(+15[1])-([2])-([3])-([4])-([5])-([6])-([7]-32)
AT1G06250	99.6429	+		[AT1G06250.1]		0	([1])-([2])-([3]-5)
AT1G06265	106.425	+		[]	IR-altTSE	2	(1917951 1917783)-(-14[1]=[2])-([3])-([4])-([5])-([6]-93)
AT1G06265	97.5113	+		[]	IR-altA	2	(-3[1]=[2])-([3])-(-19[4])-([5])-([6]-113)
AT1G06265	99.819	+		[]	IR	1	(-3[1]=[2])-([3])-([4])-([5])-([6]-81)
AT1G06265	89.1048		+	[]	IR-altA	2	(-88[1]=[2])-(-159[3])-([4])-([5])-([6]-113)
AT1G06265	87.1077		+	[AT1G06265.1]	altTSE	1	[1]-[2]-(-18[3])-([4])-([5])-([6]-93)
AT1G06265	85.1569		+	[AT1G06265.1, AT1G06265.2]	altTSE	1	[1]-[2]-[3]-[4]-(-3[5])-([6]-113)
AT1G06270	109.342		+	[AT1G06270.1]		0	(+54[1])-([2]+88)
AT1G06290	100	+	+	[AT1G06290.1]		0	([1])-([2])-([3])-([4])-([5])-([6])-([7])-([8])-([9])-([10])-([11])-([12])-([13])
AT1G06320	114.693	+		[AT1G06320.1]		0	(-30[1])-([2])-([3]+128)
AT1G06330	133.958		+	[]	altTSE	1	(1932432 1932348)-(-33[1])-([2]+111)
AT1G06340	85.9097	+		[AT1G06340.1]		0	(+29[1]-132)
AT1G06350	101.304	+	+	[AT1G06350.1]		0	(+36[1])-([2])-([3])-([4])-([5]-21)
AT1G06360	105.903	+	+	[AT1G06360.1]		0	(+6[1])-([2])-([3])-([4])-([5]+62)
AT1G06360	102.083		+	[]	IR	1	(+4[1]=[2])-([3])-([4])-([5]-71)
AT1G06370	101.149	+	+	[]	altA-crypticI	2	(-2[1])-([2])-([3 4)-(109])-([4])-(-10[5])-([6])-([7])-([8]+26)
AT1G06370	99.2148	+		[]	altA	1	(-1[1])-([2])-([3])-([4])-(-10[5])-([6])-([7])-([8])
AT1G06370	109.493	+		[]	IR	1	(-2[1])-([2])-([3])-([4]=[5])-([6])-([7])-([8]+39)
AT1G06370	123.84	+		[]	IR	3	(-1[1])-([2])-([3])-([4]=[5]=[6]=[7])-([8]+39)
AT1G06380	112.68	+		[]	crypticI	1	(+152[1 205)-(217]-33)
AT1G06380	178.174	+	+	[AT1G06380.1]		0	(+609[1]+136)
AT1G06390	101.524	+	+	[AT1G06390.2]	crypticI	1	(-29[1])-([2])-([3])-([4])-([5])-([6])-([7])-([8])-([9])-([10])-([11])-([12 124)-(271]+49)
AT1G06390	97.552	+	+	[AT1G06390.1]		0	(-23[1])-([2])-([3])-([4])-([5])-([6])-([7])-([8])-([9])-([10])-([11])-([12]-17)
AT1G06390	103.978		+	[]	IR	1	(-8[1])-([2])-([3])-([4])-([5])-([6])-([7])-([8])-([9]=[10])-([11])-([12]-44)
AT1G06400	107.638	+	+	[AT1G06400.1]		0	(+65[1])-([2]+11)
AT1G06410	87.5871		+	[AT1G06410.1]		0	([1])-([2])-([3])-([4])-([5]-392)
AT1G06420	99.4146	+	+	[AT1G06420.1]		0	(-6[1])
AT1G06430	99.8226	+	+	[AT1G06430.1]		0	([1])-([2])-([3])-([4])-([5]-4)
AT1G06430	116.896	+	+	[]	altTSE	1	[1]-(+432[2])-([3])-([4])-([5]-10)
AT1G06450	100.145	+	+	[AT1G06450.1]		0	(+2[1])
AT1G06460	100.653	+	+	[AT1G06460.1]		0	(+12[1])-([2])-([3])-([4])-([5])-([6])-([7]-4)
AT1G06470	105.592	+	+	[AT1G06470.2]	IR	1	(+21[1])-([2]=[3])-([4])-([5])-([6])-([7])-([8])-([9])-([10])-([11])-([12])-([13]-14)
AT1G06470	112.564	+	+	[]	IR-altD	2	(-2[1]-4)-([2]=[3])-([4])-([5])-([6])-([7])-([8])-([9])-([10])-([11])-([12])-([13]+139)
AT1G06470	111.012	+		[]	IR-altD	5	(-64[1]-4)-([2]=[3]+4)-([4])-([5]+22)-([6])-([7])-([8]=[9])-([10])-([11])-([12])-([13]-15)
AT1G06470	90.7076	+		[AT1G06470.2]	IR-altTSE	2	[1]-(-98[2]=[3])-([4])-([5])-([6])-([7])-([8])-([9])-([10])-([11])-([12])-([13]-48)
AT1G06470	84.5692	+		[AT1G06470.2]	altTSE	1	[1]-[2]-(+43[3])-([4])-([5])-([6])-([7])-([8])-([9])-([10])-([11])-([12])-([13]-14)
AT1G06470	96.5628		+	[]	IR-altA	2	(-93[1])-([2]=[3])-(-83[4])-([5])-([6])-([7])-([8])-([9])-([10])-([11])-([12])-([13]-13)
AT1G06470	107.699		+	[]	IR	2	(-72[1])-([2]=[3])-([4])-([5])-([6])-([7])-([8]=[9])-([10])-([11])-([12])-([13]-47)
AT1G06475	84.6293		+	[AT1G06475.1]		0	(-83[1]-2)
AT1G06500	100	+	+	[AT1G06500.1]		0	([1])-([2])-([3]-9)
AT1G06500	184.866	+	+	[]	IR	2	([1]=[2]=[3]-6)
AT1G06500	122.07		+	[AT1G06500.3]	IR	1	(-23[1]=[2])-([3]+4)
AT1G06510	103.313	+	+	[AT1G06510.1]		0	(+8[1])-([2])-([3])-([4]+30)
AT1G06515	150.869	+	+	[]	IR-altA	2	(-56[1])-(+14[2]=[3])-([4]-4)
AT1G06515	88.1517		+	[AT1G06515.2]	altA	1	(+11[1])-(+14[2])-([3])-([4]-100)
AT1G06515	99.684		+	[AT1G06515.1]		0	(+6[1])-([2])-([3])-([4]-8)
AT1G06520	99.3985		+	[AT1G06520.1]		0	(-2[1])-([2]-10)
AT1G06530	135.294	+	+	[AT1G06530.1]		0	(+182[1]+172)
AT1G06550	100.256	+	+	[AT1G06550.1]		0	(+6[1])-([2])-([3])-([4])-([5])-([6])-([7])-([8])-([9])-([10])-([11])-([12])-([13])-([14])-([15])-([16]-2)
AT1G06550	98.5915	+		[]	altD-altA	4	(-62[1])-([2])-([3])-([4])-([5])-([6]+70)-(-2[7])-([8]+5)-(+1[9])-([10])-([11])-([12])-([13])-([14])-([15])-([16]-34)
AT1G06560	99.8027	+	+	[AT1G06560.1]		0	(-4[1])-([2])-([3])-([4])-([5])-([6])-([7])-([8])-([9])-([10])-([11])-([12])
AT1G06570	98.8417	+	+	[AT1G06570.1]		0	(-10[1])-([2]-8)
AT1G06570	97.5436	+		[AT1G06570.2]	altD	1	(-30[1]-7)-([2]-8)
AT1G06620	105.96	+	+	[AT1G06620.1]		0	(+68[1])-([2])-([3]+9)
AT1G06620	112.307	+	+	[]	IR	1	(+61[1])-([2]=[3]+11)
AT1G06620	107.353		+	[]	altD-altA	2	(+64[1])-([2]-3)-(+78[3]-44)
AT1G06630	118.519	+	+	[AT1G06630.2]	altTEE	1	(+10[1])-([2])-([3])-([4]+220)-[5]-[5^1]-[6]
AT1G06630	128.629	+	+	[]	altD-altTEE	2	(-4[1]+146)-([2])-([3])-([4]+215)-[5]-[5^1]-[6]
AT1G06630	118.112	+	+	[]	altD-altTEE	2	(+6[1]-11)-([2])-([3])-([4]+228)-[5]-[5^1]-[6]
AT1G06630	135.521		+	[]	IR-altTEE	2	(-4[1]=[2])-([3])-([4]+213)-[5]-[5^1]-[6]
AT1G06640	98.978	+		[]	crypticI	1	(-8[1 245)-(315])-([2])-([3]-83)
AT1G06640	99.0566	+	+	[AT1G06640.1]		0	(-7[1])-([2])-([3]-66)
AT1G06645	108.839	+	+	[AT1G06645.1]		0	(-52[1])-([2])-([3]+167)
AT1G06645	109.377		+	[]	IR	1	([1]=[2])-([3]+51)
AT1G06650	107.794		+	[AT1G06650.2]		0	(+98[1])-([2])-([3]+8)
AT1G06660	94.51		+	[AT1G06660.1]		0	(-166[1])-([2])-([3])-([4])-([5])-([6])-([7]+73)
AT1G06680	92.7035	+		[AT1G06680.1]		0	(-65[1])-([2])-([3])-([4]-83)
AT1G06690	98.6321	+	+	[AT1G06690.1]		0	([1])-([2])-([3])-([4])-([5])-([6])-([7])-([8])-([9])-([10]-19)
AT1G06690	101.782	+	+	[]	altD-ES	2	(+2[1])-([2])-([3])-([4]+42)-[5]-([6])-([7])-([8])-([9])-([10]-20)
AT1G06690	115.695	+		[]	IR	3	(-24[1])-([2])-([3]=[4]=[5]=[6])-([7])-([8])-([9])-([10]-22)
AT1G06700	110.749	+	+	[AT1G06700.1]		0	(+167[1])-([2])-([3])-([4])-([5])-([6])-([7])-([8]-2)
AT1G06700	107.166	+	+	[AT1G06700.2]	altD	1	(+33[1]+17)-([2])-([3])-([4])-([5])-([6])-([7])-([8]+60)
AT1G06700	115.635		+	[]	IR	2	(+23[1])-([2])-([3]=[4]=[5])-([6])-([7])-([8]-2)
AT1G06700	103.127		+	[]	IR-altD	2	(+22[1]+17)-([2])-([3])-([4]=[5])-([6])-([7])-([8]-128)
AT1G06730	100.915	+	+	[AT1G06730.1]		0	(+20[1])-([2])-([3])-([4])-([5]-2)
AT1G06740	98.765	+		[AT1G06740.1]		0	(+1[1])-([2]-33)
AT1G06740	85.604	+		[AT1G06740.1]	altTSE	1	[1]-(-231[2]+15)
AT1G06760	99.633	+	+	[AT1G06760.1]		0	(-3[1])-([2]-1)
AT1G06760	109.083	+	+	[]	IR	1	(-4[1]=[2]-2)
AT1G06770	102.115		+	[AT1G06770.1]		0	(+28[1])-([2])-([3])-([4])-([5])-([6])-([7]+10)
AT1G06780	100.129	+	+	[AT1G06780.1]	altD	1	(-108[1]-39)-([2])-([3])-([4])-([5])-([6])-([7])-([8])-([9]+3)
AT1G06780	98.9272	+		[]	IR-altD	2	(-115[1]-39)-([2])-([3])-([4]=[5])-([6])-([7])-([8])-([9]-277)
AT1G06790	107.363	+	+	[AT1G06790.1]		0	(+1[1])-([2])-([3])-([4])-([5])-([6])-([7])-([8]+66)
AT1G06800	89.5397	+	+	[AT1G06800.1]		0	(-213[1])-([2]+13)
AT1G06800	97.5941	+		[]	altD	1	(-262[1]+244)-([2]-28)
AT1G06800	81.9038		+	[]	crypticI	1	(-315[1 1062)-(1267])-([2]-31)
AT1G06820	116.608	+	+	[AT1G06820.1]		0	(+309[1])-([2])-([3])-([4])-([5])-([6])-([7])-([8])-([9])-([10])-([11])-([12])-([13]+23)
AT1G06820	113.657		+	[]	IR-altA	4	(+23[1])-(+7[2])-([3])-([4])-([5])-(-14[6]=[7])-([8])-([9])-([10]=[11])-([12])-([13]-10)
AT1G06850	101.678	+	+	[AT1G06850.1]		0	(+9[1])-([2])-([3])-([4]+15)
AT1G06850	108.403	+		[]	IR	1	(+9[1])-([2]=[3])-([4]-2)
AT1G06870	99.7036	+	+	[AT1G06870.1]		0	(+8[1])-([2])-([3])-([4])-([5])-([6]-13)
AT1G06870	106.52	+		[]	IR	1	(-18[1])-([2])-([3]=[4])-([5])-([6]-55)
AT1G06890	91.8129	+	+	[]	altA	1	(-42[1])-([2])-(-10[3])-([4])-([5])-([6])-([7])-([8])-([9]-74)
AT1G06890	114.481	+	+	[]	crypticI	1	(-59[1])-([2])-([3])-([4])-([5])-([6])-([7])-([8])-([9 98)-(257]+222)
AT1G06890	110.757	+	+	[AT1G06890.1]		0	(-35[1])-([2])-([3])-([4])-([5])-([6])-([7])-([8])-([9]+197)
AT1G06890	90.8626	+		[]	altD	1	(-62[1])-([2])-([3])-([4])-([5])-([6])-([7]-4)-([8])-([9]-93)
AT1G06890	112.401		+	[AT1G06890.3]	crypticI	1	(-59[1])-([2])-([3])-([4])-([5])-([6])-([7])-([8])-([9 98)-(254]+195)
AT1G06890	98.5171		+	[]	IR	1	(-60[1])-([2])-([3])-([4])-([5])-([6]=[7])-([8])-([9]-90)
AT1G06910	102.88	+	+	[AT1G06910.1]		0	(+46[1])-([2])-([3])-([4])-([5])-([6]-2)
AT1G06910	126.309	+	+	[]	IR	1	(+50[1])-([2]=[3])-([4])-([5])-([6]-10)
AT1G06910	124.411		+	[]	IR-altA	2	(+20[1])-(-2[2]=[3])-([4])-([5])-([6]-7)
AT1G06910	93.4555		+	[]	altA	1	(+35[1])-([2])-(-25[3])-([4])-([5])-([6]-110)
AT1G06920	128.165		+	[AT1G06920.1]		0	(+58[1]+209)
AT1G06925	162.037	+	+	[]	altD-altA-altTSE	3	[1]-(+13[2]-29)-(+16[3]+300)
AT1G06960	112.38	+		[AT1G06960.1]		0	(+26[1])-([2])-([3])-([4])-([5]+90)
AT1G06960	121.025	+	+	[]	IR	1	(-10[1])-([2])-([3])-([4]=[5]+90)
AT1G06960	110.421		+	[]	IR-altA	2	(-9[1])-(-35[2])-([3])-([4]=[5]-14)
AT1G06960	98.079		+	[AT1G06960.2]	altD	1	(-41[1])-([2])-([3])-([4]-3)-([5]+26)
AT1G06960	144.504		+	[]	IR	2	(+18[1])-([2]=[3])-([4]=[5]-1)
AT1G06980	111.757	+	+	[AT1G06980.1]		0	(+4[1]+89)
AT1G07000	111.907	+	+	[AT1G07000.1]		0	(+224[1])-([2]+17)
AT1G07000	116.502	+		[]	IR	1	(+224[1]=[2]+2)
AT1G07010	105.599	+		[]	altD-altA-ES	5	(+22[1])-(-27[2]+15)-[3]-(+12[4])-([5])-(+5[6])-([7])-([8])-([9])-([10]+30)
AT1G07010	100.078	+		[]	altD-altA-crypticI-ES	5	(-21[1])-(-27[2]+15)-[3]-(+12[4])-([5])-([6])-([7])-([8])-([9])-([10 227)-(240]+9)
AT1G07010	102.844	+	+	[AT1G07010.1]	altD-altA-ES	4	(+28[1])-(-27[2]+15)-[3]-(+12[4])-([5])-([6])-([7])-([8])-([9])-([10]+9)
AT1G07010	111.513	+		[]	IR-altD-altA-ES	6	(+27[1])-(-27[2]+15)-[3]-(+12[4]=[5])-(+5[6])-([7])-([8])-([9])-([10]-3)
AT1G07010	102.948		+	[]	IR-altD-altA-ES	5	(-45[1])-(-27[2]+15)-[3]-(+12[4])-([5]=[6])-([7])-([8])-([9])-([10]-4)
AT1G07020	98.5163	+	+	[AT1G07020.1]		0	(-5[1])-([2]-5)
AT1G07030	99.7969	+	+	[AT1G07030.1]		0	(-7[1])-([2]+4)
AT1G07030	158.632	+		[]	IR	1	(-46[1]=[2]-1)
AT1G07040	102.804	+	+	[AT1G07040.1]		0	(+30[1])-([2])-([3])-([4])-([5])-([6])-([7]+17)
AT1G07050	101.681	+	+	[AT1G07050.1]		0	(-46[1])-([2])-([3]+60)
AT1G07050	109.604		+	[]	IR	1	(-46[1])-([2]=[3]-2)
AT1G07050	156.423		+	[]	IR	2	(-46[1]=[2]=[3]+297)
AT1G07080	88.5057	+	+	[AT1G07080.1]		0	(-23[1])-([2])-([3])-([4])-([5]-117)
AT1G07090	102.439	+	+	[AT1G07090.1]		0	(+22[1]+1)
AT1G07110	96.1307	+	+	[AT1G07110.1]		0	(-63[1])-([2])-([3])-([4])-([5])-([6])-([7])-([8])-([9])-([10])-([11])-([12])-([13])-([14])-([15])-([16])-([17])-([18])-([19])-([20])-([21])-([22])-([23]-40)
AT1G07119	165.913		+	[]	casseteE-ES-altTEE	3	(+11[1])-[2]-([3])-(2185391 2185436)-([4])-([5]+34)-(2186873 2187160)
AT1G07135	99.1803	+	+	[AT1G07135.1]		0	([1]-6)
AT1G07140	92.5122	+	+	[AT1G07140.1]		0	(-14[1])-([2])-([3])-([4]-93)
AT1G07150	90.3821	+	+	[AT1G07150.1, AT1G07150.2]		0	([1]-146)-[1^1]
AT1G07160	99.7945		+	[AT1G07160.1]		0	(+109[1])-([2])-([3]-112)
AT1G07170	100	+		[AT1G07170.3]		0	(-22[1])-([1^1])-([2]-6)
AT1G07170	103.49	+	+	[AT1G07170.1]	ES	1	(-22[1])-[1^1]-([2]+20)
AT1G07180	102.461		+	[AT1G07180.1]		0	(+75[1])-([2])-([3])-([4])-([5])-([6])-([7])-([8]-31)
AT1G07180	101.902		+	[]	IR	1	(-23[1])-([2])-([3]=[4])-([5])-([6])-([7])-([8]-33)
AT1G07200	100.267	+	+	[AT1G07200.2]		0	(-174[1])-([2])-([3]+17)
AT1G07200	85.8616	+		[AT1G07200.1, AT1G07200.2]	altTSE	1	[1]-[2]-(-13[3]-43)
AT1G07210	99.9165	+	+	[AT1G07210.1]		0	([1])-([2])-([3])-([4])-([5]-1)
AT1G07220	99.0945	+	+	[AT1G07220.1]		0	(-6[1])-([2])-([3])-([4])-([5])-([6])-([7]-10)
AT1G07230	99.515	+	+	[AT1G07230.1]		0	(+20[1])-([2])-([3]-30)
AT1G07240	91.2599	+	+	[AT1G07240.1]		0	(-147[1]-7)
AT1G07250	113.437	+	+	[AT1G07250.1]		0	(+139[1]+85)
AT1G07260	97.1031	+	+	[AT1G07260.1]		0	(-49[1]-1)
AT1G07280	97.4777		+	[AT1G07280.1]		0	([1])-[1^1]-([2])-([3]-91)
AT1G07280	101.636		+	[AT1G07280.3]	altTSE	1	[1]-(+51[1^1])-([2])-([3]-17)
AT1G07290	158.442	+	+	[AT1G07290.1]		0	(+513[1])-([2])-([3])-([4])-([5])-([6])-([7])-([8])-([9]+162)
AT1G07310	95.9394	+		[]	crypticI	1	(-40[1 279)-(642]-19)
AT1G07310	103.166	+	+	[AT1G07310.1]		0	(-8[1]+54)
AT1G07320	101.204	+	+	[AT1G07320.1]		0	(+13[1])-([2]+2)
AT1G07320	113.272	+	+	[AT1G07320.3]	IR	1	(-8[1]=[2]-163)
AT1G07320	115.217		+	[AT1G07320.3]	altTEE	1	(-8[1]+142)-[2]
AT1G07350	99.985	+	+	[]	altA	1	(+4[1])-([2])-([3])-([4])-(-12[4^1])-([5])-([6])-([7]-4)
AT1G07350	99.9317	+	+	[AT1G07350.1]	ES	1	(-12[1])-([2])-([3])-([4])-[4^1]-([5])-([6])-([7]-77)
AT1G07350	118.609	+		[]	IR	2	(+5[1])-([2])-([3])-([4]=[4^1]=[5])-([6])-([7]-110)
AT1G07350	80.4645	+		[AT1G07350.2]	altTSE	1	[1]-[2]-(-75[3])-([4])-([4^1])-([5])-([6])-([7]-108)
AT1G07350	95.082		+	[]	altA	1	(-58[1])-([2])-([3])-([4])-(-15[4^1])-([5])-([6])-([7]-87)
AT1G07350	98.5656		+	[AT1G07350.2]		0	(-12[1])-([2])-([3])-([4])-([4^1])-([5])-([6])-([7]-97)
AT1G07350	104.235		+	[]	IR	1	(-13[1])-([2])-([3])-([4])-([4^1]=[5])-([6])-([7]-160)
AT1G07350	108.523		+	[]	IR	1	(-10[1])-([2])-([3])-([4]=[4^1])-([5])-([6])-([7]-108)
AT1G07360	104.796	+	+	[AT1G07360.1]		0	(+10[1])-([2])-([3])-([4]+71)
AT1G07360	88.3363	+		[AT1G07360.1]	altTSE	1	[1]-(-19[2])-([3])-([4]-3)
AT1G07370	107.902	+	+	[AT1G07370.1]		0	(+83[1])-([2])-([3])-([4]-2)
AT1G07410	136.424	+	+	[AT1G07410.1]		0	(+24[1])-([2])-([3]+251)
AT1G07410	189.139		+	[]	altTSE	1	(2275059 2275594)-[1]-([2])-([3]+218)
AT1G07410	122.649		+	[]	altD-altA	2	(-66[1]-3)-(+2[2])-([3]+238)
AT1G07420	96.6915	+		[]	altA	1	(-99[1])-([2])-([3])-(+34[4])-([5])-([6])-([7]-12)
AT1G07420	113.699	+	+	[AT1G07420.1]		0	(+85[1])-([2])-([3])-([4])-([5])-([6])-([7]+75)
AT1G07420	99.0661		+	[]	crypticI	1	(-25[1])-([2])-([3])-([4])-([5])-([6])-([7 113)-(203]-11)
AT1G07430	98.8993		+	[AT1G07430.1]		0	(-7[1])-([2])-([3]-13)
AT1G07440	96.5174	+		[]	altA	1	(-29[1])-(-16[2])-([3])-([4])-([5]+10)
AT1G07440	89.6517	+	+	[]	altA	1	(-71[1])-(-26[2])-([3])-([4])-([5]-7)
AT1G07440	107.363	+	+	[AT1G07440.1]		0	(-4[1])-([2])-([3])-([4])-([5]+78)
AT1G07440	98.806		+	[]	IR	1	(-56[1])-([2]=[3])-([4])-([5]-28)
AT1G07440	131.642		+	[]	IR	3	(-8[1]=[2]=[3]=[4])-([5]-16)
AT1G07450	95.2821		+	[AT1G07450.1]		0	(-67[1])-([2])-([3])-([4])-([5]+21)
AT1G07470	101.17	+	+	[AT1G07470.1]		0	([1])-([2])-([3])-([4])-([5])-([6])-([7])-([8])-([9])-([10])-([11])-([12]+18)
AT1G07470	104.681	+	+	[]	IR	1	([1])-([2])-([3])-([4])-([5]=[6])-([7])-([8])-([9])-([10])-([11])-([12]-1)
AT1G07470	91.3524	+		[]	altD-altA	2	(-5[1])-([2]-35)-(-31[3])-([4])-([5])-([6])-([7])-([8])-([9])-([10])-([11])-([12]-62)
AT1G07510	80.7336	+		[AT1G07510.1]	altTSE	1	[1]-(-195[2])-([3])-([4])-([5])-([6])-([7])-([8]-5)
AT1G07510	88.8584		+	[AT1G07510.1]		0	(-299[1])-([2])-([3])-([4])-([5])-([6])-([7])-([8]-26)
AT1G07520	90.455	+		[AT1G07520.1]		0	(-235[1]+21)
AT1G07530	98.206	+	+	[AT1G07530.1]		0	(-49[1])-([2]-1)
AT1G07530	94.1514	+	+	[AT1G07530.1]	altTSE	1	[1]-(-1[2]-1)
AT1G07570	113.02	+	+	[AT1G07570.2]	altA	1	(-83[1])-(-114[1^1])-([2])-([3])-([4])-([5])-([6]+194)
AT1G07570	109.944	+	+	[]	altA	1	(-137[1])-(-133[1^1])-([2])-([3])-([4])-([5])-([6]+193)
AT1G07570	119.477	+	+	[AT1G07570.1]	altTSE	1	[1]-(+89[1^1])-([2])-([3])-([4])-([5])-([6]+194)
AT1G07570	96.8423	+		[AT1G07570.1, AT1G07570.2, AT1G07570.3]	altTSE	1	[1]-[1^1]-(-44[2])-([3])-([4])-([5])-([6]+194)
AT1G07570	115.527		+	[]	IR-altA	2	(-179[1])-(-113[1^1])-([2])-([3]=[4])-([5])-([6]+194)
AT1G07570	107.956		+	[]	altA	1	(-69[1])-(-72[1^1])-([2])-([3])-([4])-([5])-([6]+123)
AT1G07570	112.139		+	[]	IR-altTSE	2	[1]-(+26[1^1])-([2])-([3])-([4]=[5])-([6]+106)
AT1G07570	136.476		+	[]	IR-altTSE	4	[1]-(+48[1^1])-([2]=[3]=[4]=[5])-([6]+194)
AT1G07610	85.9956	+		[AT1G07610.1]		0	(-14[1])-([2]-50)
AT1G07615	104.718	+	+	[AT1G07615.1]		0	(+35[1])-([2])-([3])-([4])-([5]+42)
AT1G07615	111.52	+		[]	IR	1	(+34[1])-([2]=[3])-([4])-([5]-8)
AT1G07620	86.7024		+	[AT1G07620.1]	altTSE	1	[1]-(-21[2])-([3])-([4]-39)
AT1G07630	102.183	+	+	[AT1G07630.1]		0	(+73[1])-([2])-([3])-([4]-22)
AT1G07640	111.532	+		[AT1G07640.2]	altTSE	1	[1]-(2355965 2355796)-([2]+7)
AT1G07640	107.801	+	+	[AT1G07640.1]	altTSE	1	[1]-(+76[2]+29)
AT1G07640	94.8519		+	[AT1G07640.3]		0	(-178[1])-([2]-1)
AT1G07640	113.856		+	[AT1G07640.2]	altD	1	(-223[1]+190)-([2]-1)
AT1G07640	121.407		+	[AT1G07640.1]	IR	1	(-238[1]=[2]+3)
AT1G07650	83.4417		+	[AT1G07650.1, AT1G07650.2]	altTSE	1	[1]-[2]-[3]-[4]-(-4[5])-([6])-([7])-([8])-([9])-([10])-([11])-([12])-([13])-([14])-([15])-([16])-([17])-([18])-([19])-([20])-([21])-([22])-([23])-([24]-64)
AT1G07660	92.7476	+	+	[AT1G07660.1]		0	(-51[1])-([2]-1)
AT1G07700	99.3625	+	+	[AT1G07700.1]	crypticI	1	(-19[1 151)-(457 584)-(707])-([2])-([3]-2)
AT1G07700	104.219	+	+	[]	crypticI	1	(+26[1 82)-(457 584)-(707])-([2])-([3]+18)
AT1G07700	100.139	+		[AT1G07700.3]		0	(+2[1])-([2])-([3]-96)
AT1G07700	106.311	+		[]	IR	1	(+2[1])-([2]=[3]-97)
AT1G07700	101.965		+	[]	crypticI	1	(+26[1 584)-(707])-([2])-([3]-94)
AT1G07700	100.187		+	[]	crypticI	1	(+2[1 82)-(457])-([2])-([3]-95)
AT1G07705	99.329	+	+	[AT1G07705.2]		0	(+4[1])-([2])-([3])-([4])-([5])-([6])-([7])-([8])-([9])-([10])-([11])-([12])-([13])-([14])-([15]-22)
AT1G07705	98.9711	+		[]	IR	1	(-4[1])-([2])-([3])-([4])-([5])-([6])-([7])-([8])-([9])-([10])-([11])-([12]=[13])-([14])-([15]-110)
AT1G07705	95.2819		+	[]	altD	1	(-31[1])-([2])-([3]-39)-([4])-([5])-([6])-([7])-([8])-([9])-([10])-([11])-([12])-([13])-([14])-([15]-53)
AT1G07705	94.7135		+	[]	altD-altA-ES	3	(-87[1])-([2])-([3]-7)-(+1[4])-([5])-([6])-([7])-([8])-[9]-([10])-([11])-([12])-([13])-([14])-([15]-45)
AT1G07720	106.392	+	+	[AT1G07720.1]		0	([1]+115)
AT1G07728	102.68	+	+	[AT1G07728.1]		0	(+16[1])-([2]+32)
AT1G07728	107.929		+	[AT1G07728.2]	IR	1	(+16[1]=[2]+32)
AT1G07740	99.9248	+	+	[AT1G07740.1]		0	([1])-([2]-2)
AT1G07745	102.862	+		[AT1G07745.1]		0	(+34[1])-([2])-([3])-([4])-([5])-([6])-([7])-([8])-([9])
AT1G07745	132.66	+		[]	IR-altD	4	(+34[1])-([2])-([3]=[4]=[5])-([6]+12)-([7]=[8])-([9]-51)
AT1G07745	104.275	+		[]	altD	1	(-36[1]+135)-([2])-([3])-([4])-([5])-([6])-([7])-([8])-([9]-51)
AT1G07745	123.906		+	[]	IR	2	(-24[1])-([2])-([3]=[4]=[5])-([6])-([7])-([8])-([9]-1)
AT1G07745	121.549		+	[]	IR-altD-altA	5	(+29[1]+135)-(-1[2])-([3])-([4])-([5])-([6]+11)-([7]=[8])-(-1[9]-1)
AT1G07750	96.3225	+	+	[AT1G07750.1]		0	(-1[1])-([2])-([3]-51)
AT1G07770	86.6207	+	+	[AT1G07770.2]	altA	1	(-28[1])-(-3[2])-([3])-([4]-66)
AT1G07770	86.6207	+	+	[AT1G07770.1]		0	(-35[1])-([2])-([3])-([4]-62)
AT1G07780	95.5637	+		[AT1G07780.1]	crypticI	1	(+30[1])-([2 25)-(290])-([3])-([4])-([5])-([6]-104)
AT1G07780	87.7049		+	[AT1G07780.3]	altTSE	1	[1]-(-248[2])-([3])-([4])-([5])-([6]-86)
AT1G07790	97.3937	+	+	[AT1G07790.1]		0	(-16[1]-3)
AT1G07830	97.4118	+	+	[AT1G07830.1]		0	(-28[1])-([2])-([3])-([4]+6)
AT1G07830	97.6471	+		[]	altD	1	(-46[1]+81)-([2])-([3])-([4]-55)
AT1G07840	100.925	+	+	[AT1G07840.1]	altD	1	(+14[1]-121)-([2])-([3])-([4])-([5])-([6])-([7])-([8])-([9]-2)
AT1G07840	107.492		+	[AT1G07840.3]	IR-altD	2	(+14[1]-121)-([2])-([3])-([4])-([5])-([6])-([7]=[8])-([9]-4)
AT1G07870	116.733	+	+	[AT1G07870.1]	altTEE	1	(+5[1])-([2])-([3])-([4])-([5]+243)-[6]-[7]
AT1G07880	98.0937	+		[]	crypticI	1	(-24[1 163)-(174])-([2])-([3])-([4])-([5])-([6])
AT1G07880	112.55	+		[AT1G07880.1]	IR	1	(+39[1])-([2])-([3])-([4]=[5])-([6]+14)
AT1G07890	98.6981	+		[AT1G07890.1]	ES-altTSE	2	(-148[0^1])-[1]-([2])-([3])-([4])-([5])-([6])-([7])-([8])-([9]-16)
AT1G07920	91.9237	+		[AT1G07920.1]		0	(-77[1])-([2])-([3]-67)
AT1G07940	92.0643		+	[AT1G07940.1]	ES	1	(-59[1])-[1^1]-([2])-([3]-136)
AT1G07950	106.533	+	+	[AT1G07950.1]		0	(+8[1])-([2])-([3]+44)
AT1G07950	132.663	+		[]	IR	1	(-29[1])-([2]=[3]-56)
AT1G07960	106.127	+	+	[AT1G07960.3]	crypticI	1	(+38[1 23)-(449])-([2])-([3])-([4]+12)
AT1G07960	98.2272	+		[]	IR	1	(+1[1])-([2]=[3])-([4]-111)
AT1G07970	101.068	+	+	[AT1G07970.1]		0	(+31[1])-([2])-([3])-([4])-([5])-([6])-([7]-5)
AT1G07980	118.976	+	+	[AT1G07980.1]		0	(+204[1])-([2])-([3])-([4]-15)
AT1G07980	105.723		+	[]	IR	1	(-1[1])-([2]=[3])-([4]-179)
AT1G07985	116.245	+	+	[AT1G07985.1]		0	(+123[1]-1)
AT1G07990	99.3115	+	+	[AT1G07990.1]		0	(-1[1])-([2])-([3])-([4])-([5])-([6])-([7])-([8])-([9])-([10])-([11])-([12])-([13])-([14])-([15])-([16])-([17])-([18])-([19]-19)
AT1G07990	99.3804		+	[]	altD-altA	2	(-1[1])-([2])-([3])-([4])-([5])-([6])-([7])-([8]+6)-(-4[9])-([10])-([11])-([12])-([13])-([14])-([15])-([16])-([17])-([18])-([19]-19)
AT1G08000	96.6497	+	+	[AT1G08000.1]		0	(-57[1])-([2])-([3]+11)
AT1G08000	95.63		+	[]	altA	1	(-57[1])-(-3[2])-([3])
AT1G08010	100.647	+	+	[AT1G08010.1]		0	(+8[1])-[1^1]-([2])-([3]+1)
AT1G08010	111.753		+	[]	altTSE	1	[1]-[1^1]-(2487769 2487597)-(-4[2])-([3]+4)
AT1G08010	97.1398		+	[AT1G08010.1, AT1G08010.2]	altTSE	1	[1]-[1^1]-(-8[2])-([3]-59)
AT1G08030	104.23	+		[AT1G08030.1]		0	(-3[1])-([2])-([3])-([4])-([5])-([6])-([7])-([8])-([9])-([10])-([11])-([12])-([13]+81)
AT1G08030	102.115		+	[]	altA	1	(-7[1])-([2])-([3])-([4])-([5])-([6])-(-7[7])-([8])-([9])-([10])-([11])-([12])-([13]+53)
AT1G08030	90.9978		+	[]	altTSE	1	[1]-(+100[2])-([3])-([4])-([5])-([6])-([7])-([8])-([9])-([10])-([11])-([12])-([13]-21)
AT1G08040	99.2672	+	+	[AT1G08040.1]		0	(-106[1])-([2])-([3])-([4])-([5])-([6])-([7])-([8])-([9])-([10])-([11])-([12])-([13])-([14])-([15]-7)
AT1G08040	86.2758	+		[AT1G08040.1, AT1G08040.2]	altTSE	1	[1]-(-34[2])-([3])-([4])-([5])-([6])-([7])-([8])-([9])-([10])-([11])-([12])-([13])-([14])-([15]-10)
AT1G08040	82.9447		+	[AT1G08040.1, AT1G08040.2]	altTSE	1	[1]-[2]-(-39[3])-([4])-([5])-([6])-([7])-([8])-([9])-([10])-([11])-([12])-([13])-([14])-([15]-10)
AT1G08050	101.656	+	+	[AT1G08050.1]		0	(+39[1])-([2]-1)
AT1G08070	101.628	+		[]	crypticI	1	(+16[1 210)-(291]+22)
AT1G08070	102.9	+		[AT1G08070.1]		0	(+20[1]+50)
AT1G08110	104.912	+	+	[AT1G08110.1]	crypticI	1	(+46[1 15)-(200])-([2])-([3])-([4])-([5])-([6])-([7])-([8]-2)
AT1G08110	99.9131	+	+	[AT1G08110.4]		0	([1])-([2])-([3])-([4])-([5])-([6])-([7])-([8]-2)
AT1G08110	100.683	+		[]	altD	1	(-12[1])-([2])-([3])-([4])-([5])-([6])-([7]+15)-([8]-9)
AT1G08110	104.897	+	+	[AT1G08110.3]	altD	1	(+46[1]-200)-([2])-([3])-([4])-([5])-([6])-([7])-([8]-3)
AT1G08125	94.2607	+	+	[]	altD-altA	2	(-42[1]-93)-(+3[2])-([3])-([4])-([5])-([6])-([7])-([8])-([9])-([10])-([11]-29)
AT1G08125	95.0253		+	[]	altD-ES	3	(-42[1]-93)-[2]-([3])-([4])-([5]+13)-([6])-([7])-([8])-([9])-([10])-([11]-30)
AT1G08125	92.3272		+	[]	altD-ES	3	(-62[1]-93)-[2]-([3])-[4]-([5])-([6])-([7])-([8])-([9])-([10])-([11]-29)
AT1G08125	95.3052		+	[]	IR-altD	2	(-161[1]=[2])-([3])-([4])-([5]+13)-([6])-([7])-([8])-([9])-([10])-([11]-29)
AT1G08125	101.47	+		[]	altD-altA	3	(-22[1]-93)-(+57[2])-([3])-([4])-([5]+13)-([6])-([7])-([8])-([9])-([10])-([11]-29)
AT1G08125	101.518	+	+	[AT1G08125.1]	altD-ES	2	(+1[1]-93)-[2]-([3])-([4])-([5])-([6])-([7])-([8])-([9])-([10])-([11]+17)
AT1G08125	110.54	+		[]	IR-altD-ES	3	(-42[1]-93)-[2]-([3])-([4])-([5])-([6]=[7])-([8])-([9])-([10])-([11]-28)
AT1G08125	100.506	+		[]	IR-altD-ES	4	(-57[1]-93)-[2]-([3])-([4])-([5]+13)-([6])-([7])-([8]=[9])-([10])-([11]-30)
AT1G08125	116.092	+		[]	IR	2	(-42[1]=[2]=[3])-([4])-([5])-([6])-([7])-([8])-([9])-([10])-([11]+17)
AT1G08125	113.487	+		[]	IR-altD	4	(-42[1]=[2]=[3])-([4])-([5])-([6])-([7])-([8]+21)-([9])-([10]=[11]-130)
AT1G08125	116.705	+		[]	IR-altD	3	(-1[1]=[2]=[3])-([4])-([5]+13)-([6])-([7])-([8])-([9])-([10])-([11]-29)
AT1G08125	103.878		+	[]	altD	2	(+21[1]-93)-([2])-([3])-([4])-([5]+13)-([6])-([7])-([8])-([9])-([10])-([11]+13)
AT1G08130	96.4641	+	+	[AT1G08130.1]		0	(-47[1])-([2])-([3])-([4])-([5])-([6])-([7])-([8])-([9])-([10])-([11])-([12])-([13])-([14])-([15])-([16])-([17]-49)
AT1G08160	108.615	+	+	[AT1G08160.1]		0	(+4[1]+75)
AT1G08180	110.909		+	[AT1G08180.1]		0	(+123[1]-63)
AT1G08200	98.28	+	+	[AT1G08200.1]		0	(-19[1])-([2])-([3])-([4])-([5])-([6])-([7])-([8])-([9]-10)
AT1G08210	94.3577	+		[]	altA	1	(-58[1])-([2])-([3])-([4])-(-25[5])-([6])-([7])-([8])-([9])-([10]-11)
AT1G08210	99.2797	+	+	[AT1G08210.1]		0	(-7[1])-([2])-([3])-([4])-([5])-([6])-([7])-([8])-([9])-([10]-5)
AT1G08210	88.5354		+	[]	altD-altA	2	(-62[1])-([2])-([3]-111)-(-6[4])-([5])-([6])-([7])-([8])-([9])-([10]-12)
AT1G08220	101.459	+	+	[AT1G08220.1]		0	(+17[1])-([2])-([3])-([4])-([5])-([6])-([7])-([8])
AT1G08220	87.2961		+	[]	altA-altTSE	2	[1]-(+48[2])-(+5[3])-([4])-([5])-([6])-([7])-([8]-1)
AT1G08230	99.384	+	+	[AT1G08230.2]		0	(-11[1])-([2])-([3])-([4])-([5])-([6]+2)
AT1G08250	101.315	+	+	[AT1G08250.1]		0	(+19[1])
AT1G08250	90.9343		+	[]	crypticI	1	(-52[1 72)-(164]-79)
AT1G08270	139.942	+		[]	IR	1	(-109[1])-([2]=[3]+408)
AT1G08280	139.627	+	+	[AT1G08280.1]		0	(+548[1]+25)
AT1G08310	93.2157	+	+	[AT1G08310.1]	altA	1	(-96[1])-([2])-(-9[3])-([4])-([5]-4)
AT1G08310	103.844	+		[]	IR	2	(-99[1])-([2]=[3])-([4]=[5]-19)
AT1G08315	113.955	+	+	[AT1G08315.1]		0	(+138[1]+31)
AT1G08320	99.5626	+	+	[AT1G08320.1]		0	(+25[1])-([2])-([3])-([4])-([5])-([6])-([7])-([8])-([9])-([10])-([11])-([12])-([13]-33)
AT1G08320	109.755	+		[AT1G08320.3]	altTSE	1	[1]-(+215[2])-([3])-([4])-([5])-([6])-([7])-([8])-([9])-([10])-([11])-([12])-([13]-55)
AT1G08320	106.189	+		[]	altTSE	1	[1]-[2]-(2627141 2627003)-([3])-([4])-([5])-([6])-([7])-([8])-([9])-([10])-([11])-([12])-([13]+18)
AT1G08320	95.3768	+	+	[AT1G08320.2]	altTSE	1	[1]-[2]-[3]-[4]-(+20[5])-([6])-([7])-([8])-([9])-([10])-([11])-([12])-([13]-55)
AT1G08340	105.285	+	+	[AT1G08340.1]		0	(+77[1])-([2])-([3])-([4]-1)
AT1G08350	99.8192	+	+	[AT1G08350.2]		0	([1])-([2])-([3])-([4])-([5])-([6])-([7])-([8]-4)
AT1G08350	108.694	+		[]	IR	1	(-21[1]=[2])-([3])-([4])-([5])-([6])-([7])-([8]+20)
AT1G08350	106.13	+	+	[]	altTSE	1	[1]-(+144[2])-([3])-([4])-([5])-([6])-([7])-([8]+29)
AT1G08360	93.5722	+	+	[AT1G08360.1]		0	(-13[1])-([2])-([3])-([4])-([5]-48)
AT1G08360	94.6259	+		[]	altD	1	(-41[1]+56)-([2])-([3])-([4])-([5]-66)
AT1G08370	103.072	+	+	[AT1G08370.1]		0	(+1[1])-([2])-([3])-([4])-([5])-([6])-([7])-([8]+44)
AT1G08370	101.93		+	[]	crypticI	1	(+33[1 123)-(218])-([2])-([3])-([4])-([5])-([6])-([7])-([8]-7)
AT1G08390	95.3488		+	[AT1G08390.1]		0	(+8[1])-([2])-([3]-36)
AT1G08400	97.767		+	[AT1G08400.1]		0	(-104[1])-([2])-([3])-([4]+49)
AT1G08410	99.8149	+	+	[AT1G08410.1]		0	(-2[1])-([2])-([3])-([4])-([5])-([6])-([7]-2)
AT1G08430	118.327	+	+	[AT1G08430.1]		0	(+104[1])-([2])-([3])-([4])-([5])-([6]+183)
AT1G08450	100	+	+	[AT1G08450.1]		0	(-3[1])-([2])-([3])-([4])-([5])-([6])-([7])-([8])-([9])-([10])-([11])-([12])-([13])-([14]-7)
AT1G08460	110.811	+	+	[AT1G08460.1]		0	(+116[1])-([2])-([3]+32)
AT1G08460	143.243	+		[]	IR	1	(-48[1])-([2]=[3]-19)
AT1G08460	90.504	+		[]	altD	1	(-126[1]+15)-([2])-([3]-19)
AT1G08465	102.555	+	+	[AT1G08465.1]		0	(+84[1])-([2])-([3])-([4])-([5])-([6]-54)
AT1G08470	99.9301	+	+	[AT1G08470.1]		0	(-31[1])-([2])-([3])-([4]+30)
AT1G08480	100.526	+	+	[AT1G08480.1]		0	(-52[1])-([2])-([3]+56)
AT1G08480	139.947	+	+	[]	IR	1	(-13[1]=[2])-([3]-44)
AT1G08490	102.499	+	+	[AT1G08490.1]		0	([1])-([2])-([3])-([4])-([5])-([6])-([7])-([8])-([9]+44)
AT1G08490	96.7632	+		[]	altD-altA	2	(-6[1])-([2])-([3])-([4]-1)-(-5[5])-([6])-([7])-([8])-([9]-45)
AT1G08490	87.0528		+	[]	altA	1	(-96[1])-([2])-(-13[3])-([4])-([5])-([6])-([7])-([8])-([9]-119)
AT1G08490	96.025		+	[]	altA	1	(-6[1])-([2])-([3])-([4])-(-16[5])-([6])-([7])-([8])-([9]-48)
AT1G08490	94.1511		+	[]	altA	1	([1])-([2])-([3])-([4])-([5])-([6])-([7])-(+24[8])-([9]-127)
AT1G08500	109.841	+	+	[AT1G08500.1]		0	(-50[1])-([2]+143)
AT1G08500	91.8519	+	+	[]	altD	1	(+4[1]-12)-([2]-69)
AT1G08500	94.0741		+	[]	IR	1	(+9[1]=[2]-150)
AT1G08510	100.682	+	+	[AT1G08510.1]		0	(+55[1])-([2])-([3])-([4])-([5])-([6]-41)
AT1G08520	94.0369		+	[AT1G08520.1]		0	(-116[1])-([2])-([3])-([4])-([5])-([6])-([7])-([8])-([9])-([10])-([11])-([12])-([13])-([14])-([15]-36)
AT1G08520	98.1169		+	[]	altD-altA	2	(-17[1])-([2])-([3])-([4])-([5])-([6])-([7])-([8]-5)-(+2[9])-([10])-([11])-([12])-([13])-([14])-([15]-28)
AT1G08520	81.5614		+	[AT1G08520.1]	altTSE	1	[1]-(-35[2])-([3])-([4])-([5])-([6])-([7])-([8])-([9])-([10])-([11])-([12])-([13])-([14])-([15]-36)
AT1G08530	117.678	+	+	[AT1G08530.1]		0	(+67[1])-([2])-([3])-([4])-([5]+99)
AT1G08540	99.4481	+	+	[AT1G08540.1]		0	(+5[1])-([2])-([3])-([4])-([5])-([6])-([7]-16)
AT1G08550	102.027	+	+	[AT1G08550.1]		0	(+24[1])-[1^1]-([2])-([3])-([4])-([5])-([6]+12)
AT1G08550	86.0923		+	[]	altA	2	(-84[1])-[1^1]-(-118[2])-([3])-(-5[4])-([5])-([6]-40)
AT1G08560	110.747	+	+	[AT1G08560.1]		0	(+105[1])-([2]+23)
AT1G08560	109.824	+		[]	IR	1	(+4[1]=[2]+23)
AT1G08560	92.5273	+		[AT1G08560.1]	altTSE	1	[1]-(-9[2]+23)
AT1G08570	99.9211	+		[AT1G08570.3]	crypticI	1	(-35[1 118)-(204])-([2])-([3])-([4]-2)
AT1G08570	101.905	+	+	[AT1G08570.1]		0	(+19[1])-([2])-([3])-([4]+8)
AT1G08580	101.402		+	[AT1G08580.1]		0	(-1[1])-([2])-([3])-([4]+10)
AT1G08580	210.28		+	[]	IR	3	(-42[1]=[2]=[3]=[4]+66)
AT1G08610	100.48	+	+	[AT1G08610.1]		0	(-28[1])-([2]+38)
AT1G08610	101.489	+		[]	IR	1	(-89[1]=[2]+39)
AT1G08630	101.326	+	+	[AT1G08630.2]	altTSE	1	(+22[0^1])-[1]-[1^1]-([2])-([3])-([4])-([5])-([6])-([7])-([8])-([9])-([10]-3)
AT1G08630	81.0188	+		[AT1G08630.2]	altTSE-altTEE	2	(+1[0^1])-[1]-[1^1]-([2])-([3])-([4])-([5])-([6])-([7])-([8])-([9]-47)-[10]
AT1G08630	103.666	+		[]	IR-altTSE	2	(-35[0^1])-[1]-[1^1]-([2])-([3])-([4])-([5])-([6])-([7]=[8])-([9])-([10]-81)
AT1G08630	98.4776	+		[]	altTSE	1	[0^1]-(2747451 2747421)-[1]-[1^1]-([2])-([3])-([4])-([5])-([6])-([7])-([8])-([9])-([10]-5)
AT1G08630	95.8828		+	[]	altA-altTSE	2	(+1[0^1])-[1]-[1^1]-([2])-([3])-([4])-([5])-([6])-([7])-(+34[8])-([9])-([10]-94)
AT1G08630	102.071		+	[AT1G08630.3]	IR	1	[0^1]-(-186[1]=[1^1])-([2])-([3])-([4])-([5])-([6])-([7])-([8])-([9])-([10]-3)
AT1G08630	103.813		+	[]	IR	2	[0^1]-(-192[1]=[1^1])-([2])-([3])-([4])-([5])-([6])-([7])-([8]=[9])-([10]-75)
AT1G08630	104.523		+	[]	altTSE	1	[0^1]-[1]-[1^1]-(+146[2])-([3])-([4])-([5])-([6])-([7])-([8])-([9])-([10]-35)
AT1G08630	83.0581		+	[AT1G08630.1, AT1G08630.2, AT1G08630.3, AT1G08630.4]	altTSE	1	[0^1]-[1]-[1^1]-[2]-(-109[3])-([4])-([5])-([6])-([7])-([8])-([9])-([10]-15)
AT1G08640	99.8425	+	+	[AT1G08640.1]		0	([1])-([2])-([3])-([4])-([5])-([6])-([7])-([8])-([9])-([10]-2)
AT1G08640	93.3858	+		[]	altD-altA	2	(-61[1])-([2])-([3])-([4])-([5])-([6])-([7])-([8])-([9]-2)-(-3[10]-18)
AT1G08640	145.276		+	[]	IR	2	(-25[1])-([2])-([3])-([4])-([5])-([6]=[7])-([8])-([9]=[10]-31)
AT1G08650	99.9273	+	+	[AT1G08650.1]	ES	1	([1])-[1^1]-([2]-1)
AT1G08650	108.406	+	+	[]	IR	2	([1]=[1^1]=[2]-1)
AT1G08660	108.596	+	+	[AT1G08660.1]		0	(+13[1])-([2])-([3])-([4])-([5])-([6])-([7])-([8])-([9])-([10])-([11]+126)
AT1G08660	107.165	+	+	[AT1G08660.2]	IR	1	(-16[1])-([2])-([3])-([4])-([5])-([6])-([7])-([8])-([9])-([10]=[11]+44)
AT1G08660	94.7561		+	[]	altD	1	(-83[1])-([2])-([3])-([4])-([5])-([6])-([7])-([8])-([9])-([10]+13)-([11]-22)
AT1G08660	100.605		+	[]	altD	1	(-15[1])-([2])-([3])-([4])-([5])-([6])-([7])-([8])-([9])-([10]-2)-([11]+24)
AT1G08670	131.985	+	+	[AT1G08670.1]		0	(+123[1])-([2])-([3]+130)
AT1G08670	154.488	+		[]	IR	2	(-4[1]=[2]=[3]-2)
AT1G08670	120.48		+	[]	IR	1	(-4[1]=[2])-([3]-17)
AT1G08680	100	+		[AT1G08680.2]	altA	2	(-8[1])-([2])-([3])-([4])-([5])-([6])-([7])-(-3[8])-(-6[9])-([10])-([11])-([12])-([13]+17)
AT1G08680	100.333	+	+	[AT1G08680.1]	altA	1	(-6[1])-([2])-([3])-([4])-([5])-([6])-([7])-([8])-(-6[9])-([10])-([11])-([12])-([13]+20)
AT1G08680	82.4802		+	[AT1G08680.1]	altA-altTSE	2	[1]-[2]-(-18[3])-([4])-([5])-([6])-([7])-([8])-(-6[9])-([10])-([11])-([12])-([13])
AT1G08700	105.381	+	+	[AT1G08700.1]		0	(-8[1])-([2]+92)
AT1G08710	102.496	+	+	[AT1G08710.1]	altD-altTEE	2	(+6[1])-([2])-([3])-([4]-152)-([4^1]+22)
AT1G08710	104.1		+	[]	altD-altA-altTEE	3	(-79[1])-([2])-([3])-([4]-152)-(+3[4^1]+122)
AT1G08710	90.9982		+	[]	altD-altTEE	2	(-79[1])-([2])-([3])-([4]-195)-([4^1]+21)
AT1G08710	105.276		+	[AT1G08710.2]	IR	1	(-89[1])-([2])-([3])-([4]=[4^1]+20)
AT1G08710	126.651		+	[]	IR	2	(-30[1])-([2]=[3])-([4]=[4^1]-1)
AT1G08750	108.304	+	+	[AT1G08750.3]	crypticI	1	(+34[1 93)-(201])-([2])-([3])-([4])-([5])-([6])-([7])-([8])-([9])-([10]+84)
AT1G08750	95.8934	+	+	[AT1G08750.1]		0	(-40[1])-([2])-([3])-([4])-([5])-([6])-([7])-([8])-([9])-([10]-28)
AT1G08750	82.1326		+	[AT1G08750.1, AT1G08750.2, AT1G08750.3]	altTSE	1	[1]-(-21[2])-([3])-([4])-([5])-([6])-([7])-([8])-([9])-([10]-38)
AT1G08760	102.027	+	+	[AT1G08760.1]		0	(+47[1])-([2])-([3])-([4]+5)
AT1G08770	104.393	+	+	[AT1G08770.1]		0	(+11[1]+27)
AT1G08780	99.1694	+	+	[AT1G08780.1]		0	(-3[1])-([2])-([3]-2)
AT1G08780	211.296	+	+	[]	IR	1	(-13[1])-([2]=[3]-41)
AT1G08780	234.053		+	[]	IR	2	(-3[1]=[2]=[3]-2)
AT1G08810	101.514	+	+	[AT1G08810.1]		0	(+8[1])-([2])-([3]+9)
AT1G08810	110.316	+	+	[]	IR	1	(-44[1])-([2]=[3]-3)
AT1G08810	119.367	+		[AT1G08810.2]	IR	2	(-46[1]=[2]=[3]-3)
AT1G08810	104.044	+		[]	altTSE	1	[1]-(+44[2])-([3]-10)
AT1G08810	101.421		+	[]	IR	1	(-49[1]=[2])-([3]-75)
AT1G08820	101.068	+	+	[AT1G08820.2]	ES	1	(+2[1])-[2]-([3])-([4])-([5])-([6])-([7])-([8])-([9])-([10]+15)
AT1G08820	93.2119		+	[AT1G08820.1]	altTSE	1	[1]-(-18[2])-([3])-([4])-([5])-([6])-([7])-([8])-([9])-([10]+1)
AT1G08830	100	+	+	[AT1G08830.1]		0	(-52[1])-([2])-([3])-([4])-([5])-([6])-([7])-([8])
AT1G08845	116.757		+	[]	altA-altTSE	2	[1]-(+78[2])-(-10[3])-([4]+44)
AT1G08845	131.858		+	[AT1G08845.1]	altTSE	1	[1]-(+79[2])-([3])-([4]+137)
AT1G08880	104.545	+	+	[AT1G08880.1]		0	(+11[1])-([2]+23)
AT1G08890	104	+	+	[AT1G08890.1]		0	(+87[1])-([2])-([3])-([4])-([5])-([6])-([7])-([8])-([9])-([10])-([11])-([12])-([13])-([14])-([15])-([16])-([17])-([18]-20)
AT1G08890	96.6833		+	[]	altD-altA-ES	3	(-2[1])-([2])-([3])-([4])-([5])-([6])-([7])-([8])-(-14[9]+8)-([10])-[11]-([12])-([13])-([14])-([15])-([16])-([17])-([18]-48)
AT1G08890	101.172		+	[]	ES	1	(+83[1])-([2])-([3])-([4])-([5])-([6])-([7])-([8])-([9])-([10])-[11]-([12])-([13])-([14])-([15])-([16])-([17])-([18]-68)
AT1G08890	103.104		+	[]	altD	1	(+87[1])-([2]+13)-([3])-([4])-([5])-([6])-([7])-([8])-([9])-([10])-([11])-([12])-([13])-([14])-([15])-([16])-([17])-([18]-48)
AT1G08900	104.025	+		[]	IR-altA	3	([1])-([2])-([3])-([4])-([5])-(-16[6])-([7])-([8])-([9])-([10])-([11])-([12])-([13])-([14])-([15])-([16])-([17]=[18]=[19]-60)
AT1G08900	120.967	+		[]	IR-altA	5	([1])-([2])-([3])-([4])-([5])-(-19[6])-([7])-([8])-([9])-([10])-([11])-([12]=[13]=[14])-([15])-([16])-([17]=[18]=[19]+28)
AT1G08900	103.705	+		[]	IR-altA	2	([1])-([2])-([3])-([4])-([5])-([6])-([7])-([8])-([9])-([10])-(+19[11])-([12])-([13])-([14])-([15])-([16])-([17])-([18]=[19]-5)
AT1G08900	102.534	+	+	[AT1G08900.2]	IR	1	([1])-([2])-([3])-([4])-([5])-([6])-([7])-([8])-([9])-([10])-([11])-([12])-([13])-([14])-([15])-([16])-([17])-([18]=[19]-4)
AT1G08900	95.3986	+	+	[AT1G08900.2]	altTEE	1	([1])-([2])-([3])-([4])-([5])-([6])-([7])-([8])-([9])-([10])-([11])-([12])-([13])-([14])-([15])-([16])-([17])-([18]+17)-[19]
AT1G08900	106.111	+		[]	IR	2	([1])-([2])-([3])-([4])-([5])-([6])-([7])-([8])-([9])-([10])-([11])-([12])-([13])-([14])-([15])-([16])-([17]=[18]=[19]-43)
AT1G08900	104.06		+	[]	IR-altA	3	([1]=[2])-([3])-([4])-([5])-([6])-([7])-(-58[8])-([9])-([10])-([11])-([12])-([13])-([14])-([15])-([16])-([17])-([18]=[19]-37)
AT1G08910	98.6287	+		[]	altD-altA	3	(+61[1])-([2])-([3])-([4])-([5])-([6])-([7])-(-4[8])-([9])-([10])-([11])-([12])-([13])-(-28[14])-([15]+53)-([16])-([17]-121)
AT1G08920	96.519	+	+	[AT1G08920.1]	altA	1	(-5[1])-([2])-([3])-([4])-([5])-([6])-([7])-([8])-([9])-([10])-([11])-([12])-(-21[13])-([14])-([15])-([16])-([17]-61)
AT1G08920	94.3565		+	[]	altD-altA	3	(-2[1])-([2])-([3])-([4])-([5])-([6])-([7])-([8])-([9])-([10])-([11])-([12])-(-21[13])-([14])-([15])-([16]-3)-(-1[17]-101)
AT1G08930	99.6715	+	+	[AT1G08930.1]		0	(+1[1])-([2])-([3])-([4])-([5])-([6])-([7])-([8])-([9])-([10])-([11])-([12])-([13])-([14])-([15])-([16])-([17]-14)-[17^1]
AT1G08940	135.597	+	+	[AT1G08940.1]		0	(+215[1])-([2]+110)
AT1G08940	162.432		+	[]	IR	1	(+7[1]=[2]-2)
AT1G08960	102.73	+	+	[AT1G08960.1]		0	(+57[1])-([2]-1)
AT1G08970	105.781	+	+	[AT1G08970.2]	crypticI	1	(+62[1 143)-(598])-([2]+5)
AT1G08970	115.564	+	+	[AT1G08970.1]	crypticI-altTEE	2	([1 143)-(598]+157)-[2]
AT1G08980	100.661	+		[]	altA	1	(+25[1])-([2])-([3])-([4])-([5])-(-9[6])-([7])-([8])-([9]-6)
AT1G08980	102.579	+	+	[AT1G08980.1]		0	(+42[1])-([2])-([3])-([4])-([5])-([6])-([7])-([8])-([9]-3)
AT1G08980	94.246	+		[]	altD-altA	2	(-14[1]-1)-([2])-([3])-([4])-([5])-([6])-(-13[7])-([8])-([9]-59)
AT1G08980	94.3783		+	[]	altA	1	(-14[1])-(-14[2])-([3])-([4])-([5])-([6])-([7])-([8])-([9]-57)
AT1G08980	92.6587		+	[]	altA	1	(-50[1])-([2])-([3])-([4])-([5])-([6])-(-13[7])-([8])-([9]-48)
AT1G08980	102.579		+	[]	IR	1	(-33[1]=[2])-([3])-([4])-([5])-([6])-([7])-([8])-([9]-9)
AT1G08980	83.5979		+	[AT1G08980.1]	altTSE	1	[1]-(-54[2])-([3])-([4])-([5])-([6])-([7])-([8])-([9]-37)
AT1G08990	113.162	+	+	[AT1G08990.1]		0	(+211[1])-([2])-([3]+40)
AT1G09000	97.9295		+	[]	altA-crypticI	2	(-38[1])-([2])-([3])-([4])-([5])-([6])-([7])-([8])-([9])-([10])-([11])-([12])-(-5[13 21)-(149])-([14])-([15])-([16])-([17]-4)
AT1G09000	101.057		+	[AT1G09000.1]		0	(-18[1])-([2])-([3])-([4])-([5])-([6])-([7])-([8])-([9])-([10])-([11])-([12])-([13])-([14])-([15])-([16])-([17]+42)
AT1G09010	97.1901		+	[AT1G09010.1]		0	(-69[1])-([2])-([3])-([4])-([5])-([6])-([7])-([8])-([9])-([10])-([11]-16)
AT1G09010	91.0744		+	[AT1G09010.1]	altTSE	1	[1]-(-8[2])-([3])-([4])-([5])-([6])-([7])-([8])-([9])-([10])-([11]-16)
AT1G09020	102.65	+	+	[AT1G09020.1]		0	(+58[1])-([2])-([3])-([4])-([5])-([6])-([7])-([8])-([9])-([10])-([11])-([12])-([13]+3)
AT1G09060	80.8433		+	[AT1G09060.1, AT1G09060.2, AT1G09060.3]	altTSE	1	[1]-(-545[2])-([3])-([4])-([5])-([6])-([7])-([8])-([9])-([10])-([11])-([12])-([13])-([14]-36)
AT1G09070	97.6303	+	+	[AT1G09070.1]		0	(+4[1]-34)
AT1G09080	103.787		+	[AT1G09080.2]	altA	1	(+6[1])-(-30[2])-([3])-([4])-([5])-([6]+73)
AT1G09090	99.7038	+		[AT1G09090.2]		0	(-6[1])-([2])-([3])-([4])-([5])-([6])-([7])-([8])-([9])-([10])-([11])-([12]-2)
AT1G09100	99.193	+	+	[AT1G09100.1]		0	(-39[1])-([2])-([3])-([4])-([5])-([6])-([7])-([8])-([9])-([10]+27)
AT1G09100	99.3275		+	[]	IR-altA	3	(-39[1])-([2])-([3])-(-37[4])-([5])-(+12[6]=[7])-([8])-([9])-([10]-23)
AT1G09100	118.897		+	[]	IR	1	(-39[1]=[2])-([3])-([4])-([5])-([6])-([7])-([8])-([9])-([10]-24)
AT1G09130	104.593	+	+	[AT1G09130.1]	altD	1	(-10[1])-([2])-([3])-([4])-([5])-([6])-([7])-([8])-([9]+44)-([10]+17)
AT1G09130	162.598		+	[]	IR	4	(-22[1]=[2])-([3])-([4])-([5])-([6]=[7]=[8])-([9]=[10]-95)
AT1G09140	125.802	+	+	[AT1G09140.2]	altA	1	(-6[1])-([2])-([3])-([4])-([5])-([6])-([7])-([8])-([9])-([10])-(+338[11])-([12]-7)
AT1G09140	100.943	+	+	[AT1G09140.1]		0	(-6[1])-([2])-([3])-([4])-([5])-([6])-([7])-([8])-([9])-([10])-([11])-([12]+18)
AT1G09140	127.718	+		[]	IR-altA	2	(-6[1])-([2])-([3])-([4])-([5])-([6])-([7])-([8]=[9])-([10])-(+338[11])-([12]-75)
AT1G09150	109.073	+	+	[AT1G09150.1]		0	(+44[1])-([2])-([3])-([4])-([5])-([6])-([7])-([8])-([9]+48)
AT1G09155	97.9522		+	[AT1G09155.1]		0	(-60[1])-([2])-([3]+36)
AT1G09160	98.6556	+	+	[AT1G09160.2]		0	(-3[1])-([2])-([3])-([4])-([5])-([6])-([7])-([8])-([9]-26)
AT1G09160	101.519	+	+	[AT1G09160.1]	IR	1	(+4[1])-([2])-([3])-([4])-([5])-([6])-([7])-([8]=[9]-66)
AT1G09190	105.566	+	+	[AT1G09190.1]		0	(+11[1]+78)
AT1G09195	139.616	+		[]	IR-crypticI	5	(+8[1 420)-(777])-([2])-([3])-([4])-([5]=[6]=[6^1])-([7]=[8]=[9]-3)
AT1G09195	98.0531		+	[]	altA	1	(-68[1])-([2])-([3])-([4])-([5])-([6])-([6^1])-([7])-([8])-(-55[9]-6)
AT1G09195	98.3837		+	[]	altA-ES	2	(-100[1])-([2])-([3])-([4])-([5])-([6])-([6^1])-[7]-(+42[8])-([9]-3)
AT1G09200	96.8699		+	[AT1G09200.1]		0	([1]-19)
AT1G09210	91.0029	+	+	[AT1G09210.1]		0	(+19[1])-([2])-([3])-([4])-([5])-([6])-([7])-([8])-([9])-([10])-([11])-([12])-([13]-176)
AT1G09210	90.7163		+	[]	IR	1	(-54[1])-([2])-([3])-([4])-([5]=[6])-([7])-([8])-([9])-([10])-([11])-([12])-([13]-194)
AT1G09230	96.0849	+		[]	altA	1	(-45[1])-([2])-([3])-([4])-([5])-(-7[6])-([7])-([8])-([9])-([10])-([11]-7)
AT1G09230	106.636	+	+	[AT1G09230.1]		0	(-23[1])-([2])-([3])-([4])-([5])-([6])-([7])-([8])-([9])-([10])-([11]+123)
AT1G09230	103.052	+		[]	IR	1	(-43[1])-([2])-([3])-([4])-([5])-([6]=[7])-([8])-([9])-([10])-([11]+17)
AT1G09230	113.271	+		[]	IR-altA	3	(-28[1])-([2])-([3])-([4]=[5])-(-7[6]=[7])-([8])-([9])-([10])-([11]+21)
AT1G09230	110.352		+	[]	IR-altD-altA	4	(-43[1])-([2])-([3])-([4]=[5])-([6])-([7])-([8])-(+11[9])-([10]+107)-(-56[11]-5)
AT1G09230	106.238		+	[]	IR	1	(-42[1])-([2])-([3])-([4]=[5])-([6])-([7])-([8])-([9])-([10])-([11]-6)
AT1G09240	100.16	+	+	[AT1G09240.1]		0	([1]+2)
AT1G09250	105.714	+	+	[AT1G09250.1]		0	(+1[1]+55)
AT1G09270	102.24	+	+	[AT1G09270.1]		0	(+95[1])-([2])-([3])-([4])-([5])-([6])-([7])-([8])-([9])-([10]-47)
AT1G09270	84.6705		+	[AT1G09270.2]	crypticI	1	(-247[1])-([2])-([3])-([4])-([5])-([6])-([7])-([8])-([9])-([10 383)-(465]-119)
AT1G09280	99.5827	+	+	[AT1G09280.1]		0	(-7[1])-([2])-([3])-([4])-([5])-([6])-([7])-([8])-([9]-1)
AT1G09280	94.1575	+		[]	altD-altA	2	(-37[1])-([2])-([3])-([4])-([5])-([6]-24)-(+21[7])-([8])-([9]-72)
AT1G09280	99.4784	+		[]	IR	1	(-40[1])-([2])-([3]=[4])-([5])-([6])-([7])-([8])-([9]-62)
AT1G09280	104.278		+	[]	IR-altD	2	(+10[1])-([2])-([3]=[4])-([5])-([6])-([7])-([8]+5)-([9]-25)
AT1G09290	103.654	+	+	[AT1G09290.1]		0	([1])-([2])-([3])-([4])-([5])-([6])-([7]+46)
AT1G09300	117.589	+	+	[AT1G09300.1]		0	(+182[1])-([2])-([3])-([4])-([5])-([6])-([7])-([8])-([9])-([10])-([11])-([12])-([13]+104)
AT1G09320	99.8513	+	+	[AT1G09320.1]		0	(+36[1])-([2])-([3])-([4]-39)
AT1G09330	98.0808	+	+	[AT1G09330.1]		0	(-30[1])-([2])-([3])-([4])-([5])-([6]+11)
AT1G09340	100.608	+	+	[AT1G09340.1]		0	(+58[1])-([2])-([3])-([4])-([5])-([6])-([7])-([8])-([9])-([10]-49)
AT1G09350	99.9231	+	+	[AT1G09350.1]		0	([1])-([2])-([3])-([4]-1)
AT1G09380	96.1097		+	[AT1G09380.1]		0	(-61[1])-([2])-([3])-([4])-([5])-([6])-([7])
AT1G09390	199.329	+		[]	altTEE	1	(-36[1])-([2])-([3])-([4])-([5]+637)-(3034300 3035030)
AT1G09390	101.417	+	+	[AT1G09390.1]		0	(+19[1])-([2])-([3])-([4])-([5])
AT1G09415	107.176	+	+	[AT1G09415.1]		0	(+35[1]+12)
AT1G09415	176.336		+	[]	altTSE	1	(3039086 3038971)-(+469[1]-85)
AT1G09420	98.3804	+	+	[AT1G09420.1]	altD-altA	2	(-75[1])-([2])-([3])-([4])-([5])-([6])-([7])-([8])-([9]-36)-(+6[10])-([11])-([12]-13)
AT1G09430	106.202	+	+	[AT1G09430.1]		0	(+208[1])-([2])-([3])-([4])-([5])-([6])-([7])-([8])-([9])-([10])-([11])-([12]-94)
AT1G09430	91.0229		+	[]	IR	1	(-73[1])-([2])-([3])-([4])-([5])-([6])-([7])-([8])-([9]=[10])-([11])-([12]-184)
AT1G09440	117.702	+		[AT1G09440.1]		0	(-3[1])-([2])-([3])-([4])-([5])-([6])-([7])-([8]+285)
AT1G09440	114.501		+	[]	altTSE	1	[1]-(+96[2])-([3])-([4])-([5])-([6])-([7])-([8]+311)
AT1G09450	99.4275	+	+	[AT1G09450.1]		0	([1])-([2])-([3])-([4])-([5])-([6])-([7])-([8])-([9])-([10])-([11])-([12])-([13])-([14])-([15]-12)
AT1G09460	147.585	+	+	[AT1G09460.1]		0	(+575[1])-([2])-([3]+26)
AT1G09460	130.325		+	[]	IR	1	(+368[1])-([2]=[3]-80)
AT1G09470	111.697	+	+	[AT1G09470.1]		0	[0^1]-(+168[1])-([2])-([3])-([4])-([5]-26)
AT1G09480	105.856	+	+	[]	altTSE	1	[1]-(+51[2])-([3])-([4])-([5])-([6]+132)
AT1G09490	103.248	+	+	[AT1G09490.1]		0	(+26[1])-([2])-([3])-([4])-([5]+11)
AT1G09490	99.8022	+		[AT1G09490.2]	altTSE	1	[1]-(+101[2])-([3])-([4])-([5]+11)
AT1G09520	104.163	+	+	[AT1G09520.1]		0	(+6[1]+40)
AT1G09520	104.277		+	[]	crypticI	1	(+3[1 823)-(947]+39)
AT1G09530	106.49	+	+	[AT1G09530.1]		0	(+125[1])-([2])-([3])-([4])-([5])-([6])-([7]+2)
AT1G09530	104.401	+	+	[AT1G09530.2]	altD	1	(+32[1]+60)-([2])-([3])-([4])-([5])-([6])-([7]-6)
AT1G09530	126.477	+		[]	IR	1	(+100[1]=[2])-([3])-([4])-([5])-([6])-([7]-6)
AT1G09530	94.0439	+	+	[AT1G09530.2]	altTSE	1	[1]-(3076766 3076808)-([2])-([3])-([4])-([5])-([6])-([7]+1)
AT1G09530	102.197	+		[]	IR-altTSE	2	[1]-(3076774 3076808)-([2])-([3])-([4])-([5]=[6])-([7]-57)
AT1G09530	99.4379		+	[]	IR	1	(+24[1])-([2])-([3])-([4])-([5])-([6]=[7]-110)
AT1G09540	103.605	+	+	[AT1G09540.1]		0	(+3[1])-([2])-([3]+51)
AT1G09560	112.845	+	+	[AT1G09560.1]		0	(+164[1])-([2]-43)
AT1G09575	120.139	+	+	[AT1G09575.1]		0	(+165[1])-([2]+67)
AT1G09580	104.126	+	+	[AT1G09580.1]		0	(+10[1])-([2])-([3])-([4]+28)
AT1G09590	92.2316	+		[AT1G09590.1]		0	(-33[1])-([2]-22)
AT1G09610	91.2712	+	+	[AT1G09610.1]		0	(-59[1]-44)
AT1G09630	99.7868	+	+	[AT1G09630.1]		0	(-8[1])-([2]+6)
AT1G09630	150.107		+	[]	IR	1	(-104[1]=[2]+6)
AT1G09640	100	+	+	[AT1G09640.1]		0	(-40[1])-([2])-([3])-([4])-([5])-([6])-([7])-([8]-4)
AT1G09645	104.527	+	+	[AT1G09645.1]		0	(+39[1])-([2]-5)
AT1G09650	92.2869		+	[AT1G09650.1]		0	(-62[1]-52)
AT1G09660	99.2403	+	+	[AT1G09660.1]		0	(-10[1])-([2])-([3])-([4])-([5])-([6])-([7])-([8]-11)
AT1G09660	104.771	+		[]	IR	2	(-29[1])-([2])-([3])-([4])-([5]=[6])-([7]=[8]-67)
AT1G09660	103.721	+	+	[]	IR	1	(-10[1]=[2])-([3])-([4])-([5])-([6])-([7])-([8]-24)
AT1G09680	109.978		+	[AT1G09680.1]		0	(+58[1]+124)
AT1G09690	96.8379		+	[AT1G09690.1]		0	(-2[1])-([2]-22)
AT1G09700	95.3791	+	+	[AT1G09700.1]		0	(-56[1])-([2])-([3]-22)
AT1G09700	95.5433		+	[]	crypticI	1	(-82[1])-([2])-([3 509)-(930]+5)
AT1G09710	102.905	+		[]	altD-altA	2	(-5[1])-([2])-([3])-([4])-([5])-([6]-120)-(-36[7]+101)
AT1G09710	104.88	+	+	[AT1G09710.1]	altD	1	(-5[1])-([2])-([3])-([4])-([5])-([6]-120)-([7]+104)
AT1G09710	100.102	+		[]	altD	2	(-24[1]-4)-([2])-([3])-([4])-([5])-([6]-120)-([7]+66)
AT1G09740	104.864	+	+	[AT1G09740.1]		0	(-5[1])-([2])-([3])-([4])-([5]+46)
AT1G09750	105.577	+	+	[AT1G09750.1]		0	(-3[1])-([2]+91)
AT1G09750	101.965		+	[]	IR	1	(-3[1]=[2]-36)
AT1G09760	99.1597	+	+	[AT1G09760.1]		0	(+11[1])-([2])-([3])-([4])-([5])-([6])-([7])-([8]-21)
AT1G09770	81.2202		+	[AT1G09770.1]	altTSE	1	[1]-(-131[2])-([3])-([4]-82)
AT1G09780	100.314	+	+	[AT1G09780.1]		0	(+12[1])-([2])-([3])-([4])-([5])-([6])-([7]-6)
AT1G09780	87.2318	+		[AT1G09780.1]	altTSE	1	[1]-(-3[2])-([3])-([4])-([5])-([6])-([7]-25)
AT1G09794	317.299	+		[]	IR	1	(-46[1]=[2]+29)
AT1G09795	100.792	+	+	[AT1G09795.1]		0	(-8[1])-([2])-([3])-([4])-([5])-([6])-([7])-([8])-([9])-([10])-([11]+20)
AT1G09800	121.637	+	+	[AT1G09800.1]		0	(+313[1])-([2])-([3])-([4])-([5])-([6])-([7])-([8])-([9])-([10]-1)
AT1G09810	98.8169	+	+	[AT1G09810.1]		0	(-13[1])-([2])-([3])-([4])-([5])-([6])-([7])-([8])-([9]-8)
AT1G09812	227.132	+	+	[AT1G09812.1]		0	(+367[1])-([2]+125)
AT1G09812	310.336	+		[]	IR	1	(+235[1]=[2]+202)
AT1G09815	97.5684	+	+	[AT1G09815.1]		0	(-14[1])-([2]-2)
AT1G09830	96.5363	+		[]	crypticI	1	(-60[1])-([2])-([3 51)-(360])-([4]-2)
AT1G09830	103.687	+	+	[AT1G09830.1]		0	(+66[1])-([2])-([3])-([4])
AT1G09840	96.0916	+		[AT1G09840.4]	altA-crypticI	2	(-10[1 96)-(176])-(-4[2])-([3])-([4])-([5])-([6])-([7])-([8])-([9])-([10])-([11])-([12])-([13]-66)
AT1G09840	95.8085	+		[]	altA-casseteE	2	(-178[1])-(3199691 3199682)-(+48[2])-([3])-([4])-([5])-([6])-([7])-([8])-([9])-([10])-([11])-([12])-([13]-61)
AT1G09840	99.8325	+	+	[AT1G09840.1]		0	(-21[1])-([2])-([3])-([4])-([5])-([6])-([7])-([8])-([9])-([10])-([11])-([12])-([13]-3)
AT1G09840	101.613	+		[]	IR	1	(-16[1])-([2])-([3])-([4])-([5])-([6])-([7])-([8])-([9])-([10])-([11]=[12])-([13]-49)
AT1G09840	86.7113	+		[]	altD	1	(-172[1])-([2])-([3])-([4])-([5]-117)-([6])-([7])-([8])-([9])-([10])-([11])-([12])-([13]-49)
AT1G09840	101.392		+	[]	crypticI	1	(-21[1 96)-(183])-([2])-([3])-([4])-([5])-([6])-([7])-([8])-([9])-([10])-([11])-([12])-([13]+28)
AT1G09840	94.249		+	[]	IR	1	(-204[1])-([2])-([3])-([4]=[5])-([6])-([7])-([8])-([9])-([10])-([11])-([12])-([13]-92)
AT1G09840	94.1932		+	[AT1G09840.3]	altTSE	1	[1]-(+73[2])-([3])-([4])-([5])-([6])-([7])-([8])-([9])-([10])-([11])-([12])-([13]-41)
AT1G09850	99.5116	+	+	[AT1G09850.1]		0	(+14[1])-([2])-([3])-([4])-([5]-22)
AT1G09860	107.187	+		[AT1G09860.1]		0	(-1[1]+94)
AT1G09870	96.222	+		[]	altA	1	(-69[1])-([2])-(-5[3])-([4])-([5])-([6])-([7])-([8])-([9])-([10])-([11]+10)
AT1G09870	105.844	+	+	[AT1G09870.1]		0	(+37[1])-([2])-([3])-([4])-([5])-([6])-([7])-([8])-([9])-([10])-([11]+62)
AT1G09870	111.865	+		[]	IR	1	(+37[1])-([2])-([3])-([4])-([5])-([6]=[7])-([8])-([9])-([10])-([11]+64)
AT1G09890	108.689	+	+	[AT1G09890.1]		0	(+42[1])-([2])-([3])-([4])-([5])-([6])-([7])-([8])-([9])-([10])-([11])-([12])-([13])-([14])-([15]+123)
AT1G09890	88.3096		+	[]	IR-altTEE	2	(+36[1])-([2])-([3])-([4])-([5])-([6])-([7])-([8])-([9])-([10])-([11])-([12])-([13]=[14]-114)-[15]
AT1G09890	86.9932		+	[AT1G09890.1]	altTSE	1	[1]-[2]-[3]-[4]-(-46[5])-([6])-([7])-([8])-([9])-([10])-([11])-([12])-([13])-([14])-([15]+131)
AT1G09900	116.583		+	[AT1G09900.1]		0	(+139[1]+159)
AT1G09910	99.9552	+	+	[AT1G09910.1]		0	(+21[1])-([2])-([3])-([4])-([5])-([6])-([7])-([8])-([9])-([10])-([11])-([12])-([13])-([14])-([15]-22)
AT1G09920	100.31	+	+	[AT1G09920.1]		0	([1])-([2])-([3])-([4])-([5]+3)
AT1G09920	105.165	+		[]	IR	1	(-27[1])-([2])-([3]=[4])-([5]-1)
AT1G09932	102.918	+	+	[AT1G09932.1]		0	(+21[1])-([2])-([3])-([4])-([5])-([6])-([7])-([8])-([9]+12)
AT1G09932	122.37	+		[]	IR	2	(-4[1])-([2])-([3])-([4]=[5]=[6])-([7])-([8])-([9]-52)
AT1G09940	93.4248	+		[AT1G09940.1]		0	(-137[1])-([2])-([3]-2)
AT1G09950	94.4499		+	[AT1G09950.1]		0	(-56[1]-1)
AT1G09960	100.203	+	+	[AT1G09960.1]		0	(+6[1])-([2])-([3])-([4])-([5])-([6]-2)
AT1G09980	81.5764	+		[AT1G09980.1]	altTSE	1	[1]-(-47[2])-([3])-([4])-([5])-([6])-([7])-([8])-([9])-([10])-([11])-([12])-([13])-([14])-([15]-248)
AT1G09980	89.2371		+	[AT1G09980.1]		0	(-92[1])-([2])-([3])-([4])-([5])-([6])-([7])-([8])-([9])-([10])-([11])-([12])-([13])-([14])-([15]-248)
AT1G09995	96.547		+	[AT1G09995.1]		0	(-54[1])-([2])-([3]+29)
AT1G09995	159.392		+	[]	IR-altA	2	(-14[1]=[2])-(+3[3]-1)
AT1G10020	104.099	+	+	[AT1G10020.1]		0	(+92[1])-([2]-11)
AT1G10030	95.9623	+	+	[AT1G10030.1]		0	(-30[1])-([2])-([3])
AT1G10030	94.751	+		[]	altD	1	(-108[1])-([2]-4)-([3]+73)
AT1G10040	101.776	+	+	[AT1G10040.1]		0	(+11[1])-([2])-([3])-([4])-([5])-([6])-([7])-([8])-([9])-([10]+19)
AT1G10060	96.9957	+	+	[AT1G10060.2]		0	(-45[1])-([2])-([3])-([4])-([5])-([6])-([7])-([8])-([9])-([10]-4)
AT1G10060	86.9182		+	[AT1G10060.1]	altD	1	(-72[1])-([2])-([3])-([4])-([5])-([6])-([7])-([8]-41)-([9])-([10]-136)
AT1G10060	99.8161		+	[]	IR	2	(-72[1])-([2])-([3]=[4])-([5]=[6])-([7])-([8])-([9])-([10]-93)
AT1G10070	95.2638	+		[AT1G10070.2]	crypticI	1	(-1[1 66)-(151])-([2])-([3])-([4])-([5])-([6])-([7])-([8])-([9])-([10]-78)
AT1G10070	97.483	+	+	[AT1G10070.1]		0	(+1[1])-([2])-([3])-([4])-([5])-([6])-([7])-([8])-([9])-([10]-43)
AT1G10070	101.237	+	+	[]	IR	1	(+1[1])-([2]=[3])-([4])-([5])-([6])-([7])-([8])-([9])-([10]-79)
AT1G10070	101.85	+	+	[]	IR	1	(+1[1]=[2])-([3])-([4])-([5])-([6])-([7])-([8])-([9])-([10]-82)
AT1G10090	101.306	+	+	[AT1G10090.1]		0	(-12[1])-([2])-([3])-([4])-([5])-([6])-([7])-([8])-([9])-([10])-([11]+50)
AT1G10090	81.8213	+		[AT1G10090.1]	altTSE	1	[1]-(-192[2])-([3])-([4])-([5])-([6])-([7])-([8])-([9])-([10])-([11]-86)
AT1G10110	107.254		+	[AT1G10110.1]		0	(+107[1]-9)
AT1G10140	168.139	+	+	[AT1G10140.1]		0	(+198[1]+311)
AT1G10150	100.558	+	+	[AT1G10150.1]		0	(+10[1])
AT1G10180	101.359	+	+	[AT1G10180.1]		0	(+3[1])-([2])-([3])-([4])-([5])-([6])-([7]+31)
AT1G10180	87.0104	+		[AT1G10180.1]	altTSE	1	[1]-[2]-(-11[3])-([4])-([5])-([6])-([7]-9)
AT1G10200	99.8982	+	+	[AT1G10200.1]		0	([1])-([2])-([3])-([4])-([5]-1)
AT1G10200	111.996		+	[]	IR-crypticI	2	(-60[1]=[2])-([3])-([4])-([5 134)-(166]-20)
AT1G10210	98.657	+	+	[AT1G10210.1]		0	(+7[1])-([2])-([3]-33)
AT1G10210	105.708		+	[AT1G10210.2]	IR	1	(-77[1]=[2])-([3]-121)
AT1G10230	97.2117	+		[AT1G10230.1]		0	([1]-22)
AT1G10280	100.474	+	+	[AT1G10280.1]		0	(+11[1])-([2]-2)
AT1G10310	112.542	+		[]	altTEE	1	(+23[1])-([2])-([3])-([4])-([5]-83)-(3381575 3381403)
AT1G10310	115.649	+	+	[AT1G10310.1]		0	(+12[1])-([2])-([3])-([4])-([5]+129)
AT1G10320	103.914		+	[]	altA	1	(+18[1])-([2])-(-27[3])-([4])-([5])-([6])-([7])-([8])-([9]+98)
AT1G10330	120.655	+	+	[AT1G10330.1]		0	(+182[1]+108)
AT1G10330	121.944		+	[]	crypticI	1	(+181[1 1025)-(1113]+108)
AT1G10340	101.465		+	[AT1G10340.1]		0	(+45[1])-([2])-([3]-16)
AT1G10350	136.706	+	+	[AT1G10350.1]		0	(+250[1])-([2]+276)
AT1G10360	102.646	+	+	[]	altA	1	(+38[1])-(-20[2]+6)
AT1G10360	105.072	+	+	[AT1G10360.1]		0	(+38[1])-([2]+8)
AT1G10360	141.235	+	+	[]	IR	1	(-16[1]=[2]+5)
AT1G10370	102.079	+	+	[AT1G10370.1]		0	([1])-([2]+20)
AT1G10380	102.435	+	+	[AT1G10380.1]		0	([1])-([2])-([3]+30)
AT1G10400	114.426	+		[AT1G10400.1]		0	(+150[1])-([2]+55)
AT1G10410	114.085	+	+	[AT1G10410.1]		0	(+161[1])-([2])-([3])-([4])-([5])-([6])-([7])-([8])-([9]+120)
AT1G10410	105.464	+		[]	IR	1	(-203[1]=[2])-([3])-([4])-([5])-([6])-([7])-([8])-([9]-33)
AT1G10410	92.0802		+	[]	IR	1	(-230[1])-([2]=[3])-([4])-([5])-([6])-([7])-([8])-([9]-22)
AT1G10417	94.9384	+		[]	altD-altA-crypticI	4	(+43[1 71)-(184]-14)-([2])-([3])-([4])-([5])-([6])-([7])-([8])-([9])-([10])-([11]-4)-(+6[12])-([13]-118)
AT1G10417	97.0664	+		[]	altD-altA-crypticI	5	(+77[1 85)-(184]-14)-([2])-([3])-([4])-([5])-([6])-([7])-([8])-([9])-([10])-([11]-4)-(+6[12]+1)-([13]-120)
AT1G10417	105.128		+	[]	IR-altD-altA-crypticI	7	(+79[1 85)-(184]-14)-([2])-([3]=[4])-([5])-([6])-([7])-(-21[8])-([9])-([10])-([11]-4)-(+16[12]+1)-([13]-121)
AT1G10430	100.521	+	+	[AT1G10430.1]		0	(+7[1])-([2])-([3])-([4])-([5])-([6])
AT1G10460	80.4805	+		[AT1G10460.1]		0	(-82[1]-113)
AT1G10470	93.2549	+	+	[AT1G10470.1]		0	(-36[1])-([2])-([3])-([4])-([5]-50)
AT1G10500	99.1745	+	+	[AT1G10500.1]		0	([1])-([2])-([3]-7)
AT1G10510	99.3488	+	+	[AT1G10510.1]		0	(+29[1])-([2])-([3])-([4])-([5])-([6])-([7])-([8])-([9])-([10])-([11])-([12])-([13])-([14])-([15])-([16])-([17])-([18]-43)
AT1G10510	87.7209		+	[AT1G10510.1]	altTSE	1	[1]-(-39[2])-([3])-([4])-([5])-([6])-([7])-([8])-([9])-([10])-([11])-([12])-([13])-([14])-([15])-([16])-([17])-([18]-41)
AT1G10520	113.145	+	+	[AT1G10520.1]		0	(+51[1])-([2])-([3])-([4])-([5])-([6])-([7])-([8])-([9])-([10])-([11])-([12])-([13])-([14]+158)
AT1G10522	98.4694	+	+	[AT1G10522.1]		0	(+35[1])-([2])-([3])-([4]-50)
AT1G10522	100.51		+	[]	IR	1	([1])-([2]=[3])-([4]-71)
AT1G10550	112.453	+	+	[AT1G10550.1]		0	(+9[1])-([2])-([3])-([4]+124)
AT1G10560	101.215		+	[AT1G10560.1]		0	(+28[1]+1)
AT1G10570	97.624	+		[]	altA	1	(-43[1])-(-2[2])-([3])-([4])-([5])-([6])-([7])-([8])-([9])-([10])-([11])-([12])-([13])-([14]-1)
AT1G10570	99.7993	+	+	[AT1G10570.2]	altA	1	(+19[1])-(-3[2])-([3])-([4])-([5])-([6])-([7])-([8])-([9])-([10])-([11])-([12])-([13])-([14]-23)
AT1G10570	100.465	+	+	[AT1G10570.1]		0	(+10[1])-([2])-([3])-([4])-([5])-([6])-([7])-([8])-([9])-([10])-([11])-([12])-([13])-([14]-1)
AT1G10570	86.6225	+		[]	altD-altA	2	(+18[1])-([2])-([3])-([4]-161)-([5])-(-7[6])-([7])-([8])-([9])-([10])-([11])-([12])-([13])-([14]-110)
AT1G10570	112.397	+		[]	IR-altA	2	([1]=[2])-([3])-([4])-([5])-(-1[6])-([7])-([8])-([9])-([10])-([11])-([12])-([13])-([14]-113)
AT1G10570	117.975	+		[]	IR-altA	3	(-41[1]=[2])-([3])-([4])-([5])-(-7[6])-([7])-([8])-([9])-([10])-([11])-([12]=[13])-([14]-43)
AT1G10570	119.215	+	+	[]	IR	1	(+19[1]=[2])-([3])-([4])-([5])-([6])-([7])-([8])-([9])-([10])-([11])-([12])-([13])-([14]-1)
AT1G10570	125.93	+		[]	IR	2	(+22[1]=[2])-([3])-([4]=[5])-([6])-([7])-([8])-([9])-([10])-([11])-([12])-([13])-([14]-3)
AT1G10570	100.468		+	[]	altA	2	(+18[1])-(-3[2])-([3])-([4])-([5])-(-7[6])-([7])-([8])-([9])-([10])-([11])-([12])-([13])-([14]-2)
AT1G10580	100.338	+	+	[AT1G10580.1]		0	(+3[1])-([2]+4)
AT1G10585	124.31	+		[AT1G10585.1]		0	(-10[1])-([2])-([3]+195)
AT1G10590	102.346	+	+	[AT1G10590.1]	altA	1	(+40[1])-(-45[2])-([3]-18)
AT1G10590	88.8299	+		[AT1G10590.2]	altD-altA	2	(+20[1]+4)-(-45[2])-([3]-114)
AT1G10600	95.7073	+		[]	altA-ES	2	(-3[1])-([2])-[2^1]-([3])-([4])-(-37[5])-([6])-([7]-4)
AT1G10600	104.878	+	+	[AT1G10600.1]	ES	1	([1])-([2])-[2^1]-([3])-([4])-([5])-([6])-([7]+50)
AT1G10600	98.0488	+		[]	ES	2	(-15[1])-([2])-[2^1]-[3]-([4])-([5])-([6])-([7]-5)
AT1G10600	97.9512		+	[]	altA-ES	2	([1])-([2])-([2^1])-[3]-(-6[4])-([5])-([6])-([7]-15)
AT1G10600	103.115		+	[AT1G10600.2]	ES	1	(-1[1])-([2])-([2^1])-[3]-([4])-([5])-([6])-([7]+32)
AT1G10600	100.174		+	[]	crypticI-ES-altTEE	3	(-14[1])-([2])-[2^1]-([3])-([4])-([5])-([6])-([7 175)-(278]-158)-(3506113 3506265)
AT1G10600	99.8049		+	[]	ES-altTEE	2	(-1[1])-([2])-[2^1]-([3])-([4])-([5])-([6])-([7]-158)-(3506113 3506269)
AT1G10630	85.3308	+	+	[AT1G10630.1]		0	(-6[1])-([2])-([3])-([4])-([5])-([6])-([7]-147)
AT1G10640	111.991	+	+	[AT1G10640.1]		0	(+23[1])-([2])-([3])-([4])-([5])-([6]+192)
AT1G10650	103.752	+	+	[AT1G10650.1]		0	(+4[1])-([2])-([3])-([4])-([5]+53)
AT1G10650	106.399	+	+	[]	IR	1	(-52[1]=[2])-([3])-([4])-([5]+18)
AT1G10650	84.7732		+	[]	altA	1	(-182[1])-([2])-(-6[3])-([4])-([5]-57)
AT1G10657	100		+	[AT1G10657.2]	altA	1	([1])-([2])-(-72[3])-([4]-20)
AT1G10657	133.822		+	[]	IR	2	(-37[1])-([2]=[3]=[4]-132)
AT1G10660	98.5112	+	+	[AT1G10660.3]	altA	1	(-51[1])-(-5[2])-([3])-([4])-([5])-([6])-([7])-([8])-([9]-4)
AT1G10660	99.7452	+	+	[AT1G10660.1]	altA	1	(-4[1])-(-74[2])-([3])-([4])-([5])-([6])-([7])-([8])-([9]-4)
AT1G10660	99.5037	+	+	[AT1G10660.2]		0	(-36[1])-([2])-([3])-([4])-([5])-([6])-([7])-([8])-([9]-3)
AT1G10670	99.7018	+	+	[AT1G10670.1]	ES	1	(-127[1])-([2])-[3]-([4])-([5])-([6])-([7])-([8])-([9])-([10])-([11])-([12])-([13]-5)-[13^1]
AT1G10670	107.748	+	+	[AT1G10670.2]	ES-altTSE	2	[1]-(+166[2])-[3]-([4])-([5])-([6])-([7])-([8])-([9])-([10])-([11])-([12])-([13]-12)-[13^1]
AT1G10682	100.624	+		[AT1G10682.1]		0	(-2[1]+5)
AT1G10690	119.813	+		[AT1G10690.1]		0	(+104[1]+23)
AT1G10700	103.03	+	+	[AT1G10700.1]		0	(+6[1])-([2])-([3])-([4])-([5])-([6])-([7]+40)
AT1G10720	105.573	+	+	[AT1G10720.1]		0	(+51[1])-([2])-([3]+39)
AT1G10720	94.6749	+		[]	IR	1	(-5[1])-([2]=[3]-174)
AT1G10730	134.11	+	+	[AT1G10730.1]		0	(+208[1])-([2])-([3])-([4])-([5])-([6])-([7])-([8])-([9])-([10])-([11]+231)
AT1G10740	108.161	+	+	[AT1G10740.1]		0	(+154[1])-([2])-([3])-([4])-([5])-([6])-([7])-([8]-3)-[8^1]
AT1G10740	96.9329		+	[]	altA	1	(+10[1])-([2])-([3])-([4])-([5])-(-1[6])-([7])-([8]-83)-[8^1]
AT1G10750	106.869	+	+	[AT1G10750.1]		0	(+89[1])-([2])-([3])-([4])-([5])-([6])-([7]+31)
AT1G10780	112.653	+	+	[AT1G10780.1]		0	(+142[1])-([2])-([3])-([4]+44)
AT1G10790	130.663	+		[AT1G10790.1]		0	(+88[1])-([2])-([3]+222)
AT1G10810	92.9769	+		[AT1G10810.1]		0	(-53[1])-([2])-([3])-([4])-([5]-35)
AT1G10820	102.606	+	+	[AT1G10820.2]		0	(+28[1])-([2])-([3])-([4])-([5])-([6])-([7])-([8])-([9]+13)
AT1G10820	136.173	+		[]	IR	1	(+32[1])-([2])-([3])-([4]=[5])-([6])-([7])-([8])-([9]-2)
AT1G10820	90.25		+	[]	altA-ES	2	(+30[1])-(-142[2])-([3])-([4])-[5]-([6])-([7])-([8])-([9]-164)
AT1G10820	91.2905		+	[]	altA	1	(+23[1])-([2])-([3])-([4])-([5])-([6])-(-17[7])-([8])-([9]-143)
AT1G10820	105.022		+	[]	altA	1	(+55[1])-([2])-([3])-([4])-([5])-([6])-(-6[7])-([8])-([9]+30)
AT1G10820	135.982		+	[]	IR-altD	2	(+26[1])-([2]+4)-([3])-([4]=[5])-([6])-([7])-([8])-([9]-3)
AT1G10820	93.0706		+	[]	altA-altTSE	2	[1]-(+103[2])-([3])-([4])-([5])-([6])-(-6[7])-([8])-([9]+30)
AT1G10830	104.358	+	+	[AT1G10830.1]		0	([1])-([2])-([3])-([4]+57)
AT1G10840	95.4453	+	+	[AT1G10840.1]		0	(-4[1])-([2])-([3])-([4])-([5])-([6])-([7])-([8])-([9])-([10])-([11])-([12]-67)
AT1G10850	99.9271	+	+	[AT1G10850.1]		0	([1])-([2]-2)
AT1G10865	100.929	+	+	[AT1G10865.1]		0	(-19[1])-([2])-([3])-([4]+24)
AT1G10870	89.4908		+	[AT1G10870.1]	altTSE	1	[1]-[2]-(-10[3])-([4])-([5])-([6])-([7])-([8])-([9])-([10])-([11])-([12])-([13])-([14])-([15])-([16])-([17])-([18])-([19]-10)
AT1G10890	135.407	+		[]	altA	1	(+47[1])-([2])-([3])-(+457[4])-([5]-60)
AT1G10890	161.244	+		[]	altD	1	(+36[1])-([2]+743)-([3])-([4])-([5]-11)
AT1G10890	172.568	+	+	[]	IR	1	(+36[1])-([2]=[3])-([4])-([5]+6)
AT1G10890	98.8038		+	[]	altA	1	(+21[1])-([2])-([3])-([4])-(-24[5]-12)
AT1G10890	101.914		+	[AT1G10890.1]		0	(+36[1])-([2])-([3])-([4])-([5]-12)
AT1G10890	167.863		+	[]	IR-altA	2	(+17[1])-([2]=[3])-([4])-(-24[5]-10)
AT1G10890	212.36		+	[]	IR-altA	3	(+36[1])-([2]=[3]=[4])-(-24[5]-11)
AT1G10890	213.876		+	[]	IR	2	(+21[1])-([2]=[3]=[4])-([5]-1)
AT1G10900	102.042	+	+	[AT1G10900.1]		0	(+36[1])-([2])-([3])-([4])-([5])-([6])-([7])-([8])-([9])-([10]+18)
AT1G10900	101.664	+		[]	altD	1	(+15[1]+25)-([2])-([3])-([4])-([5])-([6])-([7])-([8])-([9])-([10]+4)
AT1G10900	100.756	+	+	[]	altTSE	1	[1]-(+167[2])-([3])-([4])-([5])-([6])-([7])-([8])-([9])-([10]-28)
AT1G10900	82.9047		+	[AT1G10900.1]	altTSE	1	[1]-[2]-(-203[3])-([4])-([5])-([6])-([7])-([8])-([9])-([10]-21)
AT1G10910	104.925	+		[]	IR-altA	2	([1])-([2])-([3])-(-10[4])-([5])-([6])-([7])-([8])-([9]=[10]-30)
AT1G10910	98.5088	+	+	[AT1G10910.1]		0	(-1[1])-([2])-([3])-([4])-([5])-([6])-([7])-([8])-([9])-([10]-32)
AT1G10910	106.688	+	+	[]	IR	1	(-7[1])-([2])-([3])-([4])-([5])-([6])-([7])-([8])-([9]=[10]+6)
AT1G10910	92.5892		+	[]	altD-altA-casseteE	5	(-76[1])-([2])-([3])-(-10[4]-15)-(3641650 3641738)-(+1[5])-([6])-([7])-([8])-([9]-65)-([10]-88)
AT1G10910	98.2377		+	[]	altD	1	(-8[1])-([2])-([3])-([4])-([5])-([6])-([7]-1)-([8])-([9])-([10]-30)
AT1G10940	100.844	+	+	[AT1G10940.1]	ES	1	(-62[1])-([2])-([3])-[4]-([5])-([6])-([7])-([8])-([9])-([10]+46)
AT1G10950	97.5056	+	+	[AT1G10950.1]		0	(-4[1])-([2])-([3])-([4])-([5])-([6])-([7])-([8])-([9])-([10])-([11])-([12]-52)
AT1G10960	97.8593	+		[AT1G10960.1]		0	(-3[1]-11)
AT1G10970	100.84	+	+	[AT1G10970.1]		0	(+22[1])-([2])-([3])-([4]-9)
AT1G10970	85.7789		+	[]	altA	1	(-176[1])-([2])-(+13[3])-([4]-57)
AT1G11000	102.029	+	+	[AT1G11000.1]		0	(+47[1])-([2])-([3])-([4])-([5])-([6])-([7])-([8])-([9])-([10])-([11])-([12])-([13])-([14])-([15]-7)
AT1G11020	98.6591	+	+	[AT1G11020.1]		0	(-61[1])-([2])-([3]+42)
AT1G11050	105.259	+		[AT1G11050.1]		0	(+71[1]+49)
AT1G11060	91.6532		+	[AT1G11060.1]		0	(-108[1])-([2])-([3])-([4])-([5])-([6])-([7])-([8])-([9])-([10])-([11])-([12])-([13]-151)
AT1G11070	100.845	+		[]	altD	1	(+78[1])-([2])-([3])-([4])-([5])-([6])-([7]-54)-([8])-([9]-3)
AT1G11090	105.375	+	+	[AT1G11090.1]		0	(+37[1]+26)
AT1G11120	160.075	+	+	[AT1G11120.2]	altD-ES	2	(+48[1]-4)-[2]-([3]+271)
AT1G11125	111.302	+	+	[AT1G11125.1]		0	(+5[1]+100)
AT1G11130	99.02	+		[AT1G11130.1]		0	(+2[1])-([2])-([3])-([4])-([5])-([6])-([7])-([8])-([9])-([10])-([11])-([12])-([13])-([14])-([15])-([16]-30)
AT1G11130	83.8992	+		[AT1G11130.1]	altTSE	1	[1]-(-60[2])-([3])-([4])-([5])-([6])-([7])-([8])-([9])-([10])-([11])-([12])-([13])-([14])-([15])-([16]-31)
AT1G11170	98.9223	+		[]	IR-altA	2	(-55[1])-([2])-([3])-([4])-([5]=[6])-(-43[7])-([8])-([9])-([10])-([11])-([12])-([13])-([14])-([15])-([16])-([17]-2)
AT1G11170	99.6029		+	[AT1G11170.1]		0	([1])-([2])-([3])-([4])-([5])-([6])-([7])-([8])-([9])-([10])-([11])-([12])-([13])-([14])-([15])-([16])-([17]-7)
AT1G11175	107.268	+	+	[AT1G11175.1]		0	(+5[1]+53)
AT1G11180	104.484	+	+	[AT1G11180.1]	altA	1	(+20[1])-([2])-(-39[3])-([4])-([5])-([6])-([7])-([8])-([9])-([10])-([11])-([12]+30)
AT1G11180	151.649		+	[]	altA-altTSE	2	(3744882 3745497)-(+28[1])-([2])-(-39[3])-([4])-([5])-([6])-([7])-([8])-([9])-([10])-([11])-([12]-37)
AT1G11180	104.128		+	[]	IR-altA	2	(+21[1])-([2])-(-39[3])-([4]=[5])-([6])-([7])-([8])-([9])-([10])-([11])-([12]-79)
AT1G11190	101.334	+	+	[AT1G11190.1]		0	([1])-([2])-([3])-([4])-([5])-([6])-([7])-([8])-([9]+17)
AT1G11190	101.099		+	[]	altD	1	([1])-([2])-([3])-([4])-([5])-([6])-([7])-([8]-2)-([9]+16)
AT1G11200	111.882	+	+	[AT1G11200.1]		0	(+126[1])-([2])-([3])-([4]+11)
AT1G11210	104.122	+	+	[AT1G11210.1]		0	([1])-([2]+50)
AT1G11220	113.998	+		[AT1G11220.1]		0	(+45[1])-([2]+108)
AT1G11240	101.269	+	+	[AT1G11240.1]		0	(-2[1])-([2])-([3])-([4]+13)
AT1G11260	89.6063		+	[AT1G11260.1]		0	(-20[1])-([2])-([3])-([4]-178)
AT1G11270	106.806	+	+	[AT1G11270.2]	altD-altTEE	2	(+38[1])-([2]-190)-([2^1]+60)
AT1G11270	110.223	+		[]	IR-altD-altTEE	3	(-22[1]=[2]-190)-([2^1]+44)
AT1G11270	101.543		+	[]	IR	1	(-75[1]=[2]-27)-[2^1]
AT1G11280	96.9989	+		[AT1G11280.2]	altTSE	1	[1]-(+44[2])-([3])-([4])-([5])-([6])-([7])-([8]-37)
AT1G11280	102.482		+	[AT1G11280.2]	IR	1	(-2[1]=[2])-([3])-([4])-([5])-([6])-([7])-([8]-8)
AT1G11280	95.8503		+	[]	altD-altA-altTSE	3	[1]-(+39[2])-([3]-3)-(+1[4])-([5])-([6])-([7])-([8]-61)
AT1G11310	101.141	+	+	[AT1G11310.1]		0	(+25[1])-([2])-([3])-([4])-([5])-([6])-([7])-([8])-([9])-([10])-([11])-([12])-([13])-([14]-7)
AT1G11310	80.4435		+	[AT1G11310.1]	altTSE	1	[1]-(-3[2])-([3])-([4])-([5])-([6])-([7])-([8])-([9])-([10])-([11])-([12])-([13])-([14]-10)
AT1G11320	96.4821		+	[AT1G11320.1]		0	(+3[1])-([2])-([3]-57)
AT1G11330	95.8166	+		[AT1G11330.2]		0	(-245[1])-([2])-([3])-([4])-([5])-([6])-([7]+23)
AT1G11340	94.7154	+		[]	IR-altA	2	(-370[1])-([2])-(+5[3])-([4])-([5]=[6])-([7]+144)
AT1G11350	96.0448	+		[]	altD	1	(-124[1]-5)-([2])-([3])-([4])-([5])-([6])-([7]+23)
AT1G11350	99.2537		+	[AT1G11350.1]		0	(-47[1])-([2])-([3])-([4])-([5])-([6])-([7]+27)
AT1G11360	89.5931	+	+	[AT1G11360.1]		0	(-126[1])-([2]-7)
AT1G11360	86.507	+	+	[AT1G11360.4]	altD	1	(-141[1]+17)-([2]-51)
AT1G11360	83.8028		+	[]	altA	1	(-141[1])-(-15[2]-51)
AT1G11360	98.0101		+	[AT1G11360.3]	altD	1	(-141[1]+146)-([2]-53)
AT1G11380	99.187	+		[]	crypticI	1	(-6[1 78)-(214])-([2])-([3])-([4])-([5]-3)
AT1G11380	123.939	+	+	[AT1G11380.1]		0	(+68[1])-([2])-([3])-([4])-([5]+197)
AT1G11380	114.363	+		[]	IR	1	(-34[1])-([2])-([3]=[4])-([5]+87)
AT1G11380	126.197	+		[]	IR	3	(-8[1])-([2]=[3]=[4]=[5]-6)
AT1G11380	116.893	+		[]	IR	2	(-34[1]=[2])-([3])-([4]=[5]-28)
AT1G11390	98.3213		+	[AT1G11390.1]		0	(-57[1])-([2])-([3])-([4])-([5]+15)
AT1G11400	108.716	+	+	[AT1G11400.2]	altA	1	(+25[1])-[1^1]-(+7[2])-([3])-([4])-([5]+59)
AT1G11400	104.453	+	+	[AT1G11400.3]	IR-altA	2	(+22[1]=[1^1])-(+7[2])-([3])-([4])-([5]-7)
AT1G11410	99.8138	+		[]	altA-casseteE	2	(+9[1])-([2])-([3])-([4])-(3843644 3843646)-(-17[5])-([6])
AT1G11410	101.378	+	+	[AT1G11410.1]		0	(+15[1])-([2])-([3])-([4])-([5])-([6]+22)
AT1G11420	120		+	[AT1G11420.1]		0	(+152[1])-([2])-([3])-([4])-([5])-([6]+211)
AT1G11430	104.407	+	+	[AT1G11430.1]		0	(+40[1])-([2])-([3])-([4]+2)
AT1G11440	116.117	+	+	[AT1G11440.1]		0	(+87[1]+123)
AT1G11440	101.242		+	[]	crypticI	1	(+43[1 105)-(419]-41)
AT1G11450	130.918	+	+	[AT1G11450.2]		0	(+248[1])-([2])-([3])-([4])-([5])-([6]+72)
AT1G11450	176.522	+		[]	IR	3	(+224[1]=[2])-([3]=[4])-([5]=[6]-28)
AT1G11450	120.21		+	[]	altTSE	1	(3853253 3853458)-[1]-([2])-([3])-([4])-([5])-([6]+54)
AT1G11480	104.744	+	+	[AT1G11480.1]		0	(+10[1])-([2])-([3])-([4])-([5])-([6]+93)
AT1G11530	105.074	+	+	[AT1G11530.1]		0	(+40[1])-([2])-([3]-9)
AT1G11545	104.064	+	+	[AT1G11545.1]		0	(-1[1])-([2])-([3])-([4]+47)
AT1G11570	145.865		+	[AT1G11570.2]		0	(+45[1])-([2]+138)
AT1G11572	110.888		+	[AT1G11572.1]		0	(-5[1]+70)
AT1G11580	102.559	+	+	[AT1G11580.1]		0	(+50[1])-([2])-([3]-2)
AT1G11592	115.471	+		[]	altA	1	(+37[1])-([2])-([3])-([4])-(+3[5])-([6])-([7]+126)
AT1G11592	104.101	+	+	[AT1G11592.1]		0	(+8[1])-([2])-([3])-([4])-([5])-([6])-([7]+36)
AT1G11592	113.7	+		[]	IR	1	(+14[1]=[2])-([3])-([4])-([5])-([6])-([7]+45)
AT1G11600	99.8306	+	+	[AT1G11600.1]		0	([1]-3)
AT1G11630	112.55	+	+	[AT1G11630.1]		0	(+47[1]+142)
AT1G11650	101.461	+	+	[AT1G11650.2]		0	(+17[1])-([2])-([3])-([4])-([5])-([6]+6)
AT1G11660	100.65	+	+	[AT1G11660.1]		0	(+8[1])-([2])-([3])-([4])-([5])-([6])-([7])-([8])-([9])-([10]+9)
AT1G11660	101.414	+		[]	IR-altTSE	3	[1]-(-111[2])-([3])-([4])-([5])-([6])-([7])-([8]=[9]=[10]-56)
AT1G11660	83.5308		+	[AT1G11660.1]	altTSE	1	[1]-(-363[2])-([3])-([4])-([5])-([6])-([7])-([8])-([9])-([10]-5)
AT1G11670	100.56	+	+	[AT1G11670.1]		0	(+12[1])-([2])-([3])-([4])-([5])-([6])-([7]-1)
AT1G11680	99.2904	+	+	[AT1G11680.1]		0	(-11[1])-([2])-([3]-2)
AT1G11700	100	+		[AT1G11700.1]		0	(+2[1]-2)
AT1G11720	106.737		+	[]	IR	1	(+146[1])-([2])-([3])-([4])-([5])-([6])-([7])-([8])-([9])-([10])-([11])-([12])-([13]=[14])-([15])-([16]-1)
AT1G11730	122.251	+		[]	altD	1	(-9[1])-([2])-([3])-([4])-([5])-([6])-([7])-([8]+21)-([9])-([10])-([11]+245)
AT1G11730	134.892		+	[AT1G11730.1]		0	(+159[1])-([2])-([3])-([4])-([5])-([6])-([7])-([8])-([9])-([10])-([11]+244)
AT1G11730	144.502		+	[]	IR	1	(+130[1])-([2])-([3])-([4])-([5])-([6])-([7])-([8]=[9])-([10])-([11]+281)
AT1G11730	156.623		+	[]	IR	4	(+159[1])-([2])-([3])-([4]=[5]=[6])-([7])-([8]=[9]=[10])-([11]+104)
AT1G11735	458.974		+	[AT1G11735.1]		0	(+8[1]+412)
AT1G11750	94.7255	+	+	[AT1G11750.1]	ES	1	(+20[1])-([2])-([3])-[4]-([5])-([6])-([7])-([8])-([9])-([10]-110)
AT1G11750	106.12	+		[]	IR	3	(-65[1])-([2])-([3]=[4]=[5]=[6])-([7])-([8])-([9])-([10]-172)
AT1G11755	104.884	+	+	[AT1G11755.1]		0	(+62[1])-([2])-([3])-([4])-([5])-([6])-([7])-([8]+3)
AT1G11760	103.306	+	+	[AT1G11760.1]		0	(+7[1])-([2]+21)
AT1G11785	346.57	+		[]	IR	1	(-30[1]=[2]+602)
AT1G11790	105.847	+	+	[AT1G11790.1]		0	(+98[1])-([2])-([3])-([4])-([5])-([6])-([7])-([8])-([9])-([10])-([11]-1)
AT1G11790	81.7869		+	[]	crypticI	1	(-317[1])-([2])-([3])-([4])-([5])-([6])-([7])-([8])-([9 3)-(19])-([10])-([11]-1)
AT1G11800	99.2112	+	+	[AT1G11800.1]		0	(-9[1])-([2])-([3])-([4]-4)
AT1G11820	102.495	+	+	[AT1G11820.2]		0	(+26[1])-([2])-([3])-([4]+22)
AT1G11820	100		+	[]	ES	1	(-62[1])-([2])-[3]-([4]-3)
AT1G11840	97.7582	+	+	[AT1G11840.2]	altA	1	(-7[1])-(-136[2])-([3])-([4])-([5])-([6])-([7])-([8])-([9]-80)
AT1G11840	88.9512	+		[]	altD-altA	2	(-16[1]-3)-(-123[2])-([3])-([4])-([5])-([6])-([7])-([8])-([9]-187)
AT1G11840	91.5881		+	[AT1G11840.1]	altA	1	(-20[1])-(-111[2])-([3])-([4])-([5])-([6])-([7])-([8])-([9]-158)
AT1G11860	92.9836	+	+	[AT1G11860.1]		0	(-79[1])-([2])-([3])-([4]-47)
AT1G11870	101.351	+	+	[]	altA	1	(+55[1])-(-3[2])-([3])-([4])-([5])-([6])-([7])-([8])-([9])-([10]-32)
AT1G11870	101.299	+		[AT1G11870.1]	altA	1	(+6[1])-(-6[2])-([3])-([4])-([5])-([6])-([7])-([8])-([9])-([10]+17)
AT1G11870	96.8927		+	[AT1G11870.2]		0	(-26[1])-([2])-([3])-([4])-([5])-([6])-([7])-([8])-([9])-([10]-30)
AT1G11870	81.2429		+	[AT1G11870.1, AT1G11870.2]	altTSE	1	[1]-(-79[2])-([3])-([4])-([5])-([6])-([7])-([8])-([9])-([10]-6)
AT1G11880	98.1426	+		[]	altA-crypticI	2	(-46[1])-([2])-(-22[3])-([4])-([5])-([6])-([7])-([8 126)-(222]+33)
AT1G11880	102.697	+	+	[AT1G11880.1]		0	(-2[1])-([2])-([3])-([4])-([5])-([6])-([7])-([8]+50)
AT1G11890	99.1773	+	+	[AT1G11890.1]		0	([1])-([2])-([3])-([4])-([5])-([6]-9)
AT1G11890	105.484	+		[]	IR	1	(-2[1])-([2])-([3])-([4]=[5])-([6]-86)
AT1G11890	138.94		+	[]	IR	2	([1])-([2]=[3])-([4])-([5]=[6]-5)
AT1G11900	112.75	+	+	[AT1G11900.1]		0	(+39[1])-([2]+114)
AT1G11905	103.836	+	+	[AT1G11905.1]	ES	1	(+10[1])-[1^1]-([2]+32)
AT1G11905	153.283	+		[]	IR	2	(-13[1]=[1^1]=[2]-47)
AT1G11910	95.6853	+	+	[AT1G11910.1]		0	([1])-([2])-([3])-([4])-([5])-([6])-([7])-([8])-([9])-([10])-([11])-([12])-([13])-([14]-85)
AT1G11915	100.665	+	+	[AT1G11915.1]		0	(+14[1])-([2])-([3]-6)
AT1G11930	104.47	+	+	[AT1G11930.2]	altA	1	(+8[1])-([2])-([3])-([4])-([5])-([6])-(-6[7]+45)
AT1G11930	112.613	+		[]	IR-altA	2	(+94[1])-([2]=[3])-([4])-([5])-([6])-(-6[7]-64)
AT1G11930	122.505	+		[]	IR-altA	3	(-79[1])-([2]=[3]=[4])-([5])-([6])-(-6[7]-39)
AT1G11930	96.0073		+	[]	altD-altA	2	(-59[1])-([2]+24)-([3])-([4])-([5])-([6])-(-6[7]-3)
AT1G11940	103.045		+	[AT1G11940.1]		0	(-1[1])-([2])-([3])-([4])-([5])-([6])-([7])-([8])-([9])-([10]+46)
AT1G11960	102.744	+	+	[AT1G11960.1]		0	(+68[1])-([2])-([3])-([4])-([5])-([6])-([7])-([8])-([9])-([10])-([11])-([12]+5)
AT1G12000	102.413	+	+	[AT1G12000.1]		0	([1])-([2])-([3])-([4])-([5])-([6])-([7])-([8])-([9])-([10])-([11])-([12])-([13])-([14])-([15])-([16]+50)
AT1G12020	107.42	+	+	[AT1G12020.1]		0	(+22[1]+43)
AT1G12030	111.771	+		[AT1G12030.1]		0	(-1[1])-([2]+118)
AT1G12050	98.0299	+	+	[AT1G12050.1]		0	(+3[1])-([2])-([3])-([4])-([5])-([6])-([7])-([8])-([9])-([10])-([11])-([12])-([13])-([14])-([15]-36)
AT1G12050	99.2239	+		[]	IR	1	(-74[1])-([2])-([3])-([4])-([5])-([6])-([7])-([8])-([9])-([10])-([11])-([12]=[13])-([14])-([15]-33)
AT1G12050	96.9552		+	[]	IR	1	(-67[1])-([2])-([3])-([4])-([5])-([6])-([7])-([8]=[9])-([10])-([11])-([12])-([13])-([14])-([15]-78)
AT1G12060	145.833		+	[AT1G12060.1]		0	(+34[1]+263)
AT1G12070	165.625	+	+	[AT1G12070.1]		0	(+226[1])-([2])-([3])-([4])-([5]+215)
AT1G12110	99.6723	+	+	[AT1G12110.1]		0	(+1[1])-([2])-([3])-([4])-([5]-8)
AT1G12120	103.632	+	+	[AT1G12120.1]		0	(+14[1])-([2])-([3]+57)
AT1G12140	94.8309	+		[]	crypticI-altTEE	2	(-3[1 199)-(408])-([2])-([3])-([4])-([5]-200)-[6]
AT1G12140	100	+	+	[AT1G12140.1]	altTEE	1	([1])-([2])-([3])-([4])-([5]-120)-[6]
AT1G12200	109.436		+	[]	IR	1	(-5[1])-([2])-([3])-([4])-([5]=[6])-([7]+20)
AT1G12230	100.441	+	+	[AT1G12230.1]	ES	1	(-72[1])-([2])-([3])-[4]-([5])-([6])-([7])-([8])-([9])-([10])-([11])-([12])-([13]+8)
AT1G12230	96.5206		+	[]	IR-ES	2	(-78[1])-([2])-([3])-[4]-([5])-([6])-([7])-([8])-([9])-([10])-([11])-([12]=[13]-162)
AT1G12240	99.8205	+	+	[AT1G12240.1]		0	([1])-([2])-([3])-([4])-([5])-([6])-([7]-4)
AT1G12244	99.0844	+	+	[AT1G12244.1]		0	(-6[1])-([2])-([3])-([4])-([5]-3)
AT1G12244	98.9827		+	[]	altD	1	(-6[1])-([2])-([3])-([4]-3)-([5]-1)
AT1G12250	99.7132	+	+	[AT1G12250.2]	altA	1	([1])-(-5[2])-([3])-([4])-([5])-([6])-([7]-3)
AT1G12250	119.216	+	+	[]	IR-altA	2	(+134[1])-(-5[2]=[3])-([4])-([5])-([6])-([7]-36)
AT1G12250	115.794	+	+	[AT1G12250.1]		0	(+134[1])-([2])-([3])-([4])-([5])-([6])-([7]+32)
AT1G12250	92.1979		+	[]	altA	1	(+7[1])-(+24[2])-([3])-([4])-([5])-([6])-([7]-113)
AT1G12250	102.656		+	[]	ES	1	(-4[1])-([2])-[3]-([4])-([5])-([6])-([7]+31)
AT1G12250	123.026		+	[]	IR	3	([1]=[2]=[3])-([4])-([5]=[6])-([7]-68)
AT1G12260	96.3747	+		[]	crypticI	1	(-81[1])-([2])-([3])-([4 284)-(444]+12)
AT1G12260	100.588		+	[]	altA	1	(+25[1])-(-4[2])-([3])-([4]-10)
AT1G12270	105.182	+	+	[AT1G12270.1]		0	(+86[1])-([2])-([3])-([4])-([5])-([6])-([7]+15)
AT1G12310	82.1749		+	[AT1G12310.1]		0	(-13[1]-146)
AT1G12320	209.275		+	[AT1G12320.1]		0	(+919[1])-([2])
AT1G12320	116.647		+	[]	IR	1	(-7[1]=[2])
AT1G12330	102.054	+	+	[AT1G12330.1]		0	(+35[1])-([2])-([3]-1)
AT1G12330	103.323	+	+	[]	IR	1	(+11[1])-([2]=[3]-36)
AT1G12330	113.776	+	+	[]	altTSE	1	[1]-(+320[2])-([3]-2)
AT1G12350	105.629	+	+	[AT1G12350.1]		0	(+30[1])-([2])-([3])-([4])-([5])-([6])-([7])-([8])-([9])-([10]+42)
AT1G12350	105.004	+	+	[]	IR	1	(-61[1])-([2])-([3])-([4])-([5])-([6])-([7])-([8]=[9])-([10]+41)
AT1G12350	111.102	+		[]	IR	2	(-19[1])-([2])-([3])-([4])-([5])-([6]=[7])-([8]=[9])-([10]-21)
AT1G12350	101.72		+	[]	IR	1	(-61[1])-([2])-([3])-([4])-([5])-([6]=[7])-([8])-([9])-([10]-15)
AT1G12350	124.238		+	[]	IR	1	(-19[1]=[2])-([3])-([4])-([5])-([6])-([7])-([8])-([9])-([10]+28)
AT1G12360	96.2065	+	+	[AT1G12360.1]		0	(-96[1])-([2])-([3])-([4])-([5])-([6])-([7])-([8])-([9])-([10])-([11])-([12])-([13])-([14])-([15])-([16])-([17])-([18])-([19])-([20])-([21]-1)
AT1G12370	100	+	+	[AT1G12370.2]		0	([1])-([2])-([3])-([4])-([5])-([6])-([7])-([8])-([9])
AT1G12370	101.14		+	[]	altD-altA	2	(-6[1])-([2])-([3]+27)-([4])-([5])-(-18[6])-([7])-([8])-([9]-43)
AT1G12380	95.8551		+	[AT1G12380.1]		0	(-18[1]-101)
AT1G12390	99.7904	+	+	[AT1G12390.1]		0	(-4[1])-([2])-([3])-([4]+2)
AT1G12410	102.224	+	+	[AT1G12410.1]		0	(+8[1])-([2])-([3])-([4])-([5])-([6])-([7])-([8])-([9]+16)
AT1G12420	99.9462	+	+	[AT1G12420.1]		0	(+1[1])-([2])-([3])-([4])-([5])-([6])-([7]-2)
AT1G12420	81.9699		+	[AT1G12420.1]	altTSE	1	[1]-[2]-(-4[3])-([4])-([5])-([6])-([7]-2)
AT1G12440	98.1778	+		[]	crypticI	1	(-50[1])-([2 48)-(369]-20)
AT1G12440	102.993	+	+	[AT1G12440.1]		0	(+27[1])-([2]+2)
AT1G12450	101.79	+	+	[AT1G12450.1]		0	(+25[1])-([2])-([3])-([4]-2)
AT1G12450	117.899	+		[]	IR	2	(+7[1])-([2]=[3]=[4]+19)
AT1G12460	83.7337	+		[AT1G12460.1]		0	(-470[1])-([2]-65)
AT1G12470	100.185	+		[AT1G12470.1]		0	(+22[1])-([2])-([3])-([4])-([5])-([6])-([7])-([8])-([9])-([10])-([11])-([12])-([13])-([14])-([15])-([16])-([17])-([18])-([19])-([20])-([21])-([22])-([23])-([24]-16)
AT1G12500	100.383	+	+	[AT1G12500.1]		0	(+31[1])-([2]-25)
AT1G12520	98.1669	+		[]	altA	1	(-25[1])-([2])-(+67[3])-([4])-([5])-([6]-83)
AT1G12520	99.0361	+	+	[AT1G12520.1]		0	(-1[1])-([2])-([3])-([4])-([5])-([6]-12)
AT1G12520	94.3043		+	[]	altA	1	(-25[1])-([2])-(-51[3])-([4])-([5])-([6]-57)
AT1G12520	108.198		+	[AT1G12520.3]	IR	1	(-25[1])-([2])-([3]=[4])-([5])-([6]+9)
AT1G12520	105.699		+	[AT1G12520.2]	IR	1	(-19[1])-([2]=[3])-([4])-([5])-([6]-10)
AT1G12530	103.134	+	+	[AT1G12530.1]		0	(+22[1])-([2])-([3]+1)
AT1G12550	100.595	+	+	[AT1G12550.1]		0	(+14[1])-([2]-7)
AT1G12580	103.043	+	+	[AT1G12580.1]		0	(+53[1])-([2])-([3])-([4])-([5]+7)
AT1G12580	90.3651		+	[AT1G12580.1]	altTSE	1	[1]-(-139[2])-([3])-([4])-([5]+42)
AT1G12620	92.4803		+	[AT1G12620.1]		0	(-17[1])-([2]-164)
AT1G12640	100.279	+	+	[AT1G12640.1]		0	(-5[1])-([2])-([3])-([4])-([5])-([6])-([7])-([8]+10)
AT1G12640	93.3148		+	[]	altTEE	1	(-75[1])-([2])-([3])-([4])-([5])-([6])-([7])-([8]-247)-(4300936 4300735)
AT1G12640	93.8162		+	[]	altTEE	1	(-75[1])-([2])-([3])-([4])-([5])-([6])-([7])-([8]-251)-(4300936 4300722)
AT1G12650	102.86	+	+	[AT1G12650.2]	altA-altTSE	2	(+29[0^1])-(-110[1])-([2])-([3])-([4])-([5])-([6])-([7])-([8])-([9]+5)
AT1G12650	94.0286	+		[]	IR-altA-altTSE	3	([0^1])-(-110[1])-([2])-([3])-([4]=[5])-([6])-([7])-([8])-([9]-162)
AT1G12650	97.0492	+	+	[AT1G12650.3]	altA-altTSE	2	(+5[0^1])-(-90[1])-([2])-([3])-([4])-([5])-([6])-([7])-([8])-([9]-40)
AT1G12650	99.3272		+	[]	IR-altA-altTSE	3	([0^1])-(-110[1])-([2])-([3])-([4])-([5]=[6])-([7])-([8])-([9]-92)
AT1G12680	99.7931	+	+	[AT1G12680.1]		0	([1])-([2])-([3])-([4]-4)
AT1G12700	111.048	+		[]	IR	2	(+102[1]=[2])-([3]=[4]-26)
AT1G12710	104.867	+	+	[AT1G12710.1]		0	(+71[1])-([2])-([3]-9)
AT1G12710	140.267	+		[]	IR	2	(+66[1]=[2]=[3]-22)
AT1G12710	119.152		+	[]	IR	1	(-15[1])-([2]=[3]-78)
AT1G12710	108.477		+	[]	IR	1	(-15[1]=[2])-([3]-9)
AT1G12730	100.235	+		[AT1G12730.2]	altA	1	(+4[1])-([2])-([3])-([4])-(-20[5])-([6])-([7])-([8])-([9])-([10])-([11])-([12])-([13])-([14])
AT1G12730	99.9386	+	+	[AT1G12730.1]		0	(-1[1])-([2])-([3])-([4])-([5])-([6])-([7])-([8])-([9])-([10])-([11])-([12])-([13])-([14]-2)
AT1G12740	90.2491		+	[AT1G12740.1]	altA	1	(-99[1])-(-18[2])-([3])-([4])-([5])-([6])-([7])-([8])-([9]-85)
AT1G12750	119.055	+	+	[AT1G12750.3]	altA	1	([1])-(+253[2])-([3])-([4])-([5])-([6])-([7]+5)
AT1G12750	96.0118	+		[]	altA	1	(-9[1])-([2])-([3])-([4])-([5])-([6])-(-52[7]+7)
AT1G12750	85.229	+	+	[]	altTSE	1	[1]-[2]-(+2[3])-([4])-([5])-([6])-([7]-1)
AT1G12750	101.403		+	[AT1G12750.1]		0	(-13[1])-([2])-([3])-([4])-([5])-([6])-([7]+32)
AT1G12760	96.1921	+	+	[AT1G12760.1]		0	(+1[1])-([2])-([3])-([4])-([5]-70)
AT1G12770	92.5085	+	+	[AT1G12770.1]		0	(-142[1])-([2]-13)
AT1G12775	103.755	+		[AT1G12775.1]		0	(+32[1]+44)
AT1G12780	104.172	+	+	[AT1G12780.1]		0	(+58[1])-([2])-([3])-([4])-([5])-([6])-([7])-([8]+3)
AT1G12790	107.289	+		[]	crypticI	1	(+1[1])-([2])-([3])-([4])-([5])-([6])-([7])-([8])-([9 87)-(231]+74)
AT1G12790	88.8225	+	+	[AT1G12790.1]		0	(+1[1])-([2])-([3])-([4])-([5])-([6])-([7])-([8])-([9]-132)
AT1G12790	138.484	+		[]	IR-crypticI	4	(+1[1])-([2]=[3]=[4])-([5])-([6])-([7]=[8])-([9 87)-(231]+74)
AT1G12790	88.1399		+	[]	ES	2	(-5[1])-[2]-[3]-([4])-([5])-([6])-([7])-([8])-([9]-134)
AT1G12800	97.6431	+	+	[AT1G12800.1]		0	(+11[1])-([2])-([3])-([4])-([5])-([6])-([7])-([8])-([9])-([10])-([11])-([12])-([13]-74)
AT1G12810	104.533	+	+	[AT1G12810.1]	ES	1	([1])-([2])-[3]-([4]+34)
AT1G12820	98.9681	+	+	[AT1G12820.1]		0	(+4[1])-([2])-([3])-([4]-27)
AT1G12830	109.555	+	+	[AT1G12830.1]		0	(+64[1]+24)
AT1G12840	99.9329	+	+	[AT1G12840.1]		0	([1])-([2])-([3])-([4])-([5])-([6])-([7])-([8])-([9])-([10])-([11]-1)
AT1G12845	93.4256	+	+	[AT1G12845.1]		0	(-108[1]+70)
AT1G12850	103.316	+	+	[AT1G12850.1]		0	(+61[1])-([2]-9)
AT1G12860	101.164	+	+	[AT1G12860.1]		0	(-20[1])-([2])-([3])-([4]+43)
AT1G12860	98.4818		+	[]	IR	1	(-152[1])-([2])-([3]=[4]+3)
AT1G12860	106.427		+	[]	IR	3	(-91[1]=[2]=[3]=[4]-64)
AT1G12880	99.6008	+	+	[AT1G12880.1]		0	(-1[1])-([2])-([3])-([4])-([5]-3)
AT1G12900	95.9683	+		[AT1G12900.1]		0	(-89[1])-([2])-([3])-([4])-([5]-60)
AT1G12910	96.2007	+	+	[AT1G12910.1]		0	(-51[1]-2)
AT1G12920	107.488	+	+	[AT1G12920.1]		0	(-4[1])-([2]+128)
AT1G12920	89.7343	+		[AT1G12920.1]	altTSE	1	[1]-(-68[2]-16)
AT1G12970	112.325	+	+	[AT1G12970.1]		0	(+78[1])-([2])-([3]+124)
AT1G12990	100.295	+	+	[AT1G12990.1]		0	(+12[1])-([2]-6)
AT1G13000	106.312	+	+	[AT1G13000.1]		0	(+130[1])-([2])-([3])-([4])-([5])-([6])-([7])-([8])-([9])-([10])-([11])-([12])-([13])-([14]-10)
AT1G13000	101.736	+		[]	IR	1	(-51[1])-([2])-([3])-([4])-([5])-([6])-([7])-([8])-([9])-([10])-([11]=[12])-([13])-([14]-10)
AT1G13000	102.35	+	+	[AT1G13000.2]	altD	1	(+49[1]-238)-([2])-([3])-([4])-([5])-([6])-([7])-([8])-([9])-([10])-([11])-([12])-([13])-([14]-10)
AT1G13000	91.7399		+	[]	IR	1	(-135[1])-([2])-([3])-([4])-([5])-([6])-([7])-([8])-([9])-([10])-([11])-([12])-([13]=[14]-116)
AT1G13000	99.1317		+	[]	IR-altD	2	(+7[1]-238)-([2])-([3])-([4])-([5])-([6])-([7])-([8])-([9])-([10])-([11]=[12])-([13])-([14]-111)
AT1G13020	99.909	+	+	[AT1G13020.1]		0	(+2[1])-([2])-([3]-4)
AT1G13030	97.7231		+	[AT1G13030.1]		0	(-1[1])-([2])-([3])-([4])-([5])-([6])-([7])-([8])-([9])-([10])-([11])-([12])-([13]-49)
AT1G13040	150.515	+		[]	altTEE	1	(+93[1]+162)-(4449512 4450041)
AT1G13050	225.674	+		[]	altA-altTSE	2	(4448209 4449362)-(4449512 4449726)-(+81[0^1])-(-240[1]-6)
AT1G13060	97.7332	+	+	[AT1G13060.1]	ES	1	(-59[1])-([2])-([3])-[4]-([5])-([6])-([7])-([8])-([9]-28)
AT1G13080	117.516	+	+	[AT1G13080.1]		0	(+166[1])-([2]+126)
AT1G13090	94.2633	+		[]	crypticI	1	(-19[1 461)-(714])-([2]-76)
AT1G13090	100.181	+	+	[AT1G13090.1]		0	(+5[1])-([2]-2)
AT1G13090	98.6715		+	[]	IR	1	(-28[1]=[2]-76)
AT1G13100	110.248	+	+	[AT1G13100.1]		0	(+8[1])-([2]+149)
AT1G13110	98.3936	+	+	[AT1G13110.1]		0	([1])-([2]-28)
AT1G13120	99.0935	+		[]	crypticI	1	(-16[1 206)-(419])-([2])-([3])-([4])-([5])-([6])-([7])-([8])-([9])-([10])-([11])-([12])-([13])-([14]-6)
AT1G13120	103.873	+	+	[AT1G13120.1]		0	(+52[1])-([2])-([3])-([4])-([5])-([6])-([7])-([8])-([9])-([10])-([11])-([12])-([13])-([14]+42)
AT1G13120	95.9209		+	[]	IR	1	(-150[1])-([2])-([3])-([4])-([5])-([6])-([7]=[8])-([9])-([10])-([11])-([12])-([13])-([14]-31)
AT1G13120	109.559		+	[]	IR	2	(-10[1])-([2])-([3])-([4])-([5])-([6]=[7]=[8])-([9])-([10])-([11])-([12])-([13])-([14]+39)
AT1G13145	119.368	+	+	[AT1G13145.1]		0	(+64[1]+28)
AT1G13145	523.368		+	[]	altTEE	1	(+39[1]+552)-(4482031 4482168)-(4482302 4482374)-(4482460 4483668)
AT1G13160	100.188	+	+	[AT1G13160.1]		0	(-3[1])-([2])-([3])-([4])-([5])-([6])-([7])-([8])-([9])-([10])-([11])-([12])-([13])-([14]+8)
AT1G13170	96.3113		+	[AT1G13170.1]	altD	1	(-87[1])-([2])-([3])-([4]-63)-([5])-([6])-([7])-([8]-120)
AT1G13180	95.5091	+		[]	altA	1	(-6[1])-([2])-(-13[3])-([4])-([5])-([6])-([7])-([8])-([9]-67)
AT1G13180	101.097	+	+	[AT1G13180.1]		0	(+23[1])-([2])-([3])-([4])-([5])-([6])-([7])-([8])-([9]-2)
AT1G13180	97.389	+		[]	altD	1	(+23[1])-([2])-([3])-([4])-([5]-1)-([6])-([7])-([8])-([9]-72)
AT1G13190	98.1184	+	+	[AT1G13190.1]		0	(+19[1])-([2]-60)
AT1G13195	99.8069	+	+	[AT1G13195.1]		0	(-5[1])-([2])-([3])-([4])-([5]-3)
AT1G13220	94.4089	+		[AT1G13220.2]	altTEE	1	(+95[1])-([2])-([3])-([4])-([5])-([6]-1529)-[7]
AT1G13220	96.181	+		[]	altD-altTEE	2	(+99[1])-([2])-([3])-([4])-([5]+11)-([6]-1529)-[7]
AT1G13220	124.547	+	+	[AT1G13220.1]	altTEE	1	(+119[1])-([2])-([3])-([4])-([5]+152)-[6]-[7]
AT1G13220	119.461		+	[AT1G13220.1]	IR-altTEE	2	(+99[1])-([2])-([3])-([4])-([5]=[6]-1529)-[7]
AT1G13230	106.863		+	[AT1G13230.1]		0	(-3[1])-([2]+101)
AT1G13245	99.6546	+	+	[AT1G13245.1]		0	(+1[1]-3)
AT1G13250	99.653	+	+	[AT1G13250.1]		0	([1]-5)
AT1G13260	100.952	+	+	[AT1G13260.1]		0	(-28[1]+43)
AT1G13270	100.609	+	+	[AT1G13270.1]		0	([1])-([2])-([3])-([4])-([5])-([6])-([7])-([8])-([9])-([10]+8)
AT1G13270	86.8477	+		[AT1G13270.1]	altTSE	1	[1]-(-1[2])-([3])-([4])-([5])-([6])-([7])-([8])-([9])-([10]-15)
AT1G13270	100.482		+	[]	IR	1	([1])-([2])-([3])-([4])-([5]=[6])-([7])-([8])-([9])-([10]-96)
AT1G13280	98.5692	+	+	[AT1G13280.1]		0	(+10[1])-([2]-28)
AT1G13300	92.886	+		[]	altA	1	(-149[1])-([2])-(-5[3])-([4])-([5]+66)
AT1G13300	105.821	+	+	[AT1G13300.1]		0	(-6[1])-([2])-([3])-([4])-([5]+78)
AT1G13300	102.506	+	+	[]	IR	1	(-210[1]=[2])-([3])-([4])-([5]+67)
AT1G13300	104.123		+	[]	altD	1	(-13[1])-([2]-1)-([3])-([4])-([5]+65)
AT1G13320	99.2754	+	+	[AT1G13320.1]		0	(+18[1])-([2])-([3])-([4])-([5])-([6])-([7])-([8])-([9])-([10])-([11])-([12])-([13]-33)
AT1G13320	123.14	+		[]	IR	2	(-1[1])-([2]=[3])-([4])-([5]=[6])-([7])-([8])-([9])-([10])-([11])-([12])-([13]-80)
AT1G13320	82.4638		+	[AT1G13320.1, AT1G13320.3]	altTSE	1	[1]-(-232[2])-([3])-([4])-([5])-([6])-([7])-([8])-([9])-([10])-([11])-([12])-([13]-69)
AT1G13330	97.451	+		[AT1G13330.1]		0	(+4[1])-([2])-([3])-([4])-([5])-([6])-([7]-30)
AT1G13340	103.381	+	+	[AT1G13340.1]		0	(+53[1])-([2])-([3]-3)
AT1G13350	84.9468	+		[]	altD-altTSE	2	[1]-(+12[2]-47)-([3])-([4])-([5])-([6])-([7])-([8])-([9])-([10])-([11]+13)
AT1G13350	105.868		+	[]	altD-altA	2	(+33[1])-(+52[2]-47)-([3])-([4])-([5])-([6])-([7])-([8])-([9])-([10])-([11]+61)
AT1G13350	103.545		+	[AT1G13350.1]	ES	1	(+33[1])-[2]-([3])-([4])-([5])-([6])-([7])-([8])-([9])-([10])-([11]+54)
AT1G13350	116.489		+	[]	IR	2	(+98[1]=[2]=[3])-([4])-([5])-([6])-([7])-([8])-([9])-([10])-([11]-2)
AT1G13350	81.9071		+	[]	crypticI-altTSE	2	[1]-[2]-(-48[3])-([4])-([5])-([6])-([7])-([8])-([9])-([10])-([11 256)-(340]-2)
AT1G13350	82.4368		+	[AT1G13350.1, AT1G13350.2]	altTSE	1	[1]-[2]-(-33[3])-([4])-([5])-([6])-([7])-([8])-([9])-([10])-([11]-4)
AT1G13360	123.397	+	+	[AT1G13360.1]		0	(+219[1]-1)
AT1G13380	99.0968	+	+	[AT1G13380.1]		0	(-5[1])-([2])-([3]-2)
AT1G13380	168.129		+	[]	IR	2	(-12[1]=[2]=[3]-38)
AT1G13390	144.836	+	+	[AT1G13390.2]	altA-altTSE	2	(-70[0^1])-(-125[1])-([2])-([3]+406)
AT1G13390	163.308	+	+	[AT1G13390.1]		0	[0^1]-(+16[1])-([2])-([3]+405)
AT1G13390	132.377		+	[]	altA-altTSE	3	(-74[0^1])-(-125[1])-([2])-(-3[3]+329)
AT1G13390	139.735		+	[]	altD-altA-altTSE	5	(-90[0^1])-(-125[1]+61)-(+5[2])-(-3[3]+330)
AT1G13410	102.26		+	[AT1G13410.1]		0	(-2[1])-([2]+43)
AT1G13420	101.072	+	+	[AT1G13420.1]		0	([1]+13)
AT1G13430	110.176	+	+	[AT1G13430.1]		0	(+20[1]+107)
AT1G13450	98.4456	+		[]	altA-crypticI	2	(-31[1])-([2])-([3])-(-45[4])-([5 11)-(25]-27)
AT1G13450	105.585	+	+	[AT1G13450.1]		0	(+90[1])-([2])-([3])-([4])-([5]-2)
AT1G13450	107.636	+		[]	altD	1	(-31[1])-([2])-([3]+142)-([4])-([5]-27)
AT1G13450	113.681	+	+	[AT1G13450.3]	IR	1	(-31[1])-([2])-([3]=[4])-([5]-30)
AT1G13450	133.343	+	+	[]	IR	2	(-19[1])-([2]=[3]=[4])-([5]-30)
AT1G13460	101.925	+	+	[AT1G13460.1]		0	(-10[1])-([2])-([3]+46)
AT1G13460	104.315	+	+	[AT1G13460.2]	altD	1	(-16[1]+81)-([2])-([3]+15)
AT1G13460	89.4118	+		[AT1G13460.2]	altTSE	1	[1]-(4616024 4616059)-([2])-([3]-68)
AT1G13460	94.2246		+	[]	altA	1	(-35[1])-(-88[2])-([3]+15)
AT1G13460	96.8449		+	[]	altD	1	(-70[1]+44)-([2])-([3]-33)
AT1G13460	110.084		+	[]	IR-altD	2	(-66[1]+81)-([2]=[3]-29)
AT1G13520	103.233		+	[AT1G13520.1]		0	(+1[1])-([2]+40)
AT1G13560	97.539	+	+	[AT1G13560.1]		0	(+1[1])-([2])-([3])-([4])-([5])-([6])-([7])-([8])-([9])-([10])-([11])-([12])-([13])-([14])-([15])-([16])-([17])-([18])-([19]-42)
AT1G13560	105.282		+	[]	IR	1	(+1[1]=[2])-([3])-([4])-([5])-([6])-([7])-([8])-([9])-([10])-([11])-([12])-([13])-([14])-([15])-([16])-([17])-([18])-([19]-150)
AT1G13570	97.088	+	+	[AT1G13570.1]		0	(-44[1])-([2])-([3])-([4]-3)
AT1G13570	95.8488	+		[]	altD	1	(-120[1]+28)-([2])-([3])-([4]+25)
AT1G13570	81.5366	+		[AT1G13570.1]	altTSE	1	[1]-(-115[2])-([3])-([4]-2)
AT1G13580	101.576	+		[]	IR-altA-altTSE	3	(-53[0^1])-(-23[1])-([2]=[3])-([4])-([5])-([6]-134)
AT1G13580	105.567	+	+	[AT1G13580.2]	IR	1	(-7[0^1]=[1])-([2])-([3])-([4])-([5])-([6]+19)
AT1G13580	100.678	+	+	[AT1G13580.2]		0	[0^1]-(+24[1])-([2])-([3])-([4])-([5])-([6]-103)
AT1G13580	94.8681		+	[AT1G13580.3]	altA-altTSE	2	(-49[0^1])-(-23[1])-([2])-([3])-([4])-([5])-([6]-136)
AT1G13610	106.404		+	[]	IR	1	(-134[1])-([2]=[3])-([4])-([5])-([6])
AT1G13635	115.197	+	+	[AT1G13635.1]	IR	1	(+19[1])-([2])-([3])-([4])-([5]=[5^1]+121)
AT1G13635	114.343	+		[]	IR	1	(+14[1])-([2])-([3]=[4])-([5]+45)-[5^1]
AT1G13635	97.9084		+	[AT1G13635.1, AT1G13635.2]		0	(+14[1])-([2])-([3])-([4])-([5]-35)-[5^1]
AT1G13635	100.516		+	[]	ES	1	(+19[1])-[2]-([3])-([4])-([5]-15)-[5^1]
AT1G13640	100.04	+	+	[AT1G13640.1]		0	(+2[1])-([2]-1)
AT1G13650	100.288		+	[AT1G13650.1]	crypticI	1	(-1[1 31)-(151])-([2])-([3]+4)
AT1G13650	99.7487		+	[AT1G13650.2]		0	(-5[1])-([2])-([3]+2)
AT1G13650	85.2641		+	[]	altD	1	(-1[1]-183)-([2])-([3]-73)
AT1G13650	136.265		+	[]	IR	1	(+20[1]=[2])-([3]+23)
AT1G13650	150.251		+	[]	IR	2	(-2[1]=[2]=[3]+130)
AT1G13670	129.47	+	+	[AT1G13670.1]		0	(+70[1]+169)
AT1G13690	100.467	+	+	[AT1G13690.1]		0	(-39[1])-([2]+43)
AT1G13700	107.859	+		[]	altA	1	(-30[1])-([2])-([3])-(+108[4]+2)
AT1G13700	110.904	+	+	[AT1G13700.1]		0	(+93[1])-([2])-([3])-([4]+18)
AT1G13700	121.218	+		[]	IR	1	([1])-([2])-([3]=[4]-20)
AT1G13700	110.314		+	[]	altTSE	1	(4696399 4696207)-[1]-([2])-([3])-([4]-18)
AT1G13700	102.161		+	[]	altD	1	(+27[1]-25)-([2])-([3])-([4]+20)
AT1G13700	123.183		+	[]	IR-altD	2	([1]-25)-([2])-([3]=[4]+25)
AT1G13710	103.395	+	+	[AT1G13710.1]		0	(+17[1])-([2]+45)
AT1G13730	99.718	+	+	[AT1G13730.1]		0	(-19[1])-([2])-([3])-([4])-([5])-([6])-([7])-([8]+14)
AT1G13730	108.065		+	[]	IR	2	(-62[1])-([2]=[3])-([4])-([5])-([6])-([7]=[8]+27)
AT1G13740	123.57	+	+	[AT1G13740.1]		0	(+377[1])-([2]-2)
AT1G13740	106.537	+	+	[]	IR	1	(+1[1]=[2]-40)
AT1G13750	99.2315		+	[AT1G13750.1]		0	(-15[1])-([2])-([3])-([4])-([5])-([6])-([7])-([8])-([9])-([10]-1)
AT1G13770	101.987	+	+	[AT1G13770.1]		0	(+30[1])-([2])-([3])-([4])-([5])-([6])-([7])-([8])-([9])-([10])-([11])-([12])-([13])-([14])-([15])
AT1G13770	111.666	+		[]	IR	2	(+2[1])-([2])-([3])-([4])-([5])-([6])-([7])-([8])-([9])-([10]=[11])-([12])-([13]=[14])-([15]-2)
AT1G13770	103.533	+		[AT1G13770.2]	IR	1	(-58[1]=[2])-([3])-([4])-([5])-([6])-([7])-([8])-([9])-([10])-([11])-([12])-([13])-([14])-([15]-2)
AT1G13770	98.3414		+	[]	altA	2	(+2[1])-([2])-([3])-([4])-([5])-([6])-([7])-([8])-([9])-([10])-(-10[11])-(-17[12])-([13])-([14])-([15]-2)
AT1G13780	103.867	+	+	[AT1G13780.1]		0	(+70[1])-([2])-([3])-([4]-7)
AT1G13810	99.0749	+	+	[AT1G13810.1]		0	(-9[1])-([2]-2)
AT1G13810	89.0664		+	[AT1G13810.1]	altTSE	1	[1]-(-43[2]-3)
AT1G13820	105.132	+		[]	altA	1	(-3[1])-([2])-(-11[3])-([4])-([5])-([6])-([7])-([8])-([9])-([10]+80)
AT1G13820	107.621	+	+	[AT1G13820.1]		0	([1])-([2])-([3])-([4])-([5])-([6])-([7])-([8])-([9])-([10]+98)
AT1G13820	87.5583	+		[]	ES	1	(-54[1])-([2])-[3]-([4])-([5])-([6])-([7])-([8])-([9])-([10]-106)
AT1G13830	127.284	+	+	[AT1G13830.1]		0	(+70[1])-([2])-([3])-([4]+157)
AT1G13830	107.452		+	[]	IR	1	(-99[1]=[2])-([3])-([4]-10)
AT1G13860	101.954	+		[]	altA	2	(-2[1])-([2])-([3])-([4])-(+3[5])-([6])-([7])-([8])-([9])-(-22[10]+50)
AT1G13860	102.016	+	+	[AT1G13860.3]	altA	1	(+20[1])-([2])-([3])-([4])-([5])-([6])-([7])-([8])-([9])-(+7[10]+26)
AT1G13860	98.5165	+		[]	altD-altA	3	(-29[1])-([2])-([3])-([4]-1)-(+3[5])-([6])-([7])-([8])-([9])-(+7[10]-19)
AT1G13860	104.143		+	[]	altA	1	(+15[1])-([2])-([3])-([4])-([5])-([6])-([7])-([8])-([9])-(-22[10]+93)
AT1G13870	100.174	+	+	[AT1G13870.1]		0	([1])-([2]+2)
AT1G13870	92.5958	+	+	[AT1G13870.1]	altTSE	1	[1]-(-41[2]+4)
AT1G13880	101.525	+	+	[AT1G13880.1]		0	([1])-([2])-([3]+26)
AT1G13880	80.3519		+	[AT1G13880.1]	altTSE	1	[1]-(-140[2])-([3]-21)
AT1G13900	101.321	+	+	[AT1G13900.1]		0	(+75[1])-([2]-44)
AT1G13910	100.149	+	+	[AT1G13910.1]		0	(+3[1])-([2])-([3])-([4])-([5])-([6])-([7])-([8])-([9])-([10])-([11]-1)
AT1G13910	106.786		+	[]	IR	1	(+3[1])-([2])-([3])-([4])-([5])-([6]=[7])-([8])-([9])-([10])-([11]-2)
AT1G13920	117.434	+		[]	crypticI	1	(-19[1])-([2])-([3])-([4])-([5 25)-(36])-([6])-([7]+198)
AT1G13920	114.547	+	+	[AT1G13920.1]		0	(+29[1])-([2])-([3])-([4])-([5])-([6])-([7]+122)
AT1G13920	130.539	+	+	[]	IR	1	(+29[1])-([2])-([3]=[4])-([5])-([6])-([7]+198)
AT1G13920	137.958	+		[]	IR	3	(-19[1]=[2]=[3]=[4])-([5])-([6])-([7]+147)
AT1G13920	112.235	+		[]	altTSE	1	[1]-(+2[2])-([3])-([4])-([5])-([6])-([7]+151)
AT1G13920	116.474	+	+	[]	IR-altTSE	2	[1]-(+2[2])-([3]=[4])-([5])-([6])-([7]+105)
AT1G13920	117.437		+	[]	IR	1	(-15[1])-([2]=[3])-([4])-([5])-([6])-([7]+105)
AT1G13930	98.9766	+		[AT1G13930.1]	altTSE	1	(4760994 4760998)-(-4[1]-8)-[1^1]
AT1G13930	98.3918	+		[AT1G13930.1]		0	([1]-11)-[1^1]
AT1G13950	104.104		+	[AT1G13950.1]		0	(-9[1])-([2])-([3])-([4])-([5]+39)
AT1G13960	112.35	+	+	[AT1G13960.1]		0	(+226[1])-([2])-([3])-([4]+11)
AT1G13970	100.488	+	+	[AT1G13970.1]		0	(-20[1])-([2])-([3])-([4])-([5])-([6])-([7])-([8])-([9])-([10]+30)
AT1G13970	93.8537		+	[]	altA	1	(-38[1])-(-79[2])-([3])-([4])-([5])-([6])-([7])-([8])-([9])-([10]-9)
AT1G13970	105.271		+	[]	crypticI	1	(+71[1])-([2])-([3 222)-(319])-([4])-([5])-([6])-([7])-([8])-([9])-([10]+32)
AT1G13970	80.5854		+	[]	crypticI-altTSE	2	[1]-[2]-(-137[3 222)-(336])-([4])-([5])-([6])-([7])-([8])-([9])-([10]-9)
AT1G13970	90.2927		+	[]	altTSE	1	[1]-[2]-(+18[3])-([4])-([5])-([6])-([7])-([8])-([9])-([10]+35)
AT1G13990	119.597	+	+	[AT1G13990.1]	altD-altA-ES	4	(+92[1])-[2]-[3]-([4]+62)-(-45[5])-([6])-([7]+31)
AT1G13990	153.325		+	[]	IR-altD-altA	5	(+24[1]=[2]=[3]=[4]+62)-(-45[5])-([6])-([7]-1)
AT1G14000	104.488	+	+	[AT1G14000.1]		0	(+101[1])-([2])-([3])-([4])-([5])-([6])-([7])-([8])-([9])-([10])-([11]-20)
AT1G14010	97.2678	+	+	[AT1G14010.1]		0	(-4[1])-([2])-([3])-([4]-21)
AT1G14020	104.914	+	+	[AT1G14020.1]		0	(+116[1])-([2])-([3])-([4])-([5])-([6])-([7])-([8]-19)
AT1G14030	100.817	+	+	[AT1G14030.1]		0	([1])-([2])-([3])-([4])-([5])-([6]+14)
AT1G14030	105.779		+	[]	IR-altA	2	(-31[1])-(+5[2])-([3]=[4])-([5])-([6]+10)
AT1G14030	99.8832		+	[]	IR	1	([1])-([2])-([3]=[4])-([5])-([6]-117)
AT1G14030	109.924		+	[]	IR	2	(-31[1]=[2])-([3]=[4])-([5])-([6]-4)
AT1G14040	114.128	+	+	[AT1G14040.1]		0	(+42[1])-([2])-([3])-([4])-([5])-([6])-([7])-([8])-([9])-([10])-([11])-([12]+303)
AT1G14060	111.517	+	+	[AT1G14060.1]		0	(+7[1]+94)
AT1G14070	113.725		+	[AT1G14070.1]		0	(+98[1])-([2]+112)
AT1G14071	1873.68	+		[]	altTEE	1	(+26[1]+148)-(4820061 4819854)-(4819752 4819621)-(4819489 4818319)
AT1G14071	1998.95	+		[]	altTEE	1	(+26[1]+148)-(4820061 4819854)-(4819752 4818331)
AT1G14080	96.5708		+	[AT1G14080.1]		0	(+26[1])-([2]-88)
AT1G14120	99.8319	+	+	[AT1G14120.1]		0	([1])-([2])-([3])-([4]-2)
AT1G14120	112.269	+	+	[]	IR	1	([1])-([2]=[3])-([4]-3)
AT1G14120	94.6218		+	[]	altA	1	(-14[1])-(-42[2])-([3])-([4]-8)
AT1G14120	127.899		+	[]	IR	3	(-14[1]=[2]=[3]=[4]-36)
AT1G14130	101.643	+	+	[AT1G14130.1]		0	(+116[1])-([2])-([3]-93)
AT1G14140	102.082	+		[]	altA	1	(+58[1])-(+8[2]-42)
AT1G14140	109.28	+	+	[AT1G14140.1]		0	(+68[1])-([2]+39)
AT1G14140	139.636	+		[]	IR	1	(-3[1]=[2]-94)
AT1G14150	98.895	+	+	[AT1G14150.1]		0	(-8[1])-([2])
AT1G14150	125.575	+		[AT1G14150.2]	altTEE	1	(-12[1]+139)-[2]
AT1G14150	123.369		+	[AT1G14150.2]	IR	1	(-8[1]=[2]-17)
AT1G14160	95.5386	+	+	[AT1G14160.1]		0	(-110[1])-([2])-([3]+69)
AT1G14170	101.494	+	+	[AT1G14170.1]	crypticI	1	(-56[1])-([2 57)-(133])-([3])-([4])-([5])-([6]+45)
AT1G14170	100.162	+	+	[AT1G14170.3]		0	(+5[1])-([2])-([3])-([4])-([5])-([6]-2)
AT1G14170	88.7931	+		[AT1G14170.3]	altTSE	1	[1]-(-63[2])-([3])-([4])-([5])-([6]-21)
AT1G14170	96.0345		+	[]	altA-crypticI	2	(-79[1])-([2 57)-(133])-([3])-([4])-(-7[5])-([6]-20)
AT1G14180	100.186	+	+	[AT1G14180.1]		0	([1])-([2])-([3]+3)
AT1G14185	101.269	+	+	[AT1G14185.1]		0	(+102[1])-([2]-80)
AT1G14185	90.2481		+	[]	crypticI	1	(-6[1])-([2 578)-(657]-163)
AT1G14185	94.749		+	[]	altTSE	1	[1]-(+54[2]-80)
AT1G14190	118.061	+		[AT1G14190.1]		0	(+215[1]+57)
AT1G14200	120.808	+	+	[AT1G14200.1]		0	(+94[1]+76)
AT1G14205	210.18	+		[]	casseteE-crypticI	2	(+64[1 7)-(82])-([2])-([3])-(4856355 4856437)-([4])-([5]+405)
AT1G14205	177.739		+	[AT1G14205.1]		0	(+77[1])-([2])-([3])-([4])-([5]+370)
AT1G14210	115.376	+	+	[AT1G14210.1]		0	(+61[1])-([2])-([3])-([4]+76)
AT1G14210	96.4085		+	[]	altTSE	1	[1]-(+17[2])-([3])-([4]+76)
AT1G14230	97.6529	+		[]	altA-crypticI	2	(-10[1])-([2])-([3])-([4])-(+17[5 51)-(120])-([6])-([7])-([8]-51)
AT1G14230	102.221	+	+	[AT1G14230.1]		0	(+37[1])-([2])-([3])-([4])-([5])-([6])-([7])-([8]+4)
AT1G14230	97.454		+	[]	altA-crypticI	2	(-3[1])-([2])-([3])-(-7[4])-([5 51)-(120])-([6])-([7])-([8]-37)
AT1G14230	98.7541		+	[]	altD-altA	2	(-5[1])-([2]-2)-(+38[3])-([4])-([5])-([6])-([7])-([8]-54)
AT1G14240	100.577	+		[]	altA-altTSE	2	[0^1]-[1]-(+47[2])-([3])-([4])-([5])-(-12[6])-([7])-([8])-([9]-29)
AT1G14240	103.327	+	+	[AT1G14240.4]	altTSE	1	[0^1]-[1]-(+47[2])-([3])-([4])-([5])-([6])-([7])-([8])-([9]+9)
AT1G14260	107.558	+		[AT1G14260.2]	IR	1	([1])-([2])-([3])-([4])-([5])-([6])-([7]=[8]-2)
AT1G14260	84.7681		+	[AT1G14260.2]	altTEE	1	([1])-([2])-([3])-([4])-([5])-([6])-([7]+42)-[8]
AT1G14270	99.2208	+	+	[AT1G14270.1]		0	(-3[1])-([2])-([3])-([4])-([5])-([6])-([7])-([8])-([9])-([10]-9)
AT1G14270	94.8446		+	[]	IR-altA	2	(-70[1])-([2])-(+4[3])-([4])-([5])-([6])-([7]=[8])-([9])-([10]-102)
AT1G14280	104.859	+	+	[AT1G14280.1]		0	(+44[1]+30)
AT1G14290	105.263	+	+	[AT1G14290.1]		0	(-8[1])-([2]+72)
AT1G14300	102.067	+	+	[AT1G14300.1]	crypticI	1	([1])-([2])-([3])-([4])-([5])-([6])-([7 131)-(246])-([8]+29)
AT1G14310	107.632	+	+	[AT1G14310.1]		0	(+75[1])-([2])-([3])-([4])-([5])-([6])-([7])-([8])-([9]-7)
AT1G14320	91.4609		+	[AT1G14320.1]		0	(-10[1])-([2])-([3])-([4]-73)
AT1G14330	98.8285	+	+	[AT1G14330.1]		0	([1]-25)
AT1G14340	103.946	+	+	[AT1G14340.1]		0	(+3[1])-([2])-([3])-([4])-([5]+38)
AT1G14340	103.657		+	[]	IR	1	(-14[1])-([2]=[3])-([4])-([5]-39)
AT1G14340	124.35		+	[]	IR	2	(-12[1]=[2]=[3])-([4])-([5]-70)
AT1G14345	103.234	+	+	[AT1G14345.1]		0	(+62[1]-35)
AT1G14350	98.3034	+	+	[AT1G14350.1, AT1G14350.2]		0	[0^1]-(-112[1])-([2])-([3])-([4])-([5])-([6])-([7])-([8])-([9])-([10]+78)
AT1G14350	90.5689	+		[]	altTSE	1	[0^1]-[1]-(+47[2])-([3])-([4])-([5])-([6])-([7])-([8])-([9])-([10]+29)
AT1G14350	99.8824		+	[AT1G14350.2]	altA-altTSE	2	(-135[0^1])-(-37[1])-([2])-([3])-([4])-([5])-([6])-([7])-([8])-([9])-([10]+36)
AT1G14350	87.2255		+	[]	altTSE	1	[0^1]-[1]-[2]-(+19[3])-([4])-([5])-([6])-([7])-([8])-([9])-([10]+37)
AT1G14360	99.5677	+	+	[AT1G14360.1]		0	(+34[1])-([2])-([3])-([4])-([5])-([6])-([7]-40)
AT1G14360	101.225		+	[]	IR	1	(-13[1])-([2])-([3]=[4])-([5])-([6])-([7]-84)
AT1G14370	101.606	+	+	[AT1G14370.1]		0	(+17[1])-([2])-([3])-([4])-([5])-([6]+11)
AT1G14380	103.982	+	+	[AT1G14380.1]		0	(+99[1])-([2])-([3])-([4])-([5])-([6])-([7]-2)
AT1G14380	100.246	+	+	[AT1G14380.3]	altD	1	([1]+9)-([2])-([3])-([4])-([5])-([6])-([7]-3)
AT1G14380	97.1543		+	[]	altD	1	(-126[1]+40)-([2])-([3])-([4])-([5])-([6])-([7]-43)
AT1G14400	99.799	+	+	[AT1G14400.1]		0	([1])-([2])-([3])-([4])-([5])-([6]-2)
AT1G14410	103.318	+	+	[AT1G14410.1]		0	(+41[1])-([2])-([3])-([4])-([5])-([6])-([7]-4)
AT1G14410	107.175	+		[]	IR	1	(-58[1])-([2])-([3]=[4])-([5])-([6])-([7]+5)
AT1G14410	99.3722		+	[]	altD	1	(+4[1]-2)-([2])-([3])-([4])-([5])-([6])-([7]-9)
AT1G14430	98.6875	+	+	[AT1G14430.1]		0	(-90[1]+64)
AT1G14440	105.321	+	+	[AT1G14440.2]	altA	1	(-126[1])-(-4[2]+77)
AT1G14440	104.755	+	+	[AT1G14440.1]		0	(-126[1])-([2]+69)
AT1G14440	102.619	+		[]	altD-altA	2	(-128[1]-1)-(-2[2]+39)
AT1G14440	130.464	+	+	[]	IR	1	(-126[1]=[2]-125)
AT1G14450	86.729		+	[AT1G14450.1]		0	(-5[1])-([2]-66)
AT1G14480	105.656	+	+	[AT1G14480.1]		0	(+25[1])-([2]+63)
AT1G14510	99.5448	+	+	[AT1G14510.1]		0	(-3[1])-([2])-([3])-([4])-([5]-3)
AT1G14520	99.9739		+	[AT1G14520.2]	altA-altTSE	2	[1]-(+75[2])-(-6[3])-([4])-([5])-([6])-([7])-([8])-([9]-72)
AT1G14520	100.179		+	[]	altTSE	1	[1]-(+78[2])-([3])-([4])-([5])-([6])-([7])-([8])-([9]-72)
AT1G14520	107.652		+	[]	IR-altTSE	2	[1]-(-48[2])-([3])-([4])-([5])-([6])-([7])-([8]=[9]-4)
AT1G14530	108.754	+		[]	IR-altA	2	(-4[1])-([2])-([3])-([4])-([5])-([6])-([7])-([8])-(-1[9])-([10])-([11]=[12]-153)
AT1G14530	109.897	+	+	[AT1G14530.2]	IR	1	(-1[1])-([2])-([3])-([4])-([5])-([6])-([7])-([8])-([9])-([10])-([11]=[12]-261)
AT1G14540	100.738		+	[AT1G14540.1]		0	(+4[1])-([2])-([3])-([4]+5)
AT1G14560	98.7952	+		[]	crypticI	1	(-2[1])-([2])-([3 56)-(140])-([4])-([5])-([6])-([7]-20)
AT1G14560	100.166	+	+	[]	crypticI	1	(+20[1])-([2])-([3 56)-(146])-([4])-([5])-([6])-([7]-18)
AT1G14560	101.15	+	+	[AT1G14560.1]		0	(+17[1])-([2])-([3])-([4])-([5])-([6])-([7]+4)
AT1G14560	107.667		+	[]	IR	1	(+62[1])-([2])-([3])-([4])-([5])-([6]=[7]-13)
AT1G14570	99.223	+	+	[AT1G14570.3]	altA-crypticI	2	(+9[1 71)-(168])-([2])-([3])-(-63[4])-([5])-([6])-([7])-([8])-([9]+1)
AT1G14570	99.1954	+	+	[AT1G14570.1]	crypticI	1	(+10[1 71)-(168])-([2])-([3])-([4])-([5])-([6])-([7])-([8])-([9]-25)
AT1G14570	138.727	+		[]	IR-crypticI	2	(+3[1 71)-(168])-([2])-([3]=[4])-([5])-([6])-([7])-([8])-([9]-29)
AT1G14570	90.7104	+		[AT1G14570.3, AT1G14570.4]	altA	1	(-206[1])-([2])-([3])-(-63[4])-([5])-([6])-([7])-([8])-([9]-30)
AT1G14570	90.3461	+		[AT1G14570.1, AT1G14570.2]		0	(-211[1])-([2])-([3])-([4])-([5])-([6])-([7])-([8])-([9]-31)
AT1G14570	97.9033		+	[]	altA-crypticI	2	(+7[1 71)-(168])-([2])-([3])-([4])-([5])-([6])-([7])-(-15[8])-([9]-30)
AT1G14580	98.8688	+		[AT1G14580.1]		0	(-8[1])-([2])-([3])-([4]-22)
AT1G14580	99.3778	+	+	[AT1G14580.2]	altD	1	([1]-172)-([2])-([3])-([4]-21)
AT1G14580	94.9095		+	[AT1G14580.1, AT1G14580.2]	altTSE	1	[1]-(-26[2])-([3])-([4]-18)
AT1G14590	103.69	+	+	[AT1G14590.1]		0	(+47[1])-([2])-([3])-([4]+2)
AT1G14600	128.875	+	+	[AT1G14600.1]		0	(+214[1])-([2])-([3])-([4])-([5])-([6]+58)
AT1G14620	100.5	+	+	[AT1G14620.1]		0	(+11[1])-([2])-([3])-([4])-([5])-([6]-6)
AT1G14650	98.279	+	+	[AT1G14650.1]		0	(-31[1])-([2])-([3]-17)-[3^1]
AT1G14650	99.7625		+	[]	crypticI	1	(-35[1])-([2 1044)-(1858])-([3]+20)-[3^1]
AT1G14660	101.943	+		[]	altA	3	(+51[1])-([2])-([3])-([4])-([5])-([6])-([7])-([8])-(-26[9])-([10])-([11])-([12])-(+20[13])-(+11[14])-([15])-([16])-([17])-([18])-([19]-8)
AT1G14660	90.1659		+	[AT1G14660.1]	altTSE	1	[1]-(-7[2])-([3])-([4])-([5])-([6])-([7])-([8])-([9])-([10])-([11])-([12])-([13])-([14])-([15])-([16])-([17])-([18])-([19]-7)
AT1G14670	101.293	+	+	[AT1G14670.1]		0	(+31[1])-([2])-([3])-([4])-([5])-([6])-([7]-3)
AT1G14670	82.5866	+	+	[AT1G14670.1]	altTSE	1	[1]-[2]-(-112[3])-([4])-([5])-([6])-([7]-15)
AT1G14680	133.792		+	[AT1G14680.1]		0	(+102[1]+193)
AT1G14685	97.5912	+	+	[AT1G14685.1]	altA-altTSE	2	(+11[0^1])-(-489[1]-46)
AT1G14685	98.9455	+	+	[AT1G14685.3]		0	[0^1]-(+28[1]-46)
AT1G14685	88.9842		+	[AT1G14685.3]	IR	1	(-233[0^1]=[1]-218)
AT1G14685	87.4048		+	[AT1G14685.2]	crypticI	1	[0^1]-(-78[1 267)-(489]-137)
AT1G14690	96.147	+		[AT1G14690.2]	crypticI	1	(+8[1 174)-(258])-([2])-([3])-([4])-([5])-([6])-([7])-([8])-([9])-([10])-([11]-103)
AT1G14690	102.97	+	+	[AT1G14690.1]		0	(+43[1])-([2])-([3])-([4])-([5])-([6])-([7])-([8])-([9])-([10])-([11]+30)
AT1G14690	96.2571		+	[]	crypticI	1	(-32[1 120)-(258])-([2])-([3])-([4])-([5])-([6])-([7])-([8])-([9])-([10])-([11]-60)
AT1G14700	98.6389	+	+	[AT1G14700.1]		0	(-15[1])-([2])-([3])-([4])-([5])-([6])-([7]-2)
AT1G14710	105.727	+	+	[AT1G14710.1]		0	(+169[1])-([2])-([3])-([4])-([5])-([6])-([7])-([8])-([9]-31)
AT1G14710	103.473	+		[AT1G14710.2]	IR	1	(-123[1]=[2])-([3])-([4])-([5])-([6])-([7])-([8])-([9]-37)
AT1G14710	104.292		+	[]	IR	1	(-27[1])-([2])-([3])-([4])-([5])-([6])-([7]=[8])-([9]-2)
AT1G14710	95.3514		+	[AT1G14710.2]	altTSE	1	[1]-(+146[2])-([3])-([4])-([5])-([6])-([7])-([8])-([9]-128)
AT1G14720	100.742	+	+	[AT1G14720.1]		0	(-11[1])-([2])-([3])-([4]+21)
AT1G14720	117.211		+	[]	IR	1	(-181[1])-([2])-([3]=[4]-58)
AT1G14730	100.976	+	+	[AT1G14730.1]		0	(-2[1])-([2])-([3])-([4]+12)
AT1G14730	106.634		+	[]	IR	1	(-3[1])-([2])-([3]=[4]-51)
AT1G14730	150.244		+	[]	IR	2	(-3[1]=[2]=[3])-([4]-10)
AT1G14740	98.6312	+		[]	IR-crypticI	2	(+6[1 690)-(1163]=[2]-143)
AT1G14740	98.1986	+	+	[AT1G14740.1]		0	(+33[1])-([2]-78)
AT1G14750	85.2927	+		[AT1G14750.1]		0	(-307[1])-([2])-([3])-([4])-([5])-([6])-([7]-2)
AT1G14760	111.765	+		[AT1G14760.2]	altD-altTEE	2	(+28[1])-([2]-138)-([2^1]+42)
AT1G14770	107.372	+	+	[AT1G14770.1]		0	(+96[1])-([2])-([3])-([4])-([5]+28)
AT1G14770	101.37	+		[]	altTSE	1	[1]-(5088635 5088615)-([2])-([3])-([4])-([5]-3)
AT1G14770	91.8549	+		[AT1G14770.2]	altTSE	1	[1]-(+1[2])-([3])-([4])-([5]+8)
AT1G14810	95.7241	+	+	[AT1G14810.1]		0	(+23[1])-([2])-([3])-([4])-([5])-([6])-([7]-85)
AT1G14810	99.8621	+		[]	IR	1	([1])-([2]=[3])-([4])-([5])-([6])-([7]-103)
AT1G14820	111.697	+	+	[AT1G14820.3]		0	(+77[1])-([2])-([3])-([4])-([5])-([6]+45)
AT1G14820	119.466	+		[AT1G14820.2]	IR	1	(-129[1]=[2])-([3])-([4])-([5])-([6]-5)
AT1G14820	96.9257		+	[]	IR	1	(-148[1])-([2])-([3])-([4]=[5])-([6]-4)
AT1G14820	106.715		+	[]	IR	2	(-145[1])-([2])-([3])-([4]=[5]=[6]+3)
AT1G14830	99.0099	+	+	[AT1G14830.1]		0	(+11[1])-([2])-([3])-([4])-([5])-([6])-([7])-([8])-([9])-([10])-([11])-([12])-([13])-([14])-([15])-([16]-34)
AT1G14830	80.8868		+	[AT1G14830.1]	altTSE	1	[1]-[2]-(-49[3])-([4])-([5])-([6])-([7])-([8])-([9])-([10])-([11])-([12])-([13])-([14])-([15])-([16]+1)
AT1G14840	103.516	+	+	[AT1G14840.1]		0	(+54[1])-([2])-([3])-([4])-([5])-([6])-([7])-([8])-([9])-([10])-([11]+26)
AT1G14840	103.604	+		[]	IR	1	(-26[1])-([2])-([3])-([4])-([5])-([6])-([7]=[8])-([9])-([10])-([11])
AT1G14840	80.967	+		[AT1G14840.1]	altTSE	1	[1]-[2]-(-25[3])-([4])-([5])-([6])-([7])-([8])-([9])-([10])-([11]-3)
AT1G14860	104.167	+	+	[AT1G14860.1]		0	([1])-([2])-([3])-([4]+47)
AT1G14860	105.496	+		[]	IR	1	([1]=[2])-([3])-([4]-12)
AT1G14860	97.8723		+	[]	altA	1	([1])-(-15[2])-([3])-([4]-9)
AT1G14870	91.8919	+		[AT1G14870.1]		0	(-1[1])-([2])-([3])-([4]-59)
AT1G14870	103.649		+	[]	IR	1	(-1[1])-([2]=[3])-([4]-63)
AT1G14890	88.8771		+	[AT1G14890.1]		0	(-42[1]-63)
AT1G14900	92.1951		+	[AT1G14900.1]		0	(-14[1])-([2]-66)
AT1G14910	94.7368		+	[AT1G14910.1]		0	([1])-([2])-([3])-([4])-([5])-([6])-([7])-([8])-([9])-([10])-([11])-([12])-([13])-([14])-([15]-127)
AT1G14920	107.609	+	+	[AT1G14920.1]		0	(+130[1]+32)
AT1G14970	131.945		+	[]	IR	1	(+174[1])-([2]=[3])-([4])-([5])-([6])-([7])-([8])-([9])-([10]+305)
AT1G14980	83.913	+		[AT1G14980.1]		0	(-10[1])-([2])-([3]-101)
AT1G14990	93.8623	+		[AT1G14990.1]	ES	1	(-62[1])-([2])-([3])-[4]-([5]-106)
AT1G15000	104.079	+	+	[AT1G15000.1]		0	(+56[1]+4)
AT1G15010	107.463	+		[AT1G15010.1]		0	(+4[1]+36)
AT1G15020	108.41	+	+	[AT1G15020.1]	crypticI	1	(+35[1])-([2])-([3])-([4])-([5])-([6])-([7])-([8])-([9])-([10])-([11 431)-(605]+112)
AT1G15020	113.691	+	+	[AT1G15020.2]		0	(+107[1])-([2])-([3])-([4])-([5])-([6])-([7])-([8])-([9])-([10])-([11]+156)
AT1G15030	100.669	+	+	[AT1G15030.1]		0	(+13[1])-([2])-([3])-([4])-([5])-([6]-2)
AT1G15030	107.538	+	+	[]	IR	1	(-27[1])-([2])-([3])-([4])-([5]=[6]-2)
AT1G15040	100	+	+	[AT1G15040.1]		0	([1])-([2]-2)
AT1G15040	106.388	+		[AT1G15040.2]	IR	1	([1]=[2]-4)
AT1G15050	116.308	+		[]	altTSE	1	[1]-(+34[2])-([3])-([4])-([5]+144)
AT1G15060	102.521	+	+	[AT1G15060.1]		0	(-30[1])-([2])-([3])-([4])-([5])-([6])-([7])-([8])-([9]+88)
AT1G15060	107.258	+	+	[]	IR	1	(-30[1])-([2])-([3])-([4])-([5])-([6]=[7])-([8])-([9]-4)
AT1G15080	100.549	+	+	[AT1G15080.1]		0	(+17[1])-([2])-([3])-([4])-([5])-([6])-([7])-([8]-10)
AT1G15080	102.275	+		[]	IR	1	(-13[1])-([2])-([3])-([4])-([5]=[6])-([7])-([8]-39)
AT1G15100	104.499	+	+	[AT1G15100.1]		0	(+94[1]-59)
AT1G15110	95.1648	+	+	[AT1G15110.1]	altD	1	(+4[1])-([2])-([3])-([4])-([5])-([6])-([7])-([8])-([9])-([10])-([11])-([12]-4)-([13]-92)
AT1G15110	84.5055	+		[]	altD	2	(-171[1])-([2])-([3])-([4])-([5])-([6])-([7]-16)-([8])-([9])-([10])-([11])-([12]-4)-([13]-95)
AT1G15110	83.5165		+	[]	altD-altTSE	3	[1]-(-41[2])-([3])-([4])-([5])-([6])-([7]+4)-([8])-([9])-([10])-([11])-([12]-4)-([13]-14)
AT1G15120	88.9116		+	[AT1G15120.1]	altA-altTSE	2	[1]-(+17[2])-([3])-([4])-([5])-(-37[6]-84)
AT1G15130	100.142	+	+	[AT1G15130.1]		0	([1])-([2])-([3])-([4])-([5])-([6])-([7])-([8]+4)
AT1G15140	98.6311	+	+	[AT1G15140.1]		0	(-19[1])-([2])-([3])-([4])-([5]-3)
AT1G15165	169.208	+	+	[]	IR-altD-altA	5	(+23[1]+154)-([2])-(+139[3])-([4]+19)-([5])-(+51[6]=[7]+195)
AT1G15165	166.216		+	[]	IR-altD-altA	6	(+21[1]+154)-(-7[2])-(+139[3])-([4]+19)-([5])-(+51[6]=[7]+173)
AT1G15170	100.35	+	+	[AT1G15170.1]		0	(+67[1])-([2])-([3])-([4])-([5])-([6])-([7]-61)
AT1G15180	99.1273	+		[]	altA	1	(-49[1])-([2])-([3])-([4])-([5])-(+18[6])-([7]-13)
AT1G15180	102.139	+	+	[AT1G15180.1]		0	(+37[1])-([2])-([3])-([4])-([5])-([6])-([7]-1)
AT1G15200	97.3508	+	+	[]	IR-altA	2	(-131[1])-([2])-([3])-([4])-([5])-([6])-([7])-([8])-(-37[9]=[10])-([11]+17)
AT1G15200	96.4702	+	+	[AT1G15200.1]	ES	1	(-131[1])-([2])-([3])-([4])-([5])-([6])-([7])-([8])-[9]-([10])-([11]+63)
AT1G15200	95.2888		+	[]	altA	1	(-157[1])-([2])-([3])-([4])-([5])-([6])-([7])-([8])-(-37[9])-([10])-([11]+85)
AT1G15215	105.234	+	+	[AT1G15215.2]		0	(+31[1])-([2])-([3])-([4])-([5])-([6])-([7])-([8])-([9]+26)
AT1G15215	108.996	+		[]	IR	2	(-21[1])-([2])-([3])-([4])-([5])-([6]=[7])-([8]=[9]-59)
AT1G15215	103.892		+	[AT1G15215.3]	altA	1	(+31[1])-([2])-([3])-([4])-([5])-([6])-([7])-([8])-(+11[9]-10)
AT1G15220	116.206	+	+	[AT1G15220.2]	crypticI	1	(+2[1 292)-(417])-([2])-([3]+168)
AT1G15230	113.01	+	+	[AT1G15230.1]		0	([1]+134)
AT1G15240	105.363		+	[]	IR	1	([1])-([2])-([3])-([4])-([5])-([6])-([7])-([8])-([9])-([10])-([11])-([12])-([13]=[14])-([15]+83)
AT1G15250	93.3579		+	[AT1G15250.1]		0	(-24[1])-([2])-([3])-([4]-12)
AT1G15260	207.248	+	+	[AT1G15260.1]		0	(+693[1]+180)
AT1G15280	96.2657	+		[]	altA	1	(-55[1])-([2])-([3])-(-1[4])-([5])-([6])-([7])-([8])-([9])-([10])-([11]-30)
AT1G15280	101.607	+	+	[AT1G15280.2]		0	(+20[1])-([2])-([3])-([4])-([5])-([6])-([7])-([8])-([9])-([10])-([11]+17)
AT1G15280	109.249	+		[]	IR	1	(+13[1])-([2])-([3])-([4])-([5])-([6]=[7])-([8])-([9])-([10])-([11]-145)
AT1G15280	81.5458	+		[AT1G15280.2]	altTSE	1	[1]-(-319[2])-([3])-([4])-([5])-([6])-([7])-([8])-([9])-([10])-([11]-30)
AT1G15280	110.812		+	[]	IR-altA	2	(-26[1])-([2])-([3])-(-3[4])-([5])-([6]=[7])-([8])-([9])-([10])-([11]-67)
AT1G15280	99.8697		+	[]	IR-altD-altA-altTEE	5	(-3[1])-([2])-([3])-([4])-([5])-([6]=[7]-6)-(+3[8])-(-9[9])-([10])-[11]
AT1G15280	101.303		+	[]	IR-altTSE	2	[1]-(-254[2])-([3])-([4])-([5])-([6]=[7])-([8])-([9])-([10])-([11]+15)
AT1G15310	98.7683	+	+	[AT1G15310.1]		0	(-23[1])-([2])-([3])-([4])-([5])-([6])-([7])-([8])-([9]+2)
AT1G15330	106.841	+	+	[AT1G15330.1]		0	(+65[1])-([2]+16)
AT1G15340	95.2141	+		[]	crypticI	1	(-53[1])-([2 417)-(520]-23)
AT1G15340	95.7809	+	+	[AT1G15340.1]		0	(-48[1])-([2]-19)
AT1G15350	124.55	+	+	[]	altA	2	(+5[1])-(+30[2])-(+5[3])-([4])-([5])-([6]+192)
AT1G15350	133.651	+	+	[]	IR-altA	3	(+4[1])-(+30[2])-(+5[3])-([4]=[5])-([6]+191)
AT1G15350	123.915	+	+	[AT1G15350.1]	altA	1	(+5[1])-(+30[2])-([3])-([4])-([5])-([6]+191)
AT1G15350	118.201		+	[AT1G15350.3]	altA	1	(+1[1])-([2])-(+5[3])-([4])-([5])-([6]+166)
AT1G15350	98.4632		+	[AT1G15350.2]		0	(-13[1])-([2])-([3])-([4])-([5])-([6]-35)
AT1G15350	115.661		+	[]	IR-altA	2	(+5[1]=[2])-(+5[3])-([4])-([5])-([6]+10)
AT1G15350	112.075		+	[]	IR	1	(-18[1]=[2])-([3])-([4])-([5])-([6]-34)
AT1G15370	104.768	+	+	[AT1G15370.1]		0	(-11[1])-([2])-([3])-([4]+46)
AT1G15380	96.1343	+	+	[AT1G15380.1]		0	(-4[1])-([2])-([3]-34)
AT1G15390	98.5089	+	+	[AT1G15390.1]		0	(-17[1])-([2])-([3]+2)
AT1G15400	173.508	+	+	[AT1G15400.2]	altTEE	1	(+86[1]+222)-[2]
AT1G15410	100.65	+		[]	altD	1	(+86[1]-47)-([2])-([3]-24)
AT1G15410	80.399	+		[AT1G15410.1]	altTSE	1	[1]-(-363[2])-([3]-26)
AT1G15410	99.9133		+	[]	altTSE	1	(5298238 5298260)-([1])-([2])-([3]-25)
AT1G15410	105.377		+	[]	IR-altD	2	(+85[1]-47)-([2]=[3]-26)
AT1G15420	106.745	+	+	[AT1G15420.1]		0	(+20[1])-([2])-([3])-([4])-([5])-([6])-([7]+55)
AT1G15430	99.912	+	+	[AT1G15430.1]		0	([1])-([2]-1)
AT1G15440	98.8792	+		[AT1G15440.1]		0	(-4[1])-([2])-([3])-([4])-([5])-([6])-([7]-28)
AT1G15470	99.9294	+	+	[AT1G15470.1]		0	(+4[1])-([2])-([3])-([4])-([5])-([6])-([7])-([8]-5)
AT1G15470	96.3277		+	[]	altA	1	([1])-(-10[2])-([3])-([4])-([5])-([6])-([7])-([8]-42)
AT1G15480	93.0322	+		[]	altD-altA-ES	4	(-25[1]-22)-[2]-[3]-(-62[4]-36)
AT1G15490	96.509		+	[AT1G15490.1]		0	(-9[1])-([2])-([3])-([4])-([5])-([6])-([7]-84)
AT1G15490	97.0721		+	[]	altD	1	(-30[1]+1)-([2])-([3])-([4])-([5])-([6])-([7]-49)
AT1G15490	99.6997		+	[]	altD	1	(-9[1]+3)-([2])-([3])-([4])-([5])-([6])-([7]-2)
AT1G15500	105.691	+	+	[AT1G15500.1]		0	(+127[1])-([2])-([3])-([4])-([5]-3)
AT1G15550	105.653	+	+	[AT1G15550.1]		0	([1])-([2]+71)
AT1G15550	133.838		+	[]	IR	1	([1]=[2]-8)
AT1G15570	94.2206		+	[AT1G15570.1]		0	(-42[1])-([2])-([3])-([4])-([5])-([6])-([7])-([8])-([9])-([10])-([11]-67)
AT1G15570	97.8791		+	[]	IR	1	(-64[1])-([2])-([3]=[4])-([5])-([6])-([7])-([8])-([9])-([10])-([11]-72)
AT1G15580	107.643	+	+	[AT1G15580.1]		0	(-2[1])-([2])-([3]+50)
[truncated: 28,251 more rows]
