# Supplementary material for: An improved repertoire of splicing variants and their potential roles in Arabidopsis photomorphogenic development
Source: Genome Biol. 2022 Feb 9;23:50. doi: 10.1186/s13059-022-02620-2 (PMC8827149; doi:10.1186/s13059-022-02620-2)
Supplement: Supplementary file 6 — Additional file 6: Table S5. A list of 671 TAIR10 unannotated genes. [file 13059_2022_2620_MOESM6_ESM.xlsx]

## Sheet: 671 novel transcripts
Additional file 6: Table S5. A list of 671 TAIR10 unannotated genes.
Novel IDa	D4h	L4h	Single/multi_exon	ASb	Transcript (nt)	Predicted Protein (a.a.)d	Coding potentialc	NCBI_nre	E-value	RefSeq_rnaf	E-value	Dark_RPKMg	Light_RPKMg	miRbase	Antisense_TAIR10h
IGT00001	+	+	single		1205	46	-1.25256					1.55623	1.71371
IGT00002	+	+	multi	+	2449	34	-1.17938					0.607293	0.587319		AT1G01183
IGT00003		+	single		902	109	-0.464192	XP_019094293.1	3.0217e-137			0.185105	0.126719		AT1G01190
IGT00004		+	multi		1162	79	-1.38394					0.147131	0.141251		AT1G01490
IGT00005	+		single		1160	47	-1.2786					0.00483364	0.00503147
IGT00006	+		multi		1194	43	-0.523997	XP_006418447.1	1.72873e-99			1.42247	0.559554		AT1G01700
IGT00007	+		single		922	66	-1.05851	XP_006418457.1	7.50021e-55			0.778433	2.31845		AT1G01790, AT1G01780
IGT00008	+		single		1195	52	-0.926057					0.228755	0.178329		AT1G01920
IGT00009	+		single		815	43	-0.935725					0.0477463	0.00716136
IGT00010	+		single		705	38	-0.0821774	XP_010457256.1	1.09319e-61			0.00795322	0.0337884		AT1G02720
IGT00011	+		single		977	83	-1.01364					0.819388	0.916722
IGT00012	+	+	multi		1491	41	-0.361289					13.6936	9.54044
IGT00013		+	single		477	48	-0.776452					0.896461	0.897015		AT1G03850
IGT00014		+	single		1079		-0.0495636	XP_013694212.1	6.14469e-125			4.33974	4.42982		AT1G04220
IGT00015	+		multi		1012	88	2.69499					2.71805	1.97517		AT1G05780
IGT00016		+	single		1021	34	-0.888435	XP_006305016.2	6.86595e-53			1.12321	0.330244		AT1G05805
IGT00017		+	single		1255	80	-1.2204	XP_006306042.1	0			0.00446775	0.0046506		AT1G06970
IGT00018		+	single		760	64	0.201523	XP_009118977.1	4.64347e-109	XM_019236147.1	4.905e-164	0.00737766	0.00767962		AT1G07240
IGT00019		+	single		943	65	-1.10074					3.43898	1.60326		AT1G07520
IGT00020		+	single		712	36	-1.23331					0.057184	0.0919864		AT1G07650
IGT00021	+		single		515	57	-1.13303					43.8569	22.9049
IGT00022		+	multi	+	384		-0.220287					4.22887	4.89025		AT1G07901
IGT00023		+	single		930	40	-1.11584	XP_006305019.1	5.27303e-115			1.48383	1.70965		AT1G08460
IGT00024		+	single		396	35	-1.12739					0.0141591	0.0147387		AT1G08500
IGT00025		+	single		719		-1.29406	XP_010475712.1	2.37068e-95			1.57095	1.85055		AT1G08940
IGT00026	+	+	single		987	70	-0.989404	XP_006417602.1	4.60059e-76			0.0122787	0.0298198		AT1G09160
IGT00027	+		single		1021	35	-1.3131					0.0054917	0.00571646		AT1G10586
IGT00028	+		single		1124	31	-1.28233	XP_006417419.1	2.32715e-101			0.00498845	0.0307391		AT1G10760
IGT00029	+		single		1319	70	-1.12773	XP_023645485.1	6.45984e-63			0.929072	1.01414		AT1G12240
IGT00030		+	single		1064	32	-1.21239	XP_013742618.2	2.74472e-79			0.0306214	0.0112934		AT1G12420
IGT00031	+		single		585	36	-1.07562					0.186328	0.213253		AT1G13390
IGT00032	+		single		695	40	-1.22351					0.112472	0.0466819		AT1G15020
IGT00033	+	+	multi	+	1135	38	-1.08158					1.397	0.0409506
IGT00034	+	+	multi		756	180	0.685353	XP_006306252.2	2.70084e-83	XM_006306190.2	2.15678e-172	7.26487	0.872342
IGT00035	+		single		798	39	-1.17763					0.00702634	0.00731392		AT1G15760
IGT00036		+	single		718	42	0.423254			XM_010460813.2	1.25233e-96	0.375851	0.701054		AT1G15780
IGT00037	+		single		584		-1.01338					5.65755	2.3191
IGT00038		+	multi		1081	70	-1.13291	XP_013615568.1	1.61558e-80			0.0396955	0.0657742		AT1G17600
IGT00039	+		multi		614	50	-1.16938					0.366682	0.407026		AT1G17970
IGT00040	+		single		1148	106	0.626293					0.557032	0.113702
IGT00041		+	single		774	38	-1.10034					0.221692	0.388612		AT1G18335
IGT00042		+	single		594	107	-0.937513	XP_019091454.1	6.18891e-60			0.00943943	0.00982577		AT1G18710
IGT00043		+	single		530	86	1.29253					0.228325	0.343412
IGT00044		+	single		573	69	0.972026	XP_006285296.1	1.437e-66			3.37002	3.34884
IGT00045		+	single		2264	69	-1.28					0.0024766	0.00569414
IGT00046	+		single		1753	104	-1.19929					0.0300744	0.0342397
IGT00047	+		single		927	67	-0.820053	XP_010477293.1	7.1688e-149			0.0314932	0.0332203		AT1G20490
IGT00048	+		single		1010	63	-0.194831	XP_006306795.1	0			0.118384	0.163404		AT1G20780
IGT00049	+		single		673	53	-1.07125	XP_006304145.1	7.66789e-65			0.0903776	0.104451		AT1G21090
IGT00050		+	single		741	67	-1.09476					0.0163546	0.0870248
IGT00051	+		single		547	54	-0.787173	XP_010459861.1	3.9598e-51			0.0540663	0.172644		AT1G21510
IGT00052		+	single		583	73	-0.852192					2.49818	1.08525		AT1G21830
IGT00053	+	+	single		1015	36	-1.30822	XP_010498704.1	9.34616e-60			4.2243	0.812766		AT1G22330
IGT00054		+	single		964	69	-1.05029	XP_010459992.1	3.16646e-99			1.44003	0.594092		AT1G22370
IGT00055	+	+	multi	+	1556	53	-1.25592					0.148964	0.147259		AT1G22570
IGT00056	+		single		1195	68	-1.06016	XP_006306223.1	0			0.00469207	0.00488411		AT1G22730
IGT00057		+	single		561	33	-1.25995	XP_019099150.1	1.96813e-102			0.00999469	0.0104038		AT1G22880
IGT00058	+	+	single		1059	49	-1.28561	XP_010460085.1	6.22836e-78			0.120759	0.028347		AT1G23090
IGT00059		+	single		420	78	0.692986					1.48351	0.632095
IGT00060		+	single		551	54	-1.05454					0.0231909	0.042826		AT1G24180
IGT00061	+		single		1354	49	-1.183					0.192348	0.151621		AT1G24706
IGT00062	+		single		1191	54	-1.2388					0.301139	0.130862	MI0019250
IGT00063	+		multi		1069	53	-1.11469	XP_006307409.1	3.92476e-52			0.579522	0.343178		AT1G26120
IGT00064		+	single		623	49	-1.03157					0.0642108	0.034763		AT1G26560
IGT00065	+		single		1004	44	-1.3145	XP_006415939.1	6.56087e-63			0.0195285	0.0245091		AT1G26620
IGT00066	+		single		1038		-1.27367					0.00853843	0.00562284
IGT00067	+		single		839	33	-1.30145	XP_010460217.1	2.13769e-133			0.432631	0.147147		AT1G27100
IGT00068		+	single		749	50	0.00451457	XP_010501984.1	1.72518e-92			0.00748601	0.0077924		AT1G27285
IGT00069	+	+	multi	+	1750	108	-0.897949	XP_019095586.1	1.39186e-101			0.915553	0.860273		AT1G27430
IGT00070	+		multi		1189	76	2.73543					1.33274	2.08795		AT1G28790, AT1G28780, AT1G28810, AT1G28800
IGT00071	+	+	multi	+	1286	55	-1.32743					2.41802	2.75949		AT1G28900, AT1G28820, AT1G28815, AT1G28860, AT1G28840, AT1G28830, AT1G28850, AT1G28880, AT1G28870, AT1G28890, AT1G28920, AT1G28910
IGT00072	+		single		831	47	-1.09687					0.641307	0.812431		AT1G30520
IGT00073		+	single		1545	58	-1.10375	XP_010499623.1	8.71152e-100			0.025817	0.0370229		AT1G30755
IGT00074	+		single		953		-1.27971					0.023837	0.0104422		AT1G31300
IGT00075		+	multi		592	32	-0.994086					0.0168407	0.07227		AT1G31440
IGT00076		+	single		1107	39	-1.20401					0.277458	0.0864186
IGT00077	+		single		683	52	-1.13664					0.387741	0.354389
IGT00078	+	+	single		737	36	-1.17715					17.974	7.15115
IGT00079	+		multi		1182	31	-1.28638	XP_006300014.1	2.7896e-64			0.523435	0.744284		AT1G31950
IGT00080	+		multi		937		-0.876702	XP_006307193.1	4.03717e-54			0.0198519	0.034975		AT1G31970
IGT00081		+	multi	+	1822	102	2.45254	XP_023632928.1	0	XM_023777160.1	0	0.14863	0.821785		AT1G32120
IGT00082	+	+	single		893	39	-0.97754	XP_010461140.1	3.20372e-66			0.0290547	0.169128		AT1G33240
IGT00083		+	single		1067	82	-1.05918	XP_010461164.1	5.85832e-137			0.0348734	0.0231621		AT1G33360
IGT00084	+		single		647	44	0.245962					0.673734	0.723721		AT1G33360
IGT00085	+	+	multi		1197		-1.30123					0.914173	0.41604
IGT00086		+	single		714	40	-1.20483					1.49125	0.499682		AT1G34315
IGT00087	+		single		1259	49	-1.36929					2.5332	1.58051
IGT00088		+	multi		1023	117	1.09907					0.585702	0.422234
IGT00089	+	+	multi	+	937							0.63874	0.724501		AT1G35710
IGT00090	+		multi		896		-1.25288					0.087525	0.00651396
IGT00091		+	single		1154	63	-1.336					0.111589	0.122613
IGT00092	+	+	single		861		-1.15146					0.754493	0.650857
IGT00093		+	single		534		-1.21338					0.156135	0.12007
IGT00094		+	multi		1314	34	-1.12964	XP_006306244.2	0			0.0106691	0.00444179		AT1G42540
IGT00095	+	+	multi	+	1636	43	-1.24832					0.482578	0.466174
IGT00096	+	+	single		1002	41	-1.20388	XP_010479046.2	1.3784e-98			0.446795	0.0520415		AT1G44350
IGT00097		+	single		863	36	-1.38056					0.0105143	0.00676305		AT1G44542
IGT00098		+	single		534	41	-1.05347					0.185315	1.57275		AT1G45191
IGT00099	+		single		364		-1.24307					0.419756	0.854604		AT1G45207
IGT00100	+	+	single		938	48	0.0356345					0.686678	0.550368
IGT00101	+	+	single		678		-0.956198					43.0143	25.483
IGT00102	+	+	single		863	48	-1.13661					1.46148	0.469767		AT1G47550
IGT00103	+	+	single		999	64	0.151376					3.1724	1.48939
IGT00104	+		single		606	48	-1.11167					0.0321022	0.0585571		AT1G48270
IGT00105		+	single		1161	57	-0.563031	XP_010500379.1	4.20868e-160			0.0802165	0.0130205		AT1G48480
IGT00106	+		single		928	90	-0.847784					0.025274	0.0447924		AT1G48620
IGT00107		+	single		852	101	1.95299	XP_010500439.1	1.0105e-78	XM_010502137.2	4.57469e-149	0.0258961	0.0373533		AT1G48970
IGT00108		+	single		2456	54	-1.1339					0.00228299	0.00237643		AT1G49005
IGT00109		+	single		1119	55	-1.0506					0.0458027	0.071021
IGT00110	+	+	single		1061	36	-1.27636					0.354459	0.380168		AT1G49980
IGT00111		+	single		936	82	-1.09255	XP_010479513.1	1.28358e-117			0.00599041	0.00623559		AT1G50560
IGT00112	+	+	single		852	45	-1.09832	XP_010479527.1	3.64388e-83			1.02323	0.470673		AT1G50630
IGT00113	+	+	single		716	47	-0.96898					0.00746607	1.47426
IGT00114	+		multi		513		-1.18257					1.43801	1.20226		AT1G51402
IGT00115		+	single		1210	64	-1.11856	XP_010500737.1	2.17503e-153			0.96699	0.0421819		AT1G51580
IGT00116	+		single		1851	39	-1.30696					0.00302918	0.00315317		AT1G51900
IGT00117		+	single		1145	58	-1.302					0.00489696	0.00509739		AT1G52400
IGT00118	+		single		1312	61	-1.02912	XP_010462161.1	6.46545e-118			0.0578146	0.0176339		AT1G53040
IGT00119	+	+	single		708	68	-0.405598	XP_006304634.1	3.44817e-55			0.127286	0.0211489		AT1G53720
IGT00120		+	single		539		-0.970829					0.49468	0.15747		AT1G54200
IGT00121		+	multi		1154	93	-0.894774	XP_006300606.1	7.01911e-131			0.00485877	0.00505763		AT1G55040
IGT00122	+		single		1065	33	-1.26826	XP_006307340.2	8.46016e-80			0.862887	0.429235		AT1G55110
IGT00123	+		single		1386	68	-1.2626	XP_024157132.1	8.6115e-102			0.0139942	0.0160244		AT1G56140
IGT00124	+		single		1103		-0.941897					0.0142663	0.00529149		AT1G57610
IGT00125	+		single		535		-1.08893					0.119323	0.113355		AT1G58370
IGT00126	+	+	single		1174	48	1.0726					1.45764	0.544904
IGT00127	+		multi	+	1296	202	2.43563	XP_010472179.1	1.75959e-60			1.88026	0.511832
IGT00128		+	single		938	47	-0.291032					0.0811611	0.18537
IGT00129		+	single		438	66	-1.17252					0.0128014	0.0133254		AT1G61560
IGT00130		+	single		847	33	-1.24236	XP_018435229.1	1.41777e-133			1.03687	0.318198		AT1G61740
IGT00131		+	single		1747	47	-1.25051					0.00320951	0.00334088
IGT00132	+		single		724	34	-1.07887	XP_010473445.1	2.30578e-93			0.031898	0.0232588		AT1G62300
IGT00133	+		multi		1411	37	0.208138					0.887543	0.377151
IGT00134		+	single		1424	52	-1.32912					9.43571	5.27088
IGT00135	+		single		737	70	-1.21723	XP_023642878.1	1.86692e-93			0.0575203	0.063956		AT1G62570
IGT00136	+	+	single		850		-1.27921	XP_010430357.1	6.6361e-82			0.229938	0.0733652		AT1G62810
IGT00137	+	+	multi	+	1105	76	-0.923732	XP_006302039.1	2.98757e-131			0.543848	0.428641		AT1G63240
IGT00138		+	single		1176	77	-1.02867	XP_010473611.1	4.45677e-156			0.00476788	0.00496302		AT1G63650
IGT00139	+		single		1136	52	-1.13926	XP_006300810.1	3.8071e-107			0.0109994	0.0130308		AT1G63670
IGT00140	+		single		1221	35	-1.24328					0.00459215	0.00478011
IGT00141	+		single		797		-1.37769					1.38973	0.815616		AT1G63860
IGT00142	+		single		1651	52	-1.26935					0.00339614	0.0185507
IGT00143	+	+	single		1006	109	0.254669	XP_006302266.1	1.22215e-138	XM_010432310.2	6.06817e-158	0.527475	0.0702606		AT1G64660
IGT00144		+	multi	+	979		-1.41014					8.0382	11.9699		AT1G66783
IGT00145	+		single		1765	62	-1.31733					0.00317678	0.00837138		AT1G67120
IGT00146	+		single		880	57	-1.11745	XP_006300793.1	3.28609e-101			1.51524	0.43772		AT1G67510
IGT00147		+	single		673	75	-1.1021	XP_006302484.1	7.56085e-71			0.0305399	0.0983536		AT1G68070
IGT00148		+	single		566	48	-0.95164	XP_006391105.1	7.23588e-54			0.113662	0.139905		AT1G68720
IGT00149	+		single		1326	43	-1.08731	XP_022560162.1	2.54935e-54			0.00935669	0.00908963		AT1G68845, AT1G68840
IGT00150	+		single		1151		-1.3536					5.96454	0.123535
IGT00151		+	single		606	41	-1.20303					0.617721	0.412179		AT1G69850
IGT00152	+		single		1057	109	-1.15596	XP_006300378.1	1.9665e-123			0.00530466	0.00552177		AT1G70060
IGT00153		+	single		800	57	-0.679615					0.0476392	0.0254408		AT1G70920
IGT00154	+	+	single		493		-0.971542					18.9212	13.9624
IGT00155	+		multi		624	35	-1.27639					0.0235353	0.00935338		AT1G71180, AT1G71170
IGT00156		+	single		767	74	-1.07617	XP_006300789.1	8.88323e-92			0.0327038	0.00760953		AT1G71710
IGT00157		+	multi		1351	52	-1.15214	XP_013672419.1	6.97518e-52			0.0457401	1.45508		AT1G72280, AT1G72270
IGT00158	+		single		814		-1.22058	XP_006300604.1	3.05679e-165			0.0196982	0.0324181		AT1G72520
IGT00159	+		single		1195	61	-1.27183					0.121285	0.156207		AT1G74230
IGT00160	+		single		638	69	-0.820107					0.00878843	0.00914813		AT1G75530
IGT00161	+		single		701	31	-1.21728	XP_006390268.1	1.19377e-69			0.0079986	0.00832598		AT1G75820
IGT00162	+		single		889	57	-1.18374	XP_010471774.1	1.44717e-70			0.0796089	0.0288734		AT1G76250
IGT00163	+		multi		1075	72	-1.12914					1.74738	1.04257		AT1G76710
IGT00164	+		single		655		-1.08493					0.618535	1.1216		AT1G76890
IGT00165		+	single		1217	77	-0.958945					10.1019	9.3081	MI0015817
IGT00166	+		multi		726	56	-1.27294					13.1582	9.07044
IGT00167	+	+	multi		729	75	-1.15832					1.96636	1.70178		AT1G77710
IGT00168	+		single		512	39	-1.01521	XP_013650009.1	9.77781e-55			0.21643	0.174436		AT1G77990
IGT00169	+		single		559	40	-0.0426828					0.366878	0.149458		AT1G78000
IGT00170	+	+	single		486		-1.1131					9.59033	16.6303		AT1G78030
IGT00171		+	single		451		-1.27276	XP_010428910.1	3.24856e-63			0.0808677	0.181898		AT1G78060
IGT00172	+		single		1353	44	-1.13134					0.0768221	0.037756
IGT00173	+		multi	+	1036	152	-0.98329	XP_006301048.1	3.19336e-51			1.20121	0.177737		AT1G79330
IGT00174	+		single		953		-0.596211					0.620463	0.811299
IGT00175		+	single		2796	93	-1.08576	XP_003597932.3	0			0.00951542	0.00482486		AT1G80490
IGT00176	+		single		1327		-1.33223					0.00422534	0.00439827
IGT00177	+	+	multi	+	1163	70	-0.810806	XP_010425023.1	1.33756e-92			0.426512	0.340155		AT2G02450
IGT00178	+		single		1023	60	-1.065	XP_024006799.1	4.37279e-62			0.0610618	0.0244152		AT2G02820
IGT00179		+	single		977	47	-1.18967	XP_006290721.1	2.41843e-148			0.0257629	0.00597391		AT2G03450
IGT00180	+		single		1150	151	0.0186347					0.0105223	0.0370297
IGT00181	+		single		605	40	-1.32847					0.110739	0.076826
IGT00182	+		single		789		-1.23081					0.393308	0.511226
IGT00183	+		multi		872	87	-1.14664					3.5557	1.92501		AT2G06990
IGT00184		+	single		768	38	-1.25865					0.214027	0.227973		AT2G07677
IGT00185		+	single		1077	51	-1.34016	XP_020547016.1	1.03489e-83			0.292735	0.183362
IGT00186	+		single		1083	48	-1.42298	XP_020547016.1	1.03489e-83			0.285696	0.310316
IGT00187		+	single		1119	52	-1.12955					0.0524221	0.0477139		AT2G07809
IGT00188		+	single		735	46	-1.35652					0.171723	0.205886
IGT00189	+	+	single		1354	86	-1.14904					1.77346	1.56455
IGT00190	+		single		898	40	-1.00999					0.0062439	0.00649945
IGT00191		+	multi		652	96	-1.13322	XP_010436806.1	1.62503e-90			0.00859973	0.0089517		AT2G11140
IGT00192	+		single		1359	61	0.998288	XP_023641325.1	2.21108e-151			0.00415335	0.00432334		AT2G11240
IGT00193	+	+	multi	+	2431							92.0773	67.4141		AT2G11240
IGT00194		+	single		867	91	0.114093					7.15626	5.62213		AT2G12462, AT2G12461
IGT00195	+		single		696	70	-1.01545					0.185168	0.0988787
IGT00196	+		multi		535	61	-1.30443					7.47614	7.11465		AT2G15580
IGT00197	+		single		990	37	-1.17796					0.0673711	0.0562505
IGT00198	+		single		2649	55	-1.03731					0.00335208	0.00220745		AT2G16960
IGT00199	+	+	multi	+	783	65	-1.18923					0.780288	1.76917
IGT00200	+	+	single		679	48	-1.05491	XP_006298956.1	1.92308e-78			0.00805606	0.00838579		AT2G18670
IGT00201		+	single		1250	71	-1.2818	XP_019096544.1	2.81822e-107			0.00448562	0.00466921		AT2G19500
IGT00202	+		multi		946	40	-1.1395	XP_006298182.1	8.88936e-64			0.190088	0.13334		AT2G19590
IGT00203		+	single		1113	35	-1.25654	XP_010495918.1	6.94955e-155			0.00503775	0.00524394		AT2G20250
IGT00204		+	single		983	82	-1.32992	XP_010425887.1	1.63178e-163			0.00570399	0.018262		AT2G20300
IGT00205	+		single		578		-1.23315					0.0218451	0.0100978		AT2G20300
IGT00206		+	single		904	50	-1.25615					0.0133857	0.00645632
IGT00207	+	+	single		947	61	-0.890167					0.67649	0.742849
IGT00208	+		single		960	77	-1.06398	XP_006296223.1	4.95862e-137			0.20729	0.191741		AT2G22330
IGT00209		+	multi	+	843	76	1.08027					0.0676628	0.703727
IGT00210		+	single		643	61	-1.09738					1.158	1.46338		AT2G22910
IGT00211	+		multi		623		-1.20682	XP_006293683.1	3.10381e-53			0.00900003	0.00936839		AT2G23200
IGT00212	+		single		518	46	-1.2865	XP_023640694.1	6.60505e-54			0.0108244	0.0112674		AT2G24160
IGT00213	+		single		970	65	-1.38588					0.00578043	0.00601702
IGT00214	+	+	single		760	58	-1.25622					3.14818	1.98845
IGT00215		+	single		1088	42	-1.26758					0.134355	0.124425		AT2G25050
IGT00216	+	+	single		1590	33	-1.02272					23.1999	12.3693	MI0000178
IGT00217		+	single		1035	31	-1.28399					2.04838	2.58312
IGT00218		+	single		726	49	-1.21458	XP_006405141.1	9.52492e-81			0.192381	0.0172161		AT2G25260
IGT00219	+	+	multi	+	682	64	-0.835545	XP_010429669.1	3.44408e-54			0.155264	0.374554		AT2G26470
IGT00220	+	+	single		952	71	-1.0912	XP_018508433.1	1.37019e-154			0.943192	0.646277		AT2G26730
IGT00221	+		single		928	47	-1.2388	XP_006293962.2	1.33838e-73			0.00604205	0.0243363		AT2G26870
IGT00222	+		single		933	91	-1.28602					0.0119419	0.00625564		AT2G27210
IGT00223		+	single		663	63	-1.07919	XP_010510698.1	9.38018e-108			0.0174117	0.0582635		AT2G28080
IGT00224		+	single		733	34	-1.3281					0.00764941	0.0079625
IGT00225		+	single		1843	65	-1.23083					0.0373822	0.0202772		AT2G29330, AT2G29340
IGT00226	+		single		1080	52	-1.09546					0.0172337	0.0288072
IGT00227		+	single		551		-1.37523					0.0101761	0.0105926
IGT00228		+	single		606	84	-0.953073					0.863116	1.02914		AT2G30260
IGT00229	+	+	single	+	821	50	-1.11237	XP_010473915.1	4.17917e-146			1.33588	3.57259		AT2G31750
IGT00230	+		single		962		-1.45423					0.932636	0.944895
IGT00231		+	single		918	35	-1.42546	XP_006293358.1	1.45189e-134			0.00610787	0.0741635		AT2G32400
IGT00232	+		multi		1038		-1.01566	XP_010469540.1	6.64711e-72			0.255693	0.0150991		AT2G32850
IGT00233	+	+	single		994	42	-1.23227	XP_023639452.1	1.92935e-54			0.0371167	0.0364324		AT2G33000
IGT00234		+	single		1056	38	-1.18097	XP_018433023.1	9.92915e-123			0.00530968	0.005527		AT2G33060
IGT00235	+	+	single		518	44	-1.20334					0.663253	0.451878
IGT00236	+		single		748	35	-1.13844	XP_010469453.1	1.98151e-80			0.143563	0.0329324		AT2G33580
IGT00237		+	single		1244	85	-0.88031	XP_006296463.1	0			0.0976713	0.0445134		AT2G34930
IGT00238	+		single		994	88	-1.2813	XP_010516679.1	4.5165e-150			0.0683873	0.0394867		AT2G35100
IGT00239	+		single		740	33	-1.16098	XP_018474084.1	1.66907e-53			0.00757706	0.00788717		AT2G35570
IGT00240		+	multi		763	36	-1.31986					0.168516	0.69819		AT2G35820
IGT00241	+	+	multi		1197	79	-0.99734	XP_006294194.1	1.66969e-96			5.63045	3.19794		AT2G36420
IGT00242		+	single		703	63	-0.874482					1.4604	0.927454		AT2G36890
IGT00243		+	single		1484	67	-1.32052					0.00377832	0.00393296
IGT00244	+		single		657	42	-1.08343					0.0607936	0.160942		AT2G37460
IGT00245		+	single		1515	39	-1.23829	XP_025884633.1	5.38208e-63			0.383088	0.14321		AT2G37550
IGT00246		+	single		994	82	-0.299465	XP_018434952.1	1.14477e-77			2.85887	1.35499		AT2G37640
IGT00247		+	single		603	45	-0.95633	XP_019067284.1	3.42671e-77			0.00929854	0.0197945		AT2G37700
IGT00248	+		single		1197	57	-1.12886	XP_010509241.1	2.14897e-67			0.0582141	0.0251239		AT2G37980
IGT00249	+		single		1015	56	0.754853	NP_001302652.1	0	NM_001315723.1	0	0.0322843	0.00575026		AT2G38110
IGT00250	+	+	single		685	66	-1.04948					12.4909	3.98577
IGT00251	+		single		1060	43	-1.20223					0.0560127	0.0287911		AT2G38410
IGT00252		+	single		1001	49	-1.2475	XP_023639398.1	4.64776e-151			0.00560142	0.00583068		AT2G39580
IGT00253		+	single		995	61	-1.12649	XP_006295975.1	0			0.0056352	0.00586584		AT2G40850
IGT00254	+	+	single		950	57	0.904678	XP_010508725.1	2.00437e-167	XM_006294033.2	0	0.320799	1.02197		AT2G41370
IGT00255		+	single		779		-1.21282					0.0853648	0.0716155		AT2G41440
IGT00256	+	+	multi	+	1437							2.09224	1.32956		AT2G41510
IGT00257		+	single		2245	44	-1.30355					0.00249756	0.00707112		AT2G41700
IGT00258		+	single		855	57	-1.1347	XP_006293621.1	6.41389e-57			0.0803444	0.161604		AT2G41790
IGT00259		+	single		881	98	-1.05828	XP_013744975.1	1.31471e-86			0.00636438	0.00662487		AT2G42150
IGT00260		+	single		1701	48	-1.29462					0.0598707	0.151816
IGT00261	+		single		759	56	-1.15676	XP_006296012.2	6.31718e-89			0.0350617	0.00768974		AT2G42880
IGT00262		+	single		629	49	-0.955717					0.110745	0.283722		AT2G43010
IGT00263	+	+	single		1031	94	-1.11314	XP_010508333.1	2.49626e-99			0.0641231	0.0459425		AT2G44140
IGT00264		+	single		576	87	-0.686147					0.00973441	0.0101328		AT2G44410
IGT00265	+	+	single		2168		-1.12157	XP_006295614.1	6.00279e-54			1.037	0.748754		AT2G44430
IGT00266	+	+	multi		851	33	0.112168					0.971345	1.36392
IGT00267		+	single		1386	49	-1.22939					0.132383	0.020524
IGT00268	+		single		1009	114	-0.839085	XP_006293727.1	0			0.111344	0.254446		AT2G44830
IGT00269		+	single		1039	70	-0.932669	XP_010506476.1	5.57272e-92			0.0647203	0.175326		AT2G45340
IGT00270	+		multi		992	100	-0.906022	XP_006293650.1	2.55759e-112			0.00565224	0.00588358		AT2G45460
IGT00271		+	single		568	57	-1.01739	XP_006294575.1	2.10846e-106			0.00987152	0.0102755		AT2G45600
IGT00272	+		single		949	73	-1.19837	XP_013636800.1	2.80221e-86			0.0149337	0.00615017		AT2G45620
IGT00273		+	single		832	40	-1.18925					0.440801	1.42288		AT2G45850
IGT00274		+	single		600	75	-0.909649					3.82586	2.29485
IGT00275	+		single		991	90	-0.827855					0.483826	0.698814
IGT00276	+		single		667		-1.07412					0.0809698	0.0564197		AT2G46370
IGT00277	+		multi	+	1249	48	-1.29778					1.54102	0.0100171		AT2G46980
IGT00278	+	+	multi		1442	63	-0.84563	XP_010518387.1	9.81703e-175			0.0688247	0.0238311		AT2G47000
IGT00279	+	+	single		1480	32	-1.08682	XP_019101144.1	8.25009e-138			0.00491413	0.00511526		AT2G47010
IGT00280		+	single		734	96	2.14994	XP_010506723.1	1.64746e-145	XM_006294010.2	0	0.338623	0.215364		AT2G47010
IGT00281		+	single		686	68	-0.957873	XP_010518436.1	1.69325e-69			0.0081735	0.00850803		AT2G47370
IGT00282	+		single		1169	61	-1.25267	XP_006294141.1	2.46368e-133			0.00479643	0.00499274		AT2G47850
IGT00283	+	+	single		1314	77	1.62841	XP_006299933.2	2.15748e-102	XM_010491331.2	5.4589e-91	0.396293	0.416148
IGT00284	+		single		502	39	-1.18933	XP_019092633.1	1.33883e-55			0.0111694	0.0116265		AT3G01175
IGT00285		+	single		748	50	-1.015					0.0940207	0.163024		AT3G01350
IGT00286	+		single		1066	39	-1.02397					0.58287	0.288841
IGT00287		+	single		697	59	-1.03549	XP_006299060.1	3.70639e-64			0.0689645	0.0270332		AT3G03460
IGT00288		+	single		612	69	-0.915549	XP_006408232.1	2.62511e-66			0.347843	0.251439		AT3G04010
IGT00289	+		single		718	45	-0.443074	XP_010517952.2	3.72164e-146			0.00780922	0.00812884		AT3G04050
IGT00290		+	multi		822	39	-0.137164	XP_006408164.1	5.09497e-175			0.00682119	0.00710038		AT3G04690
IGT00291	+		single		1352	79	-1.23625					0.01378	0.0129508
IGT00292	+		single		644	51	-0.873041					0.305542	0.459989		AT3G05400
IGT00293	+		single		516	57	-0.935942					0.180451	0.168137		AT3G05470
IGT00294		+	multi		945	32	-0.493199	XP_023642568.1	2.71641e-115			0.00593336	0.130904		AT3G05750
IGT00295		+	multi		1167	211	-0.564555	XP_009124965.1	1.36583e-114			0.0684599	0.0331064		AT3G05790
IGT00296		+	single		1054	69	-1.29689	XP_010435576.1	1.42393e-85			0.156679	0.208351		AT3G06060
IGT00297		+	single		1104	62	-0.891729	XP_006296978.1	1.3597e-135			0.0103373	0.00528669		AT3G06210
IGT00298	+	+	single		1235	95	0.0286989					0.0291808	0.0816134		AT3G06433
IGT00299		+	single		1074	107	-0.962319	XP_010486161.1	3.29778e-125			0.0127564	0.00543437		AT3G06500
IGT00300	+		single		655	110	-0.871218					0.00856034	0.0089107		AT3G06590
IGT00301		+	single		768		-1.07325					4.5814	4.07205		AT3G07760
IGT00302	+		single		525	99	-0.777469	XP_006297291.1	1.14402e-81			0.01068	0.0111172		AT3G08660
IGT00303	+	+	single		1213	56	-1.38039					0.0166909	0.0201347
IGT00304	+		single		732	31	-1.33126					0.330895	0.210088		AT3G10740
IGT00305	+		single		657	40	-1.05802	XP_010464838.1	3.47019e-57			0.00853428	0.00888358		AT3G11320
IGT00306	+	+	multi	+	1214	50	-1.27122					7.71448	6.30489		AT3G12140
IGT00307	+		single		865	36	-1.19458	XP_006297668.2	5.61238e-128			0.275259	0.167541		AT3G12700
IGT00308	+		single		572		-1.17184					0.00980248	0.0102037
IGT00309		+	single		809	42	-0.495181	XP_006300164.1	1.53655e-79			0.0065733	2.18077		AT3G13710, AT3G13700
IGT00310	+		single		1132	34	-1.23352					0.00794697	0.00515593		AT3G13760
IGT00311		+	single		999	58	-0.589114	XP_006407162.2	2.24181e-95			0.147356	0.143303		AT3G13810
IGT00312	+		single		719	40	-0.749338					0.511743	0.351146
IGT00313		+	single		897	37	-1.13137					0.135631	0.132384		AT3G14600, AT3G14610
IGT00314	+	+	multi		668	52	0.00583703	XP_018489467.1	3.2879e-121	XM_013771588.1	4.59294e-96	0.00839374	0.00873729		AT3G14630
IGT00315		+	single		726	44	-1.2011					0.162705	0.163906		AT3G14850
IGT00316	+		single		872	70	-1.02198	XP_010465454.1	3.14553e-146			0.00643007	0.00669324		AT3G15120
IGT00317	+		single		706	32	-1.07335	XP_019096372.1	1.13613e-120			0.00794196	0.0223005		AT3G15120
IGT00318		+	single		583	76	-0.994516					0.0480877	0.242382
IGT00319		+	single		807	75	-1.17307					0.380535	0.311713
IGT00320	+	+	single		1254	49	0.409032	XP_006299044.1	9.68296e-56	XM_010421112.2	3.7442e-138	0.612666	0.245894		AT3G16785
IGT00321	+		single		549		-1.38984					0.0187948	0.0106312
IGT00322	+		single		810	44	-1.08299					1.50635	1.11046
IGT00323		+	single		712	39	-1.27056					0.785434	0.377316
IGT00324	+		single		670		-1.20971					40.1837	21.7118
IGT00325	+		single		1003	41	-1.22187					0.0178911	0.0498031		AT3G21690
IGT00326	+	+	single		1003	38	-1.06719					2.52368	3.05073
IGT00327	+		single		497	37	-1.1817	XP_010466538.1	4.61074e-92			0.0112817	0.0117435		AT3G22530
IGT00328		+	single		1859	56	-1.35421					0.00651897	0.0031396
IGT00329	+	+	multi		939	41	-0.538586	XP_010488343.1	2.61989e-156			0.387953	0.156181		AT3G23020
IGT00330	+		single		1081	125	-1.17284	XP_010466823.1	9.57018e-99			0.457345	0.202424		AT3G23920
IGT00331	+		single		441		-1.29429					0.0127143	0.0132347		AT3G25540
IGT00332		+	single		997		-1.37644					0.00562389	0.00585407		AT3G26120
IGT00333	+		single		735		-0.920461	XP_006290844.2	7.68551e-73			0.0450872	0.0753087		AT3G26130
IGT00334	+		single		641		-1.4417					0.0087473	0.00910532
IGT00335	+	+	multi	+	716	69	0.944751					35.0209	24.4311
IGT00336		+	multi		1266	35	-0.0240589					0.118933	0.10976
IGT00337		+	single		823	38	-1.4131	XP_010425468.1	4.981e-86			5.00007	7.38023		AT3G27250
IGT00338		+	single		711	162	5.06405	XP_006293068.1	9.62433e-84	XM_006293006.2	3.14922e-134	17.5081	7.9581		AT3G27350
IGT00339		+	single		676	61	-1.15383					0.571018	0.0265641
IGT00340	+	+	single		1439	49	-1.22959					2.07372	2.53989
IGT00341		+	single		913	54	1.45691					3.88415	3.5819		AT3G27997
IGT00342		+	single		1153		-1.43283					0.0756456	1.19222
IGT00343		+	single		1053	68	-0.722461	XP_006290690.1	1.22693e-132			0.02951	0.0301615		AT3G28180
IGT00344	+		single		1477		-1.40046					0.00379622	0.0039516
IGT00345	+	+	single		1147	67	-0.982108					2.63235	0.885136
IGT00346	+	+	single		1065	40	-0.585558					72.8089	31.9676
IGT00347		+	single		689	70	-1.07858					1.16152	0.49023		AT3G30778
IGT00348		+	multi		577	40	-0.885129					19.1049	24.2982
IGT00349		+	single		1164		0.0410646					0.0076064	0.00501418
IGT00350	+	+	single		2224	98	1.28013	XP_022739106.1	1.17141e-136	NR_028022.2	0	739.634	680.356
IGT00351	+		single		1977	46	-1.25438	XP_006301152.1	1.30697e-94			0.00283613	0.0029522		AT3G43020
IGT00352	+		multi		1070	56	-1.34465					0.00524021	0.00545468		AT3G43575
IGT00353		+	single		452	50	-0.355617					0.0124049	0.0317174	MI0026793
IGT00354		+	single		825	75	-0.953962					0.0403627	0.0640958		AT3G44200
IGT00355	+	+	single		1007	35	0.786843					4.98551	4.73535
IGT00356	+		single		970	44	-0.632729					0.129737	0.0285957
IGT00357	+		multi		1175	89	-1.05614	XP_010497355.1	3.78737e-131			0.0172566	0.00496724		AT3G45090
IGT00358		+	multi		501	41	-0.25184					0.505849	0.0426971
IGT00359		+	single		772	66	-0.974032	XP_010514900.1	6.92632e-106			0.109227	0.00756024		AT3G45780
IGT00360	+		single		476	34	0.214668					0.635594	1.01633		AT3G46180
IGT00361	+		single		564	100	0.644627					11.6089	7.82215
IGT00362	+		single		732	58	-1.03526					1.46951	5.88387		AT3G46650
IGT00363	+	+	single		596	61	-1.0485					46.7808	38.7273
IGT00364	+	+	single		742	35	0.0496572					162.07	123.54
IGT00365		+	single		496		-0.995387					0.841982	0.745948		AT3G48980
IGT00366	+		single		712	98	-0.851852	XP_006290518.1	4.9983e-114			0.271969	0.31717		AT3G49500
IGT00367		+	single		883	41	-1.20629	XP_006292792.1	0			0.00634997	0.00660986		AT3G49740
IGT00368		+	single		749	79	-1.05339	XP_010426610.1	4.6704e-72			0.374287	0.338189		AT3G50700
IGT00369	+	+	single		868	36	-0.348988					3.18603	6.92382
IGT00370	+		single		963	78	0.193831	XP_010503757.1	8.82485e-98	XM_010426595.2	2.56555e-166	0.012996	0.0254755		AT3G50840
IGT00371		+	single		1140	47	-1.26088					0.055334	0.0674041
IGT00373		+	single		1037	55	-1.16522					0.00540696	0.0162447		AT3G52180, AT3G52170
IGT00374		+	single		701	49	-1.00838					0.164267	0.0739715		AT3G53340
IGT00375		+	single		878	58	-0.948868	XP_019098441.1	5.04891e-169			0.00638613	0.0066475		AT3G53700
IGT00376	+		single		577		-1.34588					0.243517	0.123209		AT3G54140
IGT00377		+	single		548	48	-1.2336					2.21654	10.2342
IGT00378	+		multi		892	51	-1.11399					0.034761	0.0972195		AT3G55060
IGT00379		+	single		877	39	0.533931					0.173328	0.306654		AT3G55560
IGT00380	+		single		643		-1.15441	XP_013659763.1	5.48645e-77			0.279662	0.12147		AT3G55760
IGT00381	+	+	multi	+	1142	43	-1.13757	XP_010427421.1	1.52613e-52			1.24742	0.567258		AT3G56130
IGT00382		+	single		564	61	-1.52914	XP_010427518.1	7.89564e-73			0.199951	0.04424		AT3G56810
IGT00383	+	+	single		950	65	-0.112708	XP_010504636.1	2.01587e-137			0.058125	0.00614369		AT3G57140
IGT00384	+		single		1475	100	-0.9988	XP_002276357.1	0			0.00380137	0.00395696		AT3G57140
IGT00385	+		multi		1129	68	-1.01284	XP_006290586.1	8.44817e-118			0.0445849	0.0299592		AT3G57430
IGT00386	+		single		858	59	-1.32139					0.00653499	0.00680246
IGT00387	+		single		964	96	-0.927589					0.147891	0.0737947		AT3G57630
IGT00388		+	single		553	73	-1.00699					0.049393	0.0189164		AT3G57650
IGT00389	+		single		660	49	-1.13823	XP_010427648.1	1.68746e-127			1.15399	1.38528		AT3G57660
IGT00390	+	+	single		1301	58	-0.791114	XP_010427692.1	9.51041e-93			0.438829	0.254652		AT3G57980
IGT00391		+	single		418	56	-1.35613					0.0134139	0.119093		AT3G58820
IGT00392		+	single		1578	109	-0.86727	XP_006402701.1	3.56941e-102			0.170743	0.215647		AT3G59300
IGT00393	+		single		706	71	-0.886765					0.00794196	0.00826701		AT3G60080
IGT00394	+	+	single		768	42	-0.224302					0.182993	2.43375
IGT00395		+	single		1483	63	-1.23598	XP_023637884.1	1.80713e-128			0.603056	0.203757
IGT00396		+	single		900	35	-0.987338					0.109668	0.0739687		AT3G61020
IGT00397		+	multi		1286	106	-1.09854	XP_006307068.1	2.17246e-166			0.664081	0.55612		AT3G61420
IGT00398	+	+	single		622	70	-0.756171					0.26789	0.385937		AT3G61690
IGT00399		+	single		1095	44	-1.19935	XP_013730218.1	2.387e-126			0.0127737	0.0222387		AT3G61760
IGT00400		+	single		1407	105	-0.848807	XP_010544836.1	1.71555e-134			0.0106947	0.010669		AT3G61780
IGT00401		+	single		993	35	-0.916779					0.149366	0.250746
IGT00402	+		single		718	75	-0.772182					0.00780922	0.00812884
IGT00403		+	multi	+	1696	61	-1.33373					0.0370371	0.0346977
IGT00404	+		single		540	108	-0.792172					0.168118	0.0750308		AT3G62700
IGT00405		+	single		784	136	-0.85238					0.0630407	0.139474		AT3G63070
IGT00406		+	single		538	70	-1.27132					0.0469792	0.171183		AT3G63450
IGT00407	+		single		913	84	-0.837845	XP_010512765.1	1.93144e-60			0.0741821	0.0233516		AT3G63450
IGT00408		+	single		810	91	-1.27422					0.863951	2.54846		AT4G00050
IGT00409	+		single		881	68	-1.17967	XP_010419627.1	9.32128e-53			0.273494	0.264457		AT4G00730
IGT00410		+	single		728		-0.5862	XP_010456248.1	8.00533e-100			0.154926	0.0721715		AT4G00750
IGT00411	+		single		744	137	1.53132	XP_023635342.1	2.94859e-73			0.438349	0.289914
IGT00412	+		single		613	59	-1.06038	XP_006287640.1	1.16248e-90			0.00914685	0.00952122		AT4G01330
IGT00413		+	single		868	56	-0.907235	XP_010456128.1	3.00039e-67			0.01615	0.00672409		AT4G01720
IGT00414	+		single		745	36	-1.05544	XP_010422684.1	1.3084e-85			0.0075262	0.00783424		AT4G01840
IGT00415	+		multi		637	48	-1.27954					1.91011	1.895		AT4G01980
IGT00416	+		single		728	62	-1.17992					0.061948	0.194943
IGT00417	+		multi		714		-1.30316	XP_006288215.1	1.6314e-63			0.101624	0.0665203		AT4G02340
IGT00418	+	+	multi		2242	205	1.79081	XP_006288678.1	4.47629e-129	XM_006288616.2	0	74.5639	57.7404
IGT00419		+	multi		1087	59	-1.16302					0.158339	0.234247		AT4G02880
IGT00420	+	+	single		1293	95	0.889746	XP_010430745.1	2.21398e-138	XM_006288261.2	0	1.28811	1.08974		AT4G03140
IGT00421	+		single		636	56	-0.858231					0.602878	0.246464		AT4G03380
IGT00422	+		single		921	33	-1.29112					0.806912	0.475201		AT4G03410, AT4G03405
IGT00423		+	single		1426	69	1.59845					4.11743	3.45309
IGT00424	+	+	single		509	50	-0.992064	XP_006296996.1	0			0.258227	0.210937		AT4G04220
IGT00425	+	+	multi		1107	50	-1.34513					1.37564	0.970909
IGT00426		+	single		1104		-1.38592					0.00507882	3.04485
IGT00427	+	+	single		1126	43	-0.26097					15.0368	9.04779
IGT00428	+		single		1318	47	-1.27962					0.0067245	0.00738403
IGT00429	+		single		735	117	-1.00873	XP_006287750.1	8.7271e-110			2.40565	1.13381		AT4G05150
IGT00430		+	multi		908		-1.30987					0.184928	0.795984
IGT00431	+		single		560		-1.15828					0.0964783	0.115985
IGT00432	+		single		1273	83	1.28963					0.846462	0.292963
IGT00433		+	single		1132	50	-1.4237					0.0394119	0.164687
IGT00434	+	+	multi	+	1467	105	-0.76063					0.153405	0.21039	MI0001074
IGT00435	+		single		1403	115	-0.769023	XP_010455328.1	3.43155e-82			0.525468	0.430304		AT4G09150
IGT00436	+		single		825		-1.18058					0.00679639	0.00707456
IGT00437	+		single		545	86	-0.628732					3.17443	3.55963
IGT00438	+		single		1792	57	-1.33517					0.0499226	0.105782
IGT00439	+		single		1185	35	-1.23755					0.00747924	0.00492532
IGT00440	+		single		1393	78	1.3625					2.08175	0.694842
IGT00441		+	multi		636	35	-0.838876					0.0885269	0.499902
IGT00442	+		single		615	54	-0.88279	XP_010440553.1	8.82026e-55			0.894414	0.777642		AT4G13660
IGT00443	+		single		683	73	-1.38504					0.578408	0.279866		AT4G14030
IGT00444	+		single		1214	71	-0.966711	XP_010440480.1	9.18368e-113			0.00461863	0.00480767		AT4G14368
IGT00445	+	+	single		518	71	-1.07198					44.2517	11.0396
IGT00446	+		single		1053	37	-0.282829					1.3727	0.878335
IGT00447	+	+	single		707	43	-0.992485	XP_019098146.1	1.20785e-61			1.58195	0.343681		AT4G15260
IGT00448		+	multi		1226	87	-0.783522					0.0177051	0.033667		AT4G15570
IGT00449	+		multi		1362	39	-1.20026	XP_006414387.1	3.53247e-60			0.126414	0.175526		AT4G16143
IGT00450	+		single		1232	93	-1.11514	XP_010449793.1	1.07681e-125			0.151538	0.249771		AT4G16420
IGT00451		+	single		1089	36	-1.40839	XP_019086561.1	3.50686e-64			0.0118954	0.00938809		AT4G17140
IGT00452		+	single		522	62	-1.06982					0.256147	0.505465
IGT00453		+	single		853	63	3.03645	XP_006414248.1	1.08093e-115	XM_006285137.2	0	0.0737695	0.0374414		AT4G17280
IGT00454	+	+	multi	+	1209							2.92107	0.505579		AT4G17480
IGT00455		+	single		1191	65	-0.987963					0.033523	0.327234		AT4G18020
IGT00456	+		single		765	98	-0.930135					20.6424	17.047		AT4G19110, AT4G19112
IGT00457	+	+	single		1103	62	-1.31801					4.48096	3.33758	MI0000210
IGT00458		+	single		722	40	-1.2313					0.194924	0.196787		AT4G20300
IGT00459		+	single		1043		-1.06077	XP_019091832.1	2.78506e-71			0.119006	0.104705		AT4G20720
IGT00460	+	+	multi	+	891	71	-0.866309					1.33756	0.811517		AT4G21060
IGT00461		+	single		746		-1.35679					0.0922598	0.0347979		AT4G21520
IGT00462	+	+	single		1939	168	5.92082	XP_002266891.1	0	XM_006285408.2	0	3.50983	5.14814
IGT00463		+	single		714		-1.40909					0.00785297	0.00817438
IGT00464	+		single		1046		-1.03275	XP_019089061.1	1.31262e-81			0.00536044	0.0140108		AT4G23140
IGT00465	+		single		1023	43	-1.26078					0.127813	0.0243857
IGT00466		+	single		482	96	0.181053					0.018369	0.178048		AT4G24730
IGT00467		+	single		738	47	-1.2215					0.0136102	0.0226123		AT4G24810
IGT00468		+	single		831	51	-1.22923	XP_006283604.1	1.13315e-112			0.127504	0.0863384		AT4G24830
IGT00469	+		single		1268	55	-1.2713					0.00934207	0.027748		AT4G25290
IGT00470	+		single		1492	76	-0.428357	XP_006413278.1	6.31889e-131			0.0270837	0.0278779		AT4G25730
IGT00471	+		single		686	107	-0.855598	XP_006283854.1	2.99644e-62			0.0081735	0.00850803		AT4G25850
IGT00472	+	+	multi		1209	74	-1.04978	XP_024004570.1	7.10699e-99			0.207115	0.485924		AT4G26140
IGT00473		+	single		1855	50	-1.10146					0.00302265	0.734079
IGT00474		+	single		818	77	0.262702	XP_010448281.1	1.23508e-144	XM_006286120.2	0	0.00685455	0.030463		AT4G26390
IGT00475	+	+	multi		929	218	2.12236	XP_019087041.1	5.01634e-156	XM_006284873.2	0	0.156242	0.485464
IGT00476	+	+	multi	+	936		-1.12041					0.151269	0.142109		AT4G26480
IGT00477	+		single		680	99	-1.25817	XP_006283760.1	3.11853e-132			0.0515626	0.0608075		AT4G27240
IGT00478		+	single		654	84	-1.15733	XP_010455498.1	8.02248e-79			0.00857343	0.00892433		AT4G27710
IGT00479	+		single		910	123	-1.09167	XP_023635082.1	2.97368e-58			0.00616156	0.0225893		AT4G27760
IGT00480	+	+	single		1449	60	-0.826561					0.860997	0.712275		AT4G28160
IGT00481		+	single		2486	65	-1.3375					0.0115938	0.00234775		AT4G28450
IGT00482	+		multi		1241	69	-1.07697	XP_006412920.1	7.88711e-60			0.0672814	0.0600143		AT4G28710
IGT00483	+		single		954	97	-1.32318	XP_010433065.1	0			0.00587738	0.00611793		AT4G29780
IGT00484		+	single		629	57	-1.2383	XP_023640102.1	4.28134e-111			0.215988	0.68136		AT4G29800
IGT00485	+		single		2489	63	-1.20482					0.00486934	0.00234492		AT4G30160
IGT00486	+		single		1235	73	-1.13838	XP_006284404.1	8.79023e-63			0.0045401	0.00472592		AT4G30540
IGT00487	+		single		532	86	-0.90734					1.88766	2.72065
IGT00488		+	single		908	62	-0.930068					0.00617513	0.0141711		AT4G31820
IGT00489		+	single		783	41	-1.25858					0.586591	0.0444353
IGT00490	+		single		1373	31	-1.36352					0.00408377	0.00425092
IGT00491	+		single		824	53	-1.37215	XP_013704248.1	3.78827e-63			3.86288	2.84221		AT4G33180
IGT00492		+	single		655		-1.29377					0.0328601	0.164913
IGT00493	+		single		1202	34	-1.00566					0.341358	0.164295		AT4G33740
IGT00494		+	single		1113		-1.2483					1.50875	1.55903
IGT00495	+		single		1175	57	-1.25658	XP_004137278.1	0			0.00477193	0.00496724		AT4G33990
IGT00496	+		single		707	35	-0.84968					1.90283	1.84699
IGT00497		+	single		1314	67	-1.1292	XP_002305511.2	0			0.0487205	0.0374691		AT4G34980
IGT00498		+	single		1051	76	-1.21755	XP_006283094.1	5.7632e-151			0.0580074	0.119748		AT4G35240
IGT00499	+		single		803		-1.19746					0.00698259	0.0169711
IGT00500	+		multi		665	43	-1.20319					0.091037	0.0636304
IGT00501	+		single		1036	57	-1.11621	XP_010437356.1	5.62604e-129			0.162122	0.213971		AT4G36380
IGT00502	+	+	multi		620	61	-1.03957					3.78007	2.36982		AT4G36380
IGT00503		+	single		747	75	-0.892815	XP_013606626.1	4.87168e-80			0.00750605	0.140021		AT4G36470
IGT00504		+	single		949	60	-1.10289	XP_023634411.1	2.97421e-92			0.0141961	0.0495099		AT4G36550
IGT00505	+		single		767	67	0.170478	XP_006285274.1	9.33458e-172	XM_006285212.2	0	0.00731033	0.00760953		AT4G36670
IGT00506	+		single		1309	53	-0.749904	XP_019086188.1	2.47239e-131			0.0112613	0.0140792		AT4G36870
IGT00507	+		single		1045	59	-1.21571					0.00536557	0.00558518
IGT00508		+	single		673	45	-0.810636					8.6746	17.713		AT4G36988, AT4G36990
IGT00509		+	single		1153	76	-1.05866					0.187068	0.362971		AT4G37590
IGT00510		+	single		868	35	-0.456129	XP_006411860.2	1.12622e-140			0.0064597	0.00672409		AT4G37690
IGT00511		+	single		1175	37	0.720202					3.20609	3.87652
IGT00512	+		single		585	42	-1.03864	XP_010436960.1	1.22199e-100			0.00958465	0.00997694		AT4G38620
IGT00513	+		single		605		-1.33791	XP_019088109.1	5.73317e-79			0.0248144	0.0950787		AT4G39010
IGT00514	+		single		634		-1.38774	XP_024004648.1	5.26611e-107			0.0814027	0.0719719		AT4G39420
IGT00515	+	+	single		1746	98	-0.948882	XP_006398549.1	4.9694e-106			0.0785489	0.125404		AT5G01020
IGT00516		+	multi		1074	56	-0.100286	XP_009771235.1	8.86207e-53			0.609905	0.413568		AT5G01240
IGT00517		+	single		968	56	-1.11209	XP_006287739.1	3.42264e-79			0.0624918	0.122034		AT5G01620
IGT00518		+	multi		682	45	-1.18821	XP_006289936.1	8.54657e-87			0.172814	0.233886		AT5G02070
IGT00519		+	single		934	66	-1.14904					0.163967	0.318121
IGT00520		+	single		711	91	1.37125	XP_010452154.1	8.79443e-88	XM_010453852.2	9.97733e-153	0.407619	0.465887		AT5G02890
IGT00521		+	multi		544		-1.44812					0.315856	0.30903
IGT00522		+	single		1115	58	-1.38047					0.0711642	0.0554003		AT5G03830
IGT00523		+	single		332	33	-1.04168					0.165504	0.106532		AT5G04310
IGT00524		+	single		1468	55	-1.14873	XP_010423572.1	3.84726e-90			0.152606	0.276824		AT5G04480
IGT00525		+	single		579	37	-0.828488					0.00968397	0.0100803		AT5G04510
IGT00526		+	single		812	52	-1.24171					9.94228	5.20706
IGT00527	+	+	multi		1334	56	-1.15572					4.71556	4.68423
IGT00528	+		single		587	50	-0.963813					0.205436	0.181262		AT5G04830
IGT00529		+	multi		600	49	-1.14702					0.00934504	0.00972752		AT5G05140
IGT00530		+	single		580		-1.00981					0.270235	0.11724
IGT00531		+	single		757	42	-1.11636	XP_006289670.1	3.09879e-85			4.14375	2.04782		AT5G07610
IGT00532		+	single		664		-1.20719	XP_010491397.1	2.18792e-88			0.0711864	0.147019		AT5G07800
IGT00533		+	single		1572	85	-0.498432					0.230391	0.2179		AT5G08470
IGT00534		+	single		1239	76	-1.09025	XP_006286962.1	2.37562e-179			0.0169892	0.0104463		AT5G10020
IGT00535	+		single		1882	62	-1.13428	XP_023637585.1	0			0.150608	0.108979		AT5G10800
IGT00536	+		multi		947	72	-1.15622					6.38431	3.74028		AT5G10970
IGT00537	+		single		697		-1.31961					0.0320349	0.0150931		AT5G11010
IGT00538	+		multi	+	2173							3.76946	1.13203		AT5G11977, AT5G11980
IGT00539		+	single		721	48	-0.960402					0.0690977	0.030871		AT5G12360
IGT00540	+		multi		640	39	-1.19577					0.0791857	0.284347		AT5G12360, AT5G12370
IGT00541	+		single		1523	41	-1.19805					0.145	0.0145309
IGT00542		+	single		687	78	-0.977483	XP_022565251.1	2.55153e-109			0.444017	0.744559		AT5G13205
IGT00543	+	+	single		1068	61	0.426954					0.129856	0.104387		AT5G13560
IGT00544		+	single		1564	54	-1.21761	XP_010453465.1	8.39234e-80			0.0276394	0.021778		AT5G13710
IGT00545	+	+	multi	+	968	49	-1.01742					1.51438	1.19903		AT5G14090
IGT00546	+		single		970	62	-0.925047	XP_006288510.1	2.06244e-160			0.159555	0.306597		AT5G14280
IGT00547		+	single		1073	104	-1.03302	XP_010492272.1	3.61022e-97			0.0261477	0.0288615		AT5G14610
IGT00548	+		single		732	92	-0.960742	XP_006400016.1	1.87781e-79			0.00765987	0.00797337		AT5G14950
IGT00549	+	+	single		1126	86	-1.1658	XP_006286917.1	0			0.00497959	0.0051834		AT5G15280
IGT00550		+	single		549	61	0.987321					0.106414	0.0460599
IGT00551		+	single		442		-1.22026					0.0537344	0.0477623		AT5G17380
IGT00552	+		single		661	61	0.744546			XM_009127986.2	5.25747e-71	5.71858	0.12109
IGT00553	+		single		1147	44	-1.27572	XP_018450263.1	1.82034e-77			0.0195215	0.0310565		AT5G18820
IGT00554		+	multi		558	48	-1.16327					0.184299	0.105561
IGT00555		+	single		520		-0.764286					0.0107827	0.0112241		AT5G19340
IGT00556	+	+	multi	+	925	45	-1.01005					6.76566	3.22417
IGT00557		+	single		649		-0.801019	XP_010420837.1	5.16272e-55			0.0218524	0.0391313		AT5G20050
IGT00558	+		single		1083	256	1.00056					0.506864	1.13403		AT5G20220
IGT00559	+		multi	+	933	55	-1.06465					0.389096	0.195486		AT5G20240
IGT00560		+	single		797	44	-0.912347					0.0131121	0.0073231		AT5G20810
IGT00561		+	single		1096		-1.30387	XP_006289913.1	1.20569e-177			0.0051159	0.0222539		AT5G21100
IGT00562	+		multi		549	35	-1.2259					0.91328	1.2522		AT5G21930
IGT00563	+	+	single		1327	50	-1.19869					0.828614	1.34317		AT5G22300
IGT00564	+		multi		1316	58	-0.362691					5.31	3.10296
IGT00565	+	+	single		564	64	-0.770112					7.78373	2.71806
IGT00566	+		single		737	31	-1.29511	XP_006287648.1	1.34834e-90			0.0076079	0.00791928		AT5G23940
IGT00567		+	single		868	48	-0.499316					0.0064597	0.00672409		AT5G25310
IGT00568	+		single		524		-1.1305					0.0107004	0.0111384
IGT00569	+	+	single		1375	48	-1.28964	XP_010424341.1	3.21524e-97			0.170695	0.454097		AT5G26150
IGT00570	+	+	single		1448	69	-1.22103	XP_019088116.1	1.3682e-167			0.634301	0.386673		AT5G27100
IGT00571	+		multi		860		-1.36162					0.0397737	0.064748		AT5G27270
IGT00572		+	single		709	42	-1.32245					0.0753063	0.173714
IGT00573	+		single		975	78	-0.911458					0.00575079	0.00598616		AT5G27610
IGT00574	+		single		638	85	1.15981			XM_010456798.2	7.0725e-61	0.061682	0.0261847		AT5G27680
IGT00575	+	+	single		830	52	-1.15662					27.8823	17.4334
IGT00576	+		multi		1591	66	-1.13254	XP_010462877.1	5.59911e-86			1.2984	0.668898		AT5G27845
IGT00577		+	multi		886	45	-1.20416					0.00632847	0.00658748		AT5G27950
IGT00578		+	single		943	70	1.22662					0.0228243	0.114232
IGT00579		+	single		1742	60	-0.997792					0.0552916	0.0220543
IGT00580	+		single		1311	97	-1.26099					0.0575708	0.196902
IGT00581	+		single		873	57	0.0639556					0.124565	0.0210036		AT5G28626
IGT00582		+	single		928	31	-1.33323					0.354152	0.272349		AT5G28900
IGT00583	+	+	single		1073	48	-0.639118	XP_010450413.1	1.08228e-90			0.131812	0.299817		AT5G35735
IGT00584	+		single		1110	76	-0.782175					7.49669	4.8118		AT5G35926
IGT00585		+	single		586	73	1.79006					0.414361	0.206765
IGT00586		+	single		771		0.0749833					0.0072724	0.125053
IGT00587	+	+	single		920	60	-1.17831					3.68069	1.7456
IGT00588	+		single		1148	34	-1.34635					0.00771242	0.00508407
IGT00589	+		multi		532	67	2.50809	XP_010441255.1	8.88116e-82	XM_010452284.2	6.60553e-155	4.94691	3.34458
IGT00590		+	single		630	45	-1.17151	XP_010450572.1	1.75058e-59			0.366292	0.193955		AT5G41070
IGT00591		+	single		640		-0.886407	XP_010441359.1	2.97128e-92			0.0625938	0.0308198		AT5G41810
IGT00592		+	single		422	54	-0.678212					4.73331	4.07758
IGT00593		+	single		476		-1.08303					0.0199702	0.0378889		AT5G42220
IGT00594	+		single		506	37	-1.35675					1.19366	1.7957
IGT00595	+		single		619	75	-1.10531					0.119777	0.0680476		AT5G43190
IGT00596	+		multi		1819	62	-1.09528	NP_001289665.1	0			0.132446	0.0648248		AT5G44030
IGT00597	+		single		692	51	-0.555062	XP_022864756.1	3.11746e-93			0.14138	0.0906241		AT5G44160
IGT00598	+		single		1065	50	-1.15654	XP_010481681.1	3.2446e-60			0.0139978	0.010962		AT5G44450
IGT00599	+		multi		650	125	0.865011	XP_010494578.1	2.15091e-58	XM_010496276.2	6.00171e-83	2.05777	1.46676
IGT00600	+	+	multi	+	701	48	-0.909099					1.44311	0.541536		AT5G45460
IGT00601		+	single		742	76	-1.21033	XP_010494735.1	6.29573e-66			0.0291156	0.557824		AT5G45830
IGT00602		+	multi		910	78	-1.10956	XP_010481473.1	5.17267e-73			0.0133173	0.0247052		AT5G46520
IGT00603	+		single		469	63	-1.18338					0.164529	0.0938781
IGT00604	+		multi		526		-1.23856					0.569937	0.171773
IGT00605		+	multi		1114	67	-0.999789	XP_009122755.1	0			0.00503323	0.00523924		AT5G47580
IGT00606		+	single		1323	93	-1.23309					0.0676201	0.118267
IGT00607		+	single		1185	96	-0.869927	XP_010482106.1	1.53313e-74			0.0294815	0.0280273		AT5G48560
IGT00608	+		multi		1777	219	2.36791	XP_028947683.1	8.00963e-69			0.10848	0.0449061
IGT00609	+		single		570	53	-1.1745					0.0100665	0.0104785		AT5G49440
IGT00610	+	+	single		589	34	-0.788148					0.759839	1.50244
IGT00611		+	multi		911	46	-0.881546					4.5641	3.98968		AT5G49700
IGT00612	+		multi		945	51	-1.06272					0.00593336	0.0061762		AT5G50150
IGT00613		+	single		686	66	-0.967059					0.0305048	0.0320555		AT5G50330
IGT00614	+		single		1039	34	-1.26041					0.00539656	0.00561743
IGT00615		+	single		836	63	-1.29346					0.104824	0.012213		AT5G52430
IGT00616	+		single		991		-1.36126					0.0302827	0.0144156		AT5G52820
IGT00617		+	single		933	43	-1.19008					0.0414152	0.0305585		AT5G52910
IGT00618		+	single		565		-1.31564					0.00992393	0.0103301
IGT00619		+	single		725	129	-1.329	XP_006401551.1	1.95383e-126			0.0200149	0.0386002		AT5G54630
IGT00620		+	single		1495	89	-0.9202	XP_006279466.2	0			0.0037631	0.00391712		AT5G55390
IGT00621	+	+	multi	+	582	72	0.242626					2.97494	2.26053		AT5G55490
IGT00622	+	+	multi		1225	88	-1.0741	XP_006401427.1	5.47431e-121			1.94885	1.52729		AT5G55670
IGT00623		+	multi		1477	82	-0.787656	XP_006401363.1	0			2.88786	1.57579		AT5G56220
IGT00624	+		single		1408	62	-1.20469	XP_010483208.1	1.31306e-76			0.0584859	0.0358812		AT5G57110
IGT00625		+	multi		1140	39	-1.21166	XP_010452651.1	1.53458e-138			0.0494355	0.042224		AT5G57670
IGT00626	+		single		927	47	-1.268	XP_010483471.1	1.54884e-90			0.00604857	0.00629613		AT5G58700
IGT00627	+		single		383		-1.38475					0.932503	1.93259		AT5G58840
IGT00628		+	single		1054	48	-1.09095	XP_010483599.1	2.07247e-92			0.621728	0.0746737		AT5G59580
IGT00629	+		single		783	49	-1.2859	XP_019088127.1	4.43487e-106			0.0884617	0.135028		AT5G59790
IGT00630	+		multi		583	113	0.841855	XP_010443770.1	1.4626e-52	XM_010445468.2	6.46513e-98	0.332224	0.387401		AT5G59860
IGT00631		+	single		567	59	-1.20994					0.420706	0.0204625		AT5G59930
IGT00632	+	+	single		1515	39	-1.24213					0.450327	0.965799
IGT00633	+		single		651	92	-0.913586					0.00861294	0.00896545		AT5G60220
IGT00634	+	+	single		1981	63	-1.23885					1.59067	2.01963		AT5G61190
IGT00635		+	single		952	41	-1.25505	XP_010458417.1	1.0095e-101			0.616713	3.23383		AT5G62220
IGT00636		+	single		1153	32	-1.19249					0.0080315	0.0132058		AT5G62250
IGT00637		+	single		544	51	-0.901288					0.159775	0.124901		AT5G62260
IGT00638		+	single		527	72	-0.481698					0.176896	0.0895925		AT5G62440
IGT00639		+	single		588		-0.827028					0.0845003	0.113584		AT5G62610
IGT00640		+	single		670	36	-1.21903					1.24987	0.383191
IGT00641	+		multi		978	39	-1.33139					0.165621	0.312672
IGT00642		+	single		888		-1.39719					0.119808	0.0900732		AT5G65400
IGT00643	+	+	single		810		-1.09775					0.127792	0.304236		AT5G65510
IGT00644	+		single		2522	91	-1.28944					0.00222324	0.00231424
IGT00645		+	single		487	113	1.71704			XM_019240528.1	5.54249e-64	3.80051	5.82166		AT5G65610
IGT00646	+		single		1257		-1.06751	XP_006279946.1	0			0.00446064	0.00464321		AT5G65710
IGT00647		+	multi		999	31	-0.886514	XP_010463531.1	9.20597e-58			0.00561263	0.00584235		AT5G65750, AT5G65760
IGT00648		+	multi		866	52	0.27617					0.33408	0.233168
IGT00649		+	single		835	81	-0.999102	XP_010466407.1	6.377e-72			0.08731	0.106368		AT5G65930
IGT00650	+		single		489		-1.4259					1.04864	1.37579
IGT00651		+	single		742	73	-1.33886	XP_019094669.1	7.36474e-95			0.0204042	0.0186699		AT5G66600
IGT00652	+		single		915	76	-0.938869					0.0112769	0.0102339
IGT00653	+		single		995	46	-1.12128	XP_006280060.1	8.76243e-179			0.0145368	0.00586584		AT5G67280
IGT00654		+	single		1487	87	1.67891					0.0789587	0.204244
IGT00655	+		single		485	47	-1.12375					1.22935	0.864272
IGT00656	+	+	single		666		-1.31925					0.517681	1.81555
IGT00657		+	single		1397	42	1.65192	YP_009341777.1	1.12017e-160	XM_020546267.2	0	0.498227	0.920495		ATCG00350
IGT00658	+	+	single		1011		-1.14318					0.656153	0.562801
IGT00659	+	+	single		562	46	1.13083			XM_022701460.1	0	3.40517	6.30387
IGT00660	+		single		1300	47	-1.1424	XP_022557183.1	0			0.00431309	0.00448962		ATCG01130
IGT00661	+		single		621	51	-1.03265					0.189862	0.151611
IGT00662		+	single		814		-1.29569					0.655829	0.61792
IGT00663		+	single		649	41	0.0811744			XM_019246285.1	0	1.22648	1.02193
IGT00664		+	single		933		-1.37216					0.0676954	0.152414
IGT00665		+	single		1049		-1.18868					0.280815	0.613558
IGT00666	+		single		945	43	-1.27444					4.7511	5.53098
IGT00667	+		single		948	44	-1.26523					0.525907	0.542067
IGT00668	+	+	single		1525	40	-0.293497					0.377104	0.610376
IGT00669	+		single		1202	42	-0.119664					0.359957	0.477259
IGT00670	+		single		987	31	-1.11559					0.0493037	0.0793853
IGT00671	+		single		1037	41	-1.3719					0.107071	0.0476598
aNovel IDs: intergenic transcripts ordered by locations in five chromosomes.
b"+" indicated the presence of AS events in D4h or L4h datasets
cCoding potential was calculated from CPC2 (55).Tthe IGTs were classified into two classes, coding transcripts, the score > 0, and noncoding transcripts, the score ≦ 0.
dPredicted length of amino acid (a.a.) sequence great than 30 a.a. (90) was showed.
eblastx in plant species (excluding Arabidopsis) with E value <10-50.
fTranscipts with positive CPC value were blastn in plant species (excluding Arabidopsis) with E value <10-50.
g The expression level of novel transcripts were caculated from (49).
hNovel transcripts showing complementary pairings to the TAIR10 annotated genes
