# Supplementary material for: An improved repertoire of splicing variants and their potential roles in Arabidopsis photomorphogenic development
Source: Genome Biol. 2022 Feb 9;23:50. doi: 10.1186/s13059-022-02620-2 (PMC8827149; doi:10.1186/s13059-022-02620-2)
Supplement: Supplementary file 7 — Additional file 7: Table S6. A comparison of gene models identified in three long-read datasets. [file 13059_2022_2620_MOESM7_ESM.xlsx]

## Sheet: Comparison 3 long-read datasets
Additional file 7: Table S6. A comparison of gene models identified in three long-read datasets.
Gene locus	Fit_modela	Iso-seq_ this studyb	Iso-seq_ 2020bc	Nanopore_ 2020bd	AS events	EventCnte	Exon structure
AT1G01010	[AT1G01010.1]	+	+			0	(+2[1])-([2])-([3])-([4])-([5])-([6]-5)
AT1G01010	[]	+			altD	1	(-31[1])-([2]-217)-([3])-([4])-([5])-([6]-6)
AT1G01020	[]			+	altA-altTEE	2	(-106[1])-([2])-([3])-(-1[4])-([5])-([6])-([7])-([8])-([9]-441)-[10]
AT1G01020	[]			+	altA-altTEE	2	(-57[1])-([2])-([3])-(-2[4])-([5])-([6])-([7])-([8])-([9]-426)-[10]
AT1G01020	[]			+	altA-altTEE	2	(-59[1])-([2])-([3])-([4])-([5])-([6])-([7])-(-1[8])-([9]-403)-[10]
AT1G01020	[AT1G01020.1]	+		+	altTEE	1	(-40[1])-([2])-([3])-([4])-([5])-([6])-([7])-([8])-([9]-378)-[10]
AT1G01020	[]	+			IR-altTEE	2	(-46[1])-([2])-([3])-([4])-([5])-([6])-([7])-([8]=[9]-491)-[10]
AT1G01020	[]	+		+	IR-altTEE	3	(-46[1])-([2])-([3]=[4]=[5])-([6])-([7])-([8])-([9]-397)-[10]
AT1G01020	[]		+		IR-altTEE	4	(-41[1])-([2])-([3]=[4]=[5])-([6]=[7])-([8])-([9]-396)-[10]
AT1G01020	[]	+			IR-altTEE	3	(-63[1])-([2]=[3]=[4])-([5])-([6])-([7])-([8])-([9]-423)-[10]
AT1G01030	[AT1G01030.1]	+				0	(-235[1])-([2]+18)
AT1G01050	[]			+	altA	1	(-24[1])-([2])-(-1[3])-([4])-([5])-([6])-([7])-([8])-([9]-13)
AT1G01050	[]			+	altD-altA	2	(-39[1])-([2])-(-1[3])-([4])-([5])-([6])-([7]-3)-([8])-([9]-25)
AT1G01050	[]			+	altA	1	(-55[1])-([2])-([3])-(-1[4])-([5])-([6])-([7])-([8])-([9]+26)
AT1G01050	[]			+	altD-altA	3	(-57[1])-([2])-([3])-(-1[4])-([5])-([6])-([7])-([8]-1)-(-2[9]-127)
AT1G01050	[]			+	altA	1	(-16[1])-([2])-([3])-([4])-([5])-([6])-([7])-(-1[8])-([9]+16)
AT1G01050	[]			+	altD-altA	2	(-40[1])-([2])-([3])-([4])-([5])-([6])-([7])-(-1[8]-3)-([9]-71)
AT1G01050	[]			+	altA	1	(-18[1])-([2])-([3])-([4])-([5])-([6])-([7])-([8])-(-3[9]-49)
AT1G01050	[AT1G01050.1]	+	+	+		0	(+30[1])-([2])-([3])-([4])-([5])-([6])-([7])-([8])-([9]+48)
AT1G01050	[]			+	altD	1	(-57[1])-([2])-([3])-([4])-([5])-([6])-([7]-1)-([8])-([9]-35)
AT1G01050	[]			+	altD	1	(-36[1])-([2])-([3])-([4])-([5])-([6])-([7]-3)-([8])-([9]-33)
AT1G01050	[]	+			IR	3	(-40[1])-([2])-([3])-([4])-([5]=[6]=[7]=[8])-([9]-39)
AT1G01050	[]			+	altD	1	(-58[1])-([2])-([3]-3)-([4])-([5])-([6])-([7])-([8])-([9]-129)
AT1G01050	[]			+	altD-altA-altTSE	3	[1]-(+2[2])-(-1[3])-([4])-([5])-([6])-([7]-2)-([8])-([9]-47)
AT1G01050	[]			+	altTSE	1	[1]-(+2[2])-([3])-([4])-([5])-([6])-([7])-([8])-([9]-33)
AT1G01050	[]			+	altD-ES-altTSE	3	[1]-(+2[2]+46)-[3]-([4])-([5])-([6])-([7])-([8])-([9]-31)
AT1G01060	[]			+	altA-ES	3	(-105[1])-(-1[2])-([3])-([4])-([5])-[5^1]-([6])-([7])-(-3[8])-([9]-78)-[9^1]
AT1G01060	[]			+	altD-altA-ES	3	(-94[1])-(-2[2]+71)-([3])-([4])-([5])-[5^1]-([6])-([7])-([8])-([9]-78)-[9^1]
AT1G01060	[AT1G01060.4]	+			altA-ES	2	(+13[1])-([2])-([3])-([4])-([5])-[5^1]-([6])-([7])-(-3[8])-([9]-71)-[9^1]
AT1G01060	[AT1G01060.1]		+	+	ES	1	(+13[1])-([2])-([3])-([4])-([5])-[5^1]-([6])-([7])-([8])-([9]-76)-[9^1]
AT1G01060	[]			+	altD-ES	2	(-221[1])-([2])-([3])-([4])-([5])-[5^1]-([6])-([7]-1)-([8])-([9]-73)-[9^1]
AT1G01060	[]	+			altD-altA-ES	6	(+13[1])-([2])-([3])-([4]-93)-[5]-[5^1]-[6]-[7]-(-268[8])-([9]-69)-[9^1]
AT1G01060	[]	+			altD-crypticI-ES	3	(+13[1])-([2]+71)-([3])-([4])-([5])-[5^1]-([6])-([7])-([8 192)-(262])-([9]-71)-[9^1]
AT1G01060	[]	+			altD-ES	3	(+13[1])-([2]+71)-([3])-([4])-([5])-[5^1]-([6])-([7]-1)-([8])-([9]-92)-[9^1]
AT1G01060	[]			+	altA-ES	4	(-97[1])-[2]-(+17[3])-([4])-([5])-[5^1]-([6])-([7])-(-3[8])-([9]-50)-[9^1]
AT1G01060	[]			+	altA-ES	3	(-120[1])-[2]-(+17[3])-([4])-([5])-[5^1]-([6])-([7])-([8])-([9]-73)-[9^1]
AT1G01060	[]			+	ES	2	(-158[1])-[2]-([3])-([4])-([5])-[5^1]-([6])-([7])-([8])-([9]-80)-[9^1]
AT1G01060	[]			+	altD-ES	3	(-99[1]+24)-[2]-([3])-([4])-([5])-[5^1]-([6])-([7])-([8])-([9]-85)-[9^1]
AT1G01060	[AT1G01060.1, AT1G01060.2]		+		ES-altTSE	2	[1]-[2]-(-134[3])-([4])-([5])-[5^1]-([6])-([7])-([8])-([9]-67)-[9^1]
AT1G01060	[]			+	altD-altA-ES-altTSE	4	[1]-[2]-[3]-(+1[4])-([5])-[5^1]-([6])-([7]-3)-([8])-(-10[9]-69)-[9^1]
AT1G01070	[]	+			crypticI	1	(-17[1])-([2])-([3 68)-(116])-([4])-([5])-([6]-3)
AT1G01070	[AT1G01070.1]	+				0	(+1[1])-([2])-([3])-([4])-([5])-([6]+24)
AT1G01080	[AT1G01080.2]			+		0	(-197[1])-([2])-([3])-([4]-59)
AT1G01080	[]			+	altD-altA	2	(-196[1]-3)-([2])-(-7[3])-([4]+1)
AT1G01080	[]			+	altD-altA	2	(-202[1]-3)-([2])-([3])-(-2[4]-50)
AT1G01080	[AT1G01080.1]	+	+	+	altD	1	(-189[1]-3)-([2])-([3])-([4]+6)
AT1G01080	[]			+	altD	2	(-197[1]-3)-([2])-([3]-1)-([4]-62)
AT1G01090	[]			+	altA	1	(-27[1])-(-3[2])-([3]-36)
AT1G01090	[]			+	altD-altA	3	(-18[1])-(-3[2]-1)-(-3[3]-22)
AT1G01090	[]			+	altA	1	(-45[1])-([2])-(-1[3]-196)
AT1G01090	[AT1G01090.1]	+	+	+		0	(+2[1])-([2])-([3]+4)
AT1G01090	[]			+	altD-altA	2	(-9[1])-([2]-1)-(-3[3]-128)
AT1G01090	[]			+	altD	1	(-13[1])-([2]-9)-([3]-23)
AT1G01090	[]	+		+	IR	1	(-5[1])-([2]=[3]+3)
AT1G01100	[]			+	altD-altTSE	2	(-12[0^1]-13)-[1]-([2])-([3])-([4]-7)
AT1G01100	[]			+	altD-altA-altTSE	4	(-12[0^1]-3)-[1]-(-1[2])-([3])-(-1[4]-89)
AT1G01100	[]			+	altD-altA-altTSE	3	(-2[0^1]-3)-[1]-(-1[2])-([3])-([4]-23)
AT1G01100	[]			+	altD-altA-altTSE	4	(-12[0^1]-3)-[1]-(-1[2]-2)-([3])-([4]-56)
AT1G01100	[]			+	altD-altA-altTSE	3	(-12[0^1]-3)-[1]-(-2[2])-([3])-([4]-49)
AT1G01100	[]			+	altD-altA-altTSE	3	(-12[0^1]-3)-[1]-([2])-(-1[3])-([4]-26)
AT1G01100	[]			+	altD-altA-altTSE	4	(-12[0^1]-3)-[1]-([2])-(-1[3]-3)-([4]-31)
AT1G01100	[]			+	IR-altD-altA-altTSE	4	(-17[0^1]-3)-[1]-([2])-(-1[3]=[4]-104)
AT1G01100	[]			+	altD-altA-altTSE	3	(-12[0^1]-3)-[1]-([2])-([3])-(-13[4]-23)
AT1G01100	[]			+	altD-altA-altTSE	3	(-2[0^1]-3)-[1]-([2])-([3])-(-1[4]+12)
AT1G01100	[]			+	altD-altA-altTSE	3	(-12[0^1]-3)-[1]-([2])-([3])-(-6[4]-65)
AT1G01100	[AT1G01100.2]	+	+	+	altD-altTSE	2	([0^1]-3)-[1]-([2])-([3])-([4]+75)
AT1G01100	[]			+	altD-altTSE	3	(-22[0^1]-3)-[1]-([2])-([3]-2)-([4]-32)
AT1G01100	[]			+	altD-altTSE	3	(-4[0^1]-3)-[1]-([2])-([3]-3)-([4]+39)
AT1G01100	[]			+	altD-altTSE	3	(-12[0^1]-3)-[1]-([2])-([3]-38)-([4]-6)
AT1G01100	[]			+	IR-altD-altTSE	3	(-17[0^1]-3)-[1]-([2])-([3]=[4]-86)
AT1G01100	[]			+	altD-altA-altTSE	4	(-12[0^1]-3)-[1]-([2]-2)-([3])-(-1[4]-23)
AT1G01100	[]			+	altD-altTSE	3	(-8[0^1]-3)-[1]-([2]-2)-([3])-([4]-9)
AT1G01100	[]			+	altD-altA-altTSE	4	(-12[0^1]-3)-[1]-([2]-3)-(-2[3])-([4]-23)
AT1G01100	[]			+	altD-altA-altTSE	4	(-12[0^1]-3)-[1]-([2]-4)-([3])-(-1[4]-23)
AT1G01100	[]			+	altD-altTSE	2	([0^1]-5)-[1]-([2])-([3])-([4]-6)
AT1G01100	[]			+	altD-altTSE	2	(-3[0^1]-6)-[1]-([2])-([3])-([4]-17)
AT1G01100	[]			+	altD-altA-altTSE	3	(-17[0^1]-7)-[1]-([2])-(-1[3])-([4]-23)
AT1G01100	[]			+	altD-altTSE	2	(-2[0^1]-7)-[1]-([2])-([3])-([4]+17)
AT1G01100	[]			+	altD-altTSE	2	(-8[0^1]-9)-[1]-([2])-([3])-([4]-26)
AT1G01100	[]			+	IR-altA	2	(-12[0^1]=[1])-([2])-(-1[3])-([4]-16)
AT1G01100	[AT1G01100.1]			+	IR	1	(-12[0^1]=[1])-([2])-([3])-([4]-8)
AT1G01100	[]			+	IR-altD-ES	3	(-12[0^1]=[1]-26)-[2]-([3])-([4]-7)
AT1G01100	[]			+	altA	1	[0^1]-(+8[1])-(-2[2])-([3])-([4]-70)
AT1G01100	[]			+	altA-altTSE	2	[0^1]-[1]-(+4[2])-(-1[3])-([4]-9)
AT1G01100	[]			+	altA-altTSE	2	[0^1]-[1]-(-6[2])-(-2[3])-([4]-23)
AT1G01100	[]			+	altA-altTSE	2	[0^1]-[1]-(+6[2])-([3])-(-1[4]-23)
AT1G01100	[]			+	altA-altTSE	2	[0^1]-[1]-(+2[2])-([3])-(-4[4]-65)
AT1G01100	[]			+	altTSE	1	[0^1]-[1]-(+6[2])-([3])-([4]+39)
AT1G01100	[]			+	altD-altTSE	2	[0^1]-[1]-(+2[2])-([3]+10)-([4]-23)
AT1G01100	[]			+	altD-altTSE	2	[0^1]-[1]-(+3[2])-([3]-2)-([4]-23)
AT1G01100	[]			+	altD-altTSE	2	[0^1]-[1]-(+2[2])-([3]-3)-([4]-29)
AT1G01100	[]			+	altD-altTSE	2	[0^1]-[1]-(+6[2]-2)-([3])-([4]-7)
AT1G01110	[]			+	altA	1	(+273[1])-(-5[2])-([3])-([4])-([5]-55)
AT1G01110	[AT1G01110.2]	+				0	(+63[1])-([2])-([3])-([4])-([5]+10)
AT1G01110	[]			+	altD-altA	2	(+129[1]-9)-(+9[2])-([3])-([4])-([5])
AT1G01120	[]			+	altTEE	1	(-56[1]-24)-(55856 55842)
AT1G01120	[AT1G01120.1]	+	+	+		0	(-2[1]+45)
AT1G01140	[]			+	IR-altD-altA	6	(-27[1])-([2])-(-1[3])-([4])-([5])-([6])-(-3[7]=[8])-([9])-([10])-([11]=[12])-(-1[13]-12)-([14]-11)
AT1G01140	[]			+	altD-altA	2	(-41[1])-([2])-([3])-([4])-([5])-([6])-([7])-([8])-([9])-([10])-([11])-([12])-(-1[13]-12)-([14]-148)
AT1G01140	[AT1G01140.1]	+	+	+	altD	1	([1])-([2])-([3])-([4])-([5])-([6])-([7])-([8])-([9])-([10])-([11])-([12])-([13]-12)-([14]+12)
AT1G01140	[]			+	altD	2	([1])-([2])-([3])-([4])-([5])-([6])-([7])-([8]+4)-([9])-([10])-([11])-([12])-([13]-12)-([14]-128)
AT1G01140	[]			+	altD-altTEE	2	(+43[1])-([2])-([3])-([4])-([5])-([6])-([7]-2)-([8])-([9])-([10])-([11])-([12])-([13]-12)-[14]-(61949 61880)
AT1G01140	[]			+	IR-altD-altA	4	([1])-([2])-([3])-([4])-([5]=[6])-([7])-(-1[8])-([9])-([10])-([11])-([12])-([13]-12)-(-4[14]-10)
AT1G01140	[]			+	altD-altA	3	(-7[1])-([2])-([3]+4)-(-1[4])-([5])-([6])-([7])-([8])-([9])-([10])-([11])-([12])-([13]-12)-([14]+8)
AT1G01140	[]	+			altD-altTSE	2	[1]-(67084 67017)-([2])-([3])-([4])-([5])-([6])-([7])-([8])-([9])-([10])-([11])-([12])-([13]-12)-([14]-17)
AT1G01150	[]	+			altTEE	1	(-22[1])-([2])-([3]+254)-[4]
AT1G01160	[AT1G01160.1]	+		+	ES	1	(+52[1])-[2]-([3])-([4])-([5])-([6]+7)
AT1G01160	[]			+	altD-ES	2	(+18[1])-[2]-([3])-([4])-([5]-1)-([6])
AT1G01160	[]			+	altD-ES	2	(+48[1])-[2]-([3])-([4])-([5]-3)-([6]-47)
AT1G01160	[]	+		+	IR	2	(+48[1]=[2]=[3])-([4])-([5])-([6]-46)
AT1G01160	[]	+			IR	3	(-11[1]=[2]=[3]=[4])-([5])-([6]-50)
AT1G01170	[]			+	altD-altA	2	(-20[1])-(-1[2]-5)-([3]-34)
AT1G01170	[]			+	altD-altA	2	(-14[1])-(-6[2]+1)-([3]-61)
AT1G01170	[]			+	altD-altA	2	(+8[1])-(-6[2]-1)-([3]-61)
AT1G01170	[]			+	altD-altA	2	(-16[1])-(-6[2]-3)-([3]-61)
AT1G01170	[]			+	altD-altA	2	(-25[1])-(-6[2]-5)-([3]-60)
AT1G01170	[AT1G01170.1]	+	+	+		0	(-2[1])-([2])-([3]+43)
AT1G01170	[]			+	altD	1	(-14[1])-([2]+1)-([3]-87)
AT1G01170	[]			+	altD	1	(-2[1])-([2]+4)-([3]+152)
AT1G01170	[]			+	altD	1	(+68[1])-([2]-1)-([3])
AT1G01170	[]			+	altD	1	(-6[1])-([2]-2)-([3]-83)
AT1G01170	[]			+	altD	1	(+1[1])-([2]-3)-([3]-35)
AT1G01170	[]			+	altD	1	(-10[1])-([2]-6)-([3]-57)
AT1G01170	[]			+	altD	1	(-2[1])-([2]-7)-([3]-28)
AT1G01170	[]			+	altD-altA	3	(-9[1]+6)-(-6[2]+4)-([3]-15)
AT1G01170	[]			+	altD-altA	3	(-25[1]+6)-(-6[2]-7)-([3]-61)
AT1G01170	[]			+	altD-altA	4	(-14[1]-14)-(+6[2]+4)-(-7[3]-9)
AT1G01170	[]			+	IR-altD-altA	3	(-24[1]=[2]+4)-(-7[3]-61)
AT1G01170	[]			+	altD-altA-altTSE	3	[1]-(+2[2]+4)-(-7[3]-12)
AT1G01180	[AT1G01180.1]	+		+		0	(+58[1]+82)
AT1G01190	[AT1G01190.1]	+				0	(+84[1])-([2]+59)
AT1G01200	[]	+			altTSE	1	(88365 88273)-(-61[1])-([2]-3)
AT1G01200	[]	+			IR-altTSE	2	(88482 88445)-(-61[1]=[2]-55)
AT1G01200	[AT1G01200.1]	+				0	(+216[1])-([2]+31)
AT1G01210	[]			+	altA	1	(+2[1])-([2])-(-1[3]+870)
AT1G01210	[AT1G01210.1]	+	+	+		0	(+17[1])-([2])-([3]+869)
AT1G01210	[]			+	altD-altA	2	(-31[1]-1)-([2])-(-1[3]+1)
AT1G01220	[AT1G01220.1]	+	+			0	(+5[1])-([2])-([3])-([4])-([5])-([6])-([7])-([8]+48)
AT1G01220	[]		+		altD	1	(-4[1])-([2]+19)-([3])-([4])-([5])-([6])-([7])-([8])
AT1G01220	[]		+		altTSE	1	[1]-(+56[2])-([3])-([4])-([5])-([6])-([7])-([8]+6)
AT1G01225	[AT1G01225.1]	+		+		0	(-18[1])-([2]+35)
AT1G01225	[]			+	altD	1	(-22[1]-39)-([2]-131)
AT1G01225	[]	+			IR	1	(-33[1]=[2]+7)
AT1G01230	[AT1G01230.1]	+	+	+		0	(+9[1])-([2])-([3])
AT1G01230	[]			+	altD	1	(-18[1])-([2]-1)-([3]-25)
AT1G01230	[]	+			IR	1	(-16[1])-([2]=[3]-37)
AT1G01230	[]			+	altD-altA	2	(+12[1]+14)-(-14[2])-([3]-44)
AT1G01240	[AT1G01240.1]	+	+	+		0	(+15[1])-([2]+63)
AT1G01240	[AT1G01240.2]	+			altD	1	(+2[1]+189)-([2]-1)
AT1G01240	[AT1G01240.3]	+		+	IR	1	(+15[1]=[2]+8)
AT1G01240	[AT1G01240.2]	+		+	altTSE	1	[1]-(100059 100220)-([2])
AT1G01240	[AT1G01240.3]	+		+	altTSE	1	[1]-(+88[2]+7)
AT1G01250	[AT1G01250.1]			+		0	(-6[1]+13)
AT1G01260	[]			+	crypticI	1	(-1[1 297)-(381]-84)
AT1G01260	[AT1G01260.3]	+	+		crypticI	1	(+3[1 298)-(374]-9)
AT1G01260	[AT1G01260.2]	+		+	crypticI	1	(-51[1 298)-(381]+30)
AT1G01260	[AT1G01260.1]	+	+			0	(+3[1]+37)
AT1G01290	[]			+	altD-crypticI-altTEE	3	(+21[1])-([2 147)-(232]-210)-([2^1]+49)
AT1G01290	[]	+			crypticI	1	(-5[1])-([2 720)-(863]+217)-[2^1]
AT1G01290	[AT1G01290.2]	+		+	altD-altTEE	2	(+25[1])-([2]-210)-([2^1]+232)
AT1G01290	[AT1G01290.1]	+		+		0	(+70[1])-([2]+348)-[2^1]
AT1G01290	[]			+	altD-altTEE	3	([1]-1)-([2]-210)-([2^1]+103)
AT1G01300	[AT1G01300.1]	+	+	+		0	(-11[1]+10)
AT1G01340	[AT1G01340.2]	+	+			0	(+27[1])-([2])-([3])-([4])-([5])-([6])-([7])-([8])-([9]+20)
AT1G01340	[]	+			ES	1	(+29[1])-[2]-([3])-([4])-([5])-([6])-([7])-([8])-([9]+63)
AT1G01340	[]	+			altTSE	1	[1]-(+221[2])-([3])-([4])-([5])-([6])-([7])-([8])-([9]+19)
AT1G01350	[AT1G01350.1]	+	+			0	(-16[1])-([2])-([3])-([4]-13)
AT1G01350	[]	+			IR	1	(-34[1])-([2])-([3]=[4]-13)
AT1G01350	[]			+	altD	1	(-33[1]-1)-([2])-([3])-([4]-100)
AT1G01360	[AT1G01360.1]	+		+		0	(+20[1])-([2])-([3]+111)
AT1G01360	[]			+	altD	1	(-88[1]-1)-([2])-([3]-21)
AT1G01370	[]			+	IR-altA-ES	3	(-84[1]=[2])-([3])-([4])-[5]-(+30[6])-([7])-([8])-([9])-([10]-39)
AT1G01370	[AT1G01370.2]	+			altTSE	1	[1]-(+50[2])-([3])-([4])-([5])-([6])-([7])-([8])-([9])-([10]+14)
AT1G01370	[]			+	altA-ES-altTSE	3	[1]-(+24[2])-([3])-([4])-[5]-(+30[6])-([7])-([8])-([9])-([10]-52)
AT1G01380	[]			+	altA	1	(-13[1])-(-2[2])-([3]-6)
AT1G01390	[AT1G01390.1]	+	+	+		0	(+95[1]+126)
AT1G01420	[AT1G01420.1]	+	+	+		0	(+61[1]+139)
AT1G01430	[]			+	altA	1	(-25[1])-([2])-(-1[3]-12)
AT1G01430	[]			+	altA	1	(-44[1])-([2])-(-4[3]-10)
AT1G01430	[AT1G01430.1]	+	+	+		0	(+24[1])-([2])-([3]+76)
AT1G01430	[]			+	altD	1	(-44[1]-26)-([2])-([3]-12)
AT1G01430	[]			+	altD	1	(-3[1]-3)-([2])-([3]+75)
AT1G01430	[]			+	IR	1	(+14[1]=[2])-([3]-13)
AT1G01430	[]	+			IR	2	(-41[1]=[2]=[3]+71)
AT1G01440	[AT1G01440.1]	+	+	+		0	(+206[1])-([2])-([3])-([4])-([5]+245)
AT1G01448	[]	+	+		crypticI	1	(+18[1])-([2])-([3])-([4])-([5 207)-(320]+77)
AT1G01448	[]	+			crypticI	1	(+21[1])-([2])-([3])-([4])-([5 207)-(534]+92)
AT1G01448	[AT1G01448.1]	+				0	(+69[1])-([2])-([3])-([4])-([5]+50)
AT1G01448	[]	+			IR	1	(+17[1])-([2])-([3]=[4])-([5]+50)
AT1G01448	[]	+			altD-crypticI	2	(+17[1])-([2]+32)-([3])-([4])-([5 207)-(534]+49)
AT1G01448	[]		+		altD	1	(+18[1])-([2]+32)-([3])-([4])-([5]+4)
AT1G01448	[]	+			IR	2	(+18[1])-([2]=[3])-([4]=[5]+48)
AT1G01448	[]	+			IR	2	(+17[1]=[2])-([3])-([4]=[5]+50)
AT1G01448	[AT1G01448.1]	+			altTSE	1	[1]-(-161[2])-([3])-([4])-([5]+50)
AT1G01470	[]			+	altA	1	(-66[1])-(-4[2]-42)
AT1G01470	[AT1G01470.1]	+	+	+		0	(-5[1])-([2]+83)
AT1G01470	[]			+	altD-altA	2	(-70[1]+7)-(+2[2]-49)
AT1G01470	[]			+	altD-altA	2	(-7[1]-1)-(-2[2]-43)
AT1G01470	[]			+	altD	1	(-66[1]-2)-([2]-43)
AT1G01470	[]			+	IR	1	(-12[1]=[2]-57)
AT1G01480	[AT1G01480.1]	+	+			0	(+13[1])-([2])-([3])-([4]-3)
AT1G01480	[]	+			IR	1	(+10[1])-([2])-([3]=[4]-22)
AT1G01490	[]			+	crypticI	1	(-108[1 187)-(218])-([2])-([3]+74)
AT1G01490	[]			+	altA-crypticI	2	(-2[1 194)-(215])-([2])-(-1[3]-193)
AT1G01490	[]			+	crypticI	1	([1 195)-(218])-([2])-([3]-6)
AT1G01490	[]			+	crypticI	1	(-2[1 197)-(218])-([2])-([3]-35)
AT1G01490	[AT1G01490.1]	+		+		0	([1])-([2])-([3]+79)
AT1G01490	[]	+			IR	1	(-187[1])-([2]=[3]-33)
AT1G01500	[AT1G01500.1]	+	+	+		0	([1])-([2]+26)
AT1G01510	[]			+	altA	2	([1])-([2])-(-6[3])-([4])-([5])-([6])-(-2[7]-38)
AT1G01510	[AT1G01510.1]		+	+		0	(+37[1])-([2])-([3])-([4])-([5])-([6])-([7]+102)
AT1G01510	[]			+	altD	2	(+49[1]-1)-([2]-1)-([3])-([4])-([5])-([6])-([7]+78)
AT1G01520	[AT1G01520.1]	+		+		0	(+56[1])-([2])-([3])-([4])-([5])-([6])-([7])-([8]+319)
AT1G01520	[]			+	altD	1	(+56[1])-([2])-([3])-([4]-3)-([5])-([6])-([7])-([8]+203)
AT1G01540	[AT1G01540.2]	+	+	+		0	(+34[1])-([2])-([3])-([4])-([5])-([6])-([7]+31)
AT1G01540	[]			+	altD-altA	2	(+8[1])-([2])-([3])-([4]-29)-(-14[5])-([6])-([7]-169)
AT1G01540	[]			+	altD	1	(-10[1]-2)-([2])-([3])-([4])-([5])-([6])-([7]-28)
AT1G01550	[]			+	altA	1	(-50[1])-(-13[2])-([3]-32)
AT1G01550	[]			+	altA	2	(-83[1])-(-1[2])-(-1[3]-20)
AT1G01550	[]			+	altA	1	(-45[1])-(-1[2])-([3]-20)
AT1G01550	[AT1G01550.1]	+	+	+		0	(+10[1])-([2])-([3]-20)
AT1G01550	[]	+		+	ES	1	(-12[1])-[2]-([3]-49)
AT1G01550	[]			+	altD-altA-ES	3	(-1[1]+25)-[2]-(-7[3]-62)
AT1G01550	[]			+	altD	1	(-52[1]-1)-([2])-([3]-20)
AT1G01550	[AT1G01550.2]			+	IR	1	([1]=[2])-([3]-55)
AT1G01550	[]		+		IR	2	(-18[1]=[2]=[3]-21)
AT1G01550	[]			+	altA-altTSE	2	[1]-(+1[2])-(-1[3]-22)
AT1G01550	[]			+	crypticI-altTSE	2	[1]-(+83[2])-([3 867)-(931]-20)
AT1G01550	[AT1G01550.2]	+	+	+	altTSE	1	[1]-(+112[2])-([3]-8)
AT1G01550	[]	+		+	altTSE	1	[1]-[2]-(+99[3]-10)
AT1G01570	[AT1G01570.1]	+				0	(+184[1])-([2])-([3]+109)
AT1G01600	[AT1G01600.1]	+	+	+		0	(-9[1])-([2]-98)
AT1G01610	[]			+	altA	2	(-52[1])-(-2[2])-(-1[3])-([4]-82)
AT1G01610	[]			+	altA	2	(-34[1])-(-2[2])-(-4[3])-([4]-65)
AT1G01610	[]			+	altA	1	(-42[1])-(-2[2])-([3])-([4]-122)
AT1G01610	[]			+	altA	1	(-32[1])-([2])-(-4[3])-([4]-85)
AT1G01610	[]			+	crypticI	1	(-25[1])-([2])-([3])-([4 201)-(231]-102)
AT1G01610	[AT1G01610.1]	+	+	+		0	([1])-([2])-([3])-([4]-65)
AT1G01610	[]			+	altD	1	(-42[1])-([2]-13)-([3])-([4]-114)
AT1G01610	[]			+	altD	1	(-37[1])-([2]-6)-([3])-([4]-75)
AT1G01610	[]			+	altD-altA	2	(+17[1]-11)-([2])-(-1[3])-([4]-102)
AT1G01610	[]			+	altD-altA	2	(-65[1]-11)-([2])-(-4[3])-([4]-66)
AT1G01620	[]			+	altA	1	(-68[1])-(-1[2])-([3])-([4]-149)
AT1G01620	[]			+	altA	1	(-77[1])-([2])-(-1[3])-([4]-177)
AT1G01620	[AT1G01620.1]		+	+		0	(+68[1])-([2])-([3])-([4]-77)
AT1G01620	[]			+	altD	1	(-21[1])-([2])-([3]-1)-([4]-133)
AT1G01620	[]			+	altD	1	(-63[1])-([2])-([3]-2)-([4]-125)
AT1G01620	[]			+	altD	1	(-65[1])-([2])-([3]-3)-([4]-75)
AT1G01620	[]			+	altD	1	(-65[1])-([2])-([3]-6)-([4]-153)
AT1G01620	[]			+	altD	1	(-19[1])-([2]-1)-([3])-([4]-98)
AT1G01620	[]			+	altD-altA	3	(-65[1])-([2]-4)-([3]+4)-(-34[4]-149)
AT1G01620	[]			+	altD	1	(-68[1])-([2]-6)-([3])-([4]-155)
AT1G01620	[]			+	altD	2	(-73[1])-([2]-6)-([3]+4)-([4]-151)
AT1G01620	[]			+	altD	1	(-65[1]-2)-([2])-([3])-([4]-152)
AT1G01630	[]			+	altA	1	(-167[1])-(-2[2])-([3])-([4])-([5]-20)
AT1G01630	[]			+	altA	1	(-33[1])-(-3[2])-([3])-([4])-([5]-39)
AT1G01630	[]			+	altD-altA-ES	3	(-152[1])-(-3[2])-([3]+74)-[4]-([5]-74)
AT1G01630	[AT1G01630.1]	+		+		0	(+140[1])-([2])-([3])-([4])-([5]-16)
AT1G01630	[]			+	altD-altA	2	(-81[1]-1)-(-1[2])-([3])-([4])-([5]-10)
AT1G01640	[]			+	altA	1	(+56[1])-[1^1]-(-20[2])-([3]-41)
AT1G01640	[AT1G01640.1]	+				0	(-5[1])-[1^1]-([2])-([3]+27)
AT1G01640	[]			+	altD-altTSE	2	[1]-(+31[1^1]-2)-([2])-([3]+4)
AT1G01650	[]			+	altD-altA-crypticI-ES	5	(-18[1 45)-(67])-([2])-([3])-([4])-(-11[5])-(-10[6]+16)-[7]-([8])-([9])-([10])-([11])-([12])-([13])-([14]-174)
AT1G01650	[]			+	altD-altA-ES	3	(-144[1])-([2])-(-41[3])-([4])-([5])-([6]+16)-[7]-([8])-([9])-([10])-([11])-([12])-([13])-([14]-158)
AT1G01650	[]	+			IR-altA	3	(-72[1])-([2])-(-7[3])-([4])-(-11[5])-([6])-([7])-([8])-([9])-([10]=[11])-([12])-([13])-([14]-178)
AT1G01650	[]	+			IR-altA	2	(-77[1])-([2])-([3])-([4])-(-11[5])-([6])-([7])-([8]=[9])-([10])-([11])-([12])-([13])-([14]-256)
AT1G01650	[AT1G01650.1]	+	+			0	(-17[1])-([2])-([3])-([4])-([5])-([6])-([7])-([8])-([9])-([10])-([11])-([12])-([13])-([14]-83)
AT1G01650	[]			+	altD-ES	3	(-65[1])-([2])-([3])-([4])-([5])-([6]+16)-[7]-([8])-([9])-([10]-3)-([11])-([12])-([13])-([14]-230)
AT1G01650	[]			+	altD-ES	3	(-53[1])-([2])-([3])-([4])-([5])-([6]+16)-[7]-([8]-1)-([9])-([10])-([11])-([12])-([13])-([14]-144)
AT1G01650	[]			+	altD	1	(-83[1])-([2])-([3])-([4])-([5])-([6]-6)-([7])-([8])-([9])-([10])-([11])-([12])-([13])-([14]-252)
AT1G01690	[AT1G01690.1]	+				0	([1])-([2])-([3])-([4])-([5])-([6])-([7])-([8])-([9])-([10])-([11])-([12])-([13])-([14])
AT1G01690	[]			+	altD-altA-ES	3	(-37[1])-([2])-([3])-([4])-([5])-([6])-([7])-([8])-([9])-([10]+20)-[11]-(+30[12])-([13])-([14]-63)
AT1G01700	[AT1G01700.1]	+				0	(+28[1])-([2])-([3])-([4])-([5])-([6])-([7]+161)
AT1G01710	[]	+			IR-casseteE-crypticI	4	(-68[1])-([2]=[3])-([4])-([5])-([6])-([7])-([8])-([9])-([10])-([11])-([12])-([13])-([14])-([15])-([16])-([17 89)-(312])-(266927 267019)-([18]=[19]+7)
AT1G01710	[]			+	IR-altD-crypticI	6	(-83[1]=[2])-([3]-1)-([4])-([5])-([6])-([7])-([8])-([9])-([10])-([11]-5)-([12])-([13]+4)-([14])-([15])-([16])-([17 89)-(582])-([18]=[19]-19)
AT1G01720	[]			+	altA	1	(-7[1])-(-6[2])-([3]-38)
AT1G01720	[AT1G01720.1]	+	+	+		0	([1])-([2])-([3]+60)
AT1G01720	[]	+			IR	1	([1]=[2])-([3]-58)
AT1G01725	[AT1G01725.1]	+		+		0	(+8[1])-([2]+30)
AT1G01730	[]			+	altA	1	(-26[1])-(-3[2])-([3]-51)
AT1G01730	[]			+	crypticI	1	(-43[1])-([2])-([3 97)-(118]-67)
AT1G01730	[]			+	crypticI	1	(-48[1])-([2])-([3 98)-(119]-67)
AT1G01730	[AT1G01730.1]	+	+	+		0	(+10[1])-([2])-([3]-44)
AT1G01730	[]			+	altD	1	(-20[1])-([2]-1)-([3]-67)
AT1G01730	[]			+	altD	1	(+34[1]-1)-([2])-([3]-73)
AT1G01730	[]			+	altD	1	(-20[1]-9)-([2])-([3]-65)
AT1G01730	[]			+	IR	1	(-12[1]=[2])-([3]-59)
AT1G01730	[]			+	IR	2	(-43[1]=[2]=[3]-67)
AT1G01740	[]			+	altD-altA	3	(+226[1])-(+40[2]-4)-([3])-([4])-([5])-([6])-([7])-([8])-(-24[9])-([10]+171)
AT1G01760	[]			+	IR-altD-altA	4	(-41[1])-([2])-([3])-([4])-([5])-(-16[6]-3)-([7])-([8]-17)-([9]=[10]+574)
AT1G01760	[]	+			altA	1	(+19[1])-([2])-([3])-([4])-([5])-([6])-([7])-([8])-([9])-(+10[10]+139)
AT1G01760	[AT1G01760.1]	+				0	([1])-([2])-([3])-([4])-([5])-([6])-([7])-([8])-([9])-([10]-4)
AT1G01760	[]	+			altD-altTEE	2	(+55[1])-([2])-([3])-([4])-([5])-([6])-([7])-([8]+83)-([9]+10)-[10]
AT1G01770	[AT1G01770.1]		+			0	(-22[1])-([2])-([3])-([4])-([5])-([6])-([7])-([8])-([9])-([10])-([11])-([12])-([13])-([14])-([15])-([16]-11)
AT1G01770	[]	+			altTEE	1	(+11[1])-([2])-([3])-([4])-([5])-([6])-([7])-([8])-([9])-([10])-([11])-([12])-([13])-([14]+135)-[15]-[16]
AT1G01770	[]		+		altD-altA	2	([1])-([2])-([3])-([4])-([5])-([6])-([7])-([8])-([9])-([10]+108)-(-74[11])-([12])-([13])-([14])-([15])-([16]-11)
AT1G01770	[]	+			IR-crypticI	2	(-22[1])-([2])-([3])-([4])-([5])-([6])-([7])-([8])-([9])-([10]=[11])-([12])-([13])-([14 206)-(292])-([15])-([16]-15)
AT1G01770	[]	+			IR	1	(-22[1])-([2])-([3])-([4])-([5])-([6])-([7])-([8])-([9])-([10]=[11])-([12])-([13])-([14])-([15])-([16]-15)
AT1G01770	[]	+			IR	2	(-155[1])-([2])-([3])-([4])-([5])-([6]=[7])-([8])-([9])-([10]=[11])-([12])-([13])-([14])-([15])-([16]-11)
AT1G01780	[]	+			crypticI	1	(+262[1 5)-(88])-([2])-([3])-([4])-([5]+19)
AT1G01780	[AT1G01780.1]	+		+		0	(+7[1])-([2])-([3])-([4])-([5]+20)
AT1G01780	[]	+			IR	1	(+4[1]=[2])-([3])-([4])-([5]-42)
AT1G01790	[AT1G01790.1]		+			0	(+113[1])-([2])-([3])-([4])-([5])-([6])-([7])-([8])-([9])-([10])-([11])-([12])-([13])-([14])-([15])-([16])-([17])-([18])-([19])-([20])-([21]+40)
AT1G01790	[AT1G01790.1]		+		altTSE	1	[1]-(-205[2])-([3])-([4])-([5])-([6])-([7])-([8])-([9])-([10])-([11])-([12])-([13])-([14])-([15])-([16])-([17])-([18])-([19])-([20])-([21]-27)
AT1G01800	[AT1G01800.1]	+	+	+		0	(+104[1])-([2])-([3])-([4])-([5]+55)
AT1G01800	[]			+	altD	1	(-11[1])-([2]+1)-([3])-([4])-([5]-56)
AT1G01800	[AT1G01800.2]			+	altD	1	(-11[1])-([2]+4)-([3])-([4])-([5]-41)
AT1G01800	[]	+			IR	1	(-23[1]=[2])-([3])-([4])-([5]-27)
AT1G01800	[]			+	IR-altD	2	(-36[1]=[2]+1)-([3])-([4])-([5]-28)
AT1G01800	[]			+	altTSE	1	[1]-(+2[2])-([3])-([4])-([5]+4)
AT1G01800	[]			+	altD-altA-altTSE	3	[1]-(+2[2]+4)-(-2[3])-([4])-([5]-36)
AT1G01800	[]			+	altD-altA-altTSE	3	[1]-(+6[2]+4)-(-3[3])-([4])-([5]-139)
AT1G01800	[]			+	altD-altTSE	2	[1]-(+2[2]+4)-([3])-([4])-([5]-28)
AT1G01800	[]			+	altD-altA-ES-altTSE	4	[1]-(-6[2]+4)-[3]-(+52[4])-([5]-33)
AT1G01820	[]	+			altA	1	(+65[1])-(-63[2])-([3])-([4])-([5])-([6])-([7])-([8]-64)
AT1G01820	[]			+	altA	1	(+12[1])-([2])-([3])-([4])-([5])-([6])-(+3[7])-([8]-21)
AT1G01820	[]			+	altA	1	(-11[1])-([2])-([3])-([4])-([5])-([6])-([7])-(-1[8]-86)
AT1G01820	[]			+	altA	1	(+16[1])-([2])-([3])-([4])-([5])-([6])-([7])-(-2[8]-18)
AT1G01820	[AT1G01820.1]	+	+	+		0	(+133[1])-([2])-([3])-([4])-([5])-([6])-([7])-([8]+16)
AT1G01820	[]			+	altD	1	(-11[1])-([2])-([3])-([4])-([5]-6)-([6])-([7])-([8]-12)
AT1G01820	[]			+	altD	1	([1])-([2]-11)-([3])-([4])-([5])-([6])-([7])-([8])
AT1G01820	[]			+	altD-altA-ES	5	(-11[1])-[2]-[3]-([4])-([5]+4)-[6]-(+3[7])-([8]-61)
AT1G01820	[]			+	altD	1	(-22[1]-2)-([2])-([3])-([4])-([5])-([6])-([7])-([8]-6)
AT1G01820	[]			+	altD	2	(+11[1]-3)-([2])-([3])-([4])-([5]-3)-([6])-([7])-([8]-60)
AT1G01820	[]			+	altD-altA	3	(-14[1]-6)-(-6[2])-([3])-([4])-([5]-3)-([6])-([7])-([8])
AT1G01820	[]			+	altD	1	(-29[1]-6)-([2])-([3])-([4])-([5])-([6])-([7])-([8]-59)
AT1G01820	[]			+	altD-ES	4	(+112[1]-6)-([2]+4)-([3])-([4]+67)-[5]-([6])-([7])-([8]+8)
AT1G01820	[]	+		+	altTSE	1	[1]-(+8[2])-([3])-([4])-([5])-([6])-([7])-([8]+9)
AT1G01820	[]			+	altD-altA-ES-altTSE	4	[1]-(-5[2])-([3])-[4]-(+46[5]-6)-([6])-([7])-([8]-63)
AT1G01830	[]		+		altA-casseteE-altTSE	3	(-172[0^1])-(301676 301673)-([0^2])-(-20[1])-([2])-([3]-13)
AT1G01830	[AT1G01830.3]	+	+		altA-altTSE	2	(-16[0^1])-([0^2])-(-20[1])-([2])-([3]-67)
AT1G01830	[AT1G01830.2]	+	+			0	[0^1]-[0^2]-(+15[1])-([2])-([3]-13)
AT1G01830	[AT1G01830.1]		+		altTSE	1	[0^1]-[0^2]-[1]-(+2[2])-([3]-67)
AT1G01840	[AT1G01840.1]			+		0	(-4[1]-95)
AT1G01860	[AT1G01860.1]	+				0	(+53[1])-([2])-([3])-([4])-([5])-([6])-([7])-([8])-([9]+3)
AT1G01860	[]	+			IR	1	(-59[1])-([2])-([3])-([4])-([5])-([6])-([7])-([8]=[9]-20)
AT1G01860	[]	+			IR	2	(-15[1])-([2])-([3])-([4])-([5]=[6])-([7])-([8]=[9]-2)
AT1G01860	[]	+			altD	1	([1])-([2])-([3]+21)-([4])-([5])-([6])-([7])-([8])-([9]+25)
AT1G01860	[]			+	altD-altA	4	(-5[1])-([2])-([3]-2)-([4])-([5])-([6])-([7]-7)-([8]-1)-(-2[9]-10)
AT1G01860	[]	+			IR-altA	2	(-2[1]=[2])-([3])-([4])-(-10[5])-([6])-([7])-([8])-([9]-2)
AT1G01860	[]			+	IR-altD-altA	3	(-12[1]=[2])-([3])-([4])-(-10[5])-([6])-([7]-2)-([8])-([9]-15)
AT1G01880	[AT1G01880.1]	+				0	(+17[1])-([2])-([3])-([4])-([5])-([6])-([7]-2)
AT1G01900	[AT1G01900.1]		+			0	(+10[1])-([2])
AT1G01910	[]			+	altA-altTEE	3	(-2[1])-(-3[2])-([3])-([4])-([5])-([6])-(-1[7]+59)-[8]
AT1G01910	[]			+	IR-altA	2	(-2[1])-(-3[2])-([3])-([4])-([5])-([6])-([7]=[8]-63)
AT1G01910	[AT1G01910.4]	+			altA	1	([1])-([2])-([3])-([4])-([5])-([6])-([7])-(+34[8]+27)
AT1G01910	[AT1G01910.1]	+		+		0	(-1[1])-([2])-([3])-([4])-([5])-([6])-([7])-([8]+51)
AT1G01910	[AT1G01910.2]	+	+	+	IR	1	(+75[1])-([2])-([3])-([4])-([5])-([6])-([7]=[8]-16)
AT1G01910	[AT1G01910.2]	+	+		altTEE	1	(+18[1])-([2])-([3])-([4])-([5])-([6])-([7]+145)-[8]
AT1G01910	[]			+	IR-altD-altA	3	(-104[1])-([2])-([3]+1)-([4])-([5])-(-1[6])-([7]=[8]-48)
AT1G01910	[]			+	IR-altD	2	(-6[1])-([2])-([3]+4)-([4])-([5])-([6])-([7]=[8]-43)
AT1G01910	[]			+	altD-altTEE	2	(-2[1])-([2])-([3]+4)-([4])-([5])-([6])-([7]+135)-[8]
AT1G01910	[]			+	altD-altTEE	2	(-2[1])-([2]-1)-([3])-([4])-([5])-([6])-([7]+135)-[8]
AT1G01910	[]			+	IR-altD	2	(+59[1]-2)-([2])-([3])-([4])-([5])-([6])-([7]=[8]-43)
AT1G01920	[]			+	altD-altA-ES	6	(+11[1])-([2])-([3])-(-1[4])-([5])-[6]-(+29[7]-17)-(+8[8])-([9])-([10])-([11])-(-66[12])-([13])-([14])-([15])-([16]-5)
AT1G01920	[AT1G01920.2]	+	+		altD-altA	3	(+65[1])-([2])-([3])-([4])-([5])-([6])-([7]-17)-(+8[8])-([9])-([10])-([11])-(-66[12])-([13])-([14])-([15])-([16]+11)
AT1G01920	[]	+			IR-altD	4	(-20[1])-([2])-([3])-([4])-([5])-([6])-([7]-17)-([8])-([9])-([10])-([11]=[12]=[13]=[14])-([15])-([16]-22)
AT1G01920	[]	+			IR-altD-altA-altTSE	7	[1]-[2]-[3]-(+48[4])-([5])-([6])-([7]-17)-(+8[8])-(+5[9]=[10])-([11]=[12])-([13]=[14])-([15])-([16]-7)
AT1G01930	[AT1G01930.1]	+	+			0	(+11[1])-([2])-([3])-([4])-([5])-([6])-([7])
AT1G01940	[AT1G01940.1]	+		+		0	([1])-([2])-([3])-([4])-([5])
AT1G01940	[]			+	altD	1	(-48[1]+18)-([2])-([3])-([4])-([5])
AT1G01940	[]			+	altTSE	1	[1]-(+1[2])-([3])-([4])-([5])
AT1G01950	[AT1G01950.1]		+		altA-ES	2	(-10[1])-([2])-([3])-([4])-([5])-([6])-([7])-([8])-([9])-([10])-([11])-([12])-[13]-(-14[14])-([15])-([16])-([17])-([18])-([19])-([20]-111)
AT1G01960	[AT1G01960.1]		+			0	(+268[1])-([2])-([3])-([4])-([5])-([6])-([7])-([8])-([9])-([10])-([11]+1)
AT1G01970	[AT1G01970.1]	+	+	+		0	(+34[1])-([2]+9)
AT1G01970	[]			+	IR	1	(-80[1]=[2]-10)
AT1G01990	[]	+			crypticI	1	(+2[1 286)-(365]-118)
AT1G01990	[AT1G01990.1]	+	+	+		0	(+16[1]+294)
AT1G02000	[AT1G02000.1]	+	+	+		0	(+23[1]+96)
AT1G02010	[AT1G02010.1]	+				0	(-47[1])-([2])-([3])-([4])-([5])-([6])-([7])-([8])-([9])-([10])-([11])-([12])-([13])-([14])-([15])-([16])-([17])-([18])-([19])-([20])-([21]+61)
AT1G02010	[]	+			IR	1	(-53[1])-([2])-([3])-([4])-([5])-([6])-([7])-([8]=[9])-([10])-([11])-([12])-([13])-([14])-([15])-([16])-([17])-([18])-([19])-([20])-([21]+2)
AT1G02010	[]	+			IR	1	(-22[1])-([2])-([3])-([4]=[5])-([6])-([7])-([8])-([9])-([10])-([11])-([12])-([13])-([14])-([15])-([16])-([17])-([18])-([19])-([20])-([21]+40)
AT1G02010	[]	+			altTSE	1	[1]-[2]-[3]-[4]-[5]-(+2[6])-([7])-([8])-([9])-([10])-([11])-([12])-([13])-([14])-([15])-([16])-([17])-([18])-([19])-([20])-([21]+23)
AT1G02020	[]	+			crypticI	1	(-130[1 756)-(848 1347)-(1457])-([2]-62)
AT1G02020	[]	+	+		crypticI	1	(-159[1 756)-(848])-([2]-60)
AT1G02020	[AT1G02020.1]	+	+			0	(-145[1])-([2]-18)
AT1G02050	[]	+			altTSE	1	(360988 360892)-(360769 360723)-(-75[1])-([2]+31)
AT1G02065	[AT1G02065.1]			+		0	(-419[1])-([2])-([3]+8)
AT1G02090	[]			+	altD-altA	2	(+3[1])-([2])-([3])-(-1[4])-([5]+2)-([6])-([7])-([8])-([9]-48)
AT1G02090	[AT1G02090.2]	+		+	altA	1	(+13[1])-([2])-([3])-([4])-([5])-([6])-([7])-(-17[8])-([9]-19)
AT1G02090	[AT1G02090.1]	+	+	+		0	(+14[1])-([2])-([3])-([4])-([5])-([6])-([7])-([8])-([9]+71)
AT1G02090	[]			+	altD-altA	2	(-15[1])-([2])-([3])-([4])-([5])-([6])-([7]-4)-([8])-(-3[9]-128)
AT1G02090	[]			+	altA-altTSE	3	[1]-(-20[2])-([3])-([4])-([5])-([6])-([7])-(-17[8])-(-3[9]-10)
AT1G02090	[AT1G02090.1]	+		+	altTSE	1	[1]-(-1[2])-([3])-([4])-([5])-([6])-([7])-([8])-([9]-23)
AT1G02100	[]	+			altA	2	(+7[1])-(-16[2])-([3])-([4])-([5])-(-23[6])-([7])-([8])-([9])-([10])-([11])-([12])-([13]+15)
AT1G02100	[]	+			IR-altA	2	(+7[1])-(-16[2])-([3])-([4])-([5])-([6])-([7])-([8])-([9])-([10])-([11])-([12]=[13]-20)
AT1G02100	[]	+			IR-altD-altA	4	(+8[1])-([2])-(+33[3])-([4])-([5])-(-23[6])-([7])-([8])-([9])-([10]+98)-([11])-([12]=[13]+13)
AT1G02100	[]	+			altA	1	(+8[1])-([2])-([3])-([4])-([5])-(-23[6])-([7])-([8])-([9])-([10])-([11])-([12])-([13]+3)
AT1G02100	[]	+			altD-altA	2	(+8[1])-([2])-([3])-([4])-([5])-(-23[6])-([7])-([8])-([9])-([10]+98)-([11])-([12])-([13]+42)
AT1G02100	[AT1G02100.3]	+	+			0	(+8[1])-([2])-([3])-([4])-([5])-([6])-([7])-([8])-([9])-([10])-([11])-([12])-([13]+61)
AT1G02100	[AT1G02100.1]	+			IR	1	(+13[1])-([2])-([3])-([4])-([5])-([6])-([7])-([8])-([9])-([10])-([11])-([12]=[13]+79)
AT1G02100	[]			+	altD-ES	3	(-1[1])-([2])-([3])-([4])-([5])-([6])-([7])-([8]-2)-([9])-([10]+36)-[11]-([12])-([13]-25)
AT1G02100	[]	+			IR	1	(+7[1])-([2])-([3])-([4])-([5]=[6])-([7])-([8])-([9])-([10])-([11])-([12])-([13]-14)
AT1G02100	[]	+	+		IR	2	(+13[1])-([2])-([3])-([4])-([5]=[6])-([7])-([8])-([9])-([10])-([11])-([12]=[13]+11)
AT1G02100	[]	+			IR-altD	3	(+4[1])-([2])-([3])-([4])-([5]=[6])-([7])-([8])-([9])-([10])-([11]-1)-([12]=[13]-33)
AT1G02100	[]			+	altD	2	(-8[1])-([2]-1)-([3])-([4])-([5])-([6])-([7])-([8])-([9])-([10]-2)-([11])-([12])-([13]+56)
AT1G02100	[]	+			IR	5	(+7[1]=[2]=[3])-([4])-([5]=[6])-([7])-([8])-([9])-([10]=[11]=[12])-([13]+13)
AT1G02110	[AT1G02110.1]		+	+		0	(+54[1])-([2])-([3])-([4]+46)
AT1G02120	[]			+	altA	2	(-20[1])-([2])-([3])-([4])-(-1[5])-([6])-([7])-([8])-([9])-([10])-([11])-([12])-([13])-(-3[14])-([15])-([16])-([17])-([18]+28)
AT1G02120	[]			+	altD-altA	2	([1])-([2])-([3])-([4])-(-1[5])-([6])-([7])-([8])-([9])-([10])-([11])-([12])-([13])-([14])-([15])-([16]+4)-([17])-([18]+8)
AT1G02120	[]	+			casseteE	1	(+122[1])-([2])-([3])-([4])-([5])-([6])-([7])-([8])-(397250 397356)-([9])-([10])-([11])-([12])-([13])-([14])-([15])-([16])-([17])-([18]+38)
AT1G02120	[]		+		altA	1	(+55[1])-([2])-([3])-([4])-([5])-([6])-([7])-([8])-([9])-(+13[10])-([11])-([12])-([13])-([14])-([15])-([16])-([17])-([18]+22)
AT1G02120	[AT1G02120.1]	+	+			0	(+86[1])-([2])-([3])-([4])-([5])-([6])-([7])-([8])-([9])-([10])-([11])-([12])-([13])-([14])-([15])-([16])-([17])-([18]+44)
AT1G02120	[]	+			IR	1	(+63[1])-([2])-([3])-([4])-([5])-([6])-([7])-([8])-([9])-([10])-([11])-([12])-([13])-([14])-([15])-([16])-([17]=[18]-8)
AT1G02120	[]	+			IR	3	(+4[1])-([2])-([3])-([4])-([5])-([6])-([7])-([8])-([9])-([10])-([11])-([12])-([13])-([14]=[15]=[16]=[17])-([18]-1)
AT1G02120	[]	+			IR	1	(+4[1])-([2])-([3])-([4])-([5])-([6]=[7])-([8])-([9])-([10])-([11])-([12])-([13])-([14])-([15])-([16])-([17])-([18]+18)
AT1G02120	[AT1G02120.1]		+		altTSE	1	[1]-(-45[2])-([3])-([4])-([5])-([6])-([7])-([8])-([9])-([10])-([11])-([12])-([13])-([14])-([15])-([16])-([17])-([18]+21)
AT1G02130	[]			+	altA	1	(-34[1])-([2])-([3])-([4])-(-1[5])-([6])-([7])-([8]-53)
AT1G02130	[]			+	altA	1	(-34[1])-([2])-([3])-([4])-([5])-(-3[6])-([7])-([8]-104)
AT1G02130	[]			+	crypticI	1	(-58[1])-([2])-([3])-([4])-([5])-([6])-([7])-([8 101)-(161]-22)
AT1G02130	[AT1G02130.1]	+		+		0	(-4[1])-([2])-([3])-([4])-([5])-([6])-([7])-([8]+14)
AT1G02130	[]			+	altD	1	(-27[1])-([2])-([3])-([4])-([5])-([6])-([7]-2)-([8]-5)
AT1G02130	[]			+	altD	1	(-42[1])-([2])-([3])-([4])-([5])-([6])-([7]-3)-([8]-104)
AT1G02130	[]			+	altD	2	(-81[1])-([2])-([3])-([4])-([5]-1)-([6])-([7]-2)-([8]-63)
AT1G02130	[]			+	altD	1	(-40[1])-([2])-([3]-1)-([4])-([5])-([6])-([7])-([8]-117)
AT1G02130	[]			+	altD	2	(-18[1])-([2])-([3]-1)-([4])-([5])-([6])-([7]-2)-([8]-7)
AT1G02130	[]			+	altD	1	(-36[1])-([2])-([3]-2)-([4])-([5])-([6])-([7])-([8]-155)
AT1G02130	[]			+	altD-altA-ES	4	(-36[1])-([2]+16)-[3]-([4])-(-1[5])-([6])-([7]-2)-([8]-64)
AT1G02130	[]			+	altD-ES	2	(-34[1])-([2]+16)-[3]-([4])-([5])-([6])-([7])-([8]+22)
AT1G02130	[]			+	altD	1	(-9[1])-([2]-1)-([3])-([4])-([5])-([6])-([7])-([8]-49)
AT1G02130	[]			+	altD-altA	3	(-27[1])-([2]-1)-([3]-1)-([4])-(-1[5])-([6])-([7])-([8]-56)
AT1G02130	[]			+	altD	2	(-34[1])-([2]-1)-([3]-1)-([4])-([5])-([6])-([7])-([8]-56)
AT1G02130	[]			+	altD-altA	2	(-36[1])-([2]-2)-([3])-([4])-([5])-([6])-([7])-(-49[8]-63)
AT1G02130	[]			+	altD	1	(-9[1])-([2]-2)-([3])-([4])-([5])-([6])-([7])-([8]-3)
AT1G02130	[]			+	altD	2	(-17[1])-([2]-2)-([3])-([4])-([5])-([6])-([7]-1)-([8]-45)
AT1G02130	[]			+	altD	2	(-38[1])-([2]-2)-([3])-([4])-([5])-([6])-([7]-2)-([8]-53)
AT1G02130	[]			+	altD	2	(-30[1])-([2]-2)-([3]-1)-([4])-([5])-([6])-([7])-([8]+22)
AT1G02130	[]			+	altD	2	(-9[1])-([2]-2)-([3]-2)-([4])-([5])-([6])-([7])-([8]-61)
AT1G02130	[]			+	altD-ES	3	(-49[1]-1)-([2]+16)-[3]-([4])-([5])-([6])-([7])-([8]-7)
AT1G02130	[]			+	altD	1	(-36[1]-3)-([2])-([3])-([4])-([5])-([6])-([7])-([8]-68)
AT1G02130	[]			+	altD	2	(-40[1]-3)-([2]-2)-([3])-([4])-([5])-([6])-([7])-([8]-7)
AT1G02130	[AT1G02130.1]			+	altTSE	1	[1]-(-10[2])-([3])-([4])-([5])-([6])-([7])-([8]-63)
AT1G02130	[]			+	altD-altTSE	2	[1]-(-12[2])-([3])-([4])-([5])-([6])-([7]-2)-([8]-56)
AT1G02130	[]			+	altD-altA-ES-altTSE	5	[1]-(-30[2]+16)-[3]-([4])-(-1[5])-(-3[6])-([7])-([8]-55)
AT1G02130	[]			+	altD-ES-altTSE	3	[1]-(-11[2]+16)-[3]-([4])-([5])-([6])-([7])-([8]-17)
AT1G02140	[]			+	altA	1	(-27[1])-([2])-(-1[3]-37)
AT1G02140	[AT1G02140.1]	+	+	+		0	(-10[1])-([2])-([3]-5)
AT1G02140	[]			+	altD	1	(-30[1])-([2]+3)-([3]-106)
AT1G02145	[]		+		IR-altA	2	(-15[1])-([2])-([3])-([4])-([5])-([6])-([7])-([8])-([9])-([10])-(+5[11]=[12])-([13])-([14])-([15])-([16])-([17])-([18])-([19])-([20]-6)
AT1G02145	[]	+			altA	1	(-26[1])-([2])-([3])-([4])-([5])-([6])-([7])-([8])-([9])-([10])-([11])-([12])-([13])-([14])-([15])-(-1[16])-([17])-([18])-([19])-([20])
AT1G02145	[]	+			altA	1	(-1[1])-([2])-([3])-([4])-([5])-([6])-([7])-([8])-([9])-([10])-([11])-([12])-([13])-([14])-([15])-(-4[16])-([17])-([18])-([19])-([20]+64)
AT1G02145	[AT1G02145.3]	+	+			0	(+7[1])-([2])-([3])-([4])-([5])-([6])-([7])-([8])-([9])-([10])-([11])-([12])-([13])-([14])-([15])-([16])-([17])-([18])-([19])-([20]+30)
AT1G02145	[]			+	altD	2	(-36[1])-([2])-([3]-1)-([4])-([5])-([6])-([7])-([8])-([9])-([10]-4)-([11])-([12])-([13])-([14])-([15])-([16])-([17])-([18])-([19])-([20]+26)
AT1G02145	[]	+			IR-altD-altA	6	(-20[1])-([2]=[3]=[4])-([5])-([6])-([7])-([8])-([9])-([10])-([11])-([12])-([13])-([14])-([15])-(-5[16])-(+1[17])-([18])-([19]+4)-(-2[20]-11)
AT1G02150	[AT1G02150.1]	+	+	+		0	(-91[1])-([2]+61)
AT1G02150	[]			+	altD	1	(-128[1]+1)-([2]+127)
AT1G02150	[]			+	altD	1	(-120[1]+4)-([2]-38)
AT1G02150	[]			+	altD	1	(-131[1]-2)-([2]-52)
AT1G02150	[]		+		IR	1	(-128[1]=[2]-43)
AT1G02160	[AT1G02160.1]	+	+	+	crypticI	1	(-1[1])-([2 76)-(159]+39)
AT1G02160	[]			+	crypticI	1	(-18[1])-([2 76)-(162]+31)
AT1G02160	[]			+	altD-altA-crypticI	3	(-17[1]-30)-(+24[2 76)-(159]-62)
AT1G02170	[AT1G02170.1]	+	+	+		0	([1])-([2])-([3])-([4])-([5]+28)
AT1G02170	[]			+	altD	1	(-16[1])-([2])-([3]+4)-([4])-([5]+7)
AT1G02170	[]			+	altD	1	(-30[1]-2)-([2])-([3])-([4])-([5]+7)
AT1G02180	[]			+	altA	1	(-5[1])-(+11[2]+40)
AT1G02180	[AT1G02180.1]	+		+		0	(+11[1])-([2]+53)
AT1G02205	[]			+	altA	2	(-20[1])-([2])-([3])-([4])-([5])-([6])-(-1[7])-([8])-(-15[9])-([10]+159)
AT1G02205	[AT1G02205.2]	+	+	+	altA	1	(-20[1])-([2])-([3])-([4])-([5])-([6])-([7])-([8])-(-15[9])-([10]+178)
AT1G02205	[AT1G02205.2]		+		altA-altTSE	2	[1]-(-61[2])-([3])-([4])-([5])-([6])-([7])-([8])-(-15[9])-([10]+155)
AT1G02205	[AT1G02205.2]			+	altA-altTSE	2	[1]-[2]-(-11[3])-([4])-([5])-([6])-([7])-([8])-(-15[9])-([10]+162)
AT1G02220	[AT1G02220.1]	+				0	(+22[1])-([2])-([3])-([4])-([5])-([6]+97)
AT1G02260	[AT1G02260.1]	+	+			0	(+104[1])-([2])-([3])-([4]+57)
AT1G02260	[]	+			IR	1	(+53[1]=[2])-([3])-([4]-203)
AT1G02270	[]			+	altD-altA	2	(+1[1])-([2])-([3])-([4])-(-3[5]-15)-([6])-([7])-([8])-([9])-([10])-([11]+4)
AT1G02270	[AT1G02270.1]	+	+	+		0	(+11[1])-([2])-([3])-([4])-([5])-([6])-([7])-([8])-([9])-([10])-([11]-16)
AT1G02270	[]			+	altD	1	(-23[1])-([2])-([3])-([4])-([5])-([6]-1)-([7])-([8])-([9])-([10])-([11]-92)
AT1G02280	[]			+	altD-altA	5	(-13[1])-(-7[2])-(-2[3])-([4])-(-2[5])-([6]-3)-(-4[7])-([8]-22)
AT1G02280	[]			+	altA	2	(-22[1])-(-7[2])-([3])-([4])-(-1[5])-([6])-([7])-([8]-5)
AT1G02280	[]			+	altA	2	(-37[1])-(-7[2])-([3])-([4])-([5])-([6])-([7])-(-1[8]-19)
AT1G02280	[AT1G02280.2]			+	altA	1	(-10[1])-(-7[2])-([3])-([4])-([5])-([6])-([7])-([8]-8)
AT1G02280	[]			+	altD-altA	3	(-10[1])-(-7[2]+1)-([3]-1)-([4])-([5])-([6])-([7])-([8]-27)
AT1G02280	[]			+	altA	1	(-12[1])-([2])-([3])-([4])-(-2[5])-([6])-([7])-([8]-22)
AT1G02280	[AT1G02280.1]	+	+	+		0	(+1[1])-([2])-([3])-([4])-([5])-([6])-([7])-([8]+4)
AT1G02280	[]			+	altD-altA	3	(-10[1])-([2])-([3])-([4]+1)-([5])-([6]+4)-(-3[7])-([8]-8)
AT1G02280	[]			+	altD-altA	2	(-8[1])-([2])-([3])-([4]+2)-(-1[5])-([6])-([7])-([8]-8)
AT1G02280	[]			+	altD-altA	2	(-10[1])-([2])-([3])-([4]+4)-(-15[5])-([6])-([7])-([8]-8)
AT1G02280	[]			+	altD	1	(-2[1])-([2])-([3])-([4]+4)-([5])-([6])-([7])-([8]-8)
AT1G02280	[]			+	altD	1	(+1[1])-([2])-([3]-1)-([4])-([5])-([6])-([7])-([8]-8)
AT1G02280	[]			+	altD-altA	2	(-7[1])-([2]+2)-([3])-([4])-(-1[5])-([6])-([7])-([8]-8)
AT1G02280	[]			+	altD-altA	2	(-22[1]-6)-(-7[2])-([3])-([4])-([5])-([6])-([7])-([8]-8)
AT1G02280	[]			+	altD-altA-altTSE	3	[1]-(+2[2])-(-2[3])-([4]+2)-([5])-([6])-([7])-([8]-55)
AT1G02280	[]			+	altA-altTSE	2	[1]-(-6[2])-([3])-([4])-(-1[5])-([6])-([7])-([8]-27)
AT1G02280	[]			+	altD-altA-altTSE	4	[1]-(-3[2])-([3])-([4])-(-1[5])-([6]+4)-(-4[7])-([8]-39)
AT1G02280	[]	+		+	altTSE	1	[1]-(+73[2])-([3])-([4])-([5])-([6])-([7])-([8]-8)
AT1G02280	[]			+	altD-altA-altTSE	3	[1]-(-5[2])-([3])-([4])-([5])-([6]+4)-(-4[7])-([8]-8)
AT1G02280	[]			+	altD-altA-altTSE	3	[1]-(-8[2])-([3])-([4]+2)-(-1[5])-([6])-([7])-([8]-6)
AT1G02280	[]			+	altD-altTSE	2	[1]-([2])-([3])-([4]+3)-([5])-([6])-([7])-([8]-27)
AT1G02280	[]			+	altD-altA-altTSE	3	[1]-(+1[2])-([3])-([4]+4)-(-5[5])-([6])-([7])-([8]-5)
AT1G02280	[]			+	altD-altTSE	2	[1]-(-62[2])-([3])-([4]-12)-([5])-([6])-([7])-([8]-8)
AT1G02280	[]			+	altD-altTSE	2	[1]-(-6[2])-([3]-5)-([4])-([5])-([6])-([7])-([8]-8)
AT1G02280	[]			+	altD-altTSE	2	[1]-(-59[2]+1)-([3])-([4])-([5])-([6])-([7])-([8]-5)
AT1G02280	[]			+	altD-altA-altTSE	5	[1]-(-22[2]+2)-(-19[3]-17)-([4])-(-1[5])-([6])-([7])-([8]-71)
AT1G02280	[AT1G02280.1, AT1G02280.2]			+	altTSE	1	[1]-[2]-(-48[3])-([4])-([5])-([6])-([7])-([8]-22)
AT1G02280	[]			+	altD-altTSE	2	[1]-[2]-(-47[3])-([4]+2)-([5])-([6])-([7])-([8]-8)
AT1G02280	[]			+	altD-altTSE	2	[1]-[2]-(-9[3]+4)-([4])-([5])-([6])-([7])-([8]-8)
AT1G02290	[AT1G02290.1]	+		+		0	(-9[1])-([2]+45)
AT1G02300	[]	+			altA	1	(+71[1])-([2])-([3])-([4])-(-118[5])-([6])-([7])-([8])-([9])-([10]+49)
AT1G02300	[]	+	+		IR	1	(+107[1])-([2])-([3])-([4]=[5])-([6])-([7])-([8])-([9])-([10]+54)
AT1G02300	[]	+			IR	2	(+74[1])-([2])-([3])-([4]=[5])-([6]=[7])-([8])-([9])-([10]+38)
AT1G02300	[]			+	altD-altA-ES	5	(+69[1]-1)-[2]-(+32[3])-([4]+22)-[5]-([6])-([7])-([8])-([9])-([10]+39)
AT1G02305	[AT1G02305.1]	+	+			0	([1])-([2])-([3])-([4])-([5])-([6])-([7])-([8])-([9])-([10])-([11])
AT1G02305	[]			+	altA-ES	2	(-55[1])-([2])-([3])-([4])-[5]-([6])-([7])-(-2[8])-([9])-([10])-([11]-103)
AT1G02305	[]			+	altD-altA-crypticI-ES	4	(-37[1])-([2])-([3])-([4]+4)-[5]-([6])-([7])-(-2[8])-([9])-([10])-([11 231)-(316]+12)
AT1G02305	[]			+	altD-altA-ES	3	(-21[1])-([2])-([3])-([4]+4)-[5]-([6])-([7])-(-2[8])-([9])-([10])-([11]-103)
AT1G02305	[]			+	altD-ES	2	(-55[1])-([2])-([3])-([4]+4)-[5]-([6])-([7])-([8])-([9])-([10])-([11]-25)
AT1G02305	[]			+	altD-ES	3	(-25[1])-([2])-([3])-([4]+4)-[5]-([6])-([7])-([8]-3)-([9])-([10])-([11]-46)
AT1G02305	[]			+	altD-altA-ES	4	(-37[1])-([2])-([3]-1)-([4]+4)-[5]-([6])-([7])-(-2[8])-([9])-([10])-([11]-38)
AT1G02305	[]			+	altD-ES	3	(-55[1])-([2])-([3]-3)-([4]+4)-[5]-([6])-([7])-([8])-([9])-([10])-([11]-40)
AT1G02305	[]			+	altD-altA-ES	7	(-59[1]+21)-[2]-(+31[3]-2)-([4]+4)-[5]-([6])-([7])-(-2[8])-([9])-([10])-([11]-142)
AT1G02305	[]			+	altD-altA-ES	8	(-55[1]+21)-[2]-(+32[3])-([4]+4)-[5]-([6])-([7])-([8]-3)-([9])-[10]-(+22[11]-66)
AT1G02305	[]			+	altD-altA-ES	4	(+14[1]-1)-([2])-([3])-([4])-[5]-([6])-([7])-(-2[8]-3)-([9])-([10])-([11]-60)
AT1G02305	[]			+	altD-altA-ES	4	(-25[1]-1)-([2])-([3])-([4]+4)-[5]-([6])-(-3[7])-([8])-([9])-([10])-([11]-126)
AT1G02305	[]			+	altD-altA-ES	4	(-55[1]-1)-([2])-([3])-([4]+4)-[5]-([6])-([7])-(-1[8])-([9])-([10])-([11]-38)
AT1G02305	[]			+	altD-altA-ES	4	(-55[1]-1)-([2])-([3])-([4]+4)-[5]-([6])-([7])-(-2[8])-([9])-([10])-([11]-18)
AT1G02305	[]			+	altD-ES	3	(-30[1]-1)-([2])-([3])-([4]+4)-[5]-([6])-([7])-([8])-([9])-([10])-([11]-38)
AT1G02305	[]			+	altD-altA-ES	5	(-55[1]-1)-([2])-([3])-([4]+4)-[5]-([6])-([7])-([8])-([9])-[10]-(+22[11]-164)
AT1G02305	[]			+	altD-altA-ES	5	(-67[1]-1)-([2])-([3])-([4]+4)-[5]-([6])-([7])-([8])-([9])-[10]-(+30[11]-103)
AT1G02305	[]			+	altD-crypticI-ES	4	(-25[1]-1)-([2]-8)-([3])-([4])-[5]-([6])-([7])-([8])-([9])-([10])-([11 231)-(319]+12)
AT1G02305	[AT1G02305.1]	+			altTSE	1	[1]-(-2[2])-([3])-([4])-([5])-([6])-([7])-([8])-([9])-([10])-([11]-17)
AT1G02310	[AT1G02310.1]	+				0	([1])-([2])-([3])-([4])-([5]-9)
AT1G02330	[]	+			altTSE	1	(464924 464762)-(464523 463712)-(+8[1])-([2])-([3])-([4])-([5])-([6]+18)
AT1G02330	[]			+	altA	2	(-83[1])-([2])-([3])-(-2[4])-([5])-(-2[6]-40)
AT1G02330	[]			+	altA	1	(-17[1])-([2])-([3])-([4])-([5])-(-2[6]-7)
AT1G02330	[AT1G02330.1]	+	+	+		0	(+5[1])-([2])-([3])-([4])-([5])-([6]+26)
AT1G02330	[]			+	altD	1	(-23[1])-([2])-([3]-1)-([4])-([5])-([6]-84)
AT1G02335	[AT1G02335.1]	+	+	+		0	([1])-([2]+131)
AT1G02335	[]	+			IR	1	([1]=[2]-119)
AT1G02340	[]			+	altA	1	(-88[1])-(-1[2])-([3])-([4])-([5]+24)
AT1G02340	[]			+	altD-altA	2	(-88[1])-(-2[2])-([3]+4)-([4])-([5]-10)
AT1G02340	[]			+	crypticI	1	(-92[1])-([2 77)-(164])-([3])-([4])-([5]-3)
AT1G02340	[AT1G02340.1]	+		+		0	(+19[1])-([2])-([3])-([4])-([5]+71)
AT1G02340	[]			+	altD-altA	2	(-92[1])-([2])-([3]+4)-(-3[4])-([5]-60)
AT1G02340	[]			+	altD	1	(-88[1])-([2])-([3]+4)-([4])-([5]+1)
AT1G02340	[]			+	altD	1	(-106[1])-([2])-([3]+5)-([4])-([5]-47)
AT1G02340	[]			+	altD-ES	2	(-92[1])-([2])-([3]+50)-[4]-([5])
AT1G02340	[]			+	altD-altA-ES	3	(-90[1])-([2])-([3]+8)-[4]-(+38[5]-61)
AT1G02340	[]			+	altD	1	(-103[1]+35)-([2])-([3])-([4])-([5]-56)
AT1G02340	[]			+	altD-altA	2	(-88[1]+4)-(-1[2])-([3])-([4])-([5]-4)
AT1G02340	[]			+	altD	1	(-29[1]+4)-([2])-([3])-([4])-([5]-47)
AT1G02340	[]			+	IR-altD	2	(-100[1]+4)-([2])-([3])-([4]=[5]-8)
AT1G02340	[]			+	altD	2	(-88[1]+4)-([2])-([3]+4)-([4])-([5]-47)
AT1G02340	[]			+	altD	1	(+53[1]-1)-([2])-([3])-([4])-([5]-2)
AT1G02340	[]			+	altD-altA	3	(-97[1]-1)-([2])-([3]+4)-(-3[4])-([5]+48)
AT1G02340	[]			+	altD	2	(-92[1]-1)-([2])-([3]+4)-([4])-([5]-76)
AT1G02340	[]			+	altD	2	(-65[1]-1)-([2]-5)-([3])-([4])-([5]-61)
AT1G02340	[]			+	altD-crypticI	2	(-95[1]-2)-([2])-([3])-([4])-([5 200)-(224]-61)
AT1G02340	[]			+	altD	1	(+67[1]-2)-([2])-([3])-([4])-([5]+51)
AT1G02340	[]			+	altD	2	(-88[1]-2)-([2])-([3]+4)-([4])-([5]-17)
AT1G02340	[]			+	altD	2	(-88[1]-2)-([2]-5)-([3])-([4])-([5]-82)
AT1G02340	[]	+			IR	1	(-92[1]=[2])-([3])-([4])-([5]+47)
AT1G02340	[]			+	altTSE	1	[1]-(467678 467649)-([2])-([3])-([4])-([5]-4)
AT1G02340	[]	+		+	altTSE	1	[1]-(+105[2])-([3])-([4])-([5]+51)
AT1G02340	[]			+	altD-ES-altTSE	3	[1]-(-11[2])-([3]+31)-[4]-([5]-62)
AT1G02340	[]			+	altD-altTSE	2	[1]-([2])-([3]+4)-([4])-([5]-69)
AT1G02340	[]			+	altD-ES-altTSE	3	[1]-(-23[2])-([3]+50)-[4]-([5]-63)
AT1G02340	[]			+	altD-altA-ES-altTSE	4	[1]-(-7[2])-([3]+6)-[4]-(+38[5]-76)
AT1G02340	[]			+	altD-altA-ES-altTSE	4	[1]-(-9[2])-([3]+6)-[4]-(+48[5]-56)
AT1G02350	[]			+	altA-ES	2	(+41[1])-[2]-(+18[3])-([4]+171)
AT1G02350	[]			+	altA-ES	2	(-3[1])-[2]-(+20[3])-([4]+164)
AT1G02350	[]			+	altA-ES	2	(-61[1])-[2]-(+22[3])-([4]+113)
AT1G02350	[]			+	altA-ES	2	(+12[1])-[2]-(+24[3])-([4]+183)
AT1G02350	[]			+	altD-altA-ES	3	(-21[1]+37)-[2]-(+20[3])-([4]+164)
AT1G02350	[]			+	altD-altA-ES	3	(-4[1]+38)-[2]-(+17[3])-([4]+175)
AT1G02350	[]			+	altD-altA-ES	3	(+12[1]+38)-[2]-(+20[3])-([4]+200)
AT1G02350	[]			+	altD-altA-ES	3	(+306[1]+38)-[2]-(+24[3])-([4]+209)
AT1G02350	[]			+	altD-altA-ES	4	(+12[1]+38)-[2]-(+24[3]-1)-([4]+176)
AT1G02350	[]			+	altD-ES	2	(-22[1]+38)-[2]-([3])-([4]+171)
AT1G02350	[]			+	altD-altA-ES	3	(+10[1]+42)-[2]-(+20[3])-([4]+158)
AT1G02350	[]			+	IR	2	(+236[1]=[2]=[3])-([4]+162)
AT1G02360	[AT1G02360.1]	+		+		0	(+121[1])-([2]-2)
AT1G02370	[AT1G02370.1]	+		+		0	(+31[1])-([2]+97)
AT1G02380	[AT1G02380.1]	+		+		0	(+16[1])-([2])-([3])-([4]+134)
AT1G02380	[]			+	altTSE	1	[1]-(+2[2])-([3])-([4]+107)
AT1G02390	[AT1G02390.1]		+	+		0	(-2[1])-([2]+56)
AT1G02400	[AT1G02400.1]	+		+		0	(+58[1])-([2])-([3]+16)
AT1G02410	[]	+			altA	1	(-5[1])-([2])-([3])-(+26[4])-([5])-([6])-([7])-([8]-68)
AT1G02410	[]			+	altA	2	(+32[1])-([2])-([3])-(-1[4])-(-4[5])-([6])-([7])-([8]-61)
AT1G02410	[]			+	altA	1	(-41[1])-([2])-([3])-(-4[4])-([5])-([6])-([7])-([8]-61)
AT1G02410	[]			+	altA	1	(-25[1])-([2])-([3])-([4])-([5])-(-5[6])-([7])-([8]-61)
AT1G02410	[AT1G02410.1]	+	+	+		0	(+71[1])-([2])-([3])-([4])-([5])-([6])-([7])-([8]+56)
AT1G02410	[]			+	altD	2	([1])-([2])-([3])-([4]-1)-([5]+2)-([6])-([7])-([8]-68)
AT1G02410	[]			+	altD	3	(-26[1])-([2])-([3])-([4]-1)-([5]-3)-([6])-([7]-1)-([8]-77)
AT1G02410	[]			+	altD	1	(-5[1])-([2])-([3])-([4]-2)-([5])-([6])-([7])-([8]-162)
AT1G02410	[AT1G02410.1]			+	altTSE	1	[1]-([2])-([3])-([4])-([5])-([6])-([7])-([8]-61)
AT1G02420	[AT1G02420.1]	+	+	+		0	(+145[1]+595)
AT1G02460	[AT1G02460.1]		+			0	(+20[1])-([2])-([3])-([4])-([5])-([6]-4)
AT1G02475	[]			+	altA	1	(-31[1])-([2])-(-1[3])-([4])-([5])-([6])-([7])-([8]-38)
AT1G02475	[]			+	altD-altA	2	(-45[1])-([2])-(-1[3])-([4])-([5])-([6]-9)-([7])-([8]-88)
AT1G02475	[]			+	altD-altA	2	(-74[1])-([2])-(-1[3]-11)-([4])-([5])-([6])-([7])-([8]-68)
AT1G02475	[]			+	altA	1	(-5[1])-([2])-([3])-([4])-(-1[5])-([6])-([7])-([8]-19)
AT1G02475	[]			+	altA	1	(-81[1])-([2])-([3])-([4])-([5])-(-1[6])-([7])-([8]-38)
AT1G02475	[]			+	altA	1	(-28[1])-([2])-([3])-([4])-([5])-([6])-([7])-(-1[8]+3)
AT1G02475	[AT1G02475.1]	+	+	+		0	([1])-([2])-([3])-([4])-([5])-([6])-([7])-([8]+12)
AT1G02475	[]			+	altD	1	(-5[1])-([2])-([3])-([4])-([5])-([6]-2)-([7])-([8]-78)
AT1G02475	[]			+	altD	1	(-28[1])-([2])-([3])-([4])-([5])-([6]-9)-([7])-([8]-13)
AT1G02475	[]			+	altD-ES	2	(-65[1])-([2])-([3])-([4]+38)-[5]-([6])-([7])-([8]-42)
AT1G02475	[]			+	altD-altA-ES	4	(-61[1])-([2])-([3])-([4]+38)-[5]-[6]-(+37[7])-([8]-42)
AT1G02475	[]			+	altD-ES	3	(-45[1])-([2])-([3])-([4]+65)-[5]-[6]-([7])-([8]-47)
AT1G02475	[]			+	altD-altA	3	(-59[1])-([2])-([3])-([4]-2)-(-1[5])-([6]-2)-([7])-([8]-32)
AT1G02475	[]			+	altD	1	(-12[1])-([2])-([3]+1)-([4])-([5])-([6])-([7])-([8]+3)
AT1G02475	[]			+	altD-ES	3	(-61[1])-([2])-([3]+1)-([4]+38)-[5]-([6])-([7])-([8]-47)
AT1G02475	[]			+	altD-ES	2	(-22[1])-([2])-([3]+36)-[4]-([5])-([6])-([7])-([8]-78)
AT1G02475	[]			+	altD-ES	2	(-61[1])-([2])-([3]+39)-[4]-([5])-([6])-([7])-([8]+3)
AT1G02475	[]			+	altD-ES	3	([1])-([2])-([3]+55)-[4]-[5]-([6])-([7])-([8]-49)
AT1G02475	[]			+	altD-altA-ES	4	(-55[1])-([2])-([3]-3)-([4]+38)-[5]-([6])-(-1[7])-([8]-33)
AT1G02475	[]			+	altD-ES	2	(-45[1]+10)-[2]-([3])-([4])-([5])-([6])-([7])-([8]+30)
AT1G02500	[]			+	altA	1	(-22[1])-(+1[2]-83)
AT1G02500	[]			+	altA	1	(-6[1])-(+2[2]-93)
AT1G02500	[AT1G02500.2]	+		+	altA	1	([1])-(+3[2]-78)
AT1G02500	[]			+	altA	1	(-6[1])-(-1[2]-44)
AT1G02500	[]		+		crypticI	1	(-3[1])-([2 124)-(164]-79)
AT1G02500	[AT1G02500.1]	+	+	+		0	([1])-([2]+76)
AT1G02500	[]			+	altD	1	(-3[1]-1)-([2]-89)
AT1G02500	[]			+	altTSE-altTEE	2	[1]-(+4[2]-175)-(527474 527505)
AT1G02500	[]		+	+	altTSE	1	[1]-(+14[2]+5)
AT1G02560	[]			+	altA	1	(-40[1])-(-4[2])-([3])-([4])-([5])-([6])-([7])-([8])-([9]-171)
AT1G02560	[]			+	altA	2	(-32[1])-([2])-([3])-(-1[4])-([5])-(-2[6])-([7])-([8])-([9]-119)
AT1G02560	[]			+	altA	1	(-32[1])-([2])-([3])-(-1[4])-([5])-([6])-([7])-([8])-([9]-90)
AT1G02560	[]			+	altA-ES	3	(-40[1])-([2])-([3])-(-1[4])-([5])-([6])-[7]-(+25[8])-([9]-123)
AT1G02560	[]			+	altA	1	(-32[1])-([2])-([3])-(-2[4])-([5])-([6])-([7])-([8])-([9]-144)
AT1G02560	[]			+	altD-altA	2	(-40[1])-([2])-([3])-([4])-(-2[5])-([6]-1)-([7])-([8])-([9]-166)
AT1G02560	[]			+	altA	1	(-40[1])-([2])-([3])-([4])-(-4[5])-([6])-([7])-([8])-([9]-205)
AT1G02560	[]			+	altA	1	(-40[1])-([2])-([3])-([4])-([5])-(-2[6])-([7])-([8])-([9]-169)
AT1G02560	[]			+	altA	1	(-40[1])-([2])-([3])-([4])-([5])-(-3[6])-([7])-([8])-([9]-117)
AT1G02560	[]			+	altA	1	(-40[1])-([2])-([3])-([4])-([5])-([6])-(-1[7])-([8])-([9]-127)
AT1G02560	[]	+		+	crypticI	1	(-38[1])-([2])-([3])-([4])-([5])-([6])-([7])-([8])-([9 204)-(289]-44)
AT1G02560	[]			+	altTEE	1	(-40[1])-([2])-([3])-([4])-([5])-([6])-([7])-([8])-([9]-190)-(542993 543007)
AT1G02560	[AT1G02560.1]	+	+	+		0	(+116[1])-([2])-([3])-([4])-([5])-([6])-([7])-([8])-([9]+1)
AT1G02560	[]			+	altA-ES	2	(+31[1])-([2])-([3])-([4])-([5])-([6])-[7]-(+25[8])-([9]-29)
AT1G02560	[]			+	altA-ES	2	(-40[1])-([2])-([3])-([4])-([5])-([6])-[7]-(+31[8])-([9]-193)
AT1G02560	[]			+	altA-ES	2	(-36[1])-([2])-([3])-([4])-([5])-([6])-[7]-(+33[8])-([9]-144)
AT1G02560	[]			+	altA-ES	2	(-40[1])-([2])-([3])-([4])-([5])-([6])-[7]-(+59[8])-([9]-122)
AT1G02560	[]			+	altD	1	(-40[1])-([2])-([3])-([4])-([5])-([6]-1)-([7])-([8])-([9]-123)
AT1G02560	[]			+	altD-ES	3	(-40[1])-([2])-([3])-([4])-([5]+60)-[6]-[7]-([8])-([9]-123)
AT1G02560	[]			+	altD	1	(-40[1])-([2])-([3])-([4])-([5]-1)-([6])-([7])-([8])-([9]-75)
AT1G02560	[]			+	altD-ES	2	(-40[1])-([2])-([3])-([4]+27)-[5]-([6])-([7])-([8])-([9]-144)
AT1G02560	[]			+	IR-altD-altA-ES	5	(-40[1])-([2])-([3])-([4]+27)-[5]-[6]-(-21[7]=[8])-([9]-172)
AT1G02560	[]			+	altD-crypticI-ES	3	(-40[1])-([2])-([3])-([4]+32)-[5]-([6])-([7])-([8])-([9 204)-(289]-36)
AT1G02560	[]			+	altD-ES	2	(-34[1])-([2])-([3])-([4]+32)-[5]-([6])-([7])-([8])-([9]-127)
AT1G02560	[]			+	altD-altA-ES	4	(-40[1])-([2])-([3])-([4]+40)-[5]-([6])-[7]-(+25[8])-([9]-144)
AT1G02560	[]			+	altD-ES	2	(-58[1])-([2])-([3])-([4]+48)-[5]-([6])-([7])-([8])-([9]-124)
AT1G02560	[]			+	altD-altA	2	(-40[1])-([2])-([3])-([4]-6)-(-2[5])-([6])-([7])-([8])-([9]-170)
AT1G02560	[]			+	altD	1	(-40[1])-([2])-([3]-1)-([4])-([5])-([6])-([7])-([8])-([9]-77)
AT1G02560	[]			+	altD-altA-ES	3	(-58[1])-([2])-([3]-1)-([4])-([5])-([6])-[7]-(+25[8])-([9]-169)
AT1G02560	[]			+	altD-ES	4	(+1[1])-([2])-([3]-1)-([4]+32)-[5]-([6])-[7]-([8])-([9]-126)
AT1G02560	[]			+	altD-ES	3	(-59[1])-([2])-([3]-1)-([4]+38)-[5]-([6])-([7])-([8])-([9]-145)
AT1G02560	[]			+	altD-altA	2	(-34[1])-([2]-2)-([3])-(-1[4])-([5])-([6])-([7])-([8])-([9]-122)
AT1G02560	[]			+	altD-altA-ES	4	(-32[1])-([2]-2)-([3])-(-1[4])-[5]-(+42[6])-([7])-([8])-([9]-187)
AT1G02560	[]			+	altD	1	(-32[1])-([2]-2)-([3])-([4])-([5])-([6])-([7])-([8])-([9]-123)
AT1G02560	[]			+	altD-altA-ES	3	(-54[1])-([2]-2)-([3])-([4])-([5])-([6])-[7]-(+25[8])-([9]-144)
AT1G02560	[]			+	altD-altA-ES	3	(-40[1])-([2]-2)-([3])-([4])-([5])-([6])-[7]-(+33[8])-([9]-123)
AT1G02560	[]			+	altD	1	(-52[1])-([2]-3)-([3])-([4])-([5])-([6])-([7])-([8])-([9]-123)
AT1G02560	[]			+	altD	1	(-40[1]-14)-([2])-([3])-([4])-([5])-([6])-([7])-([8])-([9]-149)
AT1G02560	[]			+	altD-altA-ES	5	(-40[1]-2)-([2])-([3])-(-2[4]+32)-[5]-(-1[6])-([7])-([8])-([9]-145)
AT1G02560	[]			+	altD-altTEE	2	(-35[1]-7)-([2])-([3])-([4])-([5])-([6])-([7])-([8])-([9]-197)-(542766 542775)
AT1G02610	[AT1G02610.1]	+		+		0	(-5[1])-([2])-([3])-([4])-([5])-([6])-([7]+51)
AT1G02610	[]			+	altD	1	(+22[1])-([2])-([3])-([4])-([5])-([6]-2)-([7]+16)
AT1G02610	[]			+	altD	2	(-45[1])-([2])-([3])-([4])-([5]-2)-([6]-2)-([7]+13)
AT1G02610	[]			+	altD-altA-ES	3	(-17[1])-([2])-([3])-([4])-[5]-(+48[6]-1)-([7]-14)
AT1G02610	[]	+			IR	1	(+15[1])-([2]=[3])-([4])-([5])-([6])-([7]-21)
AT1G02640	[AT1G02640.1]	+	+	+		0	(+129[1])-([2])-([3])-([4])-([5]-1)
AT1G02640	[]			+	altD-altA	2	(-95[1]-19)-(-77[2])-([3])-([4])-([5]-116)
AT1G02650	[AT1G02650.1]	+				0	(+124[1])-([2])-([3]+111)
AT1G02660	[]			+	altA	1	(-37[1])-([2])-([3])-([4])-(-2[5]-8)
AT1G02660	[AT1G02660.1]	+	+			0	(+3[1])-([2])-([3])-([4])-([5]+119)
AT1G02680	[]			+	altA	1	(-32[1])-([2])-([3])-(-3[4])-([5])-([6]-120)
AT1G02680	[AT1G02680.1]	+		+		0	(-32[1])-([2])-([3])-([4])-([5])-([6]-108)
AT1G02680	[]	+			ES	1	(-23[1])-([2])-([3])-[4]-([5])-([6]-5)
AT1G02690	[AT1G02690.1]	+	+	+	altA	1	(-6[1])-([2])-([3])-([4])-([5])-(-3[6])-([7])-([8])-([9])-([10])
AT1G02690	[]			+	altD-altA	2	(-23[1])-([2])-([3])-([4]-6)-([5])-(-3[6])-([7])-([8])-([9])-([10]-5)
AT1G02690	[]			+	altD-altA	3	(-39[1])-([2]+4)-([3])-([4])-([5])-(-3[6])-(-1[7])-([8])-([9])-([10]-4)
AT1G02700	[AT1G02700.1]	+				0	(-9[1])-([2]-101)
AT1G02700	[]			+	altD	1	(-4[1]-2)-([2]-135)
AT1G02700	[]	+			IR	1	(-4[1]=[2]-51)
AT1G02720	[AT1G02720.1]	+	+	+		0	(+1[1])-([2])
AT1G02720	[AT1G02720.2]			+	altTEE	1	(-89[1]+36)-[2]
AT1G02740	[AT1G02740.1]	+				0	(+131[1])-([2])-([3])-([4])-([5])-([6])-([7])-([8])-([9])-([10]+59)
AT1G02740	[]			+	altD-ES	2	(+145[1])-([2]+13)-[3]-([4])-([5])-([6])-([7])-([8])-([9])-([10]+45)
AT1G02750	[AT1G02750.1]	+				0	(+4[1])-([2])-([3])-([4]+56)
AT1G02750	[]			+	altD-altA	2	(-35[1])-([2])-([3]+1)-(-2[4]-21)
AT1G02750	[]			+	altD-altA	2	(-12[1])-([2])-([3]+2)-(-2[4]+71)
AT1G02750	[]			+	altD-altA	2	(-58[1])-([2])-([3]-22)-(-2[4]-9)
AT1G02750	[]	+			IR	1	(-41[1])-([2])-([3]=[4]-8)
AT1G02750	[]			+	altD-altA	3	(-97[1])-([2]+1)-([3]+1)-(-2[4]-36)
AT1G02750	[]			+	altD-altA	3	(-73[1])-([2]+4)-([3]+2)-(-2[4]-11)
AT1G02750	[]			+	altD-altA	3	(-80[1])-([2]-1)-([3]+2)-(-2[4]-9)
AT1G02750	[]		+		IR	2	(-41[1])-([2]=[3]=[4]-6)
AT1G02770	[AT1G02770.1]	+		+		0	([1])-([2])-([3])-([4])-([5])-([6]-2)
AT1G02780	[]			+	altA	1	(-39[1])-(-13[2])-([3])-([4])-([5]-115)
AT1G02780	[]			+	altA	1	(-38[1])-(-1[2])-([3])-([4])-([5]-124)
AT1G02780	[]			+	altA	1	(-52[1])-(-3[2])-([3])-([4])-([5]-138)
AT1G02780	[]			+	altA	1	(-31[1])-(-4[2])-([3])-([4])-([5]-105)
AT1G02780	[]			+	altD-altA	2	(-50[1])-([2])-(-11[3])-([4]+4)-([5]-104)
AT1G02780	[]			+	altA	1	(-42[1])-([2])-(-1[3])-([4])-([5]-118)
AT1G02780	[]			+	altD-altA	2	(-35[1])-([2])-(-1[3])-([4]-1)-([5]-112)
AT1G02780	[]			+	altA	1	(-31[1])-([2])-(-5[3])-([4])-([5]-114)
AT1G02780	[]			+	altD-altA	2	(-38[1])-([2])-(-7[3]-2)-([4])-([5]-118)
AT1G02780	[]			+	altD-crypticI	2	(-42[1])-([2])-([3 198)-(226])-([4]-3)-([5]-144)
AT1G02780	[]			+	altA	1	(-31[1])-([2])-([3])-(-2[4])-([5]-114)
AT1G02780	[]			+	altD-altA	2	(-42[1])-([2])-([3])-(-2[4]+4)-([5]-162)
AT1G02780	[]			+	altA	1	(-36[1])-([2])-([3])-([4])-(-1[5]-105)
AT1G02780	[AT1G02780.1]	+	+	+		0	(-31[1])-([2])-([3])-([4])-([5]+9)
AT1G02780	[]			+	altD	1	(-52[1])-([2])-([3])-([4]+2)-([5]-115)
AT1G02780	[]			+	altD	1	(-34[1])-([2])-([3])-([4]+3)-([5]-115)
AT1G02780	[]			+	altD-altA	2	(-31[1])-([2])-([3])-([4]+4)-(-1[5]-59)
AT1G02780	[]			+	altD	1	(-30[1])-([2])-([3])-([4]+4)-([5]-23)
AT1G02780	[]			+	altD	1	(-31[1])-([2])-([3])-([4]+6)-([5]-115)
AT1G02780	[]			+	altD	1	(-31[1])-([2])-([3])-([4]-1)-([5]-43)
AT1G02780	[]			+	altD	1	(-31[1])-([2])-([3])-([4]-2)-([5]-144)
AT1G02780	[]			+	altD	1	(-40[1])-([2])-([3])-([4]-3)-([5]-105)
AT1G02780	[]			+	altD	1	(-36[1])-([2])-([3])-([4]-4)-([5]-130)
AT1G02780	[]			+	altD	1	(-31[1])-([2])-([3]+2)-([4])-([5]-144)
AT1G02780	[]			+	altD	1	(-36[1])-([2])-([3]+3)-([4])-([5]-162)
AT1G02780	[]			+	altD	1	(-39[1])-([2])-([3]+6)-([4])-([5]-121)
AT1G02780	[]			+	altD-altA	2	(-35[1])-([2])-([3]-11)-([4])-(-10[5]-120)
AT1G02780	[]			+	altD	1	(-31[1])-([2])-([3]-11)-([4])-([5]-101)
AT1G02780	[]			+	altD	2	(-65[1])-([2])-([3]-11)-([4]+2)-([5]-113)
AT1G02780	[]			+	altD	2	(-31[1])-([2])-([3]-11)-([4]+4)-([5]-112)
AT1G02780	[]			+	altD	1	(-34[1])-([2])-([3]-17)-([4])-([5]-84)
AT1G02780	[]			+	altD	1	(-31[1])-([2])-([3]-2)-([4])-([5]+2)
AT1G02780	[]			+	altD	2	(-36[1])-([2])-([3]-2)-([4]-1)-([5]-159)
AT1G02780	[]			+	altD	1	(-31[1])-([2])-([3]-3)-([4])-([5]-105)
AT1G02780	[]			+	altD	2	(-45[1])-([2])-([3]-3)-([4]-1)-([5]-115)
AT1G02780	[]			+	altD	1	(-53[1])-([2])-([3]-7)-([4])-([5]-118)
AT1G02780	[]			+	altD-altA	2	(-31[1])-([2]-1)-(-2[3])-([4])-([5]-116)
AT1G02780	[]			+	altD	1	(-45[1])-([2]-2)-([3])-([4])-([5]-124)
AT1G02780	[]			+	altD	1	(-36[1])-([2]-3)-([3])-([4])-([5]-138)
AT1G02780	[]			+	altD-altA	2	(-43[1]+4)-(-13[2])-([3])-([4])-([5]-84)
AT1G02780	[]			+	altD	1	(-35[1]+4)-([2])-([3])-([4])-([5]-114)
AT1G02780	[]			+	altD-altA	2	(-46[1]+7)-(-1[2])-([3])-([4])-([5]-120)
AT1G02780	[]			+	altD	1	(-31[1]-1)-([2])-([3])-([4])-([5]-51)
AT1G02780	[]			+	altD-altA	3	(-31[1]-1)-([2])-([3])-([4]+4)-(-1[5]-123)
AT1G02780	[]			+	altD	2	(-45[1]-1)-([2])-([3])-([4]+4)-([5]-118)
AT1G02780	[]			+	altD	2	(-31[1]-1)-([2])-([3])-([4]-1)-([5]-94)
AT1G02780	[]			+	altD	2	(-31[1]-1)-([2])-([3]-11)-([4])-([5]-114)
AT1G02780	[]			+	altD	2	(-31[1]-1)-([2])-([3]-2)-([4])-([5]-115)
AT1G02780	[]			+	altD	3	(-36[1]-1)-([2])-([3]-6)-([4]+6)-([5]-158)
AT1G02780	[]			+	altD	1	(-36[1]-3)-([2])-([3])-([4])-([5]-162)
AT1G02780	[]			+	altD-altA	2	(-41[1]-4)-(-3[2])-([3])-([4])-([5]-156)
AT1G02800	[AT1G02800.1]	+				0	(-1[1])-([2])-([3])-([4])-([5])-([6])-([7])-([8]+33)
AT1G02810	[AT1G02810.1]	+				0	(+2[1])-([2]+29)
AT1G02816	[]	+			crypticI	1	(-64[1 678)-(781]+343)
AT1G02816	[AT1G02816.1]	+		+		0	(-15[1]-7)
AT1G02820	[]			+	altA	1	(-1[1])-(-2[2]-1)
AT1G02820	[AT1G02820.1]			+		0	(+2[1])-([2]+20)
AT1G02820	[]			+	altD	1	(-12[1]-8)-([2]-20)
AT1G02840	[]	+			altA-casseteE	3	(-39[1])-(-4[2])-([3])-([4])-([5])-([6])-([7])-([8])-([9])-([10])-(628777 628856)-(+353[11])-([12])-([13]-33)
AT1G02840	[AT1G02840.3]	+			altA	1	(-47[1])-(-4[2])-([3])-([4])-([5])-([6])-([7])-([8])-([9])-([10])-([11])-([12])-([13]-8)
AT1G02840	[]			+	altA-ES	3	(-39[1])-(-4[2])-([3])-([4])-([5])-([6])-([7])-([8])-([9])-([10])-[11]-(+16[12])-([13]-9)
AT1G02840	[]			+	altD-altA-ES	3	(-51[1])-(-4[2])-([3])-([4])-([5])-([6])-([7])-([8])-([9])-([10]+20)-[11]-([12])-([13]-36)
AT1G02840	[]			+	altD-altA-ES	6	(-39[1])-(-4[2])-([3])-([4])-([5]+39)-[6]-([7]-1)-([8])-([9])-([10]+19)-[11]-([12])-([13]-11)
AT1G02840	[]			+	altD-altA-casseteE-ES	7	(-39[1])-([2])-([3])-(-1[4])-([5])-[6]-(+34[7]-4)-(-1[8])-([9])-([10])-(628777 628856)-(+353[11])-([12])-([13]-37)
AT1G02840	[]			+	altD-altA-casseteE	5	(-39[1])-([2])-([3])-([4])-([5])-(-1[6])-([7])-([8])-([9])-([10])-(628777 628856)-(+342[11]+4)-(-6[12])-([13]-23)
AT1G02840	[]			+	altA	1	(-39[1])-([2])-([3])-([4])-([5])-(-1[6])-([7])-([8])-([9])-([10])-([11])-([12])-([13]-35)
AT1G02840	[]			+	altD-altA	2	(-47[1])-([2])-([3])-([4])-([5])-(-1[6])-([7]-1)-([8])-([9])-([10])-([11])-([12])-([13]-18)
AT1G02840	[]			+	altA	1	(-47[1])-([2])-([3])-([4])-([5])-(-6[6])-([7])-([8])-([9])-([10])-([11])-([12])-([13]-58)
AT1G02840	[]	+			altA-casseteE	2	(-47[1])-([2])-([3])-([4])-([5])-([6])-([7])-([8])-([9])-([10])-(628777 628856)-(+353[11])-([12])-([13]-11)
AT1G02840	[AT1G02840.1]	+				0	(-39[1])-([2])-([3])-([4])-([5])-([6])-([7])-([8])-([9])-([10])-([11])-([12])-([13]-3)
AT1G02840	[]			+	altD	1	(-39[1])-([2])-([3])-([4])-([5])-([6])-([7]-1)-([8])-([9])-([10])-([11])-([12])-([13]-19)
AT1G02840	[]			+	altD-altA-ES	4	(-37[1])-([2])-([3])-([4])-([5])-([6])-([7]-1)-([8])-([9]+4)-([10])-[11]-(+26[12])-([13]-12)
AT1G02840	[]			+	altD-altA	3	(-37[1])-([2])-([3])-([4])-([5])-([6])-([7]-1)-([8]-7)-(-1[9])-([10])-([11])-([12])-([13]-25)
AT1G02840	[]			+	altD	1	(-43[1])-([2])-([3])-([4])-([5])-([6])-([7]-4)-([8])-([9])-([10])-([11])-([12])-([13]-11)
AT1G02840	[]			+	altD-ES	3	(-47[1])-([2])-([3])-([4])-([5]+37)-[6]-([7])-([8])-([9])-([10])-([11])-([12]-1)-([13]-36)
AT1G02840	[]			+	altD-ES	4	(-39[1])-([2])-([3])-([4])-([5]+4)-([6])-([7]-4)-([8])-([9])-([10]+20)-[11]-([12])-([13]-36)
AT1G02840	[]			+	altD	2	(-39[1])-([2])-([3])-([4]+4)-([5])-([6])-([7]-1)-([8])-([9])-([10])-([11])-([12])-([13]+2)
AT1G02840	[]			+	altD-altA	3	(-39[1])-([2])-([3])-([4]-2)-([5])-([6])-([7])-([8])-([9]+3)-(-5[10])-([11])-([12])-([13]-27)
AT1G02840	[]			+	altD-ES	4	(-39[1])-([2])-([3])-([4]-2)-([5])-([6])-([7]-4)-([8])-([9])-([10]+18)-[11]-([12])-([13]-71)
AT1G02840	[]			+	altD-altA-ES-altTSE	4	[1]-(+2[2])-([3])-([4])-([5])-(-1[6])-([7])-([8])-([9])-([10]+22)-[11]-([12])-([13]-99)
AT1G02840	[]			+	altD-ES-altTSE	4	[1]-([2])-([3])-([4])-([5])-([6])-([7]-1)-([8])-([9])-([10]+20)-[11]-([12])-([13]-37)
AT1G02840	[]			+	IR-altD-altA-ES-altTSE	8	[1]-(-34[2])-([3])-([4])-([5]+37)-[6]-([7]=[8]-7)-[9]-([10])-[11]-(+16[12])-([13]-199)
AT1G02840	[]			+	altD-altTSE	2	[1]-[2]-(-5[3])-([4])-([5])-([6])-([7]-1)-([8])-([9])-([10])-([11])-([12])-([13]-19)
AT1G02840	[]	+			altA-casseteE-altTSE	3	[1]-[2]-[3]-(-34[4])-([5])-([6])-([7])-([8])-([9])-([10])-(628777 628856)-(+342[11])-([12])-([13]-33)
AT1G02840	[]			+	altA-ES-altTSE	3	[1]-[2]-[3]-(+2[4])-([5])-([6])-([7])-([8])-([9])-([10])-[11]-(+16[12])-([13]-36)
AT1G02850	[]			+	altA-crypticI	3	([1])-([2])-([3])-([4])-([5])-([6])-(-1[7 255)-(325])-([8])-([9])-([10])-([11])-(-3[12]+76)
AT1G02850	[AT1G02850.2]	+			altA-crypticI	2	([1])-([2])-([3])-([4])-([5])-([6])-([7 255)-(325])-([8])-([9])-([10])-([11])-(-3[12]-65)
AT1G02850	[AT1G02850.1]	+	+		altA-crypticI	2	(+43[1])-([2])-([3])-([4])-([5])-([6])-([7 255)-(406])-([8])-([9])-([10])-([11])-(-3[12]-72)
AT1G02850	[AT1G02850.5]	+			altA	1	([1])-([2])-([3])-([4])-([5])-([6])-([7])-([8])-([9])-([10])-([11])-(-3[12]-78)
AT1G02850	[AT1G02850.4]	+				0	(-44[1])-([2])-([3])-([4])-([5])-([6])-([7])-([8])-([9])-([10])-([11])-([12]-80)
AT1G02850	[]	+			IR-altA	2	(-62[1])-([2])-([3])-([4])-([5])-([6])-([7])-([8])-([9])-([10]=[11])-(-3[12]+38)
AT1G02850	[]			+	altD-altA-crypticI	4	(-32[1])-([2])-([3])-([4])-([5])-([6]-2)-([7 255)-(406])-([8])-([9])-([10])-(-19[11])-(-3[12]-80)
AT1G02860	[AT1G02860.1]	+	+	+		0	(+22[1])-([2])-([3])-([4])-([5])-([6]+28)
AT1G02860	[]			+	altD	1	(-249[1])-([2])-([3]-1)-([4])-([5])-([6]-31)
AT1G02860	[]	+			IR	1	(-140[1])-([2])-([3]=[4])-([5])-([6]-2)
AT1G02870	[AT1G02870.1]	+		+		0	(+17[1])-([2])-([3]-80)
AT1G02870	[]			+	altD	1	(-26[1])-([2]-2)-([3]-85)
AT1G02880	[AT1G02880.4]	+			altA	1	[0^1]-(+21[1])-(+5[2])-([3])-([4])-([5])-([6]-158)
AT1G02880	[]	+			IR-altA	2	[0^1]-(+24[1])-(+5[2]=[3])-([4])-([5])-([6]-146)
AT1G02880	[]	+			altA	1	[0^1]-(+21[1])-([2])-([3])-([4])-(-6[5])-([6]-56)
AT1G02880	[AT1G02880.3]	+	+	+		0	[0^1]-(+38[1])-([2])-([3])-([4])-([5])-([6]-40)
AT1G02880	[]			+	altA-ES	2	[0^1]-(-41[1])-([2])-[3]-(+51[4])-([5])-([6]-49)
AT1G02880	[]	+			altD	1	[0^1]-(+24[1])-([2]+18)-([3])-([4])-([5])-([6]-61)
AT1G02880	[AT1G02880.1]	+			IR	1	[0^1]-(+21[1])-([2]=[3])-([4])-([5])-([6]-27)
AT1G02880	[]			+	altD	1	[0^1]-(-56[1]-2)-([2])-([3])-([4])-([5])-([6]-221)
AT1G02890	[]			+	altD-altA-altTSE	7	[1]-(-5[2])-([3])-([4])-([5])-([6]+7)-(-7[7])-([8])-(-2[9])-([10])-([11])-([12])-([13]-2)-([14])-([15])-([16])-([17])-([18])-([19])-([20])-([21]-9)-([22])-([23])-([24])-([25])-(-3[26])-([27]-44)
AT1G02900	[AT1G02900.1]	+		+		0	(+25[1]+39)
AT1G02910	[]			+	altA	2	(-20[1])-(-1[2])-([3])-([4])-([5])-([6])-([7])-(-1[8])-([9]+9)
AT1G02910	[]			+	altD-altA	2	(-6[1])-(-1[2])-([3])-([4])-([5])-([6])-([7])-([8]-5)-([9]+9)
AT1G02910	[]			+	IR-altA	3	(-4[1])-(-1[2]=[3])-([4])-([5])-([6]=[7])-([8])-([9]+9)
AT1G02910	[]			+	altD-altA	3	(-14[1])-(-7[2])-([3])-([4])-([5])-([6])-(-1[7])-([8]-5)-([9]-8)
AT1G02910	[]			+	altA	2	(-5[1])-([2])-(+4[3])-([4])-(+10[5])-([6])-([7])-([8])-([9]-6)
AT1G02910	[]			+	altD-altA	4	(-4[1])-([2])-([3])-([4])-(+10[5])-(-10[6]-3)-([7])-([8]-2)-([9]-18)
AT1G02910	[]			+	altA	1	(-4[1])-([2])-([3])-([4])-([5])-([6])-(-1[7])-([8])-([9]+9)
AT1G02910	[AT1G02910.1]	+	+	+		0	(+33[1])-([2])-([3])-([4])-([5])-([6])-([7])-([8])-([9]+49)
AT1G02910	[]			+	altD-altA	3	(-2[1])-([2])-([3])-([4]-21)-(+9[5])-([6])-([7])-([8]-5)-([9]+21)
AT1G02910	[]			+	altD	1	(+33[1])-([2])-([3])-([4]-3)-([5])-([6])-([7])-([8])-([9]+9)
AT1G02910	[]			+	IR	1	(-4[1])-([2])-([3])-([4]=[5])-([6])-([7])-([8])-([9]+9)
AT1G02910	[]			+	altD-altA	2	(-4[1]+4)-([2])-([3])-([4])-([5])-([6])-(-1[7])-([8])-([9]+9)
AT1G02920	[AT1G02920.1]	+	+	+		0	(+222[1])-([2])-([3]+3)
AT1G02930	[AT1G02930.1]	+	+	+		0	(+22[1])-([2])-([3]-8)
AT1G02950	[AT1G02950.1]	+		+	altA	1	(+15[1])-(-6[2])-([3])-([4]+61)
AT1G02950	[]			+	altD-altA-ES	3	(-2[1])-(-6[2]+28)-[3]-([4]-31)
AT1G02950	[]			+	altA	1	(+5[1])-(-9[2])-([3])-([4]+11)
AT1G02950	[AT1G02950.2]	+				0	(-4[1])-([2])-([3])-([4]+23)
AT1G02960	[]	+			altA	2	(-32[1])-([2])-([3])-([4])-([5])-(-9[6])-([7])-([8])-([9])-([10])-([11])-(-27[12])-([13])-([14]-50)
AT1G02960	[AT1G02960.1]	+			altA	1	(-28[1])-([2])-([3])-([4])-([5])-([6])-([7])-([8])-([9])-([10])-([11])-(-27[12])-([13])-([14]+54)
AT1G02960	[AT1G02960.3]	+			IR-altA	2	(-32[1])-([2])-([3])-([4])-([5])-([6])-([7])-([8])-([9])-([10])-([11])-(-27[12]=[13])-([14]-18)
AT1G02960	[AT1G02960.2]	+				0	(+10[1])-([2])-([3])-([4])-([5])-([6])-([7])-([8])-([9])-([10])-([11])-([12])-([13])-([14]+24)
AT1G02960	[]	+			IR	1	(-32[1])-([2])-([3])-([4])-([5])-([6])-([7])-([8])-([9])-([10])-([11])-([12]=[13])-([14]-52)
AT1G02960	[]	+			ES	1	(-49[1])-([2])-([3])-([4])-([5])-([6])-([7])-([8])-([9])-([10])-([11])-[12]-([13])-([14]-23)
AT1G02960	[]	+			IR	1	(-38[1])-([2])-([3])-([4])-([5])-([6])-([7])-([8])-([9])-([10])-([11]=[12])-([13])-([14]-93)
AT1G02960	[]			+	IR-altD	3	(-49[1])-([2])-([3])-([4])-([5])-([6])-([7])-([8])-([9])-([10])-([11]=[12]=[13]-6)-([14]+52)
AT1G02960	[]	+			IR	3	(-34[1])-([2])-([3]=[4])-([5])-([6])-([7])-([8])-([9])-([10])-([11]=[12]=[13])-([14]-42)
AT1G02960	[]	+			IR-altD	2	(+2[1]-11)-([2])-([3])-([4])-([5])-([6])-([7])-([8])-([9])-([10])-([11])-([12]=[13])-([14]-51)
AT1G02960	[]	+			IR	3	(-38[1]=[2])-([3])-([4])-([5])-([6])-([7])-([8])-([9])-([10])-([11]=[12]=[13])-([14]-51)
AT1G02960	[]	+			IR-altA	4	(-53[1]=[2])-([3])-([4])-([5])-([6])-([7])-([8])-([9]=[10])-([11])-(-27[12]=[13])-([14]+10)
AT1G02960	[AT1G02960.2]	+			altTSE	1	[1]-[2]-(-3[3])-([4])-([5])-([6])-([7])-([8])-([9])-([10])-([11])-([12])-([13])-([14]-91)
AT1G02970	[AT1G02970.1]	+				0	(-96[1])-([2])-([3])-([4])-([5])-([6])-([7])-([8])-([9])-([10]+20)
AT1G03000	[]			+	altD	2	(+10[1]-2)-([2])-([3])-([4])-([5]-1)-([6])-([7])-([8])-([9])-([10])-([11])-([12])-([13]-35)
AT1G03010	[AT1G03010.1]	+				0	(+16[1])-([2])-([3])-([4])-([5]-3)
AT1G03020	[AT1G03020.1]			+		0	(+88[1]+270)
AT1G03030	[AT1G03030.1]	+	+			0	(+30[1])-([2])-([3])-([4])-([5])-([6])-([7])-([8])-([9])-([10])-([11])-([12]-39)
AT1G03030	[]	+			IR	1	(-32[1])-([2])-([3])-([4])-([5])-([6])-([7])-([8])-([9])-([10])-([11]=[12]-57)
AT1G03030	[]			+	altD-altA-ES	4	(-67[1])-([2])-([3])-([4])-([5]+15)-[6]-([7])-([8])-([9])-([10])-[11]-(+16[12]-63)
AT1G03030	[]			+	altD-altA-ES	5	(-32[1])-([2])-([3])-([4])-([5]+15)-[6]-([7])-([8])-([9])-([10]+2)-[11]-(+15[12]-63)
AT1G03030	[]	+			IR-altA	2	(-49[1])-([2])-([3])-([4]=[5])-([6])-([7])-(+16[8])-([9])-([10])-([11])-([12]-70)
AT1G03030	[]			+	altD-altA-ES	3	(+2[1])-([2])-[3]-(+48[4])-([5])-([6])-([7])-([8])-([9])-([10])-([11]-2)-([12]-67)
AT1G03040	[]			+	altD-altA-ES	3	(-109[1])-(-15[2])-([3]+41)-[4]-([5])-([6]-1)
AT1G03040	[]			+	altA	1	(-44[1])-([2])-(-8[3])-([4])-([5])-([6])
AT1G03040	[]	+			crypticI	1	(-1[1])-([2])-([3])-([4])-([5])-([6 298)-(464]-55)
AT1G03040	[AT1G03040.1]	+	+	+		0	([1])-([2])-([3])-([4])-([5])-([6]+7)
AT1G03055	[AT1G03055.1]	+		+		0	(+39[1])-([2])-([3])-([4])-([5])-([6])-([7]+57)
AT1G03055	[]			+	altD-altA	2	(+23[1])-([2])-([3])-([4]+3)-(-1[5])-([6])-([7]-2)
AT1G03055	[]			+	altD	1	(-3[1])-([2])-([3])-([4]+7)-([5])-([6])-([7]+24)
AT1G03055	[]			+	altD	1	(-3[1])-([2]-2)-([3])-([4])-([5])-([6])-([7]+1)
AT1G03055	[]			+	altD	1	(-32[1])-([2]-3)-([3])-([4])-([5])-([6])-([7]+54)
AT1G03055	[]			+	altD-altA	3	(-12[1]+4)-(-7[2])-([3])-([4]+7)-([5])-([6])-([7]-59)
AT1G03055	[]			+	altD-altA	4	(+25[1]+4)-([2])-([3])-(+2[4]+7)-(-13[5])-([6])-([7]-67)
AT1G03070	[]			+	altA	1	([1])-(-2[2])-([3])-([4])-([5]-8)
AT1G03070	[]			+	altA	1	(-15[1])-(-7[2])-([3])-([4])-([5]+9)
AT1G03070	[AT1G03070.1]	+		+		0	(+84[1])-([2])-([3])-([4])-([5]+5)
AT1G03070	[]	+			altD-altA	2	([1]+33)-([2])-(-57[3])-([4])-([5]-6)
AT1G03070	[]			+	altD	1	(-14[1]+40)-([2])-([3])-([4])-([5]-11)
AT1G03080	[]	+			ES	2	(-60[1])-([2])-[3]-[4]-([5]-620)
AT1G03090	[]	+			altA	1	(-7[1])-([2])-([3])-([4])-([5])-([6])-(-4[7])-([8])-([9])-([10])-([11])-([12])-([13])-([14])-([15])-([16]-251)
AT1G03090	[]			+	altD-altA	2	(-8[1])-([2])-([3])-([4])-([5])-([6])-([7])-([8])-([9])-([10])-([11])-([12])-(-4[13])-([14])-([15]+4)-([16]-167)
AT1G03090	[]	+			altA	1	(-25[1])-([2])-([3])-([4])-([5])-([6])-([7])-([8])-([9])-([10])-([11])-([12])-([13])-([14])-([15])-(-1[16]-161)
AT1G03090	[AT1G03090.2]	+	+			0	(-8[1])-([2])-([3])-([4])-([5])-([6])-([7])-([8])-([9])-([10])-([11])-([12])-([13])-([14])-([15])-([16]-186)
AT1G03090	[AT1G03090.1]	+			ES	1	(+76[1])-([2])-([3])-([4])-([5])-[6]-([7])-([8])-([9])-([10])-([11])-([12])-([13])-([14])-([15])-([16]-248)
AT1G03090	[]			+	IR-altD-altA	6	(-10[1])-([2])-([3]-11)-([4])-([5])-(-2[6]=[7]=[8])-([9])-([10])-([11])-([12])-([13])-([14])-([15]+4)-(-3[16]-264)
AT1G03100	[AT1G03100.1]			+		0	(+45[1]-31)
AT1G03106	[AT1G03106.1]	+		+		0	(+11[1]+12)
AT1G03110	[]			+	altA	2	(-35[1])-(-2[2])-(-1[3])-([4])-([5])-([6])-([7])-([8])-([9])-([10]+8)
AT1G03110	[]			+	altA	1	(-76[1])-([2])-([3])-([4])-([5])-([6])-([7])-(-4[8])-([9])-([10]-61)
AT1G03110	[]			+	altD-altA	2	(-35[1])-([2])-([3])-([4])-([5])-([6])-([7])-(-4[8]-2)-([9])-([10]-11)
AT1G03110	[]			+	crypticI	1	(-81[1])-([2])-([3])-([4])-([5])-([6])-([7])-([8])-([9])-([10 51)-(74]-21)
AT1G03110	[AT1G03110.1]	+	+	+		0	(+16[1])-([2])-([3])-([4])-([5])-([6])-([7])-([8])-([9])-([10]+32)
AT1G03110	[]			+	altD	1	(-49[1])-([2])-([3])-([4])-([5])-([6])-([7])-([8]-2)-([9])-([10]-40)
AT1G03110	[]	+			IR	1	(-95[1]=[2])-([3])-([4])-([5])-([6])-([7])-([8])-([9])-([10]-56)
AT1G03130	[]			+	crypticI	1	(-10[1 389)-(412]-145)
AT1G03130	[]			+	crypticI	1	(-25[1 458)-(497]-123)
AT1G03130	[]			+	crypticI	1	(-22[1 505)-(576]-91)
AT1G03130	[]			+	altTEE	1	(+31[1]-151)-(751057 751041)
AT1G03130	[AT1G03130.1]		+	+		0	(+29[1]+82)
AT1G03140	[AT1G03140.1]	+	+	+		0	(-17[1])-([2]+29)
AT1G03140	[]			+	altD	1	(-38[1]-3)-([2]-8)
AT1G03150	[]			+	altA	2	(+2002[1])-(-1[2])-([3])-([4])-([5])-(-30[6]-15)
AT1G03150	[AT1G03150.1]	+	+	+		0	(+856[1])-([2])-([3])-([4])-([5])-([6]+78)
AT1G03150	[]			+	altD	1	(-1[1]-1)-([2])-([3])-([4])-([5])-([6]+5)
AT1G03160	[]			+	altA	1	(-33[1])-([2])-([3])-([4])-([5])-([6])-([7])-([8])-([9])-(-2[10])-([11]-5)
AT1G03160	[AT1G03160.1]	+	+			0	(+25[1])-([2])-([3])-([4])-([5])-([6])-([7])-([8])-([9])-([10])-([11]+68)
AT1G03160	[]	+			altD	1	(-1[1])-([2]+23)-([3])-([4])-([5])-([6])-([7])-([8])-([9])-([10])-([11]-3)
AT1G03160	[]		+		altD-altA	3	(-3[1])-([2]+23)-([3])-([4])-([5])-([6]-4)-(+1[7])-([8])-([9])-([10])-([11]-1)
AT1G03160	[AT1G03160.1]	+			altTSE	1	[1]-(-15[2])-([3])-([4])-([5])-([6])-([7])-([8])-([9])-([10])-([11]+1)
AT1G03170	[AT1G03170.1]	+				0	([1]+25)
AT1G03180	[]			+	altA	1	(-55[1])-([2])-(+7[3])-([4])-([5])-([6])-([7]-21)
AT1G03180	[AT1G03180.1]	+		+		0	(-22[1])-([2])-([3])-([4])-([5])-([6])-([7]-21)
AT1G03190	[]	+			IR-crypticI	2	(+8[1])-([2 152)-(418])-([3])-([4])-([5])-([6])-([7])-([8])-([9])-([10])-([11])-([12]=[13]-79)
AT1G03190	[]	+			altA	1	(+9[1])-([2])-([3])-(+4[4])-([5])-([6])-([7])-([8])-([9])-([10])-([11])-([12])-([13]-16)
AT1G03190	[]			+	altA	2	(-57[1])-([2])-([3])-([4])-([5])-(-1[6])-([7])-([8])-(-3[9])-([10])-([11])-([12])-([13]-14)
AT1G03190	[AT1G03190.1]	+	+			0	([1])-([2])-([3])-([4])-([5])-([6])-([7])-([8])-([9])-([10])-([11])-([12])-([13]+15)
AT1G03210	[AT1G03210.1]	+				0	(+33[1])-([2])-([3])-([4])-([5]+125)
AT1G03210	[]	+			IR	1	(+14[1])-([2]=[3])-([4])-([5]+107)
AT1G03210	[]	+			IR	1	(+8[1]=[2])-([3])-([4])-([5]+106)
AT1G03220	[AT1G03220.1]	+	+	+		0	(-2[1]-23)
AT1G03230	[AT1G03230.1]	+		+		0	(+20[1]+3)
AT1G03250	[]			+	altA	2	(-8[1])-([2])-([3])-(-1[4])-(-18[5])-([6])-([7]-18)
AT1G03250	[AT1G03250.1]	+	+	+	altA	1	(-1[1])-([2])-([3])-([4])-(-18[5])-([6])-([7]+37)
AT1G03250	[]			+	altA	1	(-36[1])-([2])-([3])-([4])-(-19[5])-([6])-([7]+9)
AT1G03250	[AT1G03250.2]	+				0	(+34[1])-([2])-([3])-([4])-([5])-([6])-([7]+36)
AT1G03250	[]			+	altD-altA	2	(-10[1])-([2])-([3])-([4]-2)-(-18[5])-([6])-([7]+43)
AT1G03250	[]			+	altD-altA	2	(-36[1])-([2])-([3])-([4]-3)-(-18[5])-([6])-([7]+43)
AT1G03250	[]	+			altD-altA	2	(-38[1])-([2])-([3]+36)-([4])-(-18[5])-([6])-([7]-7)
AT1G03250	[]			+	altD-altA	2	(-36[1])-([2])-([3]-2)-([4])-(-18[5])-([6])-([7]-25)
AT1G03250	[]			+	altD-altA	2	(-81[1])-([2])-([3]-5)-([4])-(-18[5])-([6])-([7]+9)
AT1G03250	[]			+	altD-altA	3	(-36[1])-([2])-([3]-5)-([4])-(-18[5])-([6]-5)-([7]-54)
AT1G03250	[]			+	altD-altA	2	(-14[1])-([2]-4)-([3])-([4])-(-18[5])-([6])-([7]+43)
AT1G03250	[]			+	altD-altA	4	(-65[1]+10)-(-33[2])-([3])-([4])-(-18[5])-([6])-(+3[7]+9)
AT1G03250	[]			+	altD-altA	3	(-81[1]-1)-(-1[2])-([3])-([4])-(-18[5])-([6])-([7]+2)
AT1G03260	[]			+	altD-altA	2	(-5[1])-([2])-([3])-(-4[4])-([5]-1)-([6])-([7])-([8])-([9]+18)
AT1G03260	[]			+	altA	1	(-5[1])-([2])-([3])-([4])-([5])-([6])-(+3[7])-([8])-([9]-53)
AT1G03260	[AT1G03260.1]	+	+	+		0	(+50[1])-([2])-([3])-([4])-([5])-([6])-([7])-([8])-([9]+14)
AT1G03260	[]			+	altD-altA	3	(+2[1]+3)-(-9[2])-([3])-(-1[4])-([5])-([6])-([7])-([8])-([9]-53)
AT1G03280	[AT1G03280.1]	+	+	+		0	(+10[1])-([2])-([3])-([4])-([5])-([6])-([7])-([8])-([9])-([10])-([11]+2)
AT1G03280	[]			+	altD-altA	2	(-33[1])-([2])-([3])-([4]+4)-(-2[5])-([6])-([7])-([8])-([9])-([10])-([11]-126)
AT1G03280	[]			+	altD-altA	3	(-36[1])-([2])-([3])-([4]+4)-([5]+4)-([6])-(-2[7])-([8])-([9])-([10])-([11]-86)
AT1G03280	[]			+	altA-altTSE	2	[1]-(+1[2])-([3])-([4])-([5])-([6])-(-3[7])-([8])-([9])-([10])-([11]-78)
AT1G03280	[]			+	altTSE	1	[1]-(+1[2])-([3])-([4])-([5])-([6])-([7])-([8])-([9])-([10])-([11]-50)
AT1G03280	[]			+	altD-altTSE	2	[1]-(-1[2])-([3])-([4])-([5]+11)-([6])-([7])-([8])-([9])-([10])-([11]-98)
AT1G03280	[]			+	altD-altTSE	2	[1]-(+1[2])-([3])-([4]+4)-([5])-([6])-([7])-([8])-([9])-([10])-([11]-50)
AT1G03290	[AT1G03290.1]	+	+			0	(+17[1])-([2])-([3])-([4])-([5])-([6])-([7])-([8])-([9]+193)
AT1G03290	[AT1G03290.2]	+	+		altD	1	(+16[1]+121)-([2])-([3])-([4])-([5])-([6])-([7])-([8])-([9]+178)
AT1G03290	[]	+			altD-altA	3	(-32[1]+121)-([2])-([3])-([4]+4)-(+6[5])-([6])-([7])-([8])-([9]+124)
AT1G03290	[]	+			IR-crypticI	4	(+17[1]=[2])-([3])-([4 290)-(447]=[5])-([6]=[7])-([8])-([9]+170)
AT1G03290	[]	+			altTSE	1	[1]-(+55[2])-([3])-([4])-([5])-([6])-([7])-([8])-([9]+124)
AT1G03290	[]	+			IR-altTSE	2	[1]-(-19[2])-([3])-([4]=[5])-([6])-([7])-([8])-([9]+120)
AT1G03290	[]			+	altA-altTSE	2	[1]-[2]-(-145[3])-([4])-(-1[5])-([6])-([7])-([8])-([9]+193)
AT1G03300	[]	+	+		IR	1	(+64[1]=[2]+171)
AT1G03310	[]			+	altA	1	(-23[1])-(-1[2]-53)
AT1G03310	[AT1G03310.2]		+			0	(+4[1])-([2]-44)
AT1G03310	[]	+			altD-crypticI	2	(-14[1]-23)-([2 1306)-(1379]-60)
AT1G03310	[AT1G03310.1]		+		altD	1	(+7[1]-23)-([2]-1)
AT1G03310	[]			+	altD	1	(+7[1]-4)-([2]-85)
AT1G03310	[AT1G03310.1, AT1G03310.2]	+	+		altTSE	1	[1]-(-343[2]-55)
AT1G03320	[AT1G03320.1]	+		+		0	(+277[1])-([2]+122)
AT1G03340	[AT1G03340.1]	+				0	(-31[1])-([2])-([3])-([4])-([5]+159)
AT1G03350	[]	+			crypticI	1	(-11[1 362)-(633]-3)
AT1G03350	[AT1G03350.1]	+	+	+		0	(+23[1]+9)
AT1G03360	[AT1G03360.1]	+		+		0	([1])-([2])-([3])-([4])-([5])-([6])-([7]+23)
AT1G03360	[]			+	altD	1	(-33[1])-([2])-([3]-3)-([4])-([5])-([6])-([7]-40)
AT1G03360	[]			+	altD	1	(-30[1])-([2]+1)-([3])-([4])-([5])-([6])-([7]-57)
AT1G03360	[]			+	altD-altA-ES	4	(-67[1])-([2]+4)-[3]-(+27[4])-([5]-2)-([6])-([7]-80)
AT1G03365	[AT1G03365.1]	+	+	+		0	(-1[1])-([2])-([3]-32)
AT1G03370	[AT1G03370.1]		+			0	(-8[1])-([2])-([3])-([4])-([5])-([6])-([7])-([8]+23)
AT1G03370	[]			+	altD	1	(+48[1])-([2])-([3])-([4])-([5]-1)-([6])-([7])-([8]+4)
AT1G03380	[]			+	altA	1	(-355[1])-([2])-(-3[3])-([4])-([5])-([6])-([7])-([8])-([9]-99)
AT1G03380	[AT1G03380.1]		+			0	(-41[1])-([2])-([3])-([4])-([5])-([6])-([7])-([8])-([9]+50)
AT1G03400	[]			+	altA	1	(-24[1])-(-2[2])-([3]-37)
AT1G03400	[AT1G03400.1]	+	+	+		0	(+76[1])-([2])-([3]-7)
AT1G03400	[]	+			IR	1	(+16[1])-([2]=[3]-20)
AT1G03400	[]			+	altD	1	(+8[1]-3)-([2])-([3]-72)
AT1G03420	[AT1G03420.1]	+	+	+		0	(+637[1]+86)
AT1G03430	[]			+	altA	1	(-8[1])-(-18[2])-([3])-([4])-([5])-([6]-16)
AT1G03430	[]	+			altA	1	(+2[1])-([2])-(-31[3])-([4])-([5])-([6]-20)
AT1G03430	[AT1G03430.1]	+		+		0	(+96[1])-([2])-([3])-([4])-([5])-([6]-42)
AT1G03430	[]	+			IR	1	(-2[1])-([2]=[3])-([4])-([5])-([6]-42)
AT1G03430	[]	+			IR	2	(-7[1])-([2]=[3])-([4])-([5]=[6]-72)
AT1G03430	[]			+	altD	1	(+55[1]-1)-([2])-([3])-([4])-([5])-([6]-42)
AT1G03430	[]			+	altD-altA	4	(-13[1]-1)-([2])-([3])-([4]-2)-(-1[5])-(-4[6]-66)
AT1G03430	[]			+	altD-altA	3	(-2[1]-1)-([2]-1)-(-2[3])-([4])-([5])-([6]-105)
AT1G03430	[]	+			IR	2	(-7[1]=[2]=[3])-([4])-([5])-([6]-151)
AT1G03430	[]			+	IR	3	(-34[1]=[2]=[3])-([4])-([5]=[6]-127)
AT1G03440	[AT1G03440.1]	+	+	+		0	(+89[1]+129)
AT1G03457	[]	+			altA-crypticI	2	(-4[1])-([2])-([3])-(-27[4])-([5 10)-(23])-([6])-([7])-([8])-([9]+15)
AT1G03457	[]	+			altA	2	([1])-([2])-([3])-(-27[4])-([5])-([6])-([7])-([8])-(-10[9]-7)
AT1G03457	[AT1G03457.1]	+	+		altA	1	(+84[1])-([2])-([3])-(-27[4])-([5])-([6])-([7])-([8])-([9]+31)
AT1G03457	[]	+			altD-altA	3	(-5[1])-([2])-([3])-(-27[4])-([5])-([6])-([7]+5)-([8])-(-10[9]-4)
AT1G03457	[AT1G03457.2]	+				0	(+3[1])-([2])-([3])-([4])-([5])-([6])-([7])-([8])-([9]+16)
AT1G03470	[]	+			altD-altA	2	(+16[1]-4)-(-2[2])-([3]+13)
AT1G03470	[]	+			altD-altA	2	(+14[1]-4)-(-5[2])-([3]-17)
AT1G03470	[AT1G03470.2]	+			altD-altA	2	(+12[1]-4)-(-9[2])-([3]-14)
AT1G03470	[]	+			altD-altA	2	(+6[1]-6)-(-2[2])-([3]-3)
AT1G03470	[AT1G03470.1, AT1G03470.2]	+			altTSE	1	[1]-(-37[2])-([3]-15)
AT1G03475	[]			+	altD-altA	2	(-9[1])-([2])-([3])-([4])-([5])-([6])-(+3[7]-1)-([8]-33)
AT1G03475	[]			+	altA	1	(-12[1])-([2])-([3])-([4])-([5])-([6])-(-1[7])-([8]-18)
AT1G03475	[]			+	altD-altA	2	(-9[1])-([2])-([3])-([4])-([5])-([6])-(-1[7]-2)-([8]-18)
AT1G03475	[]			+	altA	1	(-12[1])-([2])-([3])-([4])-([5])-([6])-(-2[7])-([8]-96)
AT1G03475	[]			+	altA	1	(-9[1])-([2])-([3])-([4])-([5])-([6])-([7])-(-10[8])
AT1G03475	[AT1G03475.1]	+	+	+		0	(+63[1])-([2])-([3])-([4])-([5])-([6])-([7])-([8]+8)
AT1G03475	[]			+	altD	1	(-9[1])-([2])-([3])-([4])-([5])-([6])-([7]-2)-([8])
AT1G03475	[]			+	altD	1	(-104[1])-([2])-([3])-([4])-([5])-([6]-2)-([7])-([8]-31)
AT1G03475	[]			+	altD	2	(-14[1])-([2])-([3])-([4]-10)-([5])-([6])-([7]-2)-([8]-17)
AT1G03475	[]	+			IR	1	(-8[1]=[2])-([3])-([4])-([5])-([6])-([7])-([8]-3)
AT1G03495	[AT1G03495.1]		+			0	(-243[1]-3)
AT1G03502	[AT1G03502.1]			+		0	(+425[1]+2137)
AT1G03510	[AT1G03510.1]	+				0	(+14[1]+118)
AT1G03520	[AT1G03520.2]	+			crypticI	1	(-43[1 226)-(858])-([2])-([3])-([4]-17)
AT1G03520	[AT1G03520.1]	+	+			0	(+57[1])-([2])-([3])-([4]-1)
AT1G03520	[]	+		+	IR	1	(-311[1])-([2])-([3]=[4]+13)
AT1G03520	[]			+	altD	1	(-417[1])-([2]-6)-([3])-([4]+5)
AT1G03530	[AT1G03530.1]	+	+			0	(+122[1])-([2])-([3]-6)
AT1G03540	[AT1G03540.1]	+				0	(+16[1]+782)
AT1G03560	[AT1G03560.1]	+		+		0	(+46[1]+1)
AT1G03580	[]	+			crypticI	1	(-18[1 106)-(196 359)-(438 643)-(722]+248)
AT1G03580	[]	+			crypticI	1	(-21[1 106)-(196 370)-(444 643)-(748]+12)
AT1G03590	[AT1G03590.1]	+	+	+		0	(+80[1])-([2])-([3])-([4])-([5])-([6]-20)
AT1G03590	[]	+			IR	1	(-117[1])-([2])-([3])-([4])-([5]=[6]-22)
AT1G03590	[]	+			IR	1	(-76[1])-([2])-([3])-([4]=[5])-([6]-41)
AT1G03590	[]	+			altD	1	(-145[1]+134)-([2])-([3])-([4])-([5])-([6]-92)
AT1G03590	[]	+			IR-altTSE	2	[1]-(897338 897222)-([2])-([3])-([4]=[5])-([6]-42)
AT1G03600	[]			+	crypticI	1	(-30[1 114)-(136]-118)
AT1G03600	[]			+	crypticI	1	(-24[1 198)-(273]-115)
AT1G03600	[]			+	crypticI	1	(-35[1 351)-(436]-26)
AT1G03600	[AT1G03600.1]	+	+	+		0	(+44[1]+123)
AT1G03610	[AT1G03610.1]	+	+	+		0	(+152[1])-([2])-([3])-([4])-([5]+29)
AT1G03610	[]			+	altD	1	(+152[1])-([2]-1)-([3])-([4])-([5]-4)
AT1G03630	[]			+	altA	1	(-9[1])-([2])-(-4[3])-([4])-([5]-19)
AT1G03630	[]			+	altA	1	(-18[1])-([2])-([3])-([4])-(-3[5]-60)
AT1G03630	[AT1G03630.1]	+	+	+		0	(+39[1])-([2])-([3])-([4])-([5]+12)
AT1G03630	[]			+	altD	1	(-6[1])-([2])-([3])-([4]+4)-([5]-15)
AT1G03630	[]			+	altD-altA	2	(-21[1])-([2]-1)-(-6[3])-([4])-([5]-39)
AT1G03630	[]			+	altD-altA	2	(-9[1]-1)-([2])-(-4[3])-([4])-([5]-56)
AT1G03630	[]			+	altD-altA	2	(-41[1]-1)-([2])-(-6[3])-([4])-([5]-38)
AT1G03630	[]			+	altD	1	(-9[1]-1)-([2])-([3])-([4])-([5]-3)
AT1G03630	[]			+	altD	1	(-33[1]-5)-([2])-([3])-([4])-([5]-19)
AT1G03630	[AT1G03630.2]			+	altA-altTSE	2	[1]-(-4[2])-(-6[3])-([4])-([5]-47)
AT1G03630	[]			+	altTSE	1	[1]-(+2[2])-([3])-([4])-([5]-7)
AT1G03630	[]			+	altD-altTSE	2	[1]-(+2[2])-([3])-([4]+3)-([5]-38)
AT1G03630	[]			+	altD-altTSE	3	[1]-(-64[2])-([3]-4)-([4]+4)-([5]-3)
AT1G03630	[AT1G03630.1]	+		+	altTSE	1	[1]-[2]-(-2[3])-([4])-([5]-14)
AT1G03650	[AT1G03650.1]			+		0	(-1[1])-([2]-117)
AT1G03660	[]	+		+	altTSE	1	(912189 912083)-(+162[1]+65)
AT1G03660	[]	+			altTSE	1	(912362 912357)-(912190 912083)-(+162[1]+56)
AT1G03660	[]			+	altTSE	1	(913746 913654)-(913531 913351)-(913236 913166)-(+162[1]+19)
AT1G03680	[]			+	altA	1	(-16[1])-(-6[2]-16)
AT1G03680	[AT1G03680.1]	+	+	+		0	([1])-([2]+29)
AT1G03680	[]			+	altD	1	(-60[1]-1)-([2]-38)
AT1G03680	[]			+	IR	1	(-46[1]=[2]-53)
AT1G03687	[AT1G03687.1]	+	+			0	(+14[1])-([2])-([3])-([4])-([5])-([6])-([7])-([8]+47)
AT1G03687	[]			+	altD	2	(+1[1]-1)-([2])-([3]+4)-([4])-([5])-([6])-([7])-([8]-8)
AT1G03700	[AT1G03700.1]			+		0	(-14[1])-([2])-([3]-37)
AT1G03740	[]			+	altA	1	(-213[1])-([2])-([3])-([4])-([5])-([6])-(-2[7]-56)
AT1G03740	[AT1G03740.1]	+	+	+		0	(-71[1])-([2])-([3])-([4])-([5])-([6])-([7]+2)
AT1G03750	[AT1G03750.1]	+	+			0	(+42[1])-([2])-([3])-([4])-([5])-([6])-([7]+22)
AT1G03760	[AT1G03760.1]	+				0	(+21[1])-([2])-([3])-([4])-([5])-([6])-([7])-([8])-([9])-([10]-6)
AT1G03770	[AT1G03770.1]	+			altD-altA	2	(-46[1])-(-6[2])-([3])-([4])-([5])-([6])-([7])-([8]-18)-([9])-([10]+204)
AT1G03770	[]	+			IR-altD-altA	3	(-24[1])-(-6[2])-([3]=[4])-([5])-([6])-([7])-([8]-18)-([9])-([10]+97)
AT1G03770	[]	+			altD	1	(-11[1])-([2])-([3])-([4])-([5])-([6])-([7])-([8]-18)-([9])-([10]+144)
AT1G03780	[AT1G03780.2]	+	+		IR	1	(+33[1])-([2])-([3])-([4])-([5])-([6])-([7])-([8])-([9])-([10])-([11])-([12])-([13])-([14])-([15])-([16])-([17]=[18]-87)
AT1G03780	[]	+			IR	2	(-47[1])-([2])-([3])-([4])-([5])-([6])-([7])-([8])-([9])-([10])-([11])-([12]=[13])-([14])-([15])-([16])-([17]=[18]-84)
AT1G03780	[]	+			IR-altTSE	3	[1]-[2]-(-71[3])-([4])-([5])-([6])-([7])-([8])-([9])-([10])-([11])-([12])-([13])-([14])-([15])-([16]=[17]=[18]-110)
AT1G03790	[AT1G03790.1]	+		+		0	([1]+39)
AT1G03800	[AT1G03800.1]	+		+		0	([1]+141)
AT1G03820	[AT1G03820.1]	+		+		0	(+134[1]+27)
AT1G03830	[AT1G03830.2]		+			0	(-51[1])-([2])-([3])-([4])-([5])-([6])-([7])-([8])-([9])-([10])-([11])-([12])-([13]-22)
AT1G03850	[AT1G03850.2]	+		+	altTEE	1	(+127[1]+251)-[2]
AT1G03860	[]			+	altD-altA	2	(-28[1])-[1^1]-(-1[2]+4)-([3])-([4])-([5])-([6]-106)
AT1G03860	[]			+	altA	1	(-40[1])-[1^1]-([2])-([3])-([4])-(-4[5])-([6]-22)
AT1G03860	[AT1G03860.1]	+	+	+		0	(+23[1])-[1^1]-([2])-([3])-([4])-([5])-([6]-3)
AT1G03860	[]			+	altD	1	(-18[1])-[1^1]-([2]+1)-([3])-([4])-([5])-([6]-12)
AT1G03860	[]			+	altD	1	(-69[1])-[1^1]-([2]+2)-([3])-([4])-([5])-([6]-116)
AT1G03860	[]			+	altD	1	(-18[1])-[1^1]-([2]+3)-([3])-([4])-([5])-([6]-117)
AT1G03860	[]			+	altD	1	(-44[1])-[1^1]-([2]+4)-([3])-([4])-([5])-([6]-92)
AT1G03860	[AT1G03860.2]	+	+		IR	1	(-15[1])-[1^1]-([2]=[3])-([4])-([5])-([6]-93)
AT1G03860	[]	+		+	altTSE	1	[1]-[1^1]-(+4[2])-([3])-([4])-([5])-([6]-37)
AT1G03860	[]			+	altD-altA-altTSE	4	[1]-[1^1]-(+3[2]+1)-([3])-([4])-([5]-1)-(-2[6]-92)
AT1G03860	[]			+	altD-altTSE	2	[1]-[1^1]-(+3[2]+4)-([3])-([4])-([5])-([6]-29)
AT1G03870	[]			+	crypticI	1	(-141[1 320)-(342]-4)
AT1G03870	[]			+	crypticI	1	(-106[1 504)-(526]+19)
AT1G03870	[AT1G03870.1]	+		+		0	(-16[1]+19)
AT1G03900	[]			+	altA	2	(-9[1])-(-4[2])-(-1[3]-9)
AT1G03900	[]			+	altA	2	(-93[1])-(-4[2])-(-28[3]-86)
AT1G03900	[]			+	altA	2	(-40[1])-(-4[2])-(-2[3]-7)
AT1G03900	[]			+	altA	2	(-93[1])-(-4[2])-(-3[3]-27)
AT1G03900	[]			+	altA	1	(-40[1])-(-4[2])-([3]-7)
AT1G03900	[]			+	altA	1	([1])-([2])-(-1[3]-7)
AT1G03900	[AT1G03900.1]	+	+	+		0	(+6[1])-([2])-([3]-6)
AT1G03900	[]			+	altD-altA	2	(-79[1]-1)-(-4[2])-([3]-38)
AT1G03900	[]			+	altD	1	(-36[1]-1)-([2])-([3]-9)
AT1G03905	[]	+			casseteE	1	(-4[1])-(993706 993951)-([2])-([3])-([4])-([5])-([6]-10)
AT1G03905	[AT1G03905.1]	+				0	([1])-([2])-([3])-([4])-([5])-([6]+33)
AT1G03910	[AT1G03910.1]	+	+		ES	1	([1])-([2])-([3])-([4])-([5])-([6])-([7])-[8]-([9])-([10])-([11])-([12])-([13])-([14]+11)
AT1G03910	[]			+	altD-altA-ES-altTSE	5	[1]-([2])-([3])-(-1[4])-([5])-(-3[6])-([7]-1)-[8]-([9])-([10])-([11])-([12])-([13])-([14]-77)
AT1G03910	[AT1G03910.1]		+		ES-altTSE	2	[1]-(-173[2])-([3])-([4])-([5])-([6])-([7])-[8]-([9])-([10])-([11])-([12])-([13])-([14]-1)
AT1G03910	[]			+	altD-ES-altTSE	3	[1]-([2])-([3])-([4])-([5])-([6])-([7]-1)-[8]-([9])-([10])-([11])-([12])-([13])-([14]-34)
AT1G03910	[AT1G03910.1]	+		+	ES-altTSE	2	[1]-[2]-(-35[3])-([4])-([5])-([6])-([7])-[8]-([9])-([10])-([11])-([12])-([13])-([14]-2)
AT1G03920	[]	+			altTSE	1	(1001165 1001301)-(-115[1])-([2])-([3])-([4])-([5])-([6])-([7])-([8])-([9])-([10])-([11])-([12]+6)
AT1G03920	[]	+			IR-altTSE	2	(1001165 1001301)-(-115[1])-([2]=[3])-([4])-([5])-([6])-([7])-([8])-([9])-([10])-([11])-([12]-48)
AT1G03920	[]	+			IR	2	(+156[1]=[2]=[3])-([4])-([5])-([6])-([7])-([8])-([9])-([10])-([11])-([12]-77)
AT1G03930	[]			+	altA	1	(-148[1])-([2])-([3])-([4])-([5])-([6])-(-3[7])-([8])-([9])-([10])-([11])-([12])-([13])-([14]-149)
AT1G03930	[AT1G03930.1]	+	+	+		0	(-14[1])-([2])-([3])-([4])-([5])-([6])-([7])-([8])-([9])-([10])-([11])-([12])-([13])-([14]-47)
AT1G03930	[]	+			altD-altA	2	(-85[1])-([2])-([3])-([4])-([5])-([6])-([7])-([8])-([9])-([10]+24)-(+8[11])-([12])-([13])-([14]-126)
AT1G03930	[]			+	altD	1	(-180[1])-([2])-([3])-([4])-([5])-([6])-([7])-([8])-([9]-3)-([10])-([11])-([12])-([13])-([14]-127)
AT1G03930	[]		+		IR	1	(-151[1])-([2])-([3])-([4])-([5])-([6]=[7])-([8])-([9])-([10])-([11])-([12])-([13])-([14]-86)
AT1G03935	[AT1G03935.1]	+		+		0	(+301[1]+467)
AT1G03940	[AT1G03940.1]	+	+			0	(-96[1]+207)
AT1G03950	[]			+	altA	1	(-71[1])-([2])-([3])-([4])-([5])-([6])-([7])-(-6[8])-([9])-([10])-([11]-61)
AT1G03950	[AT1G03950.1]	+		+		0	(+1[1])-([2])-([3])-([4])-([5])-([6])-([7])-([8])-([9])-([10])-([11]+21)
AT1G03950	[]			+	altD	1	(+3[1])-([2])-([3])-([4])-([5])-([6])-([7])-([8])-([9])-([10]-3)-([11]-89)
AT1G03950	[]	+			IR	1	(-37[1])-([2])-([3])-([4])-([5])-([6])-([7])-([8])-([9])-([10]=[11]+19)
AT1G03950	[]			+	altD-altA-ES	4	(-102[1])-([2])-([3])-([4])-([5])-([6])-([7])-([8]+57)-[9]-[10]-(+14[11]-61)
AT1G03950	[]			+	altD-altA	2	(+3[1])-([2])-([3]+6)-(-1[4])-([5])-([6])-([7])-([8])-([9])-([10])-([11]-85)
AT1G03950	[]			+	altD-ES	2	(-87[1])-([2]+9)-[3]-([4])-([5])-([6])-([7])-([8])-([9])-([10])-([11]-97)
AT1G03950	[]			+	altD-altA	2	(+4[1]-2)-([2])-([3])-([4])-([5])-([6])-([7])-(-2[8])-([9])-([10])-([11]+5)
AT1G03950	[]			+	altD-altA-ES	4	(-5[1]-2)-([2])-([3])-([4])-([5])-([6])-([7])-(-2[8])-[9]-(+24[10])-([11]-132)
AT1G03950	[]			+	altD-altA-ES	4	(-71[1]-2)-([2])-([3])-([4])-([5])-([6])-([7])-(-2[8])-[9]-(+32[10])-([11]-61)
AT1G03960	[]		+			0	(+66[1])-([2])-([2^1])-([3])-([4])-([5])-([6])-([7])-([8])-([9])-([10])-([11])-([12])-([13]-18)
AT1G03960	[AT1G03960.1]	+			ES	1	(-5[1])-([2])-[2^1]-([3])-([4])-([5])-([6])-([7])-([8])-([9])-([10])-([11])-([12])-([13]-54)
AT1G03970	[AT1G03970.1]	+		+		0	([1]+14)
AT1G04000	[]			+	crypticI	1	(-8[1 784)-(805]-39)
AT1G04000	[]			+	crypticI	1	(-55[1 786)-(807]-33)
AT1G04000	[AT1G04000.1]	+		+		0	([1]+381)
AT1G04010	[]	+			crypticI	1	(-32[1])-([2])-([3])-([4])-([5])-([6])-([7])-([8])-([9])-([10])-([11])-([12])-([13])-([14])-([15])-([16 43)-(149]-77)
AT1G04010	[AT1G04010.1]	+				0	(-27[1])-([2])-([3])-([4])-([5])-([6])-([7])-([8])-([9])-([10])-([11])-([12])-([13])-([14])-([15])-([16]-86)
AT1G04010	[]	+			altD-altA	2	(-27[1])-([2])-([3])-([4])-([5]-2)-(+2[6])-([7])-([8])-([9])-([10])-([11])-([12])-([13])-([14])-([15])-([16]-6)
AT1G04020	[]			+	altD-altA	6	(-25[1])-([2])-(-1[3])-([4])-([5]-4)-(-3[6])-([7]-2)-(-1[8])-([9])-(-1[10])-([11])-([12])-([13]-162)
AT1G04020	[]	+	+		altA	1	(+10[1])-([2])-([3])-([4])-([5])-(-3[6])-([7])-([8])-([9])-([10])-([11])-([12])-([13]-25)
AT1G04020	[AT1G04020.1]	+				0	(+3[1])-([2])-([3])-([4])-([5])-([6])-([7])-([8])-([9])-([10])-([11])-([12])-([13]+6)
AT1G04020	[]	+			altA-altTSE	2	[1]-(-42[2])-([3])-([4])-([5])-(-3[6])-([7])-([8])-([9])-([10])-([11])-([12])-([13]-69)
AT1G04020	[]			+	altA-altTSE	3	[1]-[2]-[3]-(-155[4])-([5])-(-3[6])-([7])-([8])-([9])-([10])-([11])-(-1[12])-([13]-37)
AT1G04030	[AT1G04030.1]	+				0	(-64[1])-([2])-([3])-([4])-([5]-17)
AT1G04030	[]	+			altD	1	(-149[1])-([2])-([3])-([4]+31)-([5]-17)
AT1G04030	[]	+			IR	1	(-160[1])-([2])-([3])-([4]=[5]-18)
AT1G04040	[]			+	altA	2	(-67[1])-(-1[2])-(-8[3]-18)
AT1G04040	[]			+	altA	1	(-2[1])-(-5[2])-([3]+3)
AT1G04040	[]	+			altA	1	([1])-([2])-(-1[3]-5)
AT1G04040	[]			+	altA	1	(-10[1])-([2])-(-22[3]-17)
AT1G04040	[AT1G04040.1]	+	+	+		0	(+4[1])-([2])-([3]+84)
AT1G04040	[]			+	altD	1	([1])-([2]-2)-([3]+53)
AT1G04040	[]			+	altD	1	(-7[1]-1)-([2])-([3]-9)
AT1G04070	[AT1G04070.1]			+		0	(-4[1]+9)
AT1G04080	[]			+	altA-ES	3	(-64[1])-([2])-([3])-([4])-[4^1]-([5])-([6])-[7]-[8]-([9])-([10])-([11])-([12])-(-1[13])-([14])-([15]-168)
AT1G04080	[AT1G04080.1]	+	+		ES	2	(-54[1])-([2])-([3])-([4])-[4^1]-([5])-([6])-[7]-[8]-([9])-([10])-([11])-([12])-([13])-([14])-([15]-42)
AT1G04080	[AT1G04080.1]		+		ES-altTSE	3	[1]-(-257[2])-([3])-([4])-[4^1]-([5])-([6])-[7]-[8]-([9])-([10])-([11])-([12])-([13])-([14])-([15]-146)
AT1G04080	[]			+	altA-ES-altTSE	4	[1]-[2]-[3]-(-152[4])-[4^1]-([5])-([6])-[7]-[8]-([9])-([10])-([11])-([12])-(-1[13])-([14])-([15]-159)
AT1G04080	[AT1G04080.1]		+		ES-altTSE	3	[1]-[2]-[3]-(-2[4])-[4^1]-([5])-([6])-[7]-[8]-([9])-([10])-([11])-([12])-([13])-([14])-([15]-73)
AT1G04080	[]			+	altA-ES-altTSE	4	[1]-[2]-[3]-[4]-[4^1]-(-49[5])-([6])-[7]-[8]-([9])-([10])-([11])-([12])-(-1[13])-([14])-([15]-43)
AT1G04090	[AT1G04090.1]	+				0	(-118[1])-([2]+27)
AT1G04100	[AT1G04100.1]	+	+	+		0	(+38[1])-([2])-([3])-([4]+50)
AT1G04100	[]			+	altD	1	(+26[1])-([2]-2)-([3])-([4]+11)
AT1G04100	[]	+			IR	2	(+33[1]=[2])-([3]=[4]-16)
AT1G04110	[AT1G04110.1]	+	+	+		0	(+47[1]+180)
AT1G04120	[AT1G04120.1]		+			0	(+2[1])-([2])-([3])-([4])-([5])-([6])-([7])-([8])-([9])-([10])-([11])-([12]-160)
AT1G04130	[AT1G04130.1]	+				0	(+311[1])-([2])-([3])-([4])-([5])-([6])-([7])-([8]-3)
AT1G04130	[]	+			IR	1	(+60[1])-([2])-([3])-([4])-([5])-([6]=[7])-([8]-77)
AT1G04130	[]			+	altD-altA	2	(+33[1])-([2])-([3])-([4]+11)-(-10[5])-([6])-([7])-([8]-112)
AT1G04130	[]			+	altD-altA	2	(+8[1])-([2])-([3])-([4]+5)-(-10[5])-([6])-([7])-([8]-129)
AT1G04140	[]			+	altD-altA	4	(-91[1])-(-1[2])-(-2[3])-([4])-([5])-([6])-([7])-(-1[8])-([9])-([10])-([11])-([12])-([13]-17)-([14]-65)
AT1G04140	[]			+	altD-altA	3	(-76[1])-([2])-(-2[3])-([4])-([5])-([6])-([7])-([8])-([9])-([10])-([11])-([12])-([13]-17)-(-1[14]-5)
AT1G04140	[AT1G04140.1]		+		altD	1	(-51[1])-([2])-([3])-([4])-([5])-([6])-([7])-([8])-([9])-([10])-([11])-([12])-([13]-17)-([14])
AT1G04140	[]			+	altD-altA	3	(-55[1])-([2])-([3])-([4])-([5]-2)-([6])-([7])-([8])-([9])-([10])-([11])-([12])-([13]-18)-(-1[14]-133)
AT1G04140	[]	+			altD-altA-ES	7	(-96[1])-([2])-([3]-64)-[4]-[5]-[6]-[7]-(-113[8])-([9])-([10])-([11])-([12])-([13]-17)-([14]-2)
AT1G04140	[]			+	altD-altA	4	(-52[1]-3)-([2])-(-2[3])-([4])-([5]-1)-([6])-([7])-([8])-([9])-([10])-([11])-([12])-([13]-17)-([14]-47)
AT1G04140	[AT1G04140.1]		+		altD-altTSE	2	[1]-(-73[2])-([3])-([4])-([5])-([6])-([7])-([8])-([9])-([10])-([11])-([12])-([13]-17)-([14])
AT1G04140	[AT1G04140.1]	+			altD-altTSE	2	[1]-[2]-(-19[3])-([4])-([5])-([6])-([7])-([8])-([9])-([10])-([11])-([12])-([13]-17)-([14]-46)
AT1G04170	[]			+	altA	1	(-1[1])-(+3[2])-([3])-([4])-([5])-([6])-([7])-([8])-([9]+6)
AT1G04170	[]			+	altD-altA	3	(-36[1])-(+3[2])-([3])-([4])-([5]-1)-([6])-([7])-([8]-1)-([9]-153)
AT1G04170	[]	+		+	altA	1	(-57[1])-(-6[2])-([3])-([4])-([5])-([6])-([7])-([8])-([9]-1)
AT1G04170	[]	+			casseteE	1	(-166[1])-(1097243 1097286)-([2])-([3])-([4])-([5])-([6])-([7])-([8])-([9]-102)
AT1G04170	[AT1G04170.1]	+	+	+		0	(-16[1])-([2])-([3])-([4])-([5])-([6])-([7])-([8])-([9]+110)
AT1G04170	[]			+	IR	3	(-99[1])-([2])-([3]=[4])-([5])-([6])-([7]=[8]=[9]-12)
AT1G04170	[]			+	altD-altA	2	(-89[1]+4)-(-6[2])-([3])-([4])-([5])-([6])-([7])-([8])-([9]-102)
AT1G04170	[]			+	altD	1	(-89[1]+4)-([2])-([3])-([4])-([5])-([6])-([7])-([8])-([9]-7)
AT1G04170	[]			+	altA-altTSE	2	[1]-(+1[2])-([3])-([4])-([5])-([6])-(-1[7])-([8])-([9]-91)
AT1G04170	[]	+		+	altTSE	1	[1]-(+3[2])-([3])-([4])-([5])-([6])-([7])-([8])-([9]+41)
AT1G04170	[]			+	altD-altTSE	2	[1]-(-16[2])-([3])-([4])-([5])-([6])-([7])-([8]-1)-([9]-41)
AT1G04170	[]			+	altD-altTSE	2	[1]-(+3[2])-([3])-([4])-([5]-1)-([6])-([7])-([8])-([9]-14)
AT1G04180	[AT1G04180.1]			+		0	(-22[1])-([2]+255)
AT1G04190	[]			+	altA	1	(-4[1])-([2])-([3])-([4])-(+22[5])-([6])-([7])-([8]-38)
AT1G04190	[]			+	altA	1	(-56[1])-([2])-([3])-([4])-([5])-([6])-([7])-(-2[8]-93)
AT1G04190	[AT1G04190.1]	+	+	+		0	(+18[1])-([2])-([3])-([4])-([5])-([6])-([7])-([8]-1)
AT1G04190	[]	+			IR	1	(-18[1])-([2])-([3])-([4])-([5])-([6]=[7])-([8]-47)
AT1G04190	[]			+	altD	2	(-40[1])-([2]-2)-([3])-([4])-([5])-([6])-([7]-6)-([8]-44)
AT1G04200	[AT1G04200.1]	+	+			0	(+12[1])-([2])-([3])-([4])-([5])-([6])-([7])-([8])-([9])-([10])-([11])-([12])-([13])-([14])-([15])-([16])-([17])-([18]+8)
AT1G04200	[]	+			IR	1	(-37[1])-([2])-([3])-([4])-([5])-([6])-([7])-([8])-([9])-([10])-([11])-([12])-([13])-([14])-([15])-([16])-([17]=[18]-72)
AT1G04210	[AT1G04210.1]		+			0	(+21[1])-([2])-([3])-([4])-([5])-([6])-([7])-([8])-([9])-([10])-([11]-14)
AT1G04220	[AT1G04220.1]	+				0	(+64[1])-([2]-22)
AT1G04230	[]			+	altA	1	(-43[1])-([2])-(-19[3])-([4])-([5])-([6])-([7])-([8]-103)
AT1G04230	[]	+			altA	1	(-43[1])-([2])-([3])-([4])-([5])-([6])-(-1[7])-([8]-8)
AT1G04230	[AT1G04230.1]	+		+		0	(-32[1])-([2])-([3])-([4])-([5])-([6])-([7])-([8]-97)
AT1G04230	[]	+			IR	1	(-49[1])-([2])-([3])-([4])-([5]=[6])-([7])-([8]-99)
AT1G04240	[]			+	altD-altA	2	(-142[1])-(-4[2]-1)-([3]+3)
AT1G04240	[AT1G04240.1]	+	+	+		0	(-41[1])-([2])-([3]+9)
AT1G04240	[]			+	IR	1	(-143[1])-([2]=[3]-56)
AT1G04240	[]			+	altD	1	(-139[1]-1)-([2])-([3]+1)
AT1G04240	[]			+	IR-altD	2	(-143[1]-1)-([2]=[3]-7)
AT1G04240	[]	+			IR	2	(-142[1]=[2]=[3]+12)
AT1G04250	[]			+	altA	1	(-52[1])-(-1[2])-([3])-([4])-([5]-7)
AT1G04250	[]			+	crypticI	1	(-85[1])-([2 78)-(99])-([3])-([4])-([5]-35)
AT1G04250	[]			+	altA	1	(-81[1])-([2])-([3])-([4])-(-2[5]-29)
AT1G04250	[AT1G04250.1]	+	+	+		0	(+1[1])-([2])-([3])-([4])-([5]+44)
AT1G04250	[]			+	altD	1	(-78[1])-([2])-([3])-([4]-1)-([5]-61)
AT1G04250	[]			+	altD	1	(-42[1])-([2])-([3])-([4]-2)-([5]-85)
AT1G04250	[]			+	altA-ES	2	(-85[1])-([2])-([3])-[4]-(+34[5]-41)
AT1G04250	[]			+	altA-ES	2	(-42[1])-([2])-([3])-[4]-(+52[5]-31)
AT1G04250	[]			+	altD	1	(-77[1])-([2]-2)-([3])-([4])-([5]-62)
AT1G04250	[]			+	altD	2	(-55[1]-2)-([2])-([3])-([4]-1)-([5]-52)
AT1G04260	[AT1G04260.1]	+	+	+		0	(+35[1]+16)
AT1G04270	[]			+	altA	2	(-15[1])-(-1[2])-(-1[3])-([4]-67)
AT1G04270	[]			+	altA	1	(-14[1])-(-1[2])-([3])-([4]-68)
AT1G04270	[]			+	altA	1	(-11[1])-([2])-(-1[3])-([4]-73)
AT1G04270	[]			+	altA	1	(-5[1])-([2])-(-9[3])-([4]-67)
AT1G04270	[]			+	altA	1	(-2[1])-([2])-([3])-(-5[4]-141)
AT1G04270	[]			+	altA	1	(-9[1])-([2])-([3])-(-9[4]-39)
AT1G04270	[AT1G04270.1]	+	+	+		0	(+12[1])-([2])-([3])-([4]+3)
AT1G04270	[]			+	altD	1	(-23[1])-([2])-([3]-1)-([4]-87)
AT1G04270	[]			+	altD-altA	2	(-13[1])-([2])-([3]-2)-(-5[4]-63)
AT1G04270	[]			+	altD-altA	2	(-25[1])-([2])-([3]-2)-(-9[4]-14)
AT1G04270	[]			+	altD	1	(-25[1])-([2])-([3]-9)-([4]-24)
AT1G04270	[]			+	altD-ES	2	(-44[1])-([2]+39)-[3]-([4]-15)
AT1G04270	[]			+	altD-ES	2	(-11[1])-([2]+40)-[3]-([4]-129)
AT1G04270	[]			+	altD	1	(-9[1])-([2]-10)-([3])-([4]-67)
AT1G04270	[]			+	altD-altA	2	(-9[1])-([2]-13)-(-9[3])-([4]-10)
AT1G04270	[]			+	altD-altA	2	(-11[1])-([2]-13)-([3])-(-9[4]-77)
AT1G04270	[]			+	altD	1	(-13[1])-([2]-13)-([3])-([4]-40)
AT1G04270	[]			+	altD-altA	3	(-9[1])-([2]-13)-([3]-2)-(-5[4]-74)
AT1G04270	[]			+	altD-altA	2	(-10[1])-([2]-14)-(-9[3])-([4]-67)
AT1G04270	[]			+	altD	1	(-15[1])-([2]-14)-([3])-([4]-74)
AT1G04270	[]			+	altD	1	(-5[1])-([2]-3)-([3])-([4]-24)
AT1G04270	[]			+	altD-altA	2	(-10[1])-([2]-7)-(-10[3])-([4]-67)
AT1G04270	[]			+	altD-altA	2	(-10[1])-([2]-7)-(-9[3])-([4]-86)
AT1G04270	[]			+	altD	1	(-2[1])-([2]-7)-([3])-([4]-15)
AT1G04270	[]			+	altD-altA-ES	3	(-9[1])-([2]-7)-[3]-(+42[4]-24)
AT1G04270	[]			+	altD-altA	2	(-17[1]-1)-(-1[2])-([3])-([4]-81)
AT1G04270	[]			+	altD	1	(-11[1]-2)-([2])-([3])-([4]-3)
AT1G04270	[]			+	altD	1	(-9[1]-3)-([2])-([3])-([4]-72)
AT1G04270	[]			+	altD	2	(-9[1]-3)-([2]-7)-([3])-([4]-74)
AT1G04270	[]			+	altD	1	(-13[1]-5)-([2])-([3])-([4]-67)
AT1G04270	[]			+	altTSE	1	[1]-(+1[2])-([3])-([4]-24)
AT1G04270	[]			+	altD-altA-ES-altTSE	4	[1]-([2]-24)-[3]-(-16[4]-3)
AT1G04270	[]			+	altD-altA-altTSE	3	[1]-(+1[2]-7)-(-9[3])-([4]-31)
AT1G04280	[]	+			altA	1	(-9[1])-(-39[2])-([3])-([4])-([5])-([6])-([7])-([8])-([9]-106)
AT1G04280	[]			+	altA	1	(+10[1])-(-3[2])-([3])-([4])-([5])-([6])-([7])-([8])-([9]-102)
AT1G04280	[AT1G04280.1]	+	+	+		0	(+33[1])-([2])-([3])-([4])-([5])-([6])-([7])-([8])-([9]-98)
AT1G04280	[]			+	altD	1	(+22[1])-([2])-([3])-([4])-([5])-([6]-21)-([7])-([8])-([9]-111)
AT1G04280	[]	+			IR	1	(-127[1]=[2])-([3])-([4])-([5])-([6])-([7])-([8])-([9]-104)
AT1G04280	[]	+	+	+	altTSE	1	[1]-(+130[2])-([3])-([4])-([5])-([6])-([7])-([8])-([9]-104)
AT1G04280	[]			+	altD-altTSE	2	[1]-(-86[2]-1)-([3])-([4])-([5])-([6])-([7])-([8])-([9]-116)
AT1G04280	[]	+			altTSE	1	[1]-[2]-(+91[3])-([4])-([5])-([6])-([7])-([8])-([9]-15)
AT1G04290	[]			+	altA	1	(-138[1])-(+3[2])-([3]+21)
AT1G04290	[]	+			altA	1	(-82[1])-(-7[2])-([3]-48)
AT1G04290	[AT1G04290.1]	+	+	+		0	(-80[1])-([2])-([3]+200)
AT1G04295	[]	+			IR	1	(+58[1]=[2]-6)
AT1G04300	[]			+	altD-altA-altTSE	4	[1]-(-8[2])-([3])-([4])-(-24[5])-([6])-([7])-([8])-(-1[9])-([10])-([11])-([12]-3)-([13]+70)
AT1G04300	[AT1G04300.1]		+		altA-altTSE	2	[1]-(-52[2])-([3])-([4])-(-24[5])-([6])-([7])-([8])-([9])-([10])-([11])-([12])-([13]+4)
AT1G04310	[AT1G04310.1]	+				0	(+103[1])-([2])-([3]-93)
AT1G04330	[AT1G04330.1]	+				0	(-63[1]-19)
AT1G04340	[]	+			altTSE	1	(1166136 1165323)-(-5[1])-([2])-([3])-([4])-([5]-67)
AT1G04340	[]			+	altA	1	([1])-([2])-(-1[3])-([4])-([5]-64)
AT1G04340	[AT1G04340.1]	+		+		0	(+5[1])-([2])-([3])-([4])-([5]+124)
AT1G04340	[]			+	altD	1	(+6[1])-([2]-2)-([3])-([4])-([5]-6)
AT1G04340	[]			+	altD	2	(-47[1]-3)-([2])-([3]-2)-([4])-([5]+111)
AT1G04350	[]			+	altD-altA	2	(-90[1])-(-2[2]-14)-([3]+1)
AT1G04350	[AT1G04350.1]	+	+	+		0	(-31[1])-([2])-([3]+1)
AT1G04350	[]			+	altD	1	(-78[1])-([2]+1)-([3]-73)
AT1G04350	[]			+	altD	1	(-76[1])-([2]+3)-([3]-146)
AT1G04350	[]			+	altD	1	(-80[1])-([2]-3)-([3]+1)
AT1G04350	[]			+	altD	2	(-101[1]+4)-([2]-8)-([3]-17)
AT1G04350	[]			+	altD-altA	4	(-101[1]+8)-(-19[2]-7)-(+4[3]-3)
AT1G04350	[]			+	altD	1	(-6[1]-1)-([2])-([3]+1)
AT1G04350	[]			+	altD-altA	4	(-71[1]-10)-(+8[2]-7)-(+4[3]-64)
AT1G04350	[]			+	altD-altA	4	(-176[1]-13)-(-19[2]-4)-(+4[3])
AT1G04350	[]	+	+	+	IR	1	(-76[1]=[2])-([3]+1)
AT1G04350	[]			+	IR-altD-altA	3	(+46[1]=[2]-4)-(+4[3]-2)
AT1G04350	[]			+	IR-altD-altA	3	(+76[1]=[2]-5)-(+4[3]-2)
AT1G04360	[AT1G04360.1]	+				0	(+32[1]+40)
AT1G04390	[]		+		IR-altD-altA	4	(-1[1])-([2])-([3])-([4])-(+53[5]+143)-(+72[6]=[7])-([8])-([9]-38)
AT1G04400	[AT1G04400.1]	+	+	+	altA	1	(+286[1])-(-67[2])-([3])-([4])-([5])
AT1G04400	[]			+	altD-altA	2	(+18[1])-(-67[2])-([3]-23)-([4])-([5]-34)
AT1G04400	[]			+	altD-altA	2	(+67[1])-(-67[2])-([3]-3)-([4])-([5]-39)
AT1G04400	[]		+		IR-altA	2	(+67[1])-(-67[2])-([3]=[4])-([5]-4)
AT1G04400	[]	+			IR-altA	3	(+65[1])-(-67[2])-([3]=[4]=[5]-6)
AT1G04400	[AT1G04400.2]	+	+			0	(+65[1])-([2])-([3])-([4])-([5]-2)
AT1G04400	[AT1G04400.1, AT1G04400.2]	+	+		altTSE	1	[1]-(-85[2])-([3])-([4])-([5])
AT1G04400	[]			+	altD-altTSE	2	[1]-(-171[2])-([3])-([4]-1)-([5]-4)
AT1G04410	[]			+	altA	1	(-23[1])-(-1[2])-([3])-([4])-([5])-([6])-([7]-65)
AT1G04410	[]			+	altA	1	(-63[1])-(-3[2])-([3])-([4])-([5])-([6])-([7]-125)
AT1G04410	[]			+	altA	1	(-59[1])-([2])-(-1[3])-([4])-([5])-([6])-([7]-108)
AT1G04410	[]			+	altA	2	(-63[1])-([2])-(-3[3])-([4])-(-1[5])-([6])-([7]-108)
AT1G04410	[]			+	altA	1	(-59[1])-([2])-([3])-(-1[4])-([5])-([6])-([7]+16)
AT1G04410	[]			+	altD-altA	2	(-63[1])-([2])-([3])-(-1[4]-4)-([5])-([6])-([7]-108)
AT1G04410	[]			+	altA	2	(-70[1])-([2])-([3])-(-4[4])-([5])-(-2[6])-([7]-8)
AT1G04410	[]			+	altA	2	(-63[1])-([2])-([3])-([4])-(-1[5])-(-2[6])-([7]-108)
AT1G04410	[]			+	altA	1	(-59[1])-([2])-([3])-([4])-(-1[5])-([6])-([7]-108)
AT1G04410	[]			+	altA	1	(-59[1])-([2])-([3])-([4])-(-2[5])-([6])-([7]-108)
AT1G04410	[]			+	altA	1	(-63[1])-([2])-([3])-([4])-([5])-(-10[6])-([7]-108)
AT1G04410	[]			+	altA	1	(-59[1])-([2])-([3])-([4])-([5])-(-2[6])-([7]+21)
AT1G04410	[]			+	altA	1	(-64[1])-([2])-([3])-([4])-([5])-(-6[6])-([7]-109)
AT1G04410	[AT1G04410.1]	+	+	+		0	(-5[1])-([2])-([3])-([4])-([5])-([6])-([7]+43)
AT1G04410	[]			+	altD	1	(-59[1])-([2])-([3])-([4])-([5])-([6]-12)-([7]+21)
AT1G04410	[]			+	altD	1	(-59[1])-([2])-([3])-([4])-([5])-([6]-7)-([7]-108)
AT1G04410	[]			+	altD-altA	2	(-63[1])-([2])-([3])-([4])-([5]+22)-(-44[6])-([7]-108)
AT1G04410	[]			+	altD	1	(-74[1])-([2])-([3])-([4])-([5]+6)-([6])-([7]-108)
AT1G04410	[]			+	altD-altA	2	(-63[1])-([2])-([3])-([4])-([5]-2)-(-2[6])-([7]-116)
AT1G04410	[]			+	altD	1	(-63[1])-([2])-([3])-([4])-([5]-2)-([6])-([7]+17)
AT1G04410	[]			+	altD	1	(-63[1])-([2])-([3])-([4])-([5]-3)-([6])-([7]-108)
AT1G04410	[]			+	altD	1	(-63[1])-([2])-([3])-([4]+2)-([5])-([6])-([7]-111)
AT1G04410	[]			+	altD	1	(-59[1])-([2])-([3])-([4]+3)-([5])-([6])-([7]-117)
AT1G04410	[]			+	altD-altA	2	(-64[1])-([2])-([3])-([4]+4)-(-1[5])-([6])-([7]-116)
AT1G04410	[]			+	altD-altA	2	(-103[1])-([2])-([3])-([4]+4)-([5])-(-2[6])-([7]-108)
AT1G04410	[]			+	altD-altA	2	(-83[1])-([2])-([3])-([4]+4)-([5])-([6])-(-3[7]-135)
AT1G04410	[]			+	altD	1	(-63[1])-([2])-([3])-([4]+4)-([5])-([6])-([7]-108)
AT1G04410	[]			+	altD-altA	2	(-63[1])-([2])-([3])-([4]-2)-([5])-(-2[6])-([7]-110)
AT1G04410	[]			+	altD	1	(-63[1])-([2])-([3])-([4]-2)-([5])-([6])-([7]-119)
AT1G04410	[]			+	altD-altA	2	(-53[1])-([2])-([3])-([4]-4)-([5])-(-2[6])-([7]-108)
AT1G04410	[]			+	altD	1	(-59[1])-([2])-([3])-([4]-4)-([5])-([6])-([7]-106)
AT1G04410	[]			+	altD	1	(-59[1])-([2])-([3])-([4]-5)-([5])-([6])-([7]+43)
AT1G04410	[]			+	altD	1	(-63[1])-([2])-([3]-2)-([4])-([5])-([6])-([7]-108)
AT1G04410	[]			+	altD	1	(-63[1])-([2])-([3]-3)-([4])-([5])-([6])-([7]-114)
AT1G04410	[]			+	altD-altA	2	(-59[1])-([2]-1)-(-1[3])-([4])-([5])-([6])-([7]-108)
AT1G04410	[]			+	altD-altA	2	(-153[1])-([2]-2)-([3])-([4])-(-2[5])-([6])-([7]-115)
AT1G04410	[]			+	altD-altA	2	(-63[1])-([2]-2)-([3])-([4])-([5])-(-2[6])-([7]-108)
AT1G04410	[]			+	altD	1	(-53[1])-([2]-2)-([3])-([4])-([5])-([6])-([7]-108)
AT1G04410	[]			+	altD	1	(-59[1])-([2]-3)-([3])-([4])-([5])-([6])-([7]-108)
AT1G04410	[]			+	altD	2	(-63[1])-([2]-3)-([3])-([4]+2)-([5])-([6])-([7]-111)
AT1G04410	[]			+	altD-altA	2	(-63[1]+54)-(-77[2])-([3])-([4])-([5])-([6])-([7]-110)
AT1G04410	[]			+	altD-altA	2	(-89[1]-2)-([2])-(-1[3])-([4])-([5])-([6])-([7]-114)
AT1G04410	[]			+	altD	1	(-63[1]-2)-([2])-([3])-([4])-([5])-([6])-([7]-95)
AT1G04410	[]			+	altD-altA	2	(-63[1]-3)-(-3[2])-([3])-([4])-([5])-([6])-([7]-131)
AT1G04410	[]			+	altD-altA	2	(-69[1]-4)-([2])-([3])-(-1[4])-([5])-([6])-([7]-80)
AT1G04410	[]			+	altD	1	(-39[1]-4)-([2])-([3])-([4])-([5])-([6])-([7]-108)
AT1G04410	[]			+	altA-altTSE	3	[1]-(+5[2])-(-1[3])-([4])-([5])-(-2[6])-([7]+43)
AT1G04410	[]			+	altA-altTSE	2	[1]-(-57[2])-(-1[3])-([4])-([5])-([6])-([7]+16)
AT1G04410	[]			+	altTSE	1	[1]-(+5[2])-([3])-([4])-([5])-([6])-([7]+33)
AT1G04410	[]			+	altD-altA-altTSE	3	[1]-(-95[2])-([3]-2)-([4])-([5])-(-2[6])-([7]+10)
AT1G04410	[]			+	altD-altTSE	2	[1]-(+4[2]-2)-([3])-([4])-([5])-([6])-([7]+23)
AT1G04420	[]			+	altA	1	(-7[1])-(-1[2])-([3])-([4])-([5])-([6])-([7])-([8]+15)
AT1G04420	[AT1G04420.1]	+	+	+		0	(+20[1])-([2])-([3])-([4])-([5])-([6])-([7])-([8]+16)
AT1G04420	[]			+	altD-altA	2	(+4[1])-([2])-([3])-([4])-([5])-([6])-([7]-121)-(-104[8]+4)
AT1G04420	[]			+	altD-altA	2	(+5[1])-([2])-([3])-([4]-1)-([5])-([6])-(-1[7])-([8]-16)
AT1G04420	[]			+	altD	1	(-5[1])-([2])-([3])-([4]-1)-([5])-([6])-([7])-([8]+3)
AT1G04420	[]			+	altD	1	(+2[1])-([2])-([3])-([4]-3)-([5])-([6])-([7])-([8]-45)
AT1G04420	[]			+	altD	1	(+14[1]-1)-([2])-([3])-([4])-([5])-([6])-([7])-([8]+6)
AT1G04420	[]			+	altD	2	(+18[1]-3)-([2])-([3])-([4]-1)-([5])-([6])-([7])-([8]+3)
AT1G04430	[]			+	altD-altA	3	(-33[1])-[1^1]-([2])-([3])-([4])-([5])-(-1[6])-([7]-4)-(-2[8]-98)
AT1G04430	[]			+	altA	1	(-153[1])-[1^1]-([2])-([3])-([4])-([5])-([6])-([7])-(-2[8]-93)
AT1G04430	[AT1G04430.1]	+	+	+		0	(-1[1])-[1^1]-([2])-([3])-([4])-([5])-([6])-([7])-([8]-1)
AT1G04430	[]			+	altD	1	(-24[1])-[1^1]-([2])-([3])-([4])-([5])-([6])-([7]-4)-([8]-92)
AT1G04430	[]			+	altD	1	(+4[1])-[1^1]-([2])-([3])-([4])-([5])-([6]-2)-([7])-([8]-99)
AT1G04430	[]			+	altD-altA	2	(-33[1])-[1^1]-([2])-([3])-([4])-([5]-1)-([6])-([7])-(-2[8]-96)
AT1G04430	[]			+	altD	2	(-143[1])-[1^1]-([2])-([3])-([4])-([5]-2)-([6])-([7]-4)-([8]-92)
AT1G04430	[]			+	altD	1	(+61[1])-[1^1]-([2])-([3])-([4]-1)-([5])-([6])-([7])-([8]-93)
AT1G04430	[]			+	altD-altA	2	(-154[1])-[1^1]-([2])-([3]-1)-([4])-([5])-([6])-([7])-(-2[8]-51)
AT1G04430	[]			+	altD	2	(-150[1])-[1^1]-([2])-([3]-1)-([4])-([5])-([6])-([7]-3)-([8]-62)
AT1G04430	[AT1G04430.2]	+	+		altTSE	1	[1]-(-103[1^1])-([2])-([3])-([4])-([5])-([6])-([7])-([8]+3)
AT1G04430	[]		+		altD-altTSE	2	[1]-(-114[1^1]+44)-([2])-([3])-([4])-([5])-([6])-([7])-([8]-45)
AT1G04430	[]		+		IR-altTSE	2	[1]-(-103[1^1]=[2])-([3])-([4])-([5])-([6])-([7])-([8]-2)
AT1G04430	[]			+	altA-altTSE	2	[1]-[1^1]-(-7[2])-([3])-([4])-([5])-([6])-([7])-(-2[8]-103)
AT1G04430	[AT1G04430.1, AT1G04430.2]		+		altTSE	1	[1]-[1^1]-(-71[2])-([3])-([4])-([5])-([6])-([7])-([8]-82)
AT1G04440	[]			+	altA	1	(-387[1])-(-2[2])-([3])-([4])-([5])-([6])-([7])-([8])-([9])-([10])-([11])-([12])-([13])-([14]-7)
AT1G04440	[]	+			crypticI	1	(-41[1])-([2])-([3])-([4 52)-(141])-([5])-([6])-([7])-([8])-([9])-([10])-([11])-([12])-([13])-([14]-6)
AT1G04440	[AT1G04440.1]	+	+			0	(+68[1])-([2])-([3])-([4])-([5])-([6])-([7])-([8])-([9])-([10])-([11])-([12])-([13])-([14]+112)
AT1G04440	[]	+			IR	2	(+63[1])-([2])-([3])-([4])-([5])-([6])-([7]=[8])-([9])-([10])-([11]=[12])-([13])-([14]-2)
AT1G04440	[]			+	IR-altD-altA	5	(-49[1])-([2])-([3]=[4])-([5])-([6])-([7])-([8])-(-14[9])-([10])-([11]=[12])-([13]+4)-(-9[14]-28)
AT1G04480	[]			+	altA	1	(-3[1])-([2])-(-1[3]-62)
AT1G04480	[]			+	altA	1	(-3[1])-([2])-(-3[3]-7)
AT1G04480	[AT1G04480.1]	+	+	+		0	(+1[1])-([2])-([3]-1)
AT1G04480	[]			+	altD	1	(-3[1])-([2]-11)-([3]-57)
AT1G04480	[]			+	altD	1	(-2[1]-1)-([2])-([3]-7)
AT1G04480	[]			+	altD	2	(-3[1]-1)-([2]-11)-([3]-73)
AT1G04480	[]			+	altD	1	(-2[1]-4)-([2])-([3]-74)
AT1G04480	[]			+	altD	2	(-3[1]-7)-([2]+5)-([3]-87)
AT1G04480	[]			+	altA-altTSE	2	[1]-([2])-(-1[3]-77)
AT1G04480	[]			+	altA-altTSE	2	[1]-(+1[2])-(-4[3]-86)
AT1G04480	[]			+	altTSE	1	[1]-(+3[2])-([3]-7)
AT1G04480	[]			+	altD-altTSE	2	[1]-(+1[2]-11)-([3]-86)
AT1G04480	[]			+	altD-altA-altTSE	3	[1]-(+2[2]-8)-(+2[3]-75)
AT1G04480	[]	+			IR-altTSE	2	[1]-(-6[2]=[3]-84)
AT1G04490	[AT1G04490.1, AT1G04490.2]	+				0	[0^1]-(-81[1])-([2])-([3])-([4]+34)
AT1G04510	[]			+	altD-altA	4	(-29[1])-(-1[2])-([3])-([4])-([5])-([6])-([7])-([8]-1)-([9])-([10])-([11])-([12]+2)-([13])-([14]+2)-([15])-([16])-([17])-([18]-30)
AT1G04510	[]			+	altA	2	(+2[1])-([2])-([3])-([4])-([5])-([6])-(-3[7])-([8])-([9])-([10])-([11])-([12])-(-7[13])-([14])-([15])-([16])-([17])-([18]-36)
AT1G04510	[AT1G04510.1]	+	+	+		0	([1])-([2])-([3])-([4])-([5])-([6])-([7])-([8])-([9])-([10])-([11])-([12])-([13])-([14])-([15])-([16])-([17])-([18]+14)
AT1G04510	[]			+	altD	1	(-36[1])-([2])-([3])-([4])-([5]-7)-([6])-([7])-([8])-([9])-([10])-([11])-([12])-([13])-([14])-([15])-([16])-([17])-([18]-31)
AT1G04510	[]			+	altD	1	(-42[1]-2)-([2])-([3])-([4])-([5])-([6])-([7])-([8])-([9])-([10])-([11])-([12])-([13])-([14])-([15])-([16])-([17])-([18]-36)
AT1G04510	[AT1G04510.1]			+	altTSE	1	[1]-(-1[2])-([3])-([4])-([5])-([6])-([7])-([8])-([9])-([10])-([11])-([12])-([13])-([14])-([15])-([16])-([17])-([18]-36)
AT1G04510	[AT1G04510.1]	+			altTSE	1	[1]-[2]-(-16[3])-([4])-([5])-([6])-([7])-([8])-([9])-([10])-([11])-([12])-([13])-([14])-([15])-([16])-([17])-([18]-7)
AT1G04520	[]			+	altA	1	(-48[1])-([2])-([3])-(-1[4]-31)
AT1G04520	[]			+	altA	1	(+13[1])-([2])-([3])-(-2[4]-58)
AT1G04520	[]			+	crypticI	1	(-119[1])-([2])-([3])-([4 122)-(147]-44)
AT1G04520	[AT1G04520.1]	+		+		0	(+75[1])-([2])-([3])-([4]-1)
AT1G04520	[]			+	altD-altA	2	(-182[1]-1)-([2])-([3])-(-4[4]-55)
AT1G04520	[]			+	altD	1	(-16[1]-1)-([2])-([3])-([4]-28)
AT1G04530	[]			+	altA	1	(-84[1])-([2])-(-1[3])-([4])-([5]-75)
AT1G04530	[]			+	altA	1	(-79[1])-([2])-([3])-(+5[4])-([5]-24)
AT1G04530	[AT1G04530.1]	+	+	+		0	(+66[1])-([2])-([3])-([4])-([5]-1)
AT1G04530	[]			+	altD-altA	2	(-79[1])-([2]-1)-(-2[3])-([4])-([5]-81)
AT1G04530	[]			+	altD	1	(-118[1])-([2]-3)-([3])-([4])-([5]-58)
AT1G04550	[]	+			altA	1	(-39[1])-(+59[2])-([3])-([4])-([5]-16)
AT1G04550	[AT1G04550.2]	+		+		0	(+7[1])-([2])-([3])-([4])-([5]+16)
AT1G04550	[]	+			IR	1	(-39[1])-([2]=[3])-([4])-([5]-15)
AT1G04560	[]			+	altA	1	(-24[1])-([2])-(-9[3]-11)
AT1G04560	[AT1G04560.1]	+		+		0	(-11[1])-([2])-([3])
AT1G04590	[]	+			altA	2	(-1[1])-(-8[2])-([3])-([4])-([5])-([6])-([7])-(-9[8])-([9]-106)
AT1G04590	[]			+	altA	2	(-1[1])-([2])-([3])-([4])-([5])-([6])-(-1[7])-(-9[8])-([9]-100)
AT1G04590	[AT1G04590.1]	+		+	altA	1	(+1[1])-([2])-([3])-([4])-([5])-([6])-([7])-(-9[8])-([9]-1)
AT1G04610	[AT1G04610.1]	+				0	(+4[1])-([2])-([3]-12)
AT1G04620	[AT1G04620.1]	+	+	+		0	([1])-([2])-([3])-([4])-([5])-([6])-([7])-([8])-([9])-([10])-([11])-([12])-([13])-([14])-([15])-([16])-([17])-([18])-([19]+17)
AT1G04620	[]			+	altD	1	(-73[1])-([2])-([3])-([4])-([5])-([6])-([7])-([8])-([9])-([10])-([11])-([12])-([13])-([14])-([15])-([16])-([17]-33)-([18])-([19]-15)
AT1G04620	[]			+	altD	1	(-79[1])-([2])-([3])-([4])-([5])-([6])-([7])-([8])-([9])-([10])-([11])-([12])-([13])-([14])-([15]+5)-([16])-([17])-([18])-([19]-55)
AT1G04620	[AT1G04620.1]	+			altTSE	1	[1]-(-8[2])-([3])-([4])-([5])-([6])-([7])-([8])-([9])-([10])-([11])-([12])-([13])-([14])-([15])-([16])-([17])-([18])-([19]-46)
AT1G04630	[AT1G04630.1]	+	+	+		0	(-4[1])-([2])-([3])
AT1G04635	[AT1G04635.1]	+		+		0	(+19[1]+1)
AT1G04640	[AT1G04640.1]	+		+		0	(+42[1])-([2]+28)
AT1G04640	[AT1G04640.2]			+	IR	1	(-31[1]=[2]-47)
AT1G04640	[]	+			altTSE	1	[1]-(1292203 1292245)-([2]+3)
AT1G04640	[AT1G04640.2]			+	altTSE	1	[1]-(+1[2]+12)
AT1G04680	[]			+	altD-altA	2	(-62[1])-([2])-([3])-(-1[4])-([5]-4)-([6]-140)
AT1G04680	[]			+	altA	1	(-9[1])-([2])-([3])-([4])-(-1[5])-([6]-136)
AT1G04680	[]			+	altA	1	(-51[1])-([2])-([3])-([4])-([5])-(-13[6]-161)
AT1G04680	[]			+	altA	1	(-22[1])-([2])-([3])-([4])-([5])-(-1[6]-148)
AT1G04680	[AT1G04680.1]	+	+	+		0	(-2[1])-([2])-([3])-([4])-([5])-([6]+20)
AT1G04680	[]			+	altD-altA	2	(-40[1])-([2])-([3]+11)-(-20[4])-([5])-([6]-147)
AT1G04680	[]			+	altD	1	(-61[1])-([2])-([3]+3)-([4])-([5])-([6]-93)
AT1G04680	[]			+	altD	1	(-45[1])-([2]+4)-([3])-([4])-([5])-([6]-148)
AT1G04690	[AT1G04690.1]	+	+	+		0	([1])-([2])-([3])-([4])-([5]+25)
AT1G04690	[]			+	altD	1	(-32[1])-([2]+1)-([3])-([4])-([5]-94)
AT1G04690	[]			+	altD-altA	2	(-32[1])-([2]+4)-(-3[3])-([4])-([5]-111)
AT1G04690	[]			+	altD-altA	2	(-14[1])-([2]+4)-(-6[3])-([4])-([5]-26)
AT1G04690	[]			+	altD	1	(-8[1])-([2]+4)-([3])-([4])-([5]+2)
AT1G04690	[]			+	altD	1	(-17[1])-([2]-1)-([3])-([4])-([5]-6)
AT1G04690	[]			+	IR	1	(-27[1])-([2]=[3])-([4])-([5]-67)
AT1G04690	[]			+	altD	2	(-200[1]-1)-([2]+4)-([3])-([4])-([5]-61)
AT1G04710	[]			+	altA	1	(-26[1])-(-7[2])-([3])-([4])-([5])-([6])-([7])-([8])-([9])-([10])-([11])-([12])-([13])-([14]-1)
AT1G04710	[AT1G04710.1]	+	+	+		0	(-7[1])-([2])-([3])-([4])-([5])-([6])-([7])-([8])-([9])-([10])-([11])-([12])-([13])-([14]+73)
AT1G04710	[]			+	altD	1	(-17[1])-([2])-([3])-([4])-([5])-([6]-1)-([7])-([8])-([9])-([10])-([11])-([12])-([13])-([14]-6)
AT1G04750	[]			+	altA	1	(-27[1])-([2])-(-1[3])-([4])-([5]-227)
AT1G04750	[AT1G04750.1]	+	+	+		0	(-8[1])-([2])-([3])-([4])-([5]-108)
AT1G04750	[]			+	altD-altA-ES	3	(-59[1])-([2])-([3]+3)-[4]-(+53[5]-223)
AT1G04750	[]			+	altD	1	(-47[1])-([2])-([3]-2)-([4])-([5]-158)
AT1G04750	[]			+	altD	1	(-57[1])-([2]-1)-([3])-([4])-([5]-230)
AT1G04750	[]			+	altD-altA	2	(-39[1]-1)-([2])-([3])-(-1[4])-([5]-247)
AT1G04750	[]			+	altD	1	(-43[1]-1)-([2])-([3])-([4])-([5]-158)
AT1G04750	[]			+	altD-altA-ES	4	(-39[1]-1)-([2])-([3]+29)-[4]-(+20[5]-110)
AT1G04750	[]			+	altD	2	(-69[1]-1)-([2])-([3]-3)-([4])-([5]-189)
AT1G04750	[]			+	altD	1	(-34[1]-3)-([2])-([3])-([4])-([5]-170)
AT1G04760	[AT1G04760.1]	+		+		0	(+188[1])-([2])-([3])-([4])-([5]+190)
AT1G04770	[AT1G04770.1]	+	+	+		0	(+31[1])-([2])-([3])-([4]+42)
AT1G04770	[]	+			IR	1	(+69[1])-([2])-([3]=[4]-18)
AT1G04778	[]	+			IR	1	(+166[1]=[2]+230)
AT1G04780	[AT1G04780.1]	+	+	+		0	(+94[1])-([2]+30)
AT1G04790	[AT1G04790.1]	+	+	+		0	(-1[1])-([2])-([3])-([4])-([5])-([6])-([7])-([8])-([9])
AT1G04790	[]			+	altD	2	(-24[1])-([2]-2)-([3])-([4]-4)-([5])-([6])-([7])-([8])-([9]-67)
AT1G04790	[]			+	altA-crypticI-altTSE	3	[1]-(+1[2 668)-(692])-(-2[3])-([4])-([5])-([6])-([7])-([8])-([9]-1)
AT1G04790	[AT1G04790.1]			+	altTSE	1	[1]-(-3[2])-([3])-([4])-([5])-([6])-([7])-([8])-([9]+3)
AT1G04790	[]			+	altD-altTSE	2	[1]-(-183[2]-1)-([3])-([4])-([5])-([6])-([7])-([8])-([9]-95)
AT1G04800	[]			+	crypticI	1	(+14[1 158)-(179]+23)
AT1G04800	[AT1G04800.1]	+	+	+		0	(+19[1]+27)
AT1G04810	[]			+	altD-altA	2	(-26[1])-([2])-([3])-(-1[4])-([5])-([6])-([7])-([8])-([9]-1)-([10])-([11])-([12])-([13]-56)
AT1G04810	[AT1G04810.1]		+			0	(-21[1])-([2])-([3])-([4])-([5])-([6])-([7])-([8])-([9])-([10])-([11])-([12])-([13]-37)
AT1G04810	[]			+	altD	1	(+6[1])-([2])-([3])-([4])-([5])-([6])-([7])-([8])-([9]-1)-([10])-([11])-([12])-([13]-56)
AT1G04810	[AT1G04810.1]	+			altTSE	1	[1]-[2]-[3]-(-35[4])-([5])-([6])-([7])-([8])-([9])-([10])-([11])-([12])-([13]-48)
AT1G04810	[]			+	altD-altTSE	2	[1]-[2]-[3]-(-51[4])-([5])-([6])-([7])-([8])-([9]-1)-([10])-([11])-([12])-([13]-56)
AT1G04820	[]			+	altA	1	(-13[1])-([2])-(-1[3]-59)
AT1G04820	[AT1G04820.1]		+	+		0	(-4[1])-([2])-([3]+48)
AT1G04820	[]			+	altD	1	(-11[1])-([2]+5)-([3]-62)
AT1G04820	[]			+	altD	1	(-11[1]+1)-([2])-([3]-59)
AT1G04820	[]			+	altD	1	(-11[1]+2)-([2])-([3]-98)
AT1G04820	[]			+	altD-altA	2	(-21[1]+4)-(-12[2])-([3]+24)
AT1G04820	[]			+	altD	1	(-11[1]+4)-([2])-([3]-35)
AT1G04820	[]			+	altD-altA	2	(-11[1]-25)-(-68[2])-([3]-65)
AT1G04820	[]			+	altTSE	1	[1]-(+3[2])-([3]-36)
AT1G04830	[]	+		+	altA-altTEE	2	(-35[1])-([2])-([3])-(-4[4])-([5])-([6])-([7])-([8])-([9]+126)-[10]
AT1G04830	[AT1G04830.1]	+		+	altTEE	1	(-30[1])-([2])-([3])-([4])-([5])-([6])-([7])-([8])-([9]+234)-[10]
AT1G04830	[]	+			IR-altTEE	3	(-42[1])-([2])-([3]=[4])-([5])-([6]=[7])-([8])-([9]+163)-[10]
AT1G04830	[]			+	altD-altTEE	3	(-36[1]-2)-([2])-([3]-3)-([4])-([5])-([6])-([7])-([8])-([9]+168)-[10]
AT1G04840	[AT1G04840.1]			+		0	(+15[1])-([2]+340)
AT1G04850	[]			+	altA	1	(-76[1])-([2])-([3])-([4])-([5])-(-2[6])-([7])-([8])-([9])-([10])-([11])-([12]-15)
AT1G04850	[]			+	altA	1	(-139[1])-([2])-([3])-([4])-([5])-([6])-([7])-([8])-([9])-([10])-([11])-(-1[12]-13)
AT1G04850	[AT1G04850.1]	+	+	+		0	(-55[1])-([2])-([3])-([4])-([5])-([6])-([7])-([8])-([9])-([10])-([11])-([12]+15)
AT1G04850	[]	+			IR	1	(-58[1])-([2])-([3])-([4])-([5])-([6])-([7]=[8])-([9])-([10])-([11])-([12]-3)
AT1G04850	[]			+	altD-altA	2	(-42[1])-([2])-([3])-([4])-([5])-([6]-14)-([7])-([8])-([9])-([10])-(-3[11])-([12]-2)
AT1G04850	[]	+			altD-crypticI	2	(-111[1])-([2])-([3])-([4])-([5]-1)-([6])-([7])-([8])-([9 39)-(52])-([10])-([11])-([12]-5)
AT1G04850	[]			+	altD	1	(-105[1]-3)-([2])-([3])-([4])-([5])-([6])-([7])-([8])-([9])-([10])-([11])-([12]-13)
AT1G04850	[AT1G04850.1]			+	altTSE	1	[1]-(-1[2])-([3])-([4])-([5])-([6])-([7])-([8])-([9])-([10])-([11])-([12]-6)
AT1G04860	[AT1G04860.1]		+	+		0	([1])-([2])-([3]-25)
AT1G04860	[AT1G04860.1]		+		altTSE	1	[1]-(-15[2])-([3]-49)
AT1G04870	[AT1G04870.2]	+	+	+		0	(-21[1])-([2])-([3])-([4])-([5])-([6])-([7]-35)
AT1G04870	[]			+	altD-ES	3	(-35[1])-([2])-([3]+4)-([4])-([5]+45)-[6]-([7]-234)
AT1G04880	[AT1G04880.1]	+				0	(+54[1])-([2])-([3])-([4])-([5])-([6])-([7]+59)
AT1G04900	[]			+	altD-altA	2	(-16[1])-([2])-([3])-([4])-(-2[5])-([6])-([7])-([8])-([9])-([10])-([11])-([12]-2)-([13]-1)
AT1G04900	[]			+	altA	3	(-16[1])-([2])-([3])-([4])-(-3[5])-(-1[6])-([7])-(-7[8])-([9])-([10])-([11])-([12])-([13]-89)
AT1G04900	[AT1G04900.1]	+	+			0	(-11[1])-([2])-([3])-([4])-([5])-([6])-([7])-([8])-([9])-([10])-([11])-([12])-([13])
AT1G04900	[]			+	altD-altA	3	(-32[1])-([2]-1)-([3])-([4])-(-2[5])-([6])-([7])-([8])-([9])-([10])-([11])-([12])-(-1[13]-89)
AT1G04910	[]			+	altA	3	(-13[1])-(+11[2])-([3])-([4])-([5])-([6])-([7])-(-1[8])-(-4[9]-27)
AT1G04910	[]			+	altD-altA	3	(-59[1])-([2])-([3])-([4])-([5])-([6])-([7])-(-1[8]-3)-(-4[9]+8)
AT1G04910	[AT1G04910.1]	+	+			0	(+1[1])-([2])-([3])-([4])-([5])-([6])-([7])-([8])-([9]+68)
AT1G04910	[]			+	altD-altA	2	(-12[1])-([2])-([3])-([4]-2)-([5])-([6])-([7])-(-1[8])-([9]+7)
AT1G04910	[]	+	+		altD	1	(-7[1])-([2])-([3]+25)-([4])-([5])-([6])-([7])-([8])-([9]+35)
AT1G04910	[]	+			IR-altD	2	(-52[1])-([2])-([3]+25)-([4])-([5])-([6])-([7]=[8])-([9]+10)
AT1G04910	[]			+	altD-altA	4	(-56[1])-([2])-([3]+25)-([4]+4)-(-13[5])-([6])-([7])-([8])-(-4[9]+62)
AT1G04910	[]			+	altD-altA	3	(-6[1])-([2])-([3]+25)-([4]-2)-([5])-([6])-([7])-([8])-(-4[9]+9)
AT1G04910	[]			+	altD-altA	4	(-47[1])-([2])-([3]-1)-(-14[4])-([5])-([6])-([7])-([8]-3)-(-4[9]+6)
AT1G04910	[]			+	altD	2	(-15[1])-([2])-([3]-2)-([4])-([5])-([6])-([7]-2)-([8])-([9]-7)
AT1G04930	[]			+	altA-ES	2	(-26[1])-[2]-(-1[3])-([4])-([5])-([6])-([7])-([8]-10)
AT1G04930	[]			+	altD-altA-ES	4	(-11[1])-[2]-(-1[3])-([4]+40)-[5]-([6])-([7])-([8]-130)
AT1G04930	[]	+			crypticI-ES	2	(-88[1])-[2]-([3])-([4])-([5])-([6])-([7 67)-(79])-([8]-78)
AT1G04930	[AT1G04930.1]	+			ES	1	(+25[1])-[2]-([3])-([4])-([5])-([6])-([7])-([8]-3)
AT1G04940	[]			+	altA	1	(-51[1])-(-9[2])-([3]-5)
AT1G04940	[AT1G04940.1]	+	+	+		0	(+3[1])-([2])-([3]+34)
AT1G04940	[]			+	altD	1	(-57[1])-([2]+1)-([3]-1)
AT1G04940	[]			+	altD-altA	2	(-40[1])-([2]+2)-(-3[3]+22)
AT1G04940	[]			+	altD	1	(-71[1])-([2]+2)-([3]-45)
AT1G04940	[]			+	altD-altA	2	(-67[1])-([2]+4)-(-1[3]-41)
AT1G04940	[]			+	altD	1	(-31[1])-([2]+4)-([3]-2)
AT1G04940	[]			+	altD	1	(-33[1])-([2]-1)-([3]+38)
AT1G04940	[]			+	altD-altA	2	(-53[1]+2)-(-1[2])-([3]-26)
AT1G04940	[]			+	altD	1	(-32[1]+4)-([2])-([3]+1)
AT1G04940	[]			+	altD	1	(-30[1]-2)-([2])-([3]-45)
AT1G04940	[]			+	altD	1	(-32[1]-6)-([2])-([3]+33)
AT1G04940	[]			+	altD	2	(-22[1]-6)-([2]+4)-([3]+1)
AT1G04940	[]			+	altD	2	(-118[1]-6)-([2]-1)-([3]-52)
AT1G04945	[]			+	altA-altTSE	2	[1]-[2]-[3]-[4]-(+45[5])-(-3[6])-([7])-([8])-([9]+8)
AT1G04945	[AT1G04945.2]		+	+	altTSE	1	[1]-[2]-[3]-[4]-(+68[5])-([6])-([7])-([8])-([9]+8)
AT1G04945	[]			+	IR-altD-crypticI-altTSE	4	[1]-[2]-[3]-[4]-(+30[5]=[6 70)-(101])-([7]-1)-([8])-([9]-98)
AT1G04950	[]	+			IR-altD-crypticI	3	(+28[1 39)-(118]=[2]-96)-([3])-([4])-([5])-([6])-([7])-([8])-([9])-([10])-([11])-([12])-([13]-104)
AT1G04950	[AT1G04950.1]			+		0	(+52[1])-([2])-([3])-([4])-([5])-([6])-([7])-([8])-([9])-([10])-([11])-([12])-([13]-107)
AT1G04950	[]			+	altD-altA	2	(+28[1]-115)-(-1[2])-([3])-([4])-([5])-([6])-([7])-([8])-([9])-([10])-([11])-([12])-([13]-59)
AT1G04950	[AT1G04950.2]	+	+	+	altD	1	(+29[1]-115)-([2])-([3])-([4])-([5])-([6])-([7])-([8])-([9])-([10])-([11])-([12])-([13]-23)
AT1G04950	[]	+			IR-altD	2	(+29[1]-115)-([2])-([3])-([4])-([5]=[6])-([7])-([8])-([9])-([10])-([11])-([12])-([13]-60)
AT1G04950	[AT1G04950.3]	+	+		IR	1	(+29[1]=[2])-([3])-([4])-([5])-([6])-([7])-([8])-([9])-([10])-([11])-([12])-([13]-61)
AT1G04950	[]			+	altD-altA-altTSE	5	[1]-(-5[2])-([3])-([4])-([5])-(-1[6])-([7])-([8])-([9]-7)-([10])-([11]-20)-([12])-(+3[13]-120)
AT1G04960	[]			+	altA-crypticI	2	(-105[1 249)-(550])-([2])-([3])-([4])-([5])-([6])-([7])-([8])-([9])-(-2[10]-25)
AT1G04960	[AT1G04960.1]	+	+	+	crypticI	1	(+11[1 249)-(550])-([2])-([3])-([4])-([5])-([6])-([7])-([8])-([9])-([10]+90)
AT1G04960	[]			+	altD-crypticI	3	(-126[1 249)-(550])-([2])-([3])-([4])-([5])-([6])-([7]-1)-([8])-([9]-8)-([10]-79)
AT1G04960	[]			+	altD-crypticI	2	(-101[1 249)-(550])-([2])-([3]-7)-([4])-([5])-([6])-([7])-([8])-([9])-([10]-7)
AT1G04960	[]			+	altD	2	(-568[1])-([2]+4)-([3])-([4])-([5])-([6])-([7]-1)-([8])-([9])-([10]+13)
AT1G04970	[]	+	+		altA	1	(+3[1])-(+38[2])-([3])-([4])-([5])-([6]-5)
AT1G04970	[]			+	altA	1	(-32[1])-([2])-([3])-(-1[4])-([5])-([6]-3)
AT1G04970	[]	+			altA	1	(-13[1])-([2])-([3])-([4])-([5])-(-28[6]-2)
AT1G04970	[AT1G04970.1]	+	+	+		0	(+35[1])-([2])-([3])-([4])-([5])-([6]+23)
AT1G04970	[]			+	altD	1	(-5[1])-([2])-([3]-2)-([4])-([5])-([6]-39)
AT1G04970	[]	+			altD-altA	2	(+3[1]+5)-(-1[2])-([3])-([4])-([5])-([6]-8)
AT1G04970	[AT1G04970.2]	+	+		IR	1	(-11[1]=[2])-([3])-([4])-([5])-([6]-1)
AT1G04970	[]	+			altA-altTSE	2	[1]-(-106[2])-([3])-([4])-([5])-(-28[6]-7)
AT1G04970	[AT1G04970.2]	+			altTSE	1	[1]-(+2[2])-([3])-([4])-([5])-([6]-6)
AT1G04970	[AT1G04970.1, AT1G04970.2]	+			altTSE	1	[1]-[2]-(-53[3])-([4])-([5])-([6]-25)
AT1G04970	[]			+	altD-altTSE	2	[1]-[2]-(-42[3]-10)-([4])-([5])-([6]-26)
AT1G04980	[AT1G04980.1]	+	+			0	(+12[1])-([2])-([3])-([4])-([5])-([6])-([7])-([8])-([9]+38)
AT1G04980	[]			+	altD	1	(+1[1])-([2]-9)-([3])-([4])-([5])-([6])-([7])-([8])-([9]-86)
AT1G04980	[]	+			IR	2	(+11[1])-([2]=[3])-([4])-([5])-([6]=[7])-([8])-([9]-109)
AT1G04985	[]			+	altA	1	(-21[1])-([2])-(-1[3])-([4])-([5]+3)
AT1G04985	[AT1G04985.1]	+		+		0	(+478[1])-([2])-([3])-([4])-([5]+55)
AT1G04985	[]			+	altD-altA	2	(-63[1])-([2])-([3]+4)-([4])-(-1[5]-65)
AT1G04985	[]			+	altD	1	(-44[1])-([2])-([3]-2)-([4])-([5]-7)
AT1G04985	[]	+			ES	1	(-44[1])-([2])-[3]-([4])-([5]-23)
AT1G04985	[]			+	altD-altA-ES	3	(-77[1])-([2]+4)-[3]-(+38[4])-([5]-33)
AT1G04985	[]	+			altD	1	(-19[1])-([2]+496)-([3])-([4])-([5]-73)
AT1G04985	[]	+			IR	2	(-41[1])-([2]=[3]=[4])-([5]-5)
AT1G04985	[]			+	altD	1	(-62[1]-2)-([2])-([3])-([4])-([5]-2)
AT1G04990	[]	+			IR-altA	2	(+149[1])-([2])-([3])-([4])-([5])-([6])-(-10[7]=[8]-3)
AT1G04990	[]	+			altA-altTEE	2	(-66[1])-([2])-([3])-([4])-([5])-([6])-(-10[7]+53)-[8]
AT1G04990	[AT1G04990.1]	+	+		IR	1	(+153[1])-([2])-([3])-([4])-([5])-([6])-([7]=[8]+79)
AT1G04990	[AT1G04990.1]	+			altTEE	1	(+3[1])-([2])-([3])-([4])-([5])-([6])-([7]+58)-[8]
AT1G05000	[AT1G05000.1]	+		+	ES	1	(+11[1])-([2])-[3]-([4])-([5])-([6]-70)
AT1G05000	[]			+	altD-ES	2	(+11[1])-([2]-1)-[3]-([4])-([5])-([6]-80)
AT1G05010	[]			+	altA-crypticI	2	(-106[1])-(-1[2])-([3])-([4 329)-(351]-82)
AT1G05010	[]			+	altA	1	(-97[1])-(-1[2])-([3])-([4]-74)
AT1G05010	[]			+	altA-crypticI	2	(-106[1])-([2])-([3])-(-1[4 333)-(355]-97)
AT1G05010	[]			+	altA	1	(-99[1])-([2])-([3])-(-1[4]-68)
AT1G05010	[]			+	crypticI	1	(-99[1])-([2])-([3])-([4 269)-(352]-74)
AT1G05010	[]			+	crypticI	1	(-96[1])-([2])-([3])-([4 324)-(346]-75)
AT1G05010	[]			+	crypticI	1	(-94[1])-([2])-([3])-([4 327)-(349]-91)
AT1G05010	[]			+	crypticI	1	(-94[1])-([2])-([3])-([4 330)-(351]-74)
AT1G05010	[]			+	crypticI	1	(-96[1])-([2])-([3])-([4 338)-(359]-74)
AT1G05010	[]			+	altTEE	1	(-97[1])-([2])-([3])-([4]-85)-(1423672 1423663)
AT1G05010	[]			+	altTEE	1	(-94[1])-([2])-([3])-([4]-87)-(1423672 1423663)
AT1G05010	[AT1G05010.1]	+	+	+		0	(-22[1])-([2])-([3])-([4]-36)
AT1G05010	[]			+	altD-altA	2	(-99[1])-([2])-([3]-1)-(-4[4]-74)
AT1G05010	[]			+	altD	1	(-60[1])-([2])-([3]-2)-([4]-74)
AT1G05010	[]			+	altD	1	(-94[1])-([2])-([3]-3)-([4]-74)
AT1G05020	[AT1G05020.1]	+				0	(-331[1]+21)
AT1G05030	[AT1G05030.1]	+		+		0	(+33[1])-([2])-([3])-([4])-([5])-([6])-([7])-([8])-([9])-([10])-([11])-([12]+59)
AT1G05030	[]	+			altD	1	(-40[1])-([2])-([3])-([4])-([5])-([6])-([7]+11)-([8])-([9])-([10])-([11])-([12]+6)
AT1G05030	[]			+	altD	1	(+12[1])-([2]-4)-([3])-([4])-([5])-([6])-([7])-([8])-([9])-([10])-([11])-([12]-1)
AT1G05055	[]			+	altA	1	(-18[1])-(-1[2])-([3])-([4]-13)
AT1G05055	[]	+		+	altA	1	(-27[1])-(-4[2])-([3])-([4]+95)
AT1G05055	[AT1G05055.1]	+		+		0	(-25[1])-([2])-([3])-([4]+86)
AT1G05060	[AT1G05060.1]	+	+	+		0	(+96[1])-([2])-([3])-([4])-([5]+24)
AT1G05060	[]			+	altD	1	(-6[1])-([2])-([3]-5)-([4])-([5]-11)
AT1G05060	[]			+	altD	1	(-7[1])-([2]-1)-([3])-([4])-([5]-11)
AT1G05060	[]			+	altD	1	(+4[1])-([2]-2)-([3])-([4])-([5]-26)
AT1G05060	[]			+	altD	1	(-7[1])-([2]-5)-([3])-([4])-([5]-3)
AT1G05061	[AT1G05061.1]	+				0	(-12[1]+317)
AT1G05065	[AT1G05065.1]	+		+		0	(+115[1]+282)
AT1G05070	[AT1G05070.1]	+	+	+		0	(-19[1])-([2])-([3]+25)
AT1G05070	[]			+	altD	1	(-43[1])-([2]+18)-([3]+34)
AT1G05070	[]			+	altA-ES	2	(+6[1])-[2]-(+14[3]+14)
AT1G05070	[]			+	altD-ES	2	(-143[1]+21)-[2]-([3]+28)
AT1G05070	[]			+	altD-altA-ES	3	(-51[1]+23)-[2]-(+14[3]-10)
AT1G05070	[]			+	altD-ES	2	(-47[1]+23)-[2]-([3]+28)
AT1G05090	[]	+	+		IR	1	(+107[1])-([2]=[3])-([4]+204)
AT1G05090	[]	+			IR	2	(+106[1]=[2]=[3])-([4]+180)
AT1G05100	[AT1G05100.1]	+				0	(+5[1]-6)
AT1G05120	[]		+		IR-altA	2	(+92[1])-(+3[2])-([3])-([4])-([5])-([6])-([7])-([8]=[9])-([10])-([11])-([12])-([13])-([14])-([15])-([16]-56)
AT1G05120	[AT1G05120.1]	+	+			0	(+91[1])-([2])-([3])-([4])-([5])-([6])-([7])-([8])-([9])-([10])-([11])-([12])-([13])-([14])-([15])-([16]+6)
AT1G05120	[]	+			IR	1	(+21[1])-([2])-([3])-([4])-([5])-([6])-([7])-([8]=[9])-([10])-([11])-([12])-([13])-([14])-([15])-([16]-89)
AT1G05140	[AT1G05140.1]	+	+	+		0	(+41[1]+36)
AT1G05150	[AT1G05150.1]	+	+	+		0	(-12[1]+1)
AT1G05160	[]	+			altA	1	(-38[1])-(-2[2])-([3])-([4])-([5])-([6])-([7])-([8])-([9]-27)
AT1G05160	[AT1G05160.1]	+	+			0	(-15[1])-([2])-([3])-([4])-([5])-([6])-([7])-([8])-([9]-25)
AT1G05160	[]	+			IR	1	(-15[1])-([2])-([3])-([4]=[5])-([6])-([7])-([8])-([9]-27)
AT1G05160	[]	+			IR-altD-altA	3	(-40[1]-2)-(-7[2])-([3])-([4]=[5])-([6])-([7])-([8])-([9]-27)
AT1G05160	[AT1G05160.1]	+			altTSE	1	[1]-(-84[2])-([3])-([4])-([5])-([6])-([7])-([8])-([9]-27)
AT1G05170	[]			+	altA	3	(-12[1])-([2])-(-1[3])-([4])-([5])-([6])-(-1[7])-([8])-(-2[9])-([10])-([11]+39)
AT1G05170	[]			+	altA	3	(-47[1])-([2])-(-3[3])-([4])-([5])-([6])-(-1[7])-([8])-([9])-([10])-(-1[11]+35)
AT1G05170	[AT1G05170.1]	+			altA	1	(-8[1])-([2])-(-9[3])-([4])-([5])-([6])-([7])-([8])-([9])-([10])-([11]+37)
AT1G05170	[]	+			IR-altA	2	(-8[1])-([2])-(-9[3])-([4])-([5])-([6])-([7]=[8])-([9])-([10])-([11]+35)
AT1G05170	[AT1G05170.2]	+	+			0	(-8[1])-([2])-([3])-([4])-([5])-([6])-([7])-([8])-([9])-([10])-([11]+196)
AT1G05180	[]			+	altA	1	(-23[1])-([2])-([3])-([4])-([5])-([6])-(-1[7])-([8])-([9])-([10])-([11])-([12])-([13])-([14]-192)
AT1G05180	[]	+			altA	1	(-6[1])-([2])-([3])-([4])-([5])-([6])-([7])-([8])-([9])-([10])-(-6[11])-([12])-([13])-([14]-94)
AT1G05180	[AT1G05180.1]	+	+			0	(+40[1])-([2])-([3])-([4])-([5])-([6])-([7])-([8])-([9])-([10])-([11])-([12])-([13])-([14]-94)
AT1G05180	[]			+	altD	1	(-13[1])-([2])-([3])-([4])-([5]-1)-([6])-([7])-([8])-([9])-([10])-([11])-([12])-([13])-([14]-97)
AT1G05180	[]			+	altA-altTSE	2	[1]-(-63[2])-([3])-(-1[4])-([5])-([6])-([7])-([8])-([9])-([10])-([11])-([12])-([13])-([14]-164)
AT1G05180	[AT1G05180.1]	+			altTSE	1	[1]-(-9[2])-([3])-([4])-([5])-([6])-([7])-([8])-([9])-([10])-([11])-([12])-([13])-([14]-117)
AT1G05190	[]			+	altA	1	(-48[1])-(-1[2])-([3]-34)
AT1G05190	[]			+	altA	1	(-52[1])-(-2[2])-([3]-39)
AT1G05190	[]			+	altA	1	(-57[1])-(-5[2])-([3]-72)
AT1G05190	[]			+	altA	1	(-40[1])-([2])-(-1[3]-78)
AT1G05190	[AT1G05190.1]	+	+	+		0	(+8[1])-([2])-([3]+74)
AT1G05190	[]			+	IR	1	(-60[1])-([2]=[3]-35)
AT1G05190	[]			+	altTSE	1	[1]-(+2[2])-([3]+1)
AT1G05190	[]			+	altD-altA-altTSE	3	[1]-(+2[2]+8)-(-9[3]-35)
AT1G05200	[]			+	altD-altA-ES-altTSE	4	(-27[0^1])-[1]-([2])-(-8[3])-([4]+21)-[5]-([6])-([7]-1)
AT1G05200	[AT1G05200.2]		+		altTSE	1	(-29[0^1])-[1]-([2])-([3])-([4])-([5])-([6])-([7])
AT1G05200	[]			+	altD-ES-altTSE	4	(-17[0^1])-[1]-([2])-([3])-([4]+21)-[5]-([6]+4)-([7]-24)
AT1G05200	[]		+		IR-altTSE	2	(-24[0^1])-[1]-([2])-([3])-([4]=[5])-([6])-([7])
AT1G05200	[]			+	altD-crypticI-ES-altTSE	5	(-63[0^1]-2)-[1]-([2 209)-(230])-([3])-([4]+21)-[5]-([6])-([7]-4)
AT1G05200	[]			+	altD-ES-altTSE	3	[0^1]-[1]-(-160[2])-([3])-([4]+21)-[5]-([6])-([7]-7)
AT1G05205	[AT1G05205.1]			+		0	([1])-([2])-([3]-78)
AT1G05210	[AT1G05210.1]	+	+	+		0	(-12[1])-([2])
AT1G05230	[]	+			altD-altA-ES-altTSE	4	(-14[0^1])-(-4[0^2])-[1]-([2])-([3])-([4])-([5])-([6])-([7])-([8])-([9])-([10]-6)-([11])-([12]-63)
AT1G05230	[AT1G05230.2]	+			ES-altTSE	2	(-6[0^1])-([0^2])-[1]-([2])-([3])-([4])-([5])-([6])-([7])-([8])-([9])-([10])-([11])-([12]-8)
AT1G05230	[]			+	altD-ES-altTSE	3	(-66[0^1])-([0^2])-[1]-([2])-([3])-([4])-([5])-([6])-([7])-([8])-([9])-([10]-6)-([11])-([12]-52)
AT1G05230	[]			+	altD-ES-altTSE	3	(-118[0^1]-2)-([0^2])-[1]-([2])-([3])-([4])-([5])-([6])-([7])-([8])-([9])-([10])-([11])-([12]-10)
AT1G05230	[AT1G05230.1, AT1G05230.2, AT1G05230.4]			+	altTSE	1	[0^1]-[0^2]-[1]-(-28[2])-([3])-([4])-([5])-([6])-([7])-([8])-([9])-([10])-([11])-([12]+86)
AT1G05260	[AT1G05260.1]	+				0	(-1[1])-([2])-([3])-([4]-6)
AT1G05260	[]			+	altD	1	(-15[1])-([2])-([3]-1)-([4]-20)
AT1G05260	[]			+	altD-altA	2	(-6[1])-([2]-2)-(-1[3])-([4]-20)
AT1G05270	[]			+	IR-altA-crypticI	3	(-23[1])-(+310[2]=[3])-([4])-([5])-([6])-([7])-([8])-([9 231)-(253]-7)
AT1G05270	[]	+			IR-altA	2	(-20[1])-([2])-(-1[3]=[4])-([5])-([6])-([7])-([8])-([9]-3)
AT1G05270	[]			+	crypticI	1	(-20[1])-([2])-([3])-([4])-([5])-([6])-([7])-([8])-([9 223)-(250]-8)
AT1G05270	[AT1G05270.1]	+	+	+		0	(+31[1])-([2])-([3])-([4])-([5])-([6])-([7])-([8])-([9])
AT1G05270	[]			+	altD-altA	3	(-20[1])-([2])-([3])-([4]+4)-([5])-([6])-([7]+3)-(-5[8])-([9]-79)
AT1G05270	[]	+			IR	7	(-3[1])-([2]=[3]=[4]=[5]=[6]=[7]=[8]=[9]-3)
AT1G05300	[]			+	altA	1	(-35[1])-(-1[2])-([3]-114)
AT1G05300	[AT1G05300.1]	+	+			0	(-23[1])-([2])-([3]+186)
AT1G05310	[]			+	altA-crypticI	2	(-3[1 80)-(171])-(-1[2])-([3])-([4])-([5]+5)
AT1G05310	[AT1G05310.1]	+		+		0	(-3[1])-([2])-([3])-([4])-([5]+19)
AT1G05310	[]			+	IR	1	(-201[1]=[2])-([3])-([4])-([5]+5)
AT1G05320	[AT1G05320.3]	+				0	(-60[1])-([1^1])-([2])-([3])-([4])-([5])-([6])-([7]-43)
AT1G05320	[AT1G05320.2]	+			altA-ES	2	(-23[1])-[1^1]-(-9[2])-([3])-([4])-([5])-([6])-([7]-3)
AT1G05320	[AT1G05320.1]	+	+		ES	1	(+5[1])-[1^1]-([2])-([3])-([4])-([5])-([6])-([7])
AT1G05320	[]	+			altTSE	1	[1]-[1^1]-(+66[2])-([3])-([4])-([5])-([6])-([7]-3)
AT1G05320	[AT1G05320.1, AT1G05320.2, AT1G05320.3]	+			altTSE	1	[1]-[1^1]-[2]-(-112[3])-([4])-([5])-([6])-([7]-6)
AT1G05330	[AT1G05330.1]			+		0	(+54[1]+153)
AT1G05340	[AT1G05340.1]			+		0	(-89[1])-([2])-([3]-44)
AT1G05350	[]			+	altA	1	(+20[1])-([2])-([3])-([4])-([5])-([6])-([7])-([8])-([9])-([10])-(-2[11])-([12])-([13])-([14]-23)
AT1G05350	[]	+			altA	1	(-43[1])-([2])-([3])-([4])-([5])-([6])-([7])-([8])-([9])-([10])-([11])-(+19[12])-([13])-([14]-15)
AT1G05350	[AT1G05350.1]	+	+	+		0	(+33[1])-([2])-([3])-([4])-([5])-([6])-([7])-([8])-([9])-([10])-([11])-([12])-([13])-([14]+27)
AT1G05350	[]	+			IR	1	(-45[1]=[2])-([3])-([4])-([5])-([6])-([7])-([8])-([9])-([10])-([11])-([12])-([13])-([14]-25)
AT1G05350	[]	+			IR	2	(+24[1]=[2])-([3])-([4])-([5])-([6])-([7])-([8])-([9])-([10])-([11]=[12])-([13])-([14]-82)
AT1G05360	[AT1G05360.1]	+	+	+		0	(+42[1])-([2])-([3])-([4])-([5])-([6])-([7])-([8]+1)
AT1G05360	[]	+			IR	1	(+14[1])-([2]=[3])-([4])-([5])-([6])-([7])-([8]-2)
AT1G05360	[]			+	altD	1	(-19[1]-1)-([2])-([3])-([4])-([5])-([6])-([7])-([8]-172)
AT1G05360	[]	+			IR	2	(-6[1]=[2]=[3])-([4])-([5])-([6])-([7])-([8]-46)
AT1G05370	[AT1G05370.1]	+				0	(+18[1])-([2])-([3])-([4])-([5])-([6])-([7]-63)
AT1G05380	[]			+	altD-altA	2	(-81[1]+21)-([2])-([3])-([4])-([5])-([6])-([7])-(-10[8]-8)
AT1G05385	[]			+	altA	1	(-56[1])-(-1[2])-([3]+6)
AT1G05385	[]			+	altA	1	(-32[1])-([2])-(-3[3]+8)
AT1G05385	[AT1G05385.1]	+	+	+		0	(-32[1])-([2])-([3]+61)
AT1G05385	[]			+	altD	1	(-56[1])-([2]-1)-([3]-36)
AT1G05385	[]	+			IR	1	(-56[1]=[2])-([3]-6)
AT1G05385	[AT1G05385.1]			+	altTSE	1	[1]-([2])-([3]+3)
AT1G05400	[AT1G05400.1]	+				0	([1])-([2])-([3])-([4]-9)
AT1G05410	[AT1G05410.2]			+	crypticI	1	(-11[1])-([2 72)-(154])-([3])-([4])-([5]-74)
AT1G05410	[AT1G05410.1]	+	+	+		0	(-9[1])-([2])-([3])-([4])-([5]+6)
AT1G05410	[AT1G05410.1]	+		+	altTSE	1	[1]-(-45[2])-([3])-([4])-([5]-40)
AT1G05420	[AT1G05420.1]	+				0	(+60[1]+257)
AT1G05430	[]			+	altA	1	(+36[1])-(-3[2])-([3])-([4])-([5])-([6]-2)
AT1G05430	[]			+	altA	1	(+19[1])-([2])-([3])-(-1[4])-([5])-([6]-14)
AT1G05430	[AT1G05430.1]	+	+	+		0	(+36[1])-([2])-([3])-([4])-([5])-([6])
AT1G05430	[]			+	altD	1	(-35[1])-([2])-([3])-([4]+10)-([5])-([6]-13)
AT1G05430	[]			+	altD	1	(+42[1])-([2]+1)-([3])-([4])-([5])-([6]-5)
AT1G05430	[]			+	altD-ES	2	(+42[1])-([2]+35)-[3]-([4])-([5])-([6]-19)
AT1G05430	[]			+	altD-altA	4	(-35[1])-([2]+7)-(-6[3])-([4]-2)-([5]-1)-([6]-4)
AT1G05430	[]			+	altD	1	(-45[1])-([2]+7)-([3])-([4])-([5])-([6]-20)
AT1G05440	[AT1G05440.1]	+				0	(+40[1])-([2])-([3]-1)
AT1G05460	[AT1G05460.1]	+				0	(-12[1])-([2])-([3])-([4])-([5]-350)
AT1G05470	[AT1G05470.1]	+				0	(-73[1])-([2])-([3])-([4])-([5])-([6])-([7])-([8])-([9])-([10])-([11])-([12])-([13]+53)
AT1G05470	[]			+	altD	1	(-162[1])-([2])-([3])-([4])-([5]-1)-([6])-([7])-([8])-([9])-([10])-([11])-([12])-([13]-82)
AT1G05500	[]		+		altA	1	(-36[1])-([2])-([3])-([4])-([5])-([6])-(-1[7])-([8])-([9])-([10])-([11])-([12])-([13]-92)
AT1G05500	[AT1G05500.1]	+	+			0	(+36[1])-([2])-([3])-([4])-([5])-([6])-([7])-([8])-([9])-([10])-([11])-([12])-([13]-1)
AT1G05500	[]			+	altD-ES	2	(-104[1])-([2]+29)-[3]-([4])-([5])-([6])-([7])-([8])-([9])-([10])-([11])-([12])-([13]-44)
AT1G05500	[]			+	altD	1	(-76[1])-([2]+4)-([3])-([4])-([5])-([6])-([7])-([8])-([9])-([10])-([11])-([12])-([13]-45)
AT1G05500	[]			+	altD	1	(-47[1])-([2]-1)-([3])-([4])-([5])-([6])-([7])-([8])-([9])-([10])-([11])-([12])-([13]-49)
AT1G05500	[]			+	altD	2	(-54[1])-([2]-1)-([3])-([4])-([5])-([6]+4)-([7])-([8])-([9])-([10])-([11])-([12])-([13]-76)
AT1G05500	[]			+	altD-altA	3	(-54[1])-([2]-1)-([3])-([4]-1)-([5])-([6])-(-1[7])-([8])-([9])-([10])-([11])-([12])-([13]-35)
AT1G05500	[AT1G05500.1]	+			altTSE	1	[1]-(-3[2])-([3])-([4])-([5])-([6])-([7])-([8])-([9])-([10])-([11])-([12])-([13]-2)
AT1G05520	[]			+	altA	1	(+147[1])-([2])-([3])-([4])-([5])-([6])-(-1[7])-([8])-([9])-([10])-([11])-([12]+41)
AT1G05520	[AT1G05520.1]	+	+	+		0	(+156[1])-([2])-([3])-([4])-([5])-([6])-([7])-([8])-([9])-([10])-([11])-([12]+108)
AT1G05520	[]			+	altD	1	(+153[1])-([2])-([3])-([4])-([5])-([6])-([7])-([8])-([9])-([10])-([11]+4)-([12]-9)
AT1G05520	[]	+			IR	1	(+124[1])-([2])-([3])-([4])-([5]=[6])-([7])-([8])-([9])-([10])-([11])-([12]+32)
AT1G05540	[AT1G05540.1]			+		0	(-6[1])-([2])-([3]+47)
AT1G05560	[AT1G05560.1]	+	+	+		0	(+12[1]-3)
AT1G05562	[AT1G05562.1]	+		+		0	(+162[1]+216)
AT1G05575	[AT1G05575.1]			+		0	(+7[1]+29)
AT1G05590	[AT1G05590.1]	+	+	+		0	(-26[1])-([2])-([3]+5)
AT1G05590	[]	+			IR	1	(-101[1]=[2])-([3]-2)
AT1G05590	[AT1G05590.1]			+	altTSE	1	[1]-(-169[2])-([3]-8)
AT1G05600	[AT1G05600.2]	+			altA-altTSE	2	(+34[0^1])-(-17[1]+111)
AT1G05600	[AT1G05600.1]	+			IR	1	(+10[0^1]=[1]+130)
AT1G05610	[AT1G05610.1]	+				0	(+147[1])-([2])-([3])-([4])-([5])-([6])-([7])-([8]+54)
AT1G05620	[]			+	altA	1	(-42[1])-([2])-([3])-([4])-([5])-(-3[6])-([7])-([8])-([9]-6)
AT1G05620	[AT1G05620.1]	+	+	+		0	(+172[1])-([2])-([3])-([4])-([5])-([6])-([7])-([8])-([9])
AT1G05620	[]			+	altD	1	(+70[1])-([2])-([3])-([4])-([5])-([6])-([7])-([8]-3)-([9]-11)
AT1G05620	[AT1G05620.1, AT1G05620.2]	+			altTSE	1	[1]-[2]-(-28[3])-([4])-([5])-([6])-([7])-([8])-([9]-6)
AT1G05630	[AT1G05630.2]		+		crypticI	1	(-51[1])-([2])-([3])-([4])-([5])-([6 165)-(268])-([7])-([8])-([9])-([10]+61)
AT1G05670	[AT1G05670.1]		+			0	(-11[1])-([2])-([3]+45)
AT1G05675	[AT1G05675.1]		+			0	(-3[1])-([2]-19)
AT1G05680	[AT1G05680.1]	+		+		0	(+1[1])-([2]+3)
AT1G05680	[]	+			IR	1	(-4[1]=[2]-8)
AT1G05690	[]	+			altA	1	(-85[1])-([2])-(+17[3])-([4])-([5]-25)
AT1G05690	[AT1G05690.1]	+	+	+		0	(+189[1])-([2])-([3])-([4])-([5]-20)
AT1G05710	[]	+			altA-crypticI	2	(+27[1])-[1^1]-(-16[2])-([3])-([4 65)-(132])-([5]-1)
AT1G05710	[AT1G05710.3]	+			crypticI	1	(+26[1])-[1^1]-([2])-([3])-([4 65)-(132])-([5]-1)
AT1G05710	[]	+			altA	1	(+23[1])-[1^1]-([2])-([3])-([4])-(+59[5]-64)
AT1G05710	[AT1G05710.2]	+				0	(+25[1])-[1^1]-([2])-([3])-([4])-([5]-61)
AT1G05710	[]			+	altD	1	(-107[1])-[1^1]-([2])-([3])-([4]-82)-([5]-57)
AT1G05710	[]	+			IR	3	(-32[1]=[1^1]=[2]=[3])-([4])-([5]-71)
AT1G05710	[]			+	altD-altTSE	2	[1]-[1^1]-(-9[2])-([3])-([4]-75)-([5]+4)
AT1G05720	[]			+	altA	1	([1])-(-2[2])-([3])-([4]-33)
AT1G05720	[AT1G05720.1]	+	+	+		0	([1])-([2])-([3])-([4])
AT1G05720	[]			+	altD	1	(-31[1]+4)-([2])-([3])-([4]-23)
AT1G05760	[AT1G05760.1]	+		+		0	(+12[1])-([2]+64)
AT1G05770	[AT1G05770.1]	+				0	(+5[1])-([2]-2)
AT1G05780	[AT1G05780.1]	+		+		0	(+133[1])-([2]+5)
AT1G05785	[]			+	altD-altA	3	(-2[1])-(+37[2])-([3])-([4]-27)-(+19[5])-([6])-([7]-37)
AT1G05785	[]			+	altA	1	(-2[1])-(-7[2])-([3])-([4])-([5])-([6])-([7]-75)
AT1G05785	[]	+			IR-casseteE	2	([1])-([2])-(1731096 1731168)-([3])-([4])-([5])-([6]=[7]-47)
AT1G05785	[]			+	altA	1	([1])-([2])-([3])-([4])-(-4[5])-([6])-([7]-30)
AT1G05785	[AT1G05785.1]	+		+		0	([1])-([2])-([3])-([4])-([5])-([6])-([7]-10)
AT1G05785	[]	+			IR	1	([1])-([2])-([3])-([4])-([5])-([6]=[7]-25)
AT1G05785	[]			+	altD	1	(-2[1])-([2])-([3])-([4]-2)-([5])-([6])-([7]-22)
AT1G05785	[]			+	altA-altTSE	2	[1]-(-3[2])-([3])-([4])-(-3[5])-([6])-([7]-25)
AT1G05785	[]			+	altD-altTSE	2	[1]-(-10[2])-([3])-([4]-2)-([5])-([6])-([7]-42)
AT1G05790	[]	+			IR-altD-altA	3	(+162[1])-([2])-(+16[3]+105)-([4])-([5])-([6]=[7])-([8])-([9])-([10])-([11])-([12])-([13])-([14]-18)
AT1G05790	[]	+			IR-altA	3	(+189[1])-([2])-(+16[3]=[4])-([5])-([6]=[7])-([8])-([9])-([10])-([11])-([12])-([13])-([14]+12)
AT1G05790	[]	+	+	+	altD	1	(+189[1])-([2])-([3]+105)-([4])-([5])-([6])-([7])-([8])-([9])-([10])-([11])-([12])-([13])-([14]+17)
AT1G05790	[]		+		altD	2	(+189[1])-([2])-([3]+105)-([4])-([5])-([6]+14)-([7])-([8])-([9])-([10])-([11])-([12])-([13])-([14]+19)
AT1G05790	[]		+		altD	1	(+189[1])-([2])-([3]+108)-([4])-([5])-([6])-([7])-([8])-([9])-([10])-([11])-([12])-([13])-([14]+19)
AT1G05805	[]			+	altA	1	(-10[1])-([2])-(-2[3])-([4])-([5])-([6]+22)
AT1G05805	[]			+	altA	1	(-14[1])-([2])-(-5[3])-([4])-([5])-([6]-19)
AT1G05805	[]			+	altA	1	(-18[1])-([2])-([3])-(-4[4])-([5])-([6]-8)
AT1G05805	[]			+	altA	1	(-20[1])-([2])-([3])-(-5[4])-([5])-([6]-6)
AT1G05805	[AT1G05805.1]	+	+	+		0	(+31[1])-([2])-([3])-([4])-([5])-([6]+21)
AT1G05805	[]	+			altD	1	(-118[1])-([2])-([3])-([4])-([5]-1)-([6]-2)
AT1G05805	[]	+			IR	1	(-18[1])-([2])-([3])-([4])-([5]=[6]+21)
AT1G05805	[]			+	altD	1	(-18[1])-([2])-([3])-([4]+2)-([5])-([6]-12)
AT1G05805	[]			+	altD-altA	2	(-24[1])-([2])-([3]-6)-(-2[4])-([5])-([6]+22)
AT1G05805	[]			+	altD-altA	2	(-64[1]+25)-(-34[2])-([3])-([4])-([5])-([6]-9)
AT1G05810	[AT1G05810.1]	+		+		0	(+34[1])-([2]+104)
AT1G05820	[AT1G05820.1]	+				0	([1])-([2])-([3])-([4])-([5])-([6])-([7])-([8])-([9])-([10])-([11])-([12])-([13]+232)
AT1G05820	[AT1G05820.1]	+			altTSE	1	[1]-(-122[2])-([3])-([4])-([5])-([6])-([7])-([8])-([9])-([10])-([11])-([12])-([13]+221)
AT1G05835	[AT1G05835.1]	+	+	+		0	(+44[1])-([2]+268)
AT1G05835	[]			+	altD	1	([1]-2)-([2]-31)
AT1G05835	[]			+	IR	1	(-2[1]=[2]+339)
AT1G05835	[]			+	altTSE	1	[1]-(+4[2]+147)
AT1G05840	[]			+	altD-altA	3	(-2[1])-(-1[2])-([3])-([4])-(-2[5]-3)-([6])-([7])-([8])-([9])-([10]-28)
AT1G05840	[]			+	altA	3	(-2[1])-([2])-([3])-(-12[4])-(-8[5])-([6])-([7])-(-2[8])-([9])-([10]+1)
AT1G05840	[]	+			altA	1	(-6[1])-([2])-([3])-([4])-([5])-(-12[6])-([7])-([8])-([9])-([10]-38)
AT1G05840	[AT1G05840.1]	+	+	+		0	(+35[1])-([2])-([3])-([4])-([5])-([6])-([7])-([8])-([9])-([10]+47)
AT1G05840	[]	+			IR	1	(-35[1])-([2])-([3])-([4])-([5])-([6]=[7])-([8])-([9])-([10]-38)
AT1G05850	[]			+	altA	1	(-32[1])-(-1[2])-([3])-([4]-52)
AT1G05850	[]			+	altD-altA	2	(-32[1])-(-1[2]-1)-([3])-([4]-135)
AT1G05850	[]			+	altA	1	(-48[1])-(-7[2])-([3])-([4]-62)
AT1G05850	[]			+	altA	1	(-49[1])-([2])-(-1[3])-([4]-86)
AT1G05850	[]			+	altA	1	(-55[1])-([2])-(-21[3])-([4]-99)
AT1G05850	[]			+	altA	1	(-32[1])-([2])-([3])-(-1[4]-68)
AT1G05850	[]			+	altA	1	(-32[1])-([2])-([3])-(-2[4]-68)
AT1G05850	[AT1G05850.1]		+	+		0	(+10[1])-([2])-([3])-([4]-41)
AT1G05850	[]			+	altD	1	(-47[1])-([2]-2)-([3])-([4]-142)
AT1G05850	[]			+	altD-altA	2	(-32[1]-1)-(-1[2])-([3])-([4]-68)
AT1G05850	[]			+	altD	1	(-32[1]-1)-([2])-([3])-([4]-62)
AT1G05850	[]			+	altD	1	(-57[1]-18)-([2])-([3])-([4]-219)
AT1G05850	[]			+	altD-altA	2	(-41[1]-2)-(-2[2])-([3])-([4]-66)
AT1G05850	[]			+	altD	1	(-43[1]-2)-([2])-([3])-([4]-135)
AT1G05850	[]			+	altD	1	(-32[1]-3)-([2])-([3])-([4]-95)
AT1G05850	[]			+	altTSE	1	[1]-(+6[2])-([3])-([4]-58)
AT1G05860	[AT1G05860.1]	+		+		0	(+23[1])-([2])-([3]+195)
AT1G05860	[]			+	IR	1	(+12[1])-([2]=[3]-15)
AT1G05860	[]	+		+	altTEE	1	(+26[1])-([2]+278)-[3]
AT1G05870	[]			+	altTSE	1	(1775981 1775957)-(-28[1])-([2]-24)-[2^1]
AT1G05870	[]	+			altD-crypticI-altTEE	3	(+12[1])-([2]+114)-([2^1 62)-(140]-22)
AT1G05870	[]	+			altD-altTEE	2	(+10[1])-([2]+114)-([2^1]-44)
AT1G05870	[]	+			altD-casseteE-crypticI-altTEE	4	(+6[1])-([2]-145)-(1772141 1772097)-([2^1 62)-(140]-4)
AT1G05870	[]	+			altD-casseteE-altTEE	3	(+4[1])-([2]-145)-(1772141 1772097)-([2^1]+9)
AT1G05870	[]	+			altD-casseteE-crypticI-altTEE	4	(+2[1])-([2]-98)-(1772141 1772097)-([2^1 180)-(192]+11)
AT1G05870	[]		+		altD-casseteE-crypticI-altTEE	4	(+10[1])-([2]-98)-(1772141 1772097)-([2^1 62)-(140]+17)
AT1G05870	[]	+			altD-casseteE-crypticI-altTEE	4	(+2[1])-([2]-98)-(1772141 1772097)-([2^1 62)-(143]-1)
AT1G05870	[]	+			altD-casseteE-crypticI-altTEE	4	(+4[1])-([2]-98)-(1772141 1772097)-([2^1 62)-(197]-6)
AT1G05870	[AT1G05870.2]	+	+		altD-casseteE-altTEE	3	(+12[1])-([2]-98)-(1772141 1772097)-([2^1]+47)
AT1G05870	[AT1G05870.1, AT1G05870.4]	+	+	+		0	(+72[1])-([2]-5)-[2^1]
AT1G05870	[]	+			IR	2	(+12[1]=[2]=[2^1]+9)
AT1G05870	[]	+			IR	1	(-38[1]=[2]-6)-[2^1]
AT1G05890	[]			+	altD-altA-ES	4	(-317[1]-83)-[2]-([3])-(-2[4])-([5])-([6])-([7])-([8])-([9])-([10])-([11])-([12])-([13])-([14]-1)-([15])-([16]+69)
AT1G05890	[]			+	altD-altA-ES	3	(-417[1]-83)-[2]-([3])-([4])-([5])-([6])-([7])-([8])-([9])-([10])-([11])-([12])-([13])-([14])-(-4[15])-([16]+27)
AT1G05890	[AT1G05890.1]	+	+	+	altD-ES	2	(-122[1]-83)-[2]-([3])-([4])-([5])-([6])-([7])-([8])-([9])-([10])-([11])-([12])-([13])-([14])-([15])-([16]+113)
AT1G05890	[]		+	+	IR	2	(-146[1]=[2]=[3])-([4])-([5])-([6])-([7])-([8])-([9])-([10])-([11])-([12])-([13])-([14])-([15])-([16]+69)
AT1G05890	[]			+	IR-altD	3	(-576[1]=[2]=[3])-([4])-([5])-([6])-([7])-([8])-([9])-([10])-([11])-([12])-([13])-([14]-1)-([15])-([16]+84)
AT1G05900	[]			+	altA	3	(-40[1])-(-3[2])-([3])-([4])-(-6[5])-([6])-(-3[7])-([8])-([9])-([10])-([11]-38)
AT1G05900	[]			+	altA	3	(-30[1])-([2])-([3])-([4])-(-6[5])-([6])-(-3[7])-([8])-([9])-(+48[10])-([11]-16)
AT1G05900	[AT1G05900.2]	+		+		0	(+7[1])-([2])-([3])-([4])-([5])-([6])-([7])-([8])-([9])-([10])-([11]-2)
AT1G05900	[]	+			ES	1	(-55[1])-([2])-([3])-([4])-[5]-([6])-([7])-([8])-([9])-([10])-([11]-6)
AT1G05900	[]			+	altD	1	(-52[1])-([2])-([3])-([4]-1)-([5])-([6])-([7])-([8])-([9])-([10])-([11]+62)
AT1G05900	[]	+			IR	1	(-31[1])-([2])-([3])-([4]=[5])-([6])-([7])-([8])-([9])-([10])-([11]-9)
AT1G05900	[]	+			IR-altD	2	(-73[1])-([2])-([3])-([4]=[5]+31)-([6])-([7])-([8])-([9])-([10])-([11]-12)
AT1G05900	[]	+			IR	2	([1])-([2])-([3])-([4]=[5]=[6])-([7])-([8])-([9])-([10])-([11]+54)
AT1G05900	[]			+	altD-altA-ES	3	(-23[1])-([2]-3)-(-4[3])-([4])-[5]-([6])-([7])-([8])-([9])-([10])-([11]-2)
AT1G05900	[]	+			IR-altA-altTSE	3	[1]-([2])-([3])-([4]=[5])-(-5[6])-([7])-([8])-([9])-([10])-([11]-9)
AT1G05910	[AT1G05910.1]		+			0	(-5[1])-([2])-([3])-([4])-([5])-([6])-([7])-([8])-([9])-([10])-([11]+14)
AT1G05940	[]			+	altA	1	(-28[1])-(-1[2])-([3])-([4])-([5])-([6])-([7])-([8]-24)
AT1G05940	[AT1G05940.1]	+	+	+		0	(+8[1])-([2])-([3])-([4])-([5])-([6])-([7])-([8]-20)
AT1G05940	[]			+	altD	1	(-44[1])-([2])-([3])-([4])-([5])-([6]-1)-([7])-([8]-66)
AT1G05940	[]			+	altD	1	(-2[1])-([2])-([3])-([4])-([5]-1)-([6])-([7])-([8]-24)
AT1G05940	[]		+		IR	1	(+13[1]=[2])-([3])-([4])-([5])-([6])-([7])-([8]-20)
AT1G05940	[AT1G05940.1]			+	altTSE	1	[1]-(-21[2])-([3])-([4])-([5])-([6])-([7])-([8]-23)
AT1G05950	[]	+			IR-altD-crypticI	3	([1])-([2 60)-(148])-([3])-([4])-([5])-([6]=[7])-([8])-([9]-11)-([10])-([11]-5)
AT1G05950	[AT1G05950.1]	+				0	(+147[1])-([2])-([3])-([4])-([5])-([6])-([7])-([8])-([9])-([10])-([11]-2)
AT1G05950	[]	+			altD	1	(+153[1])-([2])-([3])-([4])-([5])-([6])-([7])-([8])-([9]-12)-([10])-([11]-16)
AT1G05950	[]			+	IR-altD	2	(+169[1])-([2])-([3])-([4])-([5])-([6])-([7])-([8])-([9]-7)-([10]=[11]-7)
AT1G05950	[]	+			altD	2	(+7[1])-([2])-([3])-([4])-([5]-1)-([6])-([7])-([8])-([9]-11)-([10])-([11]-8)
AT1G05960	[AT1G05960.1]		+		ES	1	(+34[1])-([2])-([3])-([4])-([5])-[6]-([7])-([8])-([9])-([10])-([11])-([12])-([13])-([14])-([15])-([16])-([17])-([18])-([19])-([20])-([21])-([22])
AT1G05970	[]	+			altA	1	(+15[1])-(-24[2])-([3]+67)
AT1G05970	[AT1G05970.1]	+		+	altA	1	(+22[1])-([2])-(-6[3]-5)
AT1G05970	[AT1G05970.2]	+		+		0	(+22[1])-([2])-([3]+246)
AT1G05970	[]	+			IR	1	(+7[1])-([2]=[3]-8)
AT1G05970	[]			+	altA-altTSE	2	[1]-(+2[2])-(-6[3]+165)
AT1G06000	[AT1G06000.1]	+	+	+		0	(+4[1]+45)
AT1G06002	[AT1G06002.1]	+				0	(+455[1])
AT1G06010	[AT1G06010.1]	+				0	(+20[1])-([2])-([3]-50)
AT1G06010	[]			+	altD-crypticI	2	(+14[1])-([2]-2)-([3 201)-(223]-63)
AT1G06010	[]			+	altD	1	([1])-([2]-2)-([3]-62)
AT1G06040	[]			+	crypticI	1	(-64[1 136)-(206])-([2])-([3]-90)
AT1G06040	[]			+	altA	1	(-29[1])-(-10[2])-([3]-45)
AT1G06040	[]			+	altA	1	(-63[1])-(-1[2])-([3]-42)
AT1G06040	[]			+	altD-altA	2	(-47[1])-(-1[2]+3)-([3]-34)
AT1G06040	[]			+	altA	1	(-52[1])-(-6[2])-([3]-119)
AT1G06040	[]			+	altA	1	(-112[1])-([2])-(-9[3]-85)
AT1G06040	[AT1G06040.1]	+	+	+		0	(+35[1])-([2])-([3]-11)
AT1G06040	[]			+	altD	1	(+9[1])-([2]+1)-([3]-85)
AT1G06040	[]			+	altD-altA	2	(-61[1])-([2]+2)-(-9[3]-99)
AT1G06040	[]			+	altD-altA	2	(-29[1])-([2]+3)-(-25[3]-91)
AT1G06040	[]			+	altD-altA	2	(-19[1])-([2]+3)-(-3[3]-118)
AT1G06040	[]			+	altD-altA	2	(-32[1])-([2]+3)-(-9[3]-91)
AT1G06040	[]			+	altD	1	(+26[1])-([2]+3)-([3]-11)
AT1G06040	[]			+	altD	1	(-33[1])-([2]-1)-([3]-167)
AT1G06040	[AT1G06040.2]	+			IR	1	(-100[1])-([2]=[3]-93)
AT1G06040	[]			+	altD-altA	4	(-61[1]+4)-(-10[2]+3)-(-9[3]-149)
AT1G06040	[]			+	altD	1	(-64[1]+4)-([2])-([3]-29)
AT1G06040	[]			+	altD	1	(+26[1]-1)-([2])-([3]-29)
AT1G06050	[AT1G06050.1]	+		+		0	(-2[1])-([2]+167)
AT1G06050	[]	+			IR	1	(-207[1]=[2]+57)
AT1G06060	[]			+	altA	1	([1])-(-3[2])-([3])-([4])-([5])-([6])-([7]-14)
AT1G06060	[]			+	altA	1	(+2[1])-([2])-(-1[3])-([4])-([5])-([6])-([7]+16)
AT1G06060	[]			+	altA	1	(+2[1])-([2])-([3])-([4])-([5])-(-3[6])-([7]-11)
AT1G06060	[AT1G06060.1]	+	+	+		0	(+2[1])-([2])-([3])-([4])-([5])-([6])-([7]+16)
AT1G06060	[]	+			altD	1	(-40[1])-([2])-([3])-([4])-([5])-([6]-42)-([7]-22)
AT1G06060	[]			+	IR-altA	2	(-3[1])-([2]=[3])-([4])-([5])-(-2[6])-([7]-73)
AT1G06060	[]	+			IR	2	(-5[1])-([2]=[3])-([4])-([5])-([6]=[7]-8)
AT1G06060	[AT1G06060.1]			+	altTSE	1	[1]-(-57[2])-([3])-([4])-([5])-([6])-([7]-4)
AT1G06070	[AT1G06070.1]	+	+	+		0	(+27[1])-([2])-([3])-([4])-([5]-1)
AT1G06070	[]			+	altD	1	(-106[1]+4)-([2])-([3])-([4])-([5]-4)
AT1G06070	[]			+	altD	1	(-85[1]-2)-([2])-([3])-([4])-([5]-42)
AT1G06080	[]			+	altA	1	(-60[1])-(-2[2])-([3])-([4])-([5]-44)
AT1G06080	[]			+	altD-altA	2	(+3[1])-(-2[2])-([3])-([4]-1)-([5]+10)
AT1G06080	[]			+	altA	1	(+3[1])-(-3[2])-([3])-([4])-([5]-42)
AT1G06080	[]			+	altD-altA	2	(-107[1])-(-3[2])-([3])-([4]-5)-([5]-37)
AT1G06080	[]			+	altD-altA	3	(-2[1])-(-3[2]-1)-([3])-([4]-2)-([5]-37)
AT1G06080	[]			+	altD-altA	3	(-3[1])-(-3[2]-2)-(-1[3])-([4])-([5]-53)
AT1G06080	[]			+	altA	1	(+3[1])-(-4[2])-([3])-([4])-([5]-42)
AT1G06080	[]			+	altA	2	(+3[1])-([2])-(-24[3])-(-2[4])-([5]-26)
AT1G06080	[]			+	altA	2	(-31[1])-([2])-(-2[3])-([4])-(-2[5]-27)
AT1G06080	[]			+	altA	1	(+3[1])-([2])-(-2[3])-([4])-([5]+26)
AT1G06080	[]			+	altD-altA	2	(+3[1])-([2])-(-2[3])-([4]-1)-([5]-43)
AT1G06080	[]			+	altD-altA	2	(-7[1])-([2])-(-2[3]-1)-([4])-([5]-42)
AT1G06080	[]			+	altD-altA	2	(+3[1])-([2])-([3])-(-2[4]-1)-([5]-41)
AT1G06080	[]			+	altA	1	(-60[1])-([2])-([3])-([4])-(-3[5]-58)
AT1G06080	[AT1G06080.1]	+		+		0	(+3[1])-([2])-([3])-([4])-([5]+22)
AT1G06080	[]			+	altD-altA	2	(+3[1])-([2])-([3])-([4]-1)-(-1[5]-47)
AT1G06080	[]			+	altD-altA	2	(+3[1])-([2])-([3])-([4]-59)-(-11[5]-30)
AT1G06080	[]			+	altD	1	(-2[1])-([2])-([3]-1)-([4])-([5]-20)
AT1G06080	[]	+			IR	1	(-5[1])-([2])-([3]=[4])-([5]+7)
AT1G06080	[]			+	altD	1	(+3[1])-([2]-1)-([3])-([4])-([5])
AT1G06080	[]			+	altD-altA	2	(+3[1])-([2]-2)-(-1[3])-([4])-([5]-20)
AT1G06080	[]			+	altD	2	(-13[1])-([2]-9)-([3]-1)-([4])-([5]-47)
AT1G06080	[]			+	altD-altA	2	(+3[1]-1)-(-2[2])-([3])-([4])-([5])
AT1G06080	[]			+	altD-altA	3	(+3[1]-1)-(-2[2])-([3])-([4]-1)-([5]-28)
AT1G06080	[]			+	altD-altA	2	(-2[1]-1)-([2])-(-2[3])-([4])-([5]-28)
AT1G06080	[]			+	altD-altA	2	(-2[1]-1)-([2])-([3])-([4])-(-2[5]-37)
AT1G06080	[]			+	altD	1	(+3[1]-1)-([2])-([3])-([4])-([5])
AT1G06080	[]			+	altD	2	(+3[1]-1)-([2])-([3])-([4]-1)-([5]-25)
AT1G06080	[]			+	altD	2	(+3[1]-1)-([2])-([3])-([4]-2)-([5]-31)
AT1G06080	[]			+	altD	2	(+3[1]-1)-([2])-([3]-1)-([4])-([5]-37)
AT1G06080	[]			+	altD-altA	3	(+3[1]-1)-([2]-2)-(-1[3])-([4])-([5]-38)
AT1G06080	[]			+	altD	3	(+3[1]-1)-([2]-2)-([3]-1)-([4])-([5]-25)
AT1G06090	[AT1G06090.1]	+				0	(+56[1])-([2])-([3])-([4])-([5]-2)
AT1G06100	[AT1G06100.1]			+		0	(+34[1])-([2])-([3])-([4])-([5]+112)
AT1G06100	[]			+	altD	1	(+58[1]-1)-([2])-([3])-([4])-([5]+178)
AT1G06110	[]	+			crypticI	1	(-17[1])-([2 34)-(120])-([3])-([4])-([5]-59)
AT1G06110	[AT1G06110.1]	+	+	+		0	(+38[1])-([2])-([3])-([4])-([5]+22)
AT1G06110	[]	+			IR	1	(-64[1])-([2])-([3])-([4]=[5]-60)
AT1G06110	[]	+			IR	1	(+12[1])-([2])-([3]=[4])-([5]-59)
AT1G06110	[]	+			IR	2	(-17[1])-([2])-([3]=[4]=[5]-199)
AT1G06110	[]			+	IR-altTEE	2	(-39[1])-([2])-([3]=[4]+55)-[5]
AT1G06110	[]			+	altD	1	(-33[1]-1)-([2])-([3])-([4])-([5]-51)
AT1G06110	[]			+	altD	1	(-64[1]-6)-([2])-([3])-([4])-([5]-54)
AT1G06110	[]			+	altD-altA	2	(-37[1]-7)-([2])-([3])-(-1[4])-([5]-59)
AT1G06130	[AT1G06130.2]			+	altA	1	(-44[1])-(-3[2])-([3])-([4])-([5])-([6])-([7])-([8]-19)
AT1G06130	[]			+	altA	1	(-44[1])-([2])-([3])-(-1[4])-([5])-([6])-([7])-([8]-6)
AT1G06130	[AT1G06130.1]	+	+	+		0	([1])-([2])-([3])-([4])-([5])-([6])-([7])-([8])
AT1G06130	[]			+	altD	1	(-51[1])-([2])-([3])-([4])-([5])-([6]-20)-([7])-([8]-19)
AT1G06130	[]			+	IR-altA	2	(-28[1])-([2])-([3])-([4]=[5])-([6])-(-1[7])-([8]-157)
AT1G06130	[]	+			IR	1	(-22[1])-([2])-([3])-([4]=[5])-([6])-([7])-([8]-50)
AT1G06130	[]			+	altD	1	(-40[1])-([2]+4)-([3])-([4])-([5])-([6])-([7])-([8]+2)
AT1G06130	[]			+	altD	1	(-29[1]+1)-([2])-([3])-([4])-([5])-([6])-([7])-([8]-88)
AT1G06130	[]			+	altD-altA-ES	4	(-55[1]+4)-(-11[2])-([3])-([4])-([5])-[6]-(+41[7])-([8]-188)
AT1G06130	[]			+	altD-altA	4	(-46[1]+4)-(-7[2]+4)-([3])-([4])-([5])-([6])-(-1[7])-([8]-132)
AT1G06149	[]	+	+		altA	1	([1])-([2])-([3])-([4])-([5])-([6])-([7])-([8])-(+6[9])-([10])-([11]+17)
AT1G06149	[AT1G06149.1]	+	+	+		0	([1])-([2])-([3])-([4])-([5])-([6])-([7])-([8])-([9])-([10])-([11]+70)
AT1G06160	[AT1G06160.1]	+		+		0	(+2[1]+32)
AT1G06180	[AT1G06180.1]	+		+		0	(+14[1])-([2])-([3]-1)
AT1G06180	[]	+			IR	1	(+16[1])-([2]=[3]-1)
AT1G06190	[]			+	altA	1	(-26[1])-(-1[2]+4)
AT1G06190	[AT1G06190.1]	+	+	+		0	(+24[1])-([2]+5)
AT1G06190	[]			+	altD-altA	2	(-23[1]+13)-(-9[2]-93)
AT1G06190	[]	+			altD	1	(-70[1]+15)-([2]-18)
AT1G06190	[]			+	altD-altA	2	(-7[1]-3)-(+2[2]-48)
AT1G06190	[AT1G06190.1]	+		+	altTSE	1	[1]-(-2[2]+5)
AT1G06200	[]			+	altA	1	(-3[1])-([2])-([3])-(-1[4])-([5]-63)
AT1G06200	[]			+	altA	1	([1])-([2])-([3])-(-4[4])-([5]-127)
AT1G06200	[AT1G06200.1]	+	+	+		0	([1])-([2])-([3])-([4])-([5]+19)
AT1G06200	[]			+	altD	1	([1])-([2])-([3]-1)-([4])-([5]+13)
AT1G06200	[]			+	altD-altA	2	(-7[1]-25)-(+15[2])-([3])-([4])-([5]-63)
AT1G06210	[AT1G06210.1]	+	+	+		0	(+63[1])-([2])-([3])-([4]+6)
AT1G06210	[]			+	altD	1	(+6[1])-([2])-([3]+3)-([4]-106)
AT1G06210	[]	+			altD	1	(-79[1]+74)-([2])-([3])-([4]-98)
AT1G06210	[]			+	altD	1	(-60[1]-2)-([2])-([3])-([4]-113)
AT1G06210	[AT1G06210.1]	+			altTSE	1	[1]-(-159[2])-([3])-([4])
AT1G06220	[AT1G06220.2]		+			0	(-10[1])-([2])-([3])-([4])-([5])-([6])-([7])-([8])-([9])-([10])-([11])-([12]-115)
AT1G06220	[AT1G06220.1]		+		ES	1	([1])-[2]-([3])-([4])-([5])-([6])-([7])-([8])-([9])-([10])-([11])-([12]-14)
AT1G06220	[]			+	altD-ES	3	([1])-[2]-([3])-([4])-([5]-6)-([6])-([7]-2)-([8])-([9])-([10])-([11])-([12]-56)
AT1G06220	[]	+			altD-altA-ES	9	([1]-8)-[2]-[3]-[4]-[5]-[6]-[7]-[8]-(-27[9])-([10])-([11])-([12]-114)
AT1G06220	[AT1G06220.1, AT1G06220.2]		+		altTSE	1	[1]-[2]-(-151[3])-([4])-([5])-([6])-([7])-([8])-([9])-([10])-([11])-([12]-15)
AT1G06230	[]	+	+		altA	1	(+20[1])-(-5[2])-([3])-([4])-([5])-([6]+2)
AT1G06230	[AT1G06230.2]			+	altTSE	1	[1]-(+2[2])-([3])-([4])-([5])-([6]-6)
AT1G06240	[]			+	altA	1	(-35[1])-([2])-([3])-(-3[4])-([5])-([6])-([7]-147)
AT1G06240	[AT1G06240.1]	+		+		0	(+15[1])-([2])-([3])-([4])-([5])-([6])-([7]-29)
AT1G06240	[]			+	altD	1	(-34[1])-([2])-([3])-([4]-2)-([5])-([6])-([7]-110)
AT1G06240	[]			+	IR-altD-altA	4	(-29[1])-([2]+4)-(-8[3])-([4]+1)-([5])-([6]=[7]-199)
AT1G06250	[AT1G06250.1]	+				0	([1])-([2])-([3]-5)
AT1G06265	[]	+			IR-altTSE	2	(1917951 1917783)-(-14[1]=[2])-([3])-([4])-([5])-([6]-93)
AT1G06265	[]	+			IR-altA	2	(-88[1]=[2])-(-159[3])-([4])-([5])-([6]-113)
AT1G06265	[]	+			IR-altA	2	(-3[1]=[2])-([3])-(-19[4])-([5])-([6]-113)
AT1G06265	[]	+			IR	1	(-3[1]=[2])-([3])-([4])-([5])-([6]-81)
AT1G06265	[AT1G06265.1]	+			altTSE	1	[1]-[2]-(-18[3])-([4])-([5])-([6]-93)
AT1G06265	[AT1G06265.1, AT1G06265.2]	+			altTSE	1	[1]-[2]-[3]-[4]-(-3[5])-([6]-113)
AT1G06270	[AT1G06270.1]	+		+		0	(+54[1])-([2]+88)
AT1G06290	[]			+	altA	1	([1])-([2])-([3])-([4])-([5])-([6])-([7])-(-2[8])-([9])-([10])-([11])-([12])-([13]-68)
AT1G06290	[AT1G06290.1]	+	+			0	([1])-([2])-([3])-([4])-([5])-([6])-([7])-([8])-([9])-([10])-([11])-([12])-([13]+18)
AT1G06290	[]			+	altD-altA	3	(-5[1])-([2]-5)-([3])-(-4[4])-([5])-([6])-([7])-([8])-([9]-1)-([10])-([11])-([12])-([13]-4)
AT1G06290	[]			+	altD	1	(-9[1]-1)-([2])-([3])-([4])-([5])-([6])-([7])-([8])-([9])-([10])-([11])-([12])-([13]-73)
AT1G06290	[]			+	altD	2	([1]-1)-([2])-([3])-([4])-([5])-([6])-([7])-([8])-([9]-1)-([10])-([11])-([12])-([13]-76)
AT1G06320	[AT1G06320.1]	+				0	(-30[1])-([2])-([3]+128)
AT1G06330	[]	+			altTSE	1	(1932432 1932348)-(-33[1])-([2]+111)
AT1G06340	[AT1G06340.1]	+		+		0	(+29[1]-126)
AT1G06350	[]			+	altA	1	(-2[1])-([2])-([3])-(-2[4])-([5]+18)
AT1G06350	[AT1G06350.1]	+		+		0	(+36[1])-([2])-([3])-([4])-([5]-21)
AT1G06350	[]			+	altD	1	(-2[1])-([2])-([3]-15)-([4])-([5]+8)
AT1G06360	[]			+	altA	1	(-33[1])-(-2[2])-([3])-([4])-([5]-101)
AT1G06360	[]			+	altD-altA	3	(-21[1])-(-2[2]-6)-([3]-29)-([4])-([5]+51)
AT1G06360	[]			+	altA	1	(-11[1])-([2])-(-7[3])-([4])-([5]+89)
AT1G06360	[]			+	altA	1	(-226[1])-([2])-([3])-(-2[4])-([5]+38)
AT1G06360	[AT1G06360.1]	+	+	+		0	(+6[1])-([2])-([3])-([4])-([5]+68)
AT1G06360	[]	+			IR	1	(+4[1]=[2])-([3])-([4])-([5]-71)
AT1G06370	[]	+			altA-crypticI	2	(-2[1])-([2])-([3 4)-(109])-([4])-(-10[5])-([6])-([7])-([8]+26)
AT1G06370	[]	+			altA	1	(-1[1])-([2])-([3])-([4])-(-10[5])-([6])-([7])-([8])
AT1G06370	[]	+			IR	1	(-2[1])-([2])-([3])-([4]=[5])-([6])-([7])-([8]+39)
AT1G06370	[]	+			IR	3	(-1[1])-([2])-([3])-([4]=[5]=[6]=[7])-([8]+39)
AT1G06380	[]	+			crypticI	1	(+152[1 205)-(217]-33)
AT1G06380	[AT1G06380.1]	+		+		0	(+609[1]+136)
AT1G06390	[]			+	altA-crypticI	2	(-59[1])-([2])-(-8[3])-([4])-([5])-([6])-([7])-([8])-([9])-([10])-([11])-([12 124)-(271]-46)
AT1G06390	[]			+	altA	1	(-22[1])-([2])-([3])-([4])-(-8[5])-([6])-([7])-([8])-([9])-([10])-([11])-([12]-41)
AT1G06390	[]			+	altA-crypticI	3	(-29[1])-([2])-([3])-([4])-([5])-([6])-([7])-([8])-([9])-(-3[10])-([11])-(-4[12 124)-(271]-34)
AT1G06390	[]			+	altA	1	(-41[1])-([2])-([3])-([4])-([5])-([6])-([7])-([8])-([9])-(-3[10])-([11])-([12]-26)
AT1G06390	[AT1G06390.2]	+		+	crypticI	1	(-15[1])-([2])-([3])-([4])-([5])-([6])-([7])-([8])-([9])-([10])-([11])-([12 124)-(271]+49)
AT1G06390	[AT1G06390.1]	+	+	+		0	(-22[1])-([2])-([3])-([4])-([5])-([6])-([7])-([8])-([9])-([10])-([11])-([12]-16)
AT1G06390	[]			+	altD-altA-crypticI	3	(-47[1])-([2])-([3])-([4])-([5])-([6])-([7])-([8])-([9])-([10])-([11]-19)-(-4[12 124)-(271]-21)
AT1G06390	[]			+	altD-crypticI	2	(-34[1])-([2])-([3])-([4])-([5])-([6])-([7])-([8])-([9])-([10]+3)-([11])-([12 124)-(271]-3)
AT1G06390	[]			+	altD-altA	3	(-31[1])-([2])-([3])-([4])-([5])-([6])-([7])-([8])-([9])-([10]+4)-(-7[11]-1)-([12]-70)
AT1G06390	[]			+	altD-altA	2	(-37[1])-([2])-([3])-([4])-([5])-([6])-([7])-([8])-([9])-([10]+4)-([11])-(-4[12]-37)
AT1G06390	[]			+	altD	1	(-64[1])-([2])-([3])-([4])-([5])-([6])-([7])-([8])-([9])-([10]+4)-([11])-([12]-23)
AT1G06390	[]	+			IR	1	(-8[1])-([2])-([3])-([4])-([5])-([6])-([7])-([8])-([9]=[10])-([11])-([12]-44)
AT1G06390	[]			+	altD-altA-ES	4	(-33[1])-([2])-([3])-([4])-([5])-([6])-([7]+25)-[8]-([9])-(-3[10]+3)-([11])-([12]-12)
AT1G06390	[]			+	altD	1	(-29[1])-([2])-([3])-([4])-([5])-([6])-([7]+5)-([8])-([9])-([10])-([11])-([12]-42)
AT1G06390	[]			+	altD-altA	2	(-40[1])-([2])-([3])-([4])-([5])-([6]+6)-(-7[7])-([8])-([9])-([10])-([11])-([12]-65)
AT1G06390	[]			+	altD-altA	3	(-32[1])-([2])-([3])-([4])-([5])-([6]-6)-([7])-([8])-([9])-([10])-([11]-1)-(-1[12]-21)
AT1G06390	[]			+	altD-ES	2	(-29[1])-([2])-([3])-([4])-([5]+61)-[6]-([7])-([8])-([9])-([10])-([11])-([12]-18)
AT1G06390	[]			+	altD-altA	3	(-31[1])-([2])-([3])-([4]+4)-(-8[5])-([6])-(-2[7])-([8])-([9])-([10])-([11])-([12]-37)
[truncated: 95,049 more rows]
