# Supplementary material for: An improved repertoire of splicing variants and their potential roles in Arabidopsis photomorphogenic development
Source: Genome Biol. 2022 Feb 9;23:50. doi: 10.1186/s13059-022-02620-2 (PMC8827149; doi:10.1186/s13059-022-02620-2)
Supplement: Supplementary file 8 — Additional file 8: Table S7. A comparison of gene models based on Iso-seq and RNA-seq. [file 13059_2022_2620_MOESM8_ESM.xlsx]

## Sheet: RNA-seq assembled
Additional file 8: Table S7. A comparison of assembled gene models based on Iso-seq and RNA-seq.
Gene locus	Fit_modela	Iso-seq_ this studyb	RNA-seq assembledbc	AS events	EventCntd	Exon structure
AT1G01010	[AT1G01010.1]	+	+		0	([1])-([2])-([3])-([4])-([5])-([6])
AT1G01010	[]	+	+	altD	1	(-31[1])-([2]-217)-([3])-([4])-([5])-([6]-6)
AT1G01020	[AT1G01020.1]		+		0	([1])-([2])-([3])-([4])-([5])-([6])-([7])-([8])-([9])-([10])
AT1G01020	[AT1G01020.1]	+		altTEE	1	(-40[1])-([2])-([3])-([4])-([5])-([6])-([7])-([8])-([9]-378)-[10]
AT1G01020	[]	+	+	IR-altTEE	2	(-46[1])-([2])-([3])-([4])-([5])-([6])-([7])-([8]=[9]-491)-[10]
AT1G01020	[AT1G01020.2]		+	IR-altTEE	2	([1])-([2])-([3])-([4])-([5])-([6])-([7]=[8])-([9]-353)-[10]
AT1G01020	[]		+	IR	1	([1])-([2])-([3]=[4])-([5])-([6])-([7])-([8])-([9])-([10])
AT1G01020	[]	+	+	IR-altTEE	3	(-55[1])-([2])-([3]=[4]=[5])-([6])-([7])-([8])-([9]-397)-[10]
AT1G01020	[]	+	+	IR-altTEE	3	(-63[1])-([2]=[3]=[4])-([5])-([6])-([7])-([8])-([9]-423)-[10]
AT1G01020	[]		+	IR-altD	2	([1]-23)-([2])-([3])-([4]=[5])-([6])-([7])-([8])-([9])-([10])
AT1G01030	[AT1G01030.1]	+	+		0	([1])-([2]+1772)
AT1G01040	[]		+	altD-altA	2	(+270[1])-([2])-([3])-([4])-([5])-([6])-([7])-([8])-([9])-([10])-(-13[11])-([12]-3)-([13])-([14])-([15])-([16])-([17])-([18])-([19])-([20]+128)
AT1G01040	[]		+	IR-altA	3	(+306[1])-([2])-([3])-([4])-([5])-([6])-([7])-([8])-([9])-([10])-(-13[11])-([12]=[13])-([14]=[15])-([16])-([17])-([18])-([19])-([20]+128)
AT1G01040	[AT1G01040.2]		+		0	([1])-([2])-([3])-([4])-([5])-([6])-([7])-([8])-([9])-([10])-([11])-([12])-([13])-([14])-([15])-([16])-([17])-([18])-([19])-([20])
AT1G01040	[AT1G01040.1]		+	altD	1	(+270[1])-([2])-([3])-([4])-([5])-([6])-([7])-([8])-([9])-([10])-([11])-([12]-3)-([13])-([14])-([15])-([16])-([17])-([18])-([19])-([20]+107)
AT1G01040	[]		+	IR-altD-altA	3	(+308[1])-([2])-([3])-([4])-([5])-([6])-([7])-([8])-([9])-([10])-([11])-([12]=[13])-([14]+231)-(-44[15])-([16])-([17])-([18])-([19])-([20]+128)
AT1G01040	[]		+	IR-altA	4	(+341[1])-([2])-([3])-([4])-([5])-([6])-([7])-([8])-([9])-([10]=[11])-(-24[12]=[13])-([14]=[15])-([16])-([17])-([18])-([19])-([20]+128)
AT1G01046	[AT1G01046.1]		+		0	([1])
AT1G01050	[AT1G01050.1]	+	+		0	([1])-([2])-([3])-([4])-([5])-([6])-([7])-([8])-([9]+48)
AT1G01050	[]	+	+	IR	3	(-40[1])-([2])-([3])-([4])-([5]=[6]=[7]=[8])-([9]-39)
AT1G01060	[]		+	IR-altA-crypticI-ES	4	(+31[1])-([2])-([3])-([4])-([5])-[5^1]-([6])-([7])-(-3[8 192)-(262])-([9]=[9^1])
AT1G01060	[AT1G01060.4]	+	+	altA-ES	2	(+13[1])-([2])-([3])-([4])-([5])-[5^1]-([6])-([7])-(-3[8])-([9])-[9^1]
AT1G01060	[]		+	IR-crypticI-ES	3	(+31[1])-([2])-([3])-([4])-([5])-[5^1]-([6])-([7])-([8 192)-(262])-([9]=[9^1])
AT1G01060	[AT1G01060.3]		+	altD-ES-altTEE	3	(-83[1])-([2])-([3])-([4])-([5])-[5^1]-([6])-([7])-([8])-([9]-315)-([9^1])
AT1G01060	[AT1G01060.1]		+	ES	1	([1])-([2])-([3])-([4])-([5])-[5^1]-([6])-([7])-([8])-([9])-[9^1]
AT1G01060	[]	+	+	altD-altA-ES	6	(+13[1])-([2])-([3])-([4]-93)-[5]-[5^1]-[6]-[7]-(-268[8])-([9]-69)-[9^1]
AT1G01060	[]	+	+	altD-crypticI-ES	3	(+13[1])-([2]+71)-([3])-([4])-([5])-[5^1]-([6])-([7])-([8 192)-(262])-([9]-71)-[9^1]
AT1G01060	[]		+	IR-altD-crypticI-ES	5	(+31[1])-([2]+71)-([3])-([4])-([5])-[5^1]-([6])-([7]-1)-([8 192)-(262])-([9]=[9^1])
AT1G01060	[]	+	+	altD-ES	3	(+13[1])-([2]+71)-([3])-([4])-([5])-[5^1]-([6])-([7]-1)-([8])-([9]-92)-[9^1]
AT1G01060	[]		+	altD-altA-ES-altTEE	5	(+31[1])-[2]-([3])-([4])-([5])-[5^1]-([6])-([7])-(-3[8])-([9]-315)-([9^1])
AT1G01060	[]		+	IR-altD-altA-altTEE	4	(+31[1]=[2])-([3])-([4])-([5])-([5^1])-(+36[6])-([7])-([8])-([9]-315)-([9^1])
AT1G01060	[AT1G01060.5]		+	IR-altA	2	(+31[1]=[2])-([3])-([4])-([5])-([5^1])-(+36[6])-([7])-([8])-([9]-301)-[9^1]
AT1G01060	[AT1G01060.2]		+	IR-ES	2	(-60[1]=[2])-([3])-([4])-([5])-[5^1]-([6])-([7])-([8])-([9])-[9^1]
AT1G01070	[]	+	+	crypticI	1	(-17[1])-([2])-([3 68)-(116])-([4])-([5])-([6]-3)
AT1G01070	[AT1G01070.1]	+	+		0	(+1[1])-([2])-([3])-([4])-([5])-([6]+24)
AT1G01070	[AT1G01070.2]		+	IR	1	(-17[1]=[2])-([3])-([4])-([5])-([6])
AT1G01073	[AT1G01073.1]		+		0	([1])
AT1G01080	[AT1G01080.2]		+		0	([1])-([2])-([3])-([4])
AT1G01080	[AT1G01080.1]	+	+	altD	1	([1]-3)-([2])-([3])-([4]+3)
AT1G01090	[AT1G01090.1]	+	+		0	([1])-([2])-([3])
AT1G01090	[]	+	+	IR	1	(-7[1])-([2]=[3]-135)
AT1G01100	[]		+	crypticI-altTSE	2	([0^1])-[1]-([2])-([3 135)-(184])-([4]+15)
AT1G01100	[AT1G01100.4]		+	altTSE	1	(-12[0^1])-[1]-([2])-([3])-([4])
AT1G01100	[AT1G01100.3]		+	altD-crypticI-altTSE	3	(-2[0^1]-3)-[1]-([2])-([3 135)-(184])-([4])
AT1G01100	[AT1G01100.2]	+	+	altD-altTSE	2	([0^1]-3)-[1]-([2])-([3])-([4]+15)
AT1G01100	[]		+	IR-crypticI	2	([0^1]=[1])-([2])-([3 135)-(184])-([4]+15)
AT1G01100	[AT1G01100.1]		+		0	[0^1]-([1])-([2])-([3])-([4])
AT1G01110	[]		+	altA	1	(+98[1])-(-3[2])-([3])-([4])-([5])
AT1G01110	[AT1G01110.2]	+	+		0	(+63[1])-([2])-([3])-([4])-([5]+10)
AT1G01110	[AT1G01110.1]		+	altTSE	1	[1]-[2]-(+69[3])-([4])-([5]-7)
AT1G01115	[AT1G01115.1]		+		0	([1])
AT1G01120	[AT1G01120.1]	+	+		0	([1]+13)
AT1G01130	[AT1G01130.1]		+		0	([1])-([2])-([3])
AT1G01140	[AT1G01140.3]		+		0	([1])-([2])-([3])-([4])-([5])-([6])-([7])-([8])-([9])-([10])-([11])-([12])-([13])-([14])
AT1G01140	[AT1G01140.1]	+	+	altD	1	([1])-([2])-([3])-([4])-([5])-([6])-([7])-([8])-([9])-([10])-([11])-([12])-([13]-12)-([14]+12)
AT1G01140	[AT1G01140.2]		+	altD	2	([1])-([2])-([3])-([4])-([5])-([6])-([7]+6)-([8])-([9])-([10])-([11])-([12])-([13]-12)-([14])
AT1G01140	[]	+	+	altD-altTSE	2	[1]-(67084 67017)-([2])-([3])-([4])-([5])-([6])-([7])-([8])-([9])-([10])-([11])-([12])-([13]-12)-([14]-17)
AT1G01140	[]		+	altD-altTSE	2	[1]-(67084 67017)-([2])-([3])-([4])-([5])-([6])-([7]+6)-([8])-([9])-([10])-([11])-([12])-([13])-([14]+1)
AT1G01150	[AT1G01150.1]		+		0	([1])-([2])-([3])-([4])
AT1G01150	[]	+	+	altTEE	1	(-22[1])-([2])-([3]+254)-[4]
AT1G01160	[AT1G01160.2]		+		0	([1])-([2])-([3])-([4])-([5])-([6])
AT1G01160	[AT1G01160.1]	+	+	ES	1	(+52[1])-[2]-([3])-([4])-([5])-([6]+7)
AT1G01160	[]		+	IR	1	(+48[1]=[2])-([3])-([4])-([5])-([6])
AT1G01160	[]	+	+	IR	2	(+48[1]=[2]=[3])-([4])-([5])-([6]-52)
AT1G01160	[]	+	+	IR	3	(-11[1]=[2]=[3]=[4])-([5])-([6]-50)
AT1G01170	[AT1G01170.2]		+	altA	1	(-6[1])-(-6[2])-([3])
AT1G01170	[AT1G01170.1]	+	+		0	([1])-([2])-([3])
AT1G01180	[AT1G01180.1]	+	+		0	(+50[1]+82)
AT1G01183	[AT1G01183.1]		+		0	([1])
AT1G01190	[AT1G01190.1]	+	+		0	(+84[1])-([2]+59)
AT1G01200	[]	+	+	altTSE	1	(88365 88273)-(-61[1])-([2]-3)
AT1G01200	[]		+	altTSE	1	(88482 88445)-(-61[1])-([2]+40)
AT1G01200	[]	+	+	IR-altTSE	2	(88482 88445)-(-61[1]=[2]-55)
AT1G01200	[AT1G01200.1]	+	+		0	(+216[1])-([2]+31)
AT1G01210	[]		+	altTSE	1	(88665 88730)-(+85[1])-([2])-([3]+835)
AT1G01210	[AT1G01210.1]	+	+		0	(+17[1])-([2])-([3]+869)
AT1G01220	[AT1G01220.1]	+	+		0	([1])-([2])-([3])-([4])-([5])-([6])-([7])-([8]+48)
AT1G01220	[]		+	altD	1	([1])-([2]+19)-([3])-([4])-([5])-([6])-([7])-([8]+64)
AT1G01220	[]		+	IR-altD	2	([1]-65)-([2])-([3]=[4])-([5])-([6])-([7])-([8]+64)
AT1G01225	[]		+	altTEE	1	([1])-([2]+398)-(98457 98605)-(98908 99240)
AT1G01225	[AT1G01225.1]	+	+		0	([1])-([2]+35)
AT1G01225	[]	+	+	IR	1	(-33[1]=[2]+7)
AT1G01230	[AT1G01230.1]	+	+		0	(+5[1])-([2])-([3])
AT1G01230	[]	+	+	IR	1	(-16[1])-([2]=[3]-37)
AT1G01240	[AT1G01240.1]	+	+		0	(+15[1])-([2]+63)
AT1G01240	[AT1G01240.2]	+	+	altD	1	(+2[1]+189)-([2])
AT1G01240	[AT1G01240.3]	+	+	IR	1	(+28[1]=[2])
AT1G01240	[AT1G01240.2]	+		altTSE	1	[1]-(100113 100220)-([2])
AT1G01240	[AT1G01240.3]	+		altTSE	1	[1]-(+88[2]+7)
AT1G01250	[AT1G01250.1]		+		0	([1])
AT1G01260	[AT1G01260.3]	+	+	crypticI	1	(+86[1 298)-(374]-12)
AT1G01260	[AT1G01260.2]	+	+	crypticI	1	(-44[1 298)-(381]-74)
AT1G01260	[AT1G01260.1]	+	+		0	(+3[1])
AT1G01270	[AT1G01270.1]		+		0	([1])
AT1G01280	[AT1G01280.1]		+		0	([1])-([2])
AT1G01290	[]	+	+	crypticI	1	(-5[1])-([2 720)-(863]+217)-[2^1]
AT1G01290	[]		+	altD-altTEE	2	(+31[1])-([2]-210)-([2^1]-53)-(116181 116234)
AT1G01290	[AT1G01290.2]	+	+	altD-altTEE	2	(+25[1])-([2]-210)-([2^1]+232)
AT1G01290	[AT1G01290.1]	+	+		0	(+70[1])-([2]+348)-[2^1]
AT1G01300	[AT1G01300.1]	+	+		0	([1])
AT1G01305	[AT1G01305.1]		+		0	([1])
AT1G01310	[AT1G01310.1]		+		0	([1])
AT1G01320	[AT1G01320.2]		+	altA	2	(+7[1])-([2])-([3])-([4])-([5])-([6])-([7])-([8])-([9])-([10])-([11])-([12])-([13])-([14])-([15])-([16])-(-24[17])-([18])-([19])-([20])-([21])-([22])-([23])-(-6[24])-([25]+57)
AT1G01320	[AT1G01320.1]		+		0	([1])-([2])-([3])-([4])-([5])-([6])-([7])-([8])-([9])-([10])-([11])-([12])-([13])-([14])-([15])-([16])-([17])-([18])-([19])-([20])-([21])-([22])-([23])-([24])-([25])
AT1G01340	[AT1G01340.2]	+	+		0	([1])-([2])-([3])-([4])-([5])-([6])-([7])-([8])-([9]+20)
AT1G01340	[]	+	+	ES	1	(+29[1])-[2]-([3])-([4])-([5])-([6])-([7])-([8])-([9]+63)
AT1G01340	[]	+	+	altTSE	1	[1]-(+221[2])-([3])-([4])-([5])-([6])-([7])-([8])-([9]+19)
AT1G01340	[AT1G01340.1]		+	IR-altTSE	2	[1]-(+53[2]=[3])-([4])-([5])-([6])-([7])-([8])-([9]+2)
AT1G01350	[AT1G01350.1]	+	+		0	([1])-([2])-([3])-([4])
AT1G01350	[]	+	+	IR	1	(-34[1])-([2])-([3]=[4]-13)
AT1G01355	[AT1G01355.1]		+		0	([1])-([2])-([3])-([4])-([5])
AT1G01355	[]		+	IR-altA	2	(+93[1]=[2])-(-12[3])-([4])-([5]+58)
AT1G01360	[]		+	altTSE	1	(141901 141952)-(-110[1])-([2])-([3])
AT1G01360	[AT1G01360.1]	+	+		0	(+20[1])-([2])-([3]+111)
AT1G01370	[AT1G01370.1]		+		0	([1])-([2])-([3])-([4])-([5])-([6])-([7])-([8])-([9])-([10])
AT1G01370	[AT1G01370.2]	+	+	altTSE	1	[1]-(+50[2])-([3])-([4])-([5])-([6])-([7])-([8])-([9])-([10]+34)
AT1G01380	[AT1G01380.1]		+		0	([1])-([2])-([3])
AT1G01390	[AT1G01390.1]	+	+		0	(+95[1]+126)
AT1G01400	[AT1G01400.1]		+		0	([1])-([2])-([3])-([4])
AT1G01410	[AT1G01410.1]		+		0	([1])
AT1G01420	[AT1G01420.1]	+	+		0	(+61[1]+139)
AT1G01430	[AT1G01430.1]	+	+		0	(+21[1])-([2])-([3]+70)
AT1G01430	[]	+	+	IR	2	(-41[1]=[2]=[3]+71)
AT1G01440	[AT1G01440.1]	+	+		0	(+205[1])-([2])-([3])-([4])-([5]+245)
AT1G01440	[]		+	altD	1	(+403[1])-([2])-([3]-11)-([4])-([5]+247)
AT1G01448	[]		+	altA-crypticI	3	(+21[1])-(+317[2])-([3])-([4])-(-8[5 207)-(320]+92)
AT1G01448	[]		+	IR-altD-altA	4	(+21[1])-(+317[2]+4)-(-5[3])-([4]=[5]+92)
AT1G01448	[AT1G01448.2]		+	altD-altA-altTEE	4	(-1[1])-(+317[2]+4)-(-5[3]+1)-[4]-[5]
AT1G01448	[]		+	altA-crypticI	2	(+21[1])-([2])-([3])-([4])-(-18[5 207)-(320]+92)
AT1G01448	[]	+	+	crypticI	1	(+16[1])-([2])-([3])-([4])-([5 207)-(320]+48)
AT1G01448	[]	+	+	crypticI	1	(+21[1])-([2])-([3])-([4])-([5 207)-(534]+92)
AT1G01448	[AT1G01448.1]	+	+		0	(+69[1])-([2])-([3])-([4])-([5]+50)
AT1G01448	[]	+	+	IR	1	(+17[1])-([2])-([3]=[4])-([5]+50)
AT1G01448	[]	+	+	altD-crypticI	2	(+17[1])-([2]+32)-([3])-([4])-([5 207)-(534]+49)
AT1G01448	[]		+	altD	1	(+101[1])-([2]+32)-([3])-([4])-([5]+92)
AT1G01448	[AT1G01448.3]		+	altD-altTEE	2	(+12[1])-([2]+32)-([3]-110)-[4]-[5]
AT1G01448	[]	+	+	IR	2	(+18[1])-([2]=[3])-([4]=[5]+48)
AT1G01448	[]	+	+	IR	2	(+17[1]=[2])-([3])-([4]=[5]+50)
AT1G01448	[AT1G01448.1]	+		altTSE	1	[1]-(-161[2])-([3])-([4])-([5]+50)
AT1G01450	[AT1G01450.1]		+		0	([1])
AT1G01453	[AT1G01453.1]		+	crypticI	1	([1 828)-(971]+29)
AT1G01453	[AT1G01453.2]		+		0	([1])
AT1G01460	[AT1G01460.1]		+		0	([1])-([2])-([3])-([4])-([5])-([6])-([7])-([8])-([9])-([10])
AT1G01470	[AT1G01470.1]	+	+		0	([1])-([2])
AT1G01471	[AT1G01471.1]		+		0	([1])
AT1G01480	[AT1G01480.1]	+	+		0	(+10[1])-([2])-([3])-([4])
AT1G01480	[]	+	+	IR	1	(+10[1])-([2])-([3]=[4]-22)
AT1G01480	[AT1G01480.2]		+	altTSE	1	[1]-(+66[2])-([3])-([4])
AT1G01490	[AT1G01490.2]		+	crypticI	1	(-65[1 105)-(223])-([2])-([3]+61)
AT1G01490	[]		+	IR-crypticI	2	([1 105)-(223])-([2]=[3]+61)
AT1G01490	[AT1G01490.1]	+	+		0	([1])-([2])-([3]+79)
AT1G01490	[]	+	+	IR	1	(-187[1])-([2]=[3]-33)
AT1G01500	[AT1G01500.1]	+	+		0	([1])-([2]+21)
AT1G01510	[]		+	altA	1	(+40[1])-([2])-([3])-(-6[4])-([5])-([6])-([7]+121)
AT1G01510	[]		+	crypticI	1	(+23[1])-([2])-([3])-([4])-([5])-([6])-([7 96)-(270]+121)
AT1G01510	[AT1G01510.1]		+		0	([1])-([2])-([3])-([4])-([5])-([6])-([7])
AT1G01520	[AT1G01520.1]	+	+		0	(+56[1])-([2])-([3])-([4])-([5])-([6])-([7])-([8]+319)
AT1G01530	[AT1G01530.1]		+		0	([1])-([2])
AT1G01540	[AT1G01540.2]	+	+		0	(+34[1])-([2])-([3])-([4])-([5])-([6])-([7]+31)
AT1G01540	[AT1G01540.1]		+	IR	1	(-32[1])-([2])-([3])-([4])-([5]=[6])-([7]-49)
AT1G01550	[AT1G01550.1]	+	+		0	(+10[1])-([2])-([3])
AT1G01550	[]	+	+	ES	1	(-12[1])-[2]-([3]-49)
AT1G01550	[AT1G01550.2]	+	+	altTSE	1	[1]-(+99[2])-([3])
AT1G01550	[AT1G01550.1, AT1G01550.2]	+		altTSE	1	[1]-[2]-([3]-23)
AT1G01560	[AT1G01560.2]		+		0	([1])-([2])-([3])-([4])-([5])-([6])
AT1G01560	[AT1G01560.1]		+	IR	2	([1])-([2])-([3])-([4]=[5]=[6]+146)
AT1G01570	[AT1G01570.1]	+	+		0	(+184[1])-([2])-([3]+109)
AT1G01580	[AT1G01580.1]		+		0	([1])-([2])-([3])-([4])-([5])-([6])-([7])-([8])
AT1G01590	[AT1G01590.1]		+		0	([1])-([2])-([3])-([4])-([5])-([6])-([7])-([8])
AT1G01600	[AT1G01600.1]	+	+		0	([1])-([2])
AT1G01610	[AT1G01610.1]	+	+		0	([1])-([2])-([3])-([4])
AT1G01620	[]		+	crypticI-altTSE	2	(227458 227404)-(-79[1 223)-(253])-([2])-([3])-([4])
AT1G01620	[]		+	crypticI-altTSE	2	(227677 227629)-(-79[1 223)-(253])-([2])-([3])-([4])
AT1G01620	[AT1G01620.2]		+	crypticI	1	([1 223)-(253])-([2])-([3])-([4])
AT1G01620	[AT1G01620.1]		+		0	([1])-([2])-([3])-([4])
AT1G01630	[AT1G01630.1]	+	+		0	(+140[1])-([2])-([3])-([4])-([5])
AT1G01640	[AT1G01640.1]	+	+		0	([1])-[1^1]-([2])-([3]+27)
AT1G01640	[AT1G01640.2]		+	altTSE	1	[1]-([1^1])-([2])-([3])
AT1G01650	[]		+	altA	2	([1])-([2])-(-7[3])-([4])-(-11[5])-([6])-([7])-([8])-([9])-([10])-([11])-([12])-([13])-([14])
AT1G01650	[]	+	+	IR-altA	3	(-72[1])-([2])-(-7[3])-([4])-(-11[5])-([6])-([7])-([8])-([9])-([10]=[11])-([12])-([13])-([14]-178)
AT1G01650	[]		+	altA	1	(+6[1])-([2])-([3])-([4])-(-11[5])-([6])-([7])-([8])-([9])-([10])-([11])-([12])-([13])-([14])
AT1G01650	[]	+	+	IR-altA	2	(-77[1])-([2])-([3])-([4])-(-11[5])-([6])-([7])-([8]=[9])-([10])-([11])-([12])-([13])-([14]-256)
AT1G01650	[AT1G01650.1]	+	+		0	([1])-([2])-([3])-([4])-([5])-([6])-([7])-([8])-([9])-([10])-([11])-([12])-([13])-([14])
AT1G01650	[AT1G01650.2]		+	IR	1	([1])-([2]=[3])-([4])-([5])-([6])-([7])-([8])-([9])-([10])-([11])-([12])-([13])-([14])
AT1G01660	[AT1G01660.1]		+		0	([1])-([2])-([3])-([4])-([5])-([6])-([7])-([8])-([9])-([10])
AT1G01670	[AT1G01670.1]		+		0	([1])-([2])-([3])-([4])-([5])-([6])-([7])-([8])
AT1G01680	[AT1G01680.1]		+		0	([1])-([2])-([3])-([4])-([5])-([6])-([7])
AT1G01690	[]		+	altA	1	(+34[1])-([2])-(-39[3])-([4])-([5])-([6])-([7])-([8])-([9])-([10])-([11])-([12])-([13])-([14]+3)
AT1G01690	[]		+	altA	1	(+70[1])-([2])-([3])-(+3[4])-([5])-([6])-([7])-([8])-([9])-([10])-([11])-([12])-([13])-([14]+3)
AT1G01690	[AT1G01690.1]	+	+		0	([1])-([2])-([3])-([4])-([5])-([6])-([7])-([8])-([9])-([10])-([11])-([12])-([13])-([14])
AT1G01695	[AT1G01695.1]		+		0	([1])-([2])-([3])-([4])
AT1G01700	[AT1G01700.1]	+	+		0	(+28[1])-([2])-([3])-([4])-([5])-([6])-([7]+161)
AT1G01710	[]		+	IR-casseteE-crypticI	3	([1])-([2])-([3])-([4])-([5])-([6])-([7])-([8])-([9])-([10])-([11])-([12])-([13])-([14])-([15])-([16])-([17 89)-(312])-(266927 267019)-([18]=[19]+7)
AT1G01710	[]		+	casseteE	1	([1])-([2])-([3])-([4])-([5])-([6])-([7])-([8])-([9])-([10])-([11])-([12])-([13])-([14])-([15])-([16])-([17])-(266927 267019)-([18])-([19]+7)
AT1G01710	[AT1G01710.1]		+		0	([1])-([2])-([3])-([4])-([5])-([6])-([7])-([8])-([9])-([10])-([11])-([12])-([13])-([14])-([15])-([16])-([17])-([18])-([19])
AT1G01710	[]	+	+	IR-casseteE-crypticI	4	(-68[1])-([2]=[3])-([4])-([5])-([6])-([7])-([8])-([9])-([10])-([11])-([12])-([13])-([14])-([15])-([16])-([17 89)-(312])-(266927 267019)-([18]=[19]+7)
AT1G01720	[AT1G01720.1]	+	+		0	([1])-([2])-([3]+36)
AT1G01720	[]	+	+	IR	1	([1]=[2])-([3]-58)
AT1G01725	[AT1G01725.1]	+	+		0	([1])-([2]+30)
AT1G01730	[AT1G01730.1]	+	+		0	(+10[1])-([2])-([3])
AT1G01740	[AT1G01740.2]		+	altA	1	([1])-(+40[2])-([3])-([4])-([5])-([6])-([7])-([8])-([9])-([10])
AT1G01740	[AT1G01740.1]		+		0	([1])-([2])-([3])-([4])-([5])-([6])-([7])-([8])-([9])-([10])
AT1G01750	[AT1G01750.1]		+		0	([1])-([2])-([3])
AT1G01760	[]	+	+	altA	1	(+19[1])-([2])-([3])-([4])-([5])-([6])-([7])-([8])-([9])-(+10[10]+139)
AT1G01760	[AT1G01760.1]	+	+		0	([1])-([2])-([3])-([4])-([5])-([6])-([7])-([8])-([9])-([10])
AT1G01760	[]		+	altD-altA	2	(+55[1])-([2])-([3])-([4])-([5])-([6])-([7])-([8]+83)-([9])-(+10[10]+139)
AT1G01760	[]	+	+	altD-altTEE	2	(+55[1])-([2])-([3])-([4])-([5])-([6])-([7])-([8]+83)-([9]+10)-[10]
AT1G01770	[AT1G01770.1]		+		0	([1])-([2])-([3])-([4])-([5])-([6])-([7])-([8])-([9])-([10])-([11])-([12])-([13])-([14])-([15])-([16])
AT1G01770	[]	+	+	altTEE	1	(+11[1])-([2])-([3])-([4])-([5])-([6])-([7])-([8])-([9])-([10])-([11])-([12])-([13])-([14]+135)-[15]-[16]
AT1G01770	[]	+	+	IR-crypticI	2	(-22[1])-([2])-([3])-([4])-([5])-([6])-([7])-([8])-([9])-([10]=[11])-([12])-([13])-([14 206)-(292])-([15])-([16]-15)
AT1G01770	[]	+	+	IR	1	(-22[1])-([2])-([3])-([4])-([5])-([6])-([7])-([8])-([9])-([10]=[11])-([12])-([13])-([14])-([15])-([16]-15)
AT1G01770	[]	+	+	IR	2	(-155[1])-([2])-([3])-([4])-([5])-([6]=[7])-([8])-([9])-([10]=[11])-([12])-([13])-([14])-([15])-([16]-11)
AT1G01780	[]	+	+	crypticI	1	(+262[1 5)-(88])-([2])-([3])-([4])-([5]+19)
AT1G01780	[AT1G01780.1]	+	+		0	(+7[1])-([2])-([3])-([4])-([5]+20)
AT1G01780	[]	+	+	IR	1	(+4[1]=[2])-([3])-([4])-([5]-42)
AT1G01790	[]		+	altA	1	(+71[1])-([2])-([3])-([4])-(+72[5])-([6])-([7])-([8])-([9])-([10])-([11])-([12])-([13])-([14])-([15])-([16])-([17])-([18])-([19])-([20])-([21])
AT1G01790	[AT1G01790.1]		+		0	([1])-([2])-([3])-([4])-([5])-([6])-([7])-([8])-([9])-([10])-([11])-([12])-([13])-([14])-([15])-([16])-([17])-([18])-([19])-([20])-([21])
AT1G01800	[AT1G01800.1]	+	+		0	(+104[1])-([2])-([3])-([4])-([5]+55)
AT1G01800	[AT1G01800.2]		+	altD	1	([1])-([2]+4)-([3])-([4])-([5])
AT1G01800	[]	+	+	IR	1	(-23[1]=[2])-([3])-([4])-([5]-27)
AT1G01810	[AT1G01810.1]		+		0	([1])
AT1G01820	[]	+	+	altA	1	(+65[1])-(-63[2])-([3])-([4])-([5])-([6])-([7])-([8]-64)
AT1G01820	[AT1G01820.1]	+	+		0	(+133[1])-([2])-([3])-([4])-([5])-([6])-([7])-([8]+1)
AT1G01820	[]	+	+	altTSE	1	[1]-(+8[2])-([3])-([4])-([5])-([6])-([7])-([8]+9)
AT1G01830	[AT1G01830.3]	+	+	altA-altTSE	2	([0^1])-([0^2])-(-20[1])-([2])-([3])
AT1G01830	[]		+	altD-altA-altTSE	3	([0^1]+6)-([0^2])-(-20[1])-([2])-([3])
AT1G01830	[AT1G01830.2]	+	+		0	[0^1]-[0^2]-(+15[1])-([2])-([3])
AT1G01830	[AT1G01830.1]		+	altTSE	1	[0^1]-[0^2]-[1]-(+64[2])-([3])
AT1G01840	[AT1G01840.1]		+		0	([1])
AT1G01860	[]		+	altA	1	([1])-([2])-([3])-([4])-(-10[5])-([6])-([7])-([8])-([9]+25)
AT1G01860	[AT1G01860.1]	+	+		0	(+53[1])-([2])-([3])-([4])-([5])-([6])-([7])-([8])-([9]+3)
AT1G01860	[]	+	+	IR	1	(-59[1])-([2])-([3])-([4])-([5])-([6])-([7])-([8]=[9]-20)
AT1G01860	[]	+	+	IR	2	(-15[1])-([2])-([3])-([4])-([5]=[6])-([7])-([8]=[9]-2)
AT1G01860	[]	+	+	altD	1	([1])-([2])-([3]+21)-([4])-([5])-([6])-([7])-([8])-([9]+25)
AT1G01860	[]	+	+	IR-altA	2	(-2[1]=[2])-([3])-([4])-(-10[5])-([6])-([7])-([8])-([9]-2)
AT1G01870	[AT1G01870.1]		+		0	([1])
AT1G01880	[AT1G01880.1]	+	+		0	(+17[1])-([2])-([3])-([4])-([5])-([6])-([7])
AT1G01880	[AT1G01880.2]		+	altD	1	([1])-([2]-3)-([3])-([4])-([5])-([6])-([7])
AT1G01890	[AT1G01890.1]		+		0	([1])
AT1G01900	[AT1G01900.1]		+		0	([1])-([2])
AT1G01910	[AT1G01910.4]	+	+	altA	1	([1])-([2])-([3])-([4])-([5])-([6])-([7])-(+34[8]+114)
AT1G01910	[AT1G01910.1]	+	+		0	([1])-([2])-([3])-([4])-([5])-([6])-([7])-([8]+51)
AT1G01910	[AT1G01910.2]	+	+	IR	1	(+75[1])-([2])-([3])-([4])-([5])-([6])-([7]=[8]-14)
AT1G01910	[AT1G01910.2]	+		altTEE	1	(+18[1])-([2])-([3])-([4])-([5])-([6])-([7]+145)-[8]
AT1G01910	[AT1G01910.3]		+	IR-altD-altA	3	([1])-([2])-([3])-([4])-([5])-([6]+8)-(-7[7]=[8]+5)
AT1G01910	[]		+	ES	1	([1])-[2]-([3])-([4])-([5])-([6])-([7])-([8]+114)
AT1G01910	[AT1G01910.5]		+	IR-ES	2	([1])-[2]-([3])-([4])-([5])-([6])-([7]=[8]-14)
AT1G01920	[AT1G01920.1]		+		0	([1])-([2])-([3])-([4])-([5])-([6])-([7])-([8])-([9])-([10])-([11])-([12])-([13])-([14])-([15])-([16])
AT1G01920	[]		+	altD-altA	4	(+59[1])-([2])-([3])-([4])-([5])-([6])-([7]-17)-(+8[8])-(+5[9])-([10])-([11])-(-66[12])-([13])-([14])-([15])-([16]+6)
AT1G01920	[AT1G01920.2]	+	+	altD-altA	3	(+65[1])-([2])-([3])-([4])-([5])-([6])-([7]-17)-(+8[8])-([9])-([10])-([11])-(-66[12])-([13])-([14])-([15])-([16]+11)
AT1G01920	[]		+	altD-altA	2	(+59[1])-([2])-([3])-([4])-([5])-([6])-([7]-17)-([8])-([9])-([10])-([11])-(-66[12])-([13])-([14])-([15])-([16]+6)
AT1G01920	[]	+	+	IR-altD	4	(-20[1])-([2])-([3])-([4])-([5])-([6])-([7]-17)-([8])-([9])-([10])-([11]=[12]=[13]=[14])-([15])-([16]-22)
AT1G01920	[]	+	+	IR-altD-altA-altTSE	7	[1]-[2]-[3]-(+48[4])-([5])-([6])-([7]-17)-(+8[8])-(+5[9]=[10])-([11]=[12])-([13]=[14])-([15])-([16]-7)
AT1G01930	[AT1G01930.1]	+	+		0	(+11[1])-([2])-([3])-([4])-([5])-([6])-([7])
AT1G01940	[AT1G01940.1]	+	+		0	([1])-([2])-([3])-([4])-([5])
AT1G01950	[AT1G01950.3]		+		0	([1])-([2])-([3])-([4])-([5])-([6])-([7])-([8])-([9])-([10])-([11])-([12])-([13])-([14])-([15])-([16])-([17])-([18])-([19])-([20])
AT1G01950	[AT1G01950.1]		+	altA-ES	2	([1])-([2])-([3])-([4])-([5])-([6])-([7])-([8])-([9])-([10])-([11])-([12])-[13]-(-14[14])-([15])-([16])-([17])-([18])-([19])-([20])
AT1G01950	[AT1G01950.2]		+	altD-altA-ES	3	([1])-([2])-([3])-([4])-([5])-([6])-([7])-([8])-([9])-([10])-([11])-([12]-51)-[13]-(-14[14])-([15])-([16])-([17])-([18])-([19])-([20])
AT1G01960	[]		+	altA	2	(+447[1])-([2])-([3])-(-4[4])-([5])-(-5[6])-([7])-([8])-([9])-([10])-([11]+10)
AT1G01960	[]		+	altA	1	(+261[1])-([2])-([3])-(-4[4])-([5])-([6])-([7])-([8])-([9])-([10])-([11]+10)
AT1G01960	[]		+	IR-altA	3	(+251[1])-([2])-([3])-([4])-([5])-(-5[6])-(-7[7])-([8]=[9])-([10])-([11]+10)
AT1G01960	[AT1G01960.1]		+		0	([1])-([2])-([3])-([4])-([5])-([6])-([7])-([8])-([9])-([10])-([11])
AT1G01960	[]		+	altD	1	(+205[1])-([2])-([3])-([4])-([5])-([6])-([7])-([8]-11)-([9])-([10])-([11]+10)
AT1G01970	[]		+	altA	1	(+36[1])-(+23[2])
AT1G01970	[AT1G01970.1]	+	+		0	(+34[1])-([2])
AT1G01980	[AT1G01980.1]		+		0	([1])
AT1G01990	[]		+	crypticI	1	(+2[1 286)-(365 905)-(1101]+207)
AT1G01990	[]	+	+	crypticI	1	(+2[1 286)-(365]-118)
AT1G01990	[AT1G01990.1]	+	+		0	(+16[1]+287)
AT1G02000	[AT1G02000.1]	+	+		0	(+23[1])
AT1G02010	[AT1G02010.1]	+	+		0	([1])-([2])-([3])-([4])-([5])-([6])-([7])-([8])-([9])-([10])-([11])-([12])-([13])-([14])-([15])-([16])-([17])-([18])-([19])-([20])-([21]+61)
AT1G02010	[AT1G02010.2]		+	altD-altA	2	(-83[1])-([2])-([3])-([4])-([5])-([6])-([7])-([8])-([9])-([10])-([11])-([12])-([13])-([14])-([15])-([16])-([17])-([18]-31)-(-8[19])-([20])-([21]-177)
AT1G02010	[]	+	+	IR	1	(-53[1])-([2])-([3])-([4])-([5])-([6])-([7])-([8]=[9])-([10])-([11])-([12])-([13])-([14])-([15])-([16])-([17])-([18])-([19])-([20])-([21]+2)
AT1G02010	[]	+	+	IR	1	(-22[1])-([2])-([3])-([4]=[5])-([6])-([7])-([8])-([9])-([10])-([11])-([12])-([13])-([14])-([15])-([16])-([17])-([18])-([19])-([20])-([21]+40)
AT1G02010	[]	+	+	altTSE	1	[1]-[2]-[3]-[4]-[5]-(+2[6])-([7])-([8])-([9])-([10])-([11])-([12])-([13])-([14])-([15])-([16])-([17])-([18])-([19])-([20])-([21]+23)
AT1G02020	[]	+	+	crypticI	1	(-130[1 756)-(848 1347)-(1457])-([2]-62)
AT1G02020	[]	+	+	crypticI	1	(-178[1 756)-(848])-([2]-66)
AT1G02020	[AT1G02020.1]	+	+		0	([1])-([2])
AT1G02020	[AT1G02020.2]		+	IR	1	([1]=[2])
AT1G02030	[AT1G02030.1]		+		0	([1])
AT1G02040	[AT1G02040.1]		+		0	([1])
AT1G02050	[]	+	+	altTSE	1	(360988 360892)-(360769 360723)-(-75[1])-([2]+31)
AT1G02050	[AT1G02050.1]		+		0	([1])-([2])
AT1G02060	[]		+	crypticI-altTEE	2	(+81[1 1475)-(1577]+26)-(360769 360240)-(360149 358104)
AT1G02060	[]		+	altTEE	1	(+81[1]+26)-(360769 360723)-(360443 360240)-(360149 358104)
AT1G02060	[AT1G02060.1]		+		0	([1])
AT1G02065	[AT1G02065.1]		+		0	([1])-([2])-([3])
AT1G02065	[AT1G02065.2]		+	IR	1	(-358[1]=[2])-([3])
AT1G02070	[AT1G02070.1]		+		0	([1])-([2])
AT1G02074	[AT1G02074.1]		+		0	([1])
AT1G02080	[]		+	altA	2	([1])-([2])-([3])-([4])-([5])-(-3[6])-([7])-([8])-([9])-([10])-([11])-([12])-([13])-([14])-([15])-([16])-([17])-([18])-([19])-([20])-([21])-([22])-([23])-([24])-([25])-([26])-([27])-([28])-([29])-([30])-([31])-([32])-([33])-([34])-([35])-([36])-([37])-([38])-([39])-([40])-([41])-(-15[42])-([43])-([44])-([45])-([46])-([47])-([48])-([49])-([50])
AT1G02080	[]		+	altA	1	([1])-([2])-([3])-([4])-([5])-(-3[6])-([7])-([8])-([9])-([10])-([11])-([12])-([13])-([14])-([15])-([16])-([17])-([18])-([19])-([20])-([21])-([22])-([23])-([24])-([25])-([26])-([27])-([28])-([29])-([30])-([31])-([32])-([33])-([34])-([35])-([36])-([37])-([38])-([39])-([40])-([41])-([42])-([43])-([44])-([45])-([46])-([47])-([48])-([49])-([50])
AT1G02080	[]		+	altA	1	([1])-([2])-([3])-([4])-([5])-([6])-([7])-([8])-([9])-([10])-([11])-([12])-([13])-([14])-([15])-([16])-([17])-([18])-([19])-([20])-([21])-([22])-([23])-([24])-([25])-([26])-([27])-([28])-([29])-([30])-([31])-([32])-(-21[33])-([34])-([35])-([36])-([37])-([38])-([39])-([40])-([41])-([42])-([43])-([44])-([45])-([46])-([47])-([48])-([49])-([50])
AT1G02080	[AT1G02080.1]		+		0	([1])-([2])-([3])-([4])-([5])-([6])-([7])-([8])-([9])-([10])-([11])-([12])-([13])-([14])-([15])-([16])-([17])-([18])-([19])-([20])-([21])-([22])-([23])-([24])-([25])-([26])-([27])-([28])-([29])-([30])-([31])-([32])-([33])-([34])-([35])-([36])-([37])-([38])-([39])-([40])-([41])-([42])-([43])-([44])-([45])-([46])-([47])-([48])-([49])-([50])
AT1G02080	[AT1G02080.2]		+	altA-altTSE	2	[1]-(+105[2])-([3])-([4])-([5])-(-3[6])-([7])-([8])-([9])-([10])-([11])-([12])-([13])-([14])-([15])-([16])-([17])-([18])-([19])-([20])-([21])-([22])-([23])-([24])-([25])-([26])-([27])-([28])-([29])-([30])-([31])-([32])-([33])-([34])-([35])-([36])-([37])-([38])-([39])-([40])-([41])-([42])-([43])-([44])-([45])-([46])-([47])-([48])-([49])-([50]-1)
AT1G02090	[AT1G02090.2]	+	+	altA	1	(+13[1])-([2])-([3])-([4])-([5])-([6])-([7])-(-17[8])-([9]-1)
AT1G02090	[AT1G02090.1]	+	+		0	(+1[1])-([2])-([3])-([4])-([5])-([6])-([7])-([8])-([9]+71)
AT1G02090	[AT1G02090.3]		+	IR	1	([1])-([2])-([3])-([4])-([5])-([6])-([7]=[8])-([9]-4)
AT1G02090	[AT1G02090.1]	+		altTSE	1	[1]-(-24[2])-([3])-([4])-([5])-([6])-([7])-([8])-([9]-54)
AT1G02100	[]	+	+	altA	2	(+7[1])-(-16[2])-([3])-([4])-([5])-(-23[6])-([7])-([8])-([9])-([10])-([11])-([12])-([13]+15)
AT1G02100	[]		+	altA	1	(+7[1])-(-16[2])-([3])-([4])-([5])-([6])-([7])-([8])-([9])-([10])-([11])-([12])-([13]+42)
AT1G02100	[]	+	+	IR-altA	2	(+7[1])-(-16[2])-([3])-([4])-([5])-([6])-([7])-([8])-([9])-([10])-([11])-([12]=[13]-20)
AT1G02100	[]		+	altD-altA	3	(+11[1])-([2])-(+33[3])-([4])-([5])-(-23[6])-([7])-([8])-([9])-([10]+98)-([11])-([12])-([13]+42)
AT1G02100	[]	+	+	IR-altD-altA	4	(+8[1])-([2])-(+33[3])-([4])-([5])-(-23[6])-([7])-([8])-([9])-([10]+98)-([11])-([12]=[13]+13)
AT1G02100	[]	+	+	altA	1	(+8[1])-([2])-([3])-([4])-([5])-(-23[6])-([7])-([8])-([9])-([10])-([11])-([12])-([13]+3)
AT1G02100	[]	+	+	altD-altA	2	(+8[1])-([2])-([3])-([4])-([5])-(-23[6])-([7])-([8])-([9])-([10]+98)-([11])-([12])-([13]+42)
AT1G02100	[AT1G02100.3]	+	+		0	(+8[1])-([2])-([3])-([4])-([5])-([6])-([7])-([8])-([9])-([10])-([11])-([12])-([13]+61)
AT1G02100	[AT1G02100.1]	+	+	IR	1	(+13[1])-([2])-([3])-([4])-([5])-([6])-([7])-([8])-([9])-([10])-([11])-([12]=[13]+79)
AT1G02100	[]		+	IR-altD	2	(+11[1])-([2])-([3])-([4])-([5])-([6])-([7])-([8])-([9])-([10])-([11]-1)-([12]=[13]+42)
AT1G02100	[AT1G02100.2]		+	altD	1	(+2[1])-([2])-([3])-([4])-([5])-([6])-([7])-([8])-([9])-([10]+4)-([11])-([12])-([13]-15)
AT1G02100	[]	+	+	IR	1	(+7[1])-([2])-([3])-([4])-([5]=[6])-([7])-([8])-([9])-([10])-([11])-([12])-([13]-14)
AT1G02100	[]	+	+	IR	2	(-38[1])-([2])-([3])-([4])-([5]=[6])-([7])-([8])-([9])-([10])-([11])-([12]=[13]-32)
AT1G02100	[]	+	+	IR-altD	3	(+4[1])-([2])-([3])-([4])-([5]=[6])-([7])-([8])-([9])-([10])-([11]-1)-([12]=[13]-33)
AT1G02100	[]	+	+	IR	5	(+7[1]=[2]=[3])-([4])-([5]=[6])-([7])-([8])-([9])-([10]=[11]=[12])-([13]+13)
AT1G02110	[]		+	altTSE	1	(389812 389943)-(390037 390250)-(390352 390399)-(390483 390564)-(390762 390864)-(391003 391123)-(391216 391263)-(391458 391541)-(391652 391716)-(392021 392072)-(392262 392300)-(392374 392495)-(+255[1])-([2])-([3])-([4])
AT1G02110	[AT1G02110.1]		+		0	([1])-([2])-([3])-([4])
AT1G02120	[]	+	+	casseteE	1	(+122[1])-([2])-([3])-([4])-([5])-([6])-([7])-([8])-(397250 397356)-([9])-([10])-([11])-([12])-([13])-([14])-([15])-([16])-([17])-([18]+38)
AT1G02120	[AT1G02120.1]	+	+		0	(+86[1])-([2])-([3])-([4])-([5])-([6])-([7])-([8])-([9])-([10])-([11])-([12])-([13])-([14])-([15])-([16])-([17])-([18]+41)
AT1G02120	[]	+	+	IR	1	(+63[1])-([2])-([3])-([4])-([5])-([6])-([7])-([8])-([9])-([10])-([11])-([12])-([13])-([14])-([15])-([16])-([17]=[18]-8)
AT1G02120	[]	+	+	IR	3	(+4[1])-([2])-([3])-([4])-([5])-([6])-([7])-([8])-([9])-([10])-([11])-([12])-([13])-([14]=[15]=[16]=[17])-([18]-1)
AT1G02120	[]	+	+	IR	1	(+4[1])-([2])-([3])-([4])-([5])-([6]=[7])-([8])-([9])-([10])-([11])-([12])-([13])-([14])-([15])-([16])-([17])-([18]+18)
AT1G02130	[AT1G02130.1]	+	+		0	([1])-([2])-([3])-([4])-([5])-([6])-([7])-([8]+14)
AT1G02136	[AT1G02136.1]		+		0	([1])-([2])
AT1G02140	[AT1G02140.1]	+	+		0	([1])-([2])-([3])
AT1G02145	[AT1G02145.1]		+	altA	1	([1])-([2])-([3])-([4])-(-12[5])-([6])-([7])-([8])-([9])-([10])-([11])-([12])-([13])-([14])-([15])-([16])-([17])-([18])-([19])-([20])
AT1G02145	[]	+	+	altA	1	(-26[1])-([2])-([3])-([4])-([5])-([6])-([7])-([8])-([9])-([10])-([11])-([12])-([13])-([14])-([15])-(-1[16])-([17])-([18])-([19])-([20])
AT1G02145	[]	+	+	altA	1	(-1[1])-([2])-([3])-([4])-([5])-([6])-([7])-([8])-([9])-([10])-([11])-([12])-([13])-([14])-([15])-(-4[16])-([17])-([18])-([19])-([20]+64)
AT1G02145	[AT1G02145.3]	+	+		0	(+7[1])-([2])-([3])-([4])-([5])-([6])-([7])-([8])-([9])-([10])-([11])-([12])-([13])-([14])-([15])-([16])-([17])-([18])-([19])-([20]+30)
AT1G02145	[AT1G02145.4]		+	IR	1	([1])-([2]=[3])-([4])-([5])-([6])-([7])-([8])-([9])-([10])-([11])-([12])-([13])-([14])-([15])-([16])-([17])-([18])-([19])-([20])
AT1G02145	[AT1G02145.2]		+	IR-altA-ES	6	([1])-([2]=[3])-([4])-([5])-([6])-([7])-([8])-([9])-([10])-([11])-[12]-[13]-[14]-[15]-(-67[16])-([17])-([18])-([19])-([20])
AT1G02145	[]	+	+	IR-altD-altA	6	(-20[1])-([2]=[3]=[4])-([5])-([6])-([7])-([8])-([9])-([10])-([11])-([12])-([13])-([14])-([15])-(-5[16])-(+1[17])-([18])-([19]+4)-(-2[20]-11)
AT1G02150	[]		+	altTSE	1	(404600 404669)-(404757 404842)-(404912 404953)-(405065 405110)-(405230 405316)-(405430 405485)-(405648 405765)-(405893 405951)-(406061 406132)-(406247 406310)-(406415 406518)-(406721 406792)-(406903 406989)-(407080 407147)-(407321 407389)-(407468 407550)-(407722 407821)-(408073 408138)-(408236 408329)-(+214[1])-([2])
AT1G02150	[]		+	altTSE	1	(404600 404669)-(404757 404842)-(404912 404953)-(405065 405110)-(405230 405316)-(405430 405485)-(405648 405765)-(405893 405951)-(406061 406132)-(406247 406310)-(406415 406518)-(406721 406792)-(406903 406989)-(407080 407147)-(407321 407389)-(407469 407550)-(407722 407821)-(408073 408138)-(408236 408329)-(+214[1])-([2])
AT1G02150	[]		+	altTSE	1	(404600 404669)-(404757 404842)-(404912 404953)-(405065 405110)-(405230 405316)-(405430 405485)-(405648 405765)-(405893 405951)-(406061 406132)-(406247 406310)-(406415 406518)-(406721 406792)-(406903 406989)-(407080 407147)-(407321 407389)-(407472 407550)-(407722 407821)-(408073 408138)-(408236 408329)-(+214[1])-([2])
AT1G02150	[]		+	altTSE	1	(404600 404669)-(404757 404842)-(404912 404953)-(405065 405110)-(405230 405316)-(405430 405485)-(405648 405765)-(405893 405951)-(406061 406132)-(406247 406310)-(406415 406518)-(406721 406792)-(406903 406989)-(407080 407147)-(407321 407389)-(407473 407550)-(407721 407821)-(408073 408138)-(408236 408333)-(+212[1])-([2])
AT1G02150	[]		+	altTSE	1	(404600 404669)-(404757 404842)-(404912 404953)-(405065 405110)-(405230 405316)-(405430 405485)-(405648 405765)-(405893 405951)-(406061 406132)-(406247 406310)-(406415 406518)-(407535 407550)-(407722 407821)-(408073 408138)-(408236 408329)-(+214[1])-([2])
AT1G02150	[]		+	altTSE	1	(404600 404669)-(404757 404842)-(404912 404953)-(405065 405110)-(405242 405316)-(405430 405485)-(405648 405765)-(405893 405951)-(406061 406132)-(406247 406310)-(406415 406518)-(406721 406792)-(406903 406989)-(407080 407147)-(407321 407389)-(407468 407550)-(407722 407821)-(408073 408138)-(408236 408329)-(+214[1])-([2])
AT1G02150	[AT1G02150.1]	+	+		0	([1])-([2]+61)
AT1G02160	[AT1G02160.1]	+	+	crypticI	1	([1])-([2 76)-(159]+39)
AT1G02160	[AT1G02160.2]		+		0	([1])-([2])
AT1G02170	[AT1G02170.1]	+	+		0	([1])-([2])-([3])-([4])-([5])
AT1G02180	[AT1G02180.1]	+	+		0	(+11[1])-([2]+53)
AT1G02190	[AT1G02190.2]		+	altA	1	([1])-([2])-([3])-(-12[4])-([5])-([6])-([7])
AT1G02190	[AT1G02190.1]		+		0	([1])-([2])-([3])-([4])-([5])-([6])-([7])
AT1G02205	[AT1G02205.2]	+	+	altA	1	(-19[1])-([2])-([3])-([4])-([5])-([6])-([7])-([8])-(-15[9])-([10]+180)
AT1G02205	[AT1G02205.3]		+		0	([1])-([2])-([3])-([4])-([5])-([6])-([7])-([8])-([9])-([10])
AT1G02205	[AT1G02205.1]		+	IR-altA	2	(-19[1])-([2])-([3]=[4])-([5])-([6])-([7])-([8])-(-15[9])-([10]+179)
AT1G02210	[AT1G02210.1]		+		0	([1])
AT1G02220	[AT1G02220.1]	+	+		0	(+22[1])-([2])-([3])-([4])-([5])-([6]+97)
AT1G02220	[]		+	altD	1	(+76[1])-([2])-([3]-63)-([4])-([5])-([6]+173)
AT1G02228	[AT1G02228.1]		+		0	([1])
AT1G02230	[AT1G02230.1]		+		0	([1])-([2])-([3])-([4])-([5])-([6])
AT1G02250	[AT1G02250.1]		+		0	([1])-([2])-([3])-([4])-([5])-([6])
AT1G02260	[AT1G02260.1]	+	+		0	(+61[1])-([2])-([3])-([4]+57)
AT1G02260	[]	+	+	IR	1	(+53[1]=[2])-([3])-([4]-203)
AT1G02270	[AT1G02270.1]	+	+		0	(+11[1])-([2])-([3])-([4])-([5])-([6])-([7])-([8])-([9])-([10])-([11])
AT1G02280	[AT1G02280.2]		+	altA	1	(+1[1])-(-7[2])-([3])-([4])-([5])-([6])-([7])-([8]-6)
AT1G02280	[AT1G02280.1]	+	+		0	(+1[1])-([2])-([3])-([4])-([5])-([6])-([7])-([8]+4)
AT1G02280	[]	+	+	altTSE	1	[1]-(+73[2])-([3])-([4])-([5])-([6])-([7])-([8]-12)
AT1G02290	[AT1G02290.1]	+	+		0	([1])-([2]+45)
AT1G02300	[]		+	altA	1	(+155[1])-([2])-([3])-([4])-(+27[5])-([6])-([7])-([8])-([9])-([10]+49)
AT1G02300	[]	+	+	altA	1	(+71[1])-([2])-([3])-([4])-(-118[5])-([6])-([7])-([8])-([9])-([10]+49)
AT1G02300	[AT1G02300.1]		+		0	([1])-([2])-([3])-([4])-([5])-([6])-([7])-([8])-([9])-([10])
AT1G02300	[]	+	+	IR	1	(+107[1])-([2])-([3])-([4]=[5])-([6])-([7])-([8])-([9])-([10]-5)
AT1G02300	[]	+	+	IR	2	(+74[1])-([2])-([3])-([4]=[5])-([6]=[7])-([8])-([9])-([10]+38)
AT1G02305	[AT1G02305.1]	+	+		0	([1])-([2])-([3])-([4])-([5])-([6])-([7])-([8])-([9])-([10])-([11])
AT1G02305	[AT1G02305.1]	+		altTSE	1	[1]-(-2[2])-([3])-([4])-([5])-([6])-([7])-([8])-([9])-([10])-([11]-17)
AT1G02310	[AT1G02310.1]	+	+		0	([1])-([2])-([3])-([4])-([5])
AT1G02320	[AT1G02320.1]		+		0	([1])
AT1G02330	[]		+	altTSE	1	(464924 463712)-(+8[1])-([2])-([3])-([4])-([5])-([6]+18)
AT1G02330	[]	+	+	altTSE	1	(464924 464762)-(464523 463712)-(+8[1])-([2])-([3])-([4])-([5])-([6]+18)
AT1G02330	[AT1G02330.1]	+	+		0	(+5[1])-([2])-([3])-([4])-([5])-([6]+26)
AT1G02335	[AT1G02335.1]	+	+		0	([1])-([2]+131)
AT1G02335	[]	+	+	IR	1	([1]=[2]-119)
AT1G02340	[AT1G02340.1]	+	+		0	([1])-([2])-([3])-([4])-([5]+71)
AT1G02340	[]	+	+	IR	1	(-92[1]=[2])-([3])-([4])-([5]+47)
AT1G02340	[]	+	+	altTSE	1	[1]-(+105[2])-([3])-([4])-([5]-25)
AT1G02350	[AT1G02350.1]		+		0	(+428[1])-([2])-([3])-([4]+908)
AT1G02350	[]		+	altA-ES	2	(+481[1])-[2]-(+24[3])-([4]+908)
AT1G02350	[]		+	altD-altA-ES-altTEE	4	(+481[1]+38)-[2]-(+24[3])-([4]+384)-(471156 471601)
AT1G02350	[]		+	altD-ES-altTEE	3	(+481[1]+38)-[2]-([3])-([4]+384)-(471156 471601)
AT1G02360	[AT1G02360.1]	+	+		0	(+121[1])-([2])
AT1G02370	[AT1G02370.1]	+	+		0	(+31[1])-([2]+97)
AT1G02380	[AT1G02380.1]	+	+		0	(+16[1])-([2])-([3])-([4]+55)
AT1G02390	[AT1G02390.1]		+		0	([1])-([2])
AT1G02391	[AT1G02391.1]		+		0	([1])
AT1G02400	[AT1G02400.1]	+	+		0	(+23[1])-([2])-([3])
AT1G02405	[AT1G02405.1]		+		0	([1])
AT1G02410	[]	+	+	altA	1	(-5[1])-([2])-([3])-(+26[4])-([5])-([6])-([7])-([8]-68)
AT1G02410	[]		+	altA	1	(+84[1])-([2])-([3])-([4])-([5])-([6])-(-4[7])-([8])
AT1G02410	[AT1G02410.1]	+	+		0	(+71[1])-([2])-([3])-([4])-([5])-([6])-([7])-([8]+56)
AT1G02420	[]		+	altTEE	1	(+179[1]-54)-(496613 496683)
AT1G02420	[AT1G02420.1]	+	+		0	(+179[1]+1054)
AT1G02430	[]		+	altTSE	1	(497479 497329)-(497241 497165)-(497091 496972)-(496899 496760)-(+608[1])-([2])-([3])-([4])-([5])
AT1G02430	[AT1G02430.1]		+		0	([1])-([2])-([3])-([4])-([5])
AT1G02440	[AT1G02440.1]		+		0	([1])-([2])-([3])-([4])-([5])
AT1G02450	[AT1G02450.1]		+		0	([1])
AT1G02460	[AT1G02460.1]		+		0	([1])-([2])-([3])-([4])-([5])-([6])
AT1G02470	[AT1G02470.1]		+	altA	1	(+13[1])-(-3[2])-([3])-([4])-([5])-([6])-([7])
AT1G02470	[AT1G02470.2]		+		0	([1])-([2])-([3])-([4])-([5])-([6])-([7])
AT1G02475	[AT1G02475.1]	+	+		0	([1])-([2])-([3])-([4])-([5])-([6])-([7])-([8]+12)
AT1G02480	[AT1G02480.1]		+		0	([1])
AT1G02490	[AT1G02490.1]		+		0	([1])
AT1G02500	[AT1G02500.2]	+	+	altA	1	([1])-(+3[2])
AT1G02500	[AT1G02500.1]	+	+		0	([1])-([2])
AT1G02510	[AT1G02510.1]		+		0	([1])-([2])
AT1G02520	[AT1G02520.1]		+		0	([1])-([2])-([3])-([4])-([5])-([6])-([7])-([8])-([9])-([10])-([11])
AT1G02530	[AT1G02530.1]		+		0	([1])-([2])-([3])-([4])-([5])-([6])-([7])-([8])-([9])-([10])
AT1G02540	[AT1G02540.1]		+		0	([1])
AT1G02550	[AT1G02550.1]		+		0	([1])
AT1G02560	[]	+	+	crypticI	1	(-38[1])-([2])-([3])-([4])-([5])-([6])-([7])-([8])-([9 204)-(289]-124)
AT1G02560	[AT1G02560.1]	+	+		0	(+116[1])-([2])-([3])-([4])-([5])-([6])-([7])-([8])-([9])
AT1G02570	[AT1G02570.1]		+		0	([1])
AT1G02575	[AT1G02575.1]		+		0	([1])
AT1G02580	[AT1G02580.1]		+		0	([1])-([2])-([3])-([4])-([5])-([6])-([7])-([8])-([9])-([10])-([11])-([12])-([13])-([14])-([15])-([16])-([17])
AT1G02590	[AT1G02590.1]		+		0	([1])-([2])-([3])-([4])
AT1G02600	[AT1G02600.1]		+		0	([1])
AT1G02610	[AT1G02610.1]	+	+		0	([1])-([2])-([3])-([4])-([5])-([6])-([7]+51)
AT1G02610	[]	+	+	IR	1	(+15[1])-([2]=[3])-([4])-([5])-([6])-([7]-21)
AT1G02620	[AT1G02620.1]		+		0	([1])-([2])
AT1G02630	[AT1G02630.2]		+	crypticI	1	(-42[1])-([2 242)-(375])
AT1G02630	[AT1G02630.1]		+		0	([1])-([2])
AT1G02640	[AT1G02640.1]	+	+		0	(+129[1])-([2])-([3])-([4])-([5])
AT1G02650	[AT1G02650.1]	+	+		0	(+124[1])-([2])-([3]+111)
AT1G02660	[AT1G02660.1]	+	+		0	(+3[1])-([2])-([3])-([4])-([5]+119)
AT1G02670	[AT1G02670.1]		+		0	([1])-([2])-([3])-([4])-([5])-([6])-([7])-([8])-([9])-([10])-([11])-([12])-([13])-([14])-([15])-([16])
AT1G02670	[]		+	altD-altA-casseteE	3	([1])-([2])-([3])-([4])-([5])-([6]-27)-([7])-(578332 578451)-(+11[8])-([9])-([10])-([11])-([12])-([13])-([14])-([15])-([16]+211)
AT1G02670	[]		+	altD-altA-casseteE	4	([1])-([2])-([3])-([4])-([5]-35)-([6]-27)-([7])-(578332 578451)-(+11[8])-([9])-([10])-([11])-([12])-([13])-([14])-([15])-([16]+211)
AT1G02670	[]		+	IR-altD-altA-casseteE	6	([1])-([2])-([3]=[4])-([5])-([6]-27)-([7])-(578332 578451)-(+11[8])-([9])-([10])-(-11[11])-([12])-([13])-([14]=[15])-([16]+211)
AT1G02670	[]		+	IR-altD	3	([1])-([2])-([3]=[4])-([5]-35)-([6]-27)-([7])-([8])-([9])-([10])-([11])-([12])-([13])-([14])-([15])-([16]+211)
AT1G02680	[AT1G02680.1]	+	+		0	([1])-([2])-([3])-([4])-([5])-([6])
AT1G02680	[]	+	+	ES	1	(-23[1])-([2])-([3])-[4]-([5])-([6]-5)
AT1G02681	[AT1G02681.1]		+		0	([1])
AT1G02690	[AT1G02690.1]	+	+	altA	1	([1])-([2])-([3])-([4])-([5])-(-3[6])-([7])-([8])-([9])-([10])
AT1G02690	[AT1G02690.2]		+		0	([1])-([2])-([3])-([4])-([5])-([6])-([7])-([8])-([9])-([10])
AT1G02700	[AT1G02700.1]	+	+		0	([1])-([2])
AT1G02700	[]	+	+	IR	1	(-4[1]=[2]-51)
AT1G02710	[AT1G02710.1]		+		0	([1])
AT1G02720	[AT1G02720.1]	+	+		0	(+1[1])-([2])
AT1G02720	[AT1G02720.2]		+	altTEE	1	([1]+60)-[2]
AT1G02730	[AT1G02730.1]		+		0	([1])-([2])-([3])
AT1G02740	[AT1G02740.1]	+	+		0	(+131[1])-([2])-([3])-([4])-([5])-([6])-([7])-([8])-([9])-([10]+59)
AT1G02740	[]		+	altD-altA	2	(+132[1])-([2])-([3])-([4])-([5]+21)-([6])-([7])-(-8[8])-([9])-([10]+57)
AT1G02740	[]		+	altD	1	(+153[1])-([2])-([3])-([4])-([5]+21)-([6])-([7])-([8])-([9])-([10]+57)
AT1G02740	[]		+	altD	1	(+132[1])-([2])-([3]+87)-([4])-([5])-([6])-([7])-([8])-([9])-([10]+57)
AT1G02750	[AT1G02750.1]	+	+		0	(+4[1])-([2])-([3])-([4]+56)
AT1G02750	[AT1G02750.2]		+	altD-altA	2	(-104[1])-([2])-([3]-39)-(-9[4]-20)
AT1G02750	[]	+	+	IR	1	(-41[1])-([2])-([3]=[4]-8)
AT1G02760	[AT1G02760.1]		+		0	([1])
AT1G02770	[AT1G02770.1]	+	+		0	([1])-([2])-([3])-([4])-([5])-([6])
AT1G02780	[]		+	crypticI	1	(+3[1])-([2])-([3])-([4])-([5 87)-(177])
AT1G02780	[AT1G02780.1]	+	+		0	([1])-([2])-([3])-([4])-([5])
AT1G02790	[AT1G02790.1]		+		0	([1])-([2])-([3])-([4])
AT1G02800	[AT1G02800.1]	+	+		0	([1])-([2])-([3])-([4])-([5])-([6])-([7])-([8]+33)
AT1G02810	[AT1G02810.1]	+	+		0	(+2[1])-([2]+29)
AT1G02813	[AT1G02813.1]		+		0	([1])
AT1G02816	[]	+	+	crypticI	1	(-64[1 678)-(781]+343)
AT1G02816	[AT1G02816.1]	+	+		0	([1])
AT1G02820	[AT1G02820.1]		+		0	([1])-([2])
AT1G02830	[AT1G02830.1]		+		0	([1])-([2])
AT1G02840	[]	+	+	altA-casseteE	3	(-39[1])-(-4[2])-([3])-([4])-([5])-([6])-([7])-([8])-([9])-([10])-(628777 628856)-(+353[11])-([12])-([13]-33)
AT1G02840	[AT1G02840.3]	+	+	altA	1	([1])-(-4[2])-([3])-([4])-([5])-([6])-([7])-([8])-([9])-([10])-([11])-([12])-([13])
AT1G02840	[AT1G02840.2]		+	altA	1	(-39[1])-([2])-([3])-([4])-([5])-([6])-([7])-([8])-([9])-([10])-(+353[11])-([12])-([13])
AT1G02840	[]		+	altA-casseteE	2	([1])-([2])-([3])-([4])-([5])-([6])-([7])-([8])-([9])-([10])-(628777 628856)-(+342[11])-([12])-([13])
AT1G02840	[]	+	+	altA-casseteE	2	(-47[1])-([2])-([3])-([4])-([5])-([6])-([7])-([8])-([9])-([10])-(628777 628856)-(+353[11])-([12])-([13]-11)
AT1G02840	[AT1G02840.1]	+	+		0	([1])-([2])-([3])-([4])-([5])-([6])-([7])-([8])-([9])-([10])-([11])-([12])-([13])
AT1G02840	[]	+	+	altA-casseteE-altTSE	3	[1]-[2]-[3]-(-34[4])-([5])-([6])-([7])-([8])-([9])-([10])-(628777 628856)-(+342[11])-([12])-([13]-33)
AT1G02850	[AT1G02850.2]	+	+	altA-crypticI	2	([1])-([2])-([3])-([4])-([5])-([6])-([7 255)-(325])-([8])-([9])-([10])-([11])-(-3[12])
AT1G02850	[]		+	crypticI	1	([1])-([2])-([3])-([4])-([5])-([6])-([7 255)-(325])-([8])-([9])-([10])-([11])-([12]+38)
AT1G02850	[AT1G02850.3]		+	altA-crypticI	2	([1])-([2])-([3])-([4])-([5])-([6])-([7 255)-(397])-([8])-([9])-([10])-([11])-(-3[12])
AT1G02850	[AT1G02850.1]	+	+	altA-crypticI	2	(+43[1])-([2])-([3])-([4])-([5])-([6])-([7 255)-(406])-([8])-([9])-([10])-([11])-(-3[12])
AT1G02850	[AT1G02850.5]	+	+	altA	1	([1])-([2])-([3])-([4])-([5])-([6])-([7])-([8])-([9])-([10])-([11])-(-3[12])
AT1G02850	[AT1G02850.4]	+	+		0	([1])-([2])-([3])-([4])-([5])-([6])-([7])-([8])-([9])-([10])-([11])-([12])
AT1G02850	[]	+	+	IR-altA	2	(-62[1])-([2])-([3])-([4])-([5])-([6])-([7])-([8])-([9])-([10]=[11])-(-3[12]+38)
AT1G02860	[AT1G02860.2]		+	altA	1	([1])-([2])-([3])-([4])-([5])-(-6[6])
AT1G02860	[AT1G02860.1]	+	+		0	(+22[1])-([2])-([3])-([4])-([5])-([6]+28)
AT1G02860	[]	+	+	IR	1	(-140[1])-([2])-([3]=[4])-([5])-([6]-2)
AT1G02870	[AT1G02870.1]	+	+		0	(+17[1])-([2])-([3])
AT1G02880	[]		+	altA-altTSE	3	([0^1])-(-61[1])-(+5[2])-([3])-([4])-([5])-([6])
AT1G02880	[]		+	altD-altA-altTSE	4	([0^1])-(-61[1])-(+5[2]+18)-([3])-([4])-([5])-([6])
AT1G02880	[]		+	altA-altTSE	3	([0^1])-(-61[1])-([2])-([3])-([4])-(-6[5])-([6])
AT1G02880	[AT1G02880.2]		+	altA-altTSE	2	([0^1])-(-61[1])-([2])-([3])-([4])-([5])-([6])
AT1G02880	[]		+	altD-altA-altTSE	3	([0^1])-(-61[1])-([2]+18)-([3])-([4])-([5])-([6])
AT1G02880	[AT1G02880.4]	+	+	altA	1	[0^1]-(+21[1])-(+5[2])-([3])-([4])-([5])-([6])
AT1G02880	[]	+	+	IR-altA	2	[0^1]-(+24[1])-(+5[2]=[3])-([4])-([5])-([6]-146)
AT1G02880	[]	+	+	altA	1	[0^1]-(+21[1])-([2])-([3])-([4])-(-6[5])-([6]-56)
AT1G02880	[AT1G02880.3]	+	+		0	[0^1]-(+38[1])-([2])-([3])-([4])-([5])-([6])
AT1G02880	[]	+	+	altD	1	[0^1]-(+24[1])-([2]+18)-([3])-([4])-([5])-([6]-61)
AT1G02880	[AT1G02880.1]	+	+	IR	1	[0^1]-(+21[1])-([2]=[3])-([4])-([5])-([6])
AT1G02890	[]		+	altA	1	([1])-([2])-([3])-([4])-([5])-([6])-([7])-([8])-([9])-([10])-([11])-([12])-(-4[13])-([14])-([15])-([16])-([17])-([18])-([19])-([20])-([21])-([22])-([23])-([24])-([25])-([26])-([27])
AT1G02890	[AT1G02890.1]		+		0	([1])-([2])-([3])-([4])-([5])-([6])-([7])-([8])-([9])-([10])-([11])-([12])-([13])-([14])-([15])-([16])-([17])-([18])-([19])-([20])-([21])-([22])-([23])-([24])-([25])-([26])-([27])
AT1G02890	[AT1G02890.2]		+	ES	1	([1])-([2])-([3])-([4])-([5])-([6])-([7])-([8])-([9])-([10])-([11])-([12])-([13])-([14])-([15])-([16])-([17])-([18])-([19])-([20])-([21])-[22]-([23])-([24])-([25])-([26])-([27])
AT1G02900	[AT1G02900.1]	+	+		0	(+25[1]+39)
AT1G02910	[]		+	altA	2	([1])-([2])-(+4[3])-([4])-(+10[5])-([6])-([7])-([8])-([9])
AT1G02910	[]		+	altA	1	(+57[1])-([2])-(+4[3])-([4])-([5])-([6])-([7])-([8])-([9])
AT1G02910	[]		+	altA	1	(+57[1])-([2])-([3])-([4])-(+10[5])-([6])-([7])-([8])-([9])
AT1G02910	[AT1G02910.1]	+	+		0	(+33[1])-([2])-([3])-([4])-([5])-([6])-([7])-([8])-([9]+49)
AT1G02920	[AT1G02920.1]	+	+		0	(+222[1])-([2])-([3]+3)
AT1G02930	[AT1G02930.2]		+	crypticI	1	(+29[1 93)-(174])-([2])-([3]-132)
AT1G02930	[AT1G02930.1]	+	+		0	([1])-([2])-([3])
AT1G02940	[AT1G02940.1]		+		0	([1])-([2])-([3])-([4])
AT1G02950	[AT1G02950.3]		+	altA-crypticI	2	(-1[1])-(-6[2])-([3])-([4 527)-(543]+16)
AT1G02950	[AT1G02950.1]	+	+	altA	1	(+15[1])-(-6[2])-([3])-([4]+61)
AT1G02950	[AT1G02950.2]	+	+		0	([1])-([2])-([3])-([4]+23)
AT1G02950	[]		+	altD-crypticI	2	([1])-([2])-([3]+4)-([4 527)-(543]+16)
AT1G02950	[AT1G02950.4]		+	altD	1	(-1[1])-([2])-([3]+4)-([4])
AT1G02952	[AT1G02952.1]		+		0	([1])-([2])-([3])
AT1G02960	[]	+	+	altA	2	(-32[1])-([2])-([3])-([4])-([5])-(-9[6])-([7])-([8])-([9])-([10])-([11])-(-27[12])-([13])-([14]-50)
AT1G02960	[AT1G02960.1]	+	+	altA	1	([1])-([2])-([3])-([4])-([5])-([6])-([7])-([8])-([9])-([10])-([11])-(-27[12])-([13])-([14]+54)
AT1G02960	[AT1G02960.3]	+	+	IR-altA	2	(-32[1])-([2])-([3])-([4])-([5])-([6])-([7])-([8])-([9])-([10])-([11])-(-27[12]=[13])-([14])
AT1G02960	[AT1G02960.2]	+	+		0	(+10[1])-([2])-([3])-([4])-([5])-([6])-([7])-([8])-([9])-([10])-([11])-([12])-([13])-([14]+24)
AT1G02960	[]	+	+	IR	1	(-32[1])-([2])-([3])-([4])-([5])-([6])-([7])-([8])-([9])-([10])-([11])-([12]=[13])-([14]-52)
AT1G02960	[]	+	+	ES	1	(-49[1])-([2])-([3])-([4])-([5])-([6])-([7])-([8])-([9])-([10])-([11])-[12]-([13])-([14]-23)
AT1G02960	[]	+	+	IR	1	(-38[1])-([2])-([3])-([4])-([5])-([6])-([7])-([8])-([9])-([10])-([11]=[12])-([13])-([14]-93)
AT1G02960	[]	+	+	IR	3	(-34[1])-([2])-([3]=[4])-([5])-([6])-([7])-([8])-([9])-([10])-([11]=[12]=[13])-([14]-42)
AT1G02960	[]		+	altD-altA	2	(+2[1]-11)-([2])-([3])-([4])-([5])-([6])-([7])-([8])-([9])-([10])-([11])-(-27[12])-([13])-([14]+10)
AT1G02960	[]	+	+	IR-altD	2	(+2[1]-11)-([2])-([3])-([4])-([5])-([6])-([7])-([8])-([9])-([10])-([11])-([12]=[13])-([14]-51)
AT1G02960	[]		+	altD-ES	2	(+2[1]-11)-([2])-([3])-([4])-([5])-([6])-([7])-([8])-([9])-([10])-([11])-[12]-([13])-([14]+10)
AT1G02960	[]	+	+	IR	3	(-38[1]=[2])-([3])-([4])-([5])-([6])-([7])-([8])-([9])-([10])-([11]=[12]=[13])-([14]-51)
AT1G02960	[]	+	+	IR-altA	4	(-53[1]=[2])-([3])-([4])-([5])-([6])-([7])-([8])-([9]=[10])-([11])-(-27[12]=[13])-([14]+10)
AT1G02960	[AT1G02960.2]	+		altTSE	1	[1]-[2]-(-3[3])-([4])-([5])-([6])-([7])-([8])-([9])-([10])-([11])-([12])-([13])-([14]-91)
AT1G02965	[AT1G02965.1]		+		0	([1])-([2])-([3])-([4])-([5])-([6])
AT1G02970	[AT1G02970.1]	+	+		0	([1])-([2])-([3])-([4])-([5])-([6])-([7])-([8])-([9])-([10]+20)
AT1G02980	[AT1G02980.1]		+		0	([1])-([2])-([3])-([4])-([5])-([6])-([7])-([8])-([9])-([10])-([11])-([12])-([13])-([14])
AT1G02990	[AT1G02990.1]		+	altA	1	([1])-([2])-([3])-(-8[4])-([5])-([6])-([7])-([8])-([8^1])-([9])-([10])-([11])
AT1G02990	[AT1G02990.2]		+	altA-ES	2	([1])-([2])-([3])-(-8[4])-([5])-([6])-([7])-([8])-[8^1]-([9])-([10])-([11])
AT1G02990	[AT1G02990.3]		+	ES	1	([1])-([2])-([3])-([4])-([5])-([6])-([7])-([8])-[8^1]-([9])-([10])-([11])
AT1G03000	[AT1G03000.1]		+		0	([1])-([2])-([3])-([4])-([5])-([6])-([7])-([8])-([9])-([10])-([11])-([12])-([13])
AT1G03000	[]		+	altD	1	(+47[1])-([2])-([3])-([4])-([5])-([6]+4)-([7])-([8])-([9])-([10])-([11])-([12])-([13]+72)
AT1G03000	[]		+	altD-altA	3	(+44[1])-([2])-([3])-([4]+8)-([5])-([6]+4)-([7])-([8])-(-16[9])-([10])-([11])-([12])-([13]+72)
AT1G03000	[]		+	IR-altD	4	(+45[1])-([2])-([3]-9)-([4])-([5]=[6]+4)-([7])-([8]=[9])-([10])-([11])-([12])-([13]+72)
AT1G03010	[AT1G03010.1]	+	+		0	(+16[1])-([2])-([3])-([4])-([5])
AT1G03020	[AT1G03020.1]		+		0	([1])
AT1G03022	[AT1G03022.1]		+		0	([1])
AT1G03030	[]		+	IR-altA	3	(+51[1])-(-16[2])-([3])-([4])-([5])-([6])-([7]=[8])-([9])-([10])-([11]=[12])
AT1G03030	[]		+	altA	1	([1])-([2])-([3])-([4])-([5])-([6])-([7])-(+16[8])-([9])-([10])-([11])-([12])
AT1G03030	[AT1G03030.1]	+	+		0	(+30[1])-([2])-([3])-([4])-([5])-([6])-([7])-([8])-([9])-([10])-([11])-([12])
AT1G03030	[]	+	+	IR	1	(-32[1])-([2])-([3])-([4])-([5])-([6])-([7])-([8])-([9])-([10])-([11]=[12]-57)
AT1G03030	[]	+	+	IR-altA	2	(-49[1])-([2])-([3])-([4]=[5])-([6])-([7])-(+16[8])-([9])-([10])-([11])-([12]-70)
AT1G03040	[]		+	altA-crypticI	2	([1])-(-15[2])-([3])-([4])-([5])-([6 298)-(464])
AT1G03040	[AT1G03040.2]		+	altA	1	(-1[1])-(-15[2])-([3])-([4])-([5])-([6])
AT1G03040	[]	+	+	crypticI	1	(-1[1])-([2])-([3])-([4])-([5])-([6 298)-(464]-55)
AT1G03040	[AT1G03040.1]	+	+		0	([1])-([2])-([3])-([4])-([5])-([6]+7)
AT1G03050	[AT1G03050.1]		+		0	([1])-([2])-([3])-([4])
AT1G03055	[AT1G03055.1]	+	+		0	(+39[1])-([2])-([3])-([4])-([5])-([6])-([7])
AT1G03055	[AT1G03055.2]		+	IR	1	([1])-([2])-([3])-([4]=[5])-([6])-([7]-45)
AT1G03060	[]		+	altA-crypticI	2	(+625[1])-(-3[2])-([3])-([4])-([5])-([6])-([7])-([8])-([9])-([10])-([11])-([12])-([13 645)-(771])-([14])-([15])-([16])-([17])-([18])-([19]+8)
AT1G03060	[]		+	altA-crypticI	2	(+482[1])-([2])-([3])-([4])-([5])-([6])-([7])-([8])-([9])-([10])-([11])-([12])-([13 645)-(771])-([14])-([15])-([16])-([17])-([18])-(-7[19]+8)
AT1G03060	[]		+	crypticI	1	([1])-([2])-([3])-([4])-([5])-([6])-([7])-([8])-([9])-([10])-([11])-([12])-([13])-([14])-([15 349)-(2878])-([16])-([17])-([18])-([19]+8)
AT1G03060	[AT1G03060.1]		+		0	([1])-([2])-([3])-([4])-([5])-([6])-([7])-([8])-([9])-([10])-([11])-([12])-([13])-([14])-([15])-([16])-([17])-([18])-([19])
AT1G03060	[]		+	altTSE	1	[1]-[2]-[3]-[4]-[5]-[6]-[7]-[8]-(724643 724607)-([9])-([10])-([11])-([12])-([13])-([14])-([15])-([16])-([17])-([18])-([19]+8)
AT1G03070	[AT1G03070.1]	+	+		0	(+84[1])-([2])-([3])-([4])-([5]+5)
AT1G03070	[]	+	+	altD-altA	2	([1]+33)-([2])-(-57[3])-([4])-([5]-6)
AT1G03070	[AT1G03070.2]		+	altD	1	(+34[1]+33)-([2])-([3])-([4])-([5]-32)
AT1G03080	[]		+	altA	1	(+105[1])-([2])-(-17[3])-([4])-([5])
AT1G03080	[]		+	altA	1	(+35[1])-([2])-(-4[3])-([4])-([5])
AT1G03080	[AT1G03080.1]		+		0	([1])-([2])-([3])-([4])-([5])
AT1G03080	[]	+	+	ES	2	(-60[1])-([2])-[3]-[4]-([5]-620)
AT1G03090	[]		+	altA	2	([1])-([2])-([3])-([4])-([5])-([6])-(-4[7])-([8])-([9])-([10])-([11])-([12])-([13])-([14])-([15])-(-1[16])
AT1G03090	[]	+	+	altA	1	(-7[1])-([2])-([3])-([4])-([5])-([6])-(-4[7])-([8])-([9])-([10])-([11])-([12])-([13])-([14])-([15])-([16]-251)
AT1G03090	[]	+	+	altA	1	(-25[1])-([2])-([3])-([4])-([5])-([6])-([7])-([8])-([9])-([10])-([11])-([12])-([13])-([14])-([15])-(-1[16]-161)
AT1G03090	[AT1G03090.2]	+	+		0	([1])-([2])-([3])-([4])-([5])-([6])-([7])-([8])-([9])-([10])-([11])-([12])-([13])-([14])-([15])-([16])
AT1G03090	[]		+	altA-ES	2	([1])-([2])-([3])-([4])-([5])-[6]-([7])-([8])-([9])-([10])-([11])-([12])-([13])-([14])-([15])-(-1[16])
AT1G03090	[AT1G03090.1]	+	+	ES	1	(+76[1])-([2])-([3])-([4])-([5])-[6]-([7])-([8])-([9])-([10])-([11])-([12])-([13])-([14])-([15])-([16])
AT1G03100	[AT1G03100.1]		+		0	([1])
AT1G03103	[AT1G03103.1]		+		0	([1])-([2])-([3])
AT1G03106	[AT1G03106.1]	+	+		0	([1])
AT1G03110	[]		+	altA	1	([1])-([2])-([3])-([4])-([5])-([6])-([7])-(-4[8])-([9])-([10])
AT1G03110	[AT1G03110.1]	+	+		0	(+16[1])-([2])-([3])-([4])-([5])-([6])-([7])-([8])-([9])-([10]+32)
AT1G03110	[]	+	+	IR	1	(-95[1]=[2])-([3])-([4])-([5])-([6])-([7])-([8])-([9])-([10]-56)
AT1G03120	[AT1G03120.1]		+		0	([1])-([2])
AT1G03120	[]		+	altD	1	(+78[1]+52)-([2]+157)
AT1G03120	[]		+	altD	1	(+162[1]-24)-([2]+157)
AT1G03130	[AT1G03130.1]		+		0	([1])
AT1G03140	[AT1G03140.1]	+	+		0	([1])-([2]+18)
AT1G03150	[AT1G03150.1]	+	+		0	(+787[1])-([2])-([3])-([4])-([5])-([6]+7)
AT1G03160	[AT1G03160.1]	+	+		0	([1])-([2])-([3])-([4])-([5])-([6])-([7])-([8])-([9])-([10])-([11])
AT1G03160	[AT1G03160.2]		+	altD	1	([1])-([2])-([3])-([4])-([5])-([6])-([7])-([8]+65)-([9])-([10])-([11]+5)
AT1G03160	[]	+	+	altD	1	(-1[1])-([2]+23)-([3])-([4])-([5])-([6])-([7])-([8])-([9])-([10])-([11]-3)
AT1G03160	[AT1G03160.1]	+		altTSE	1	[1]-(-15[2])-([3])-([4])-([5])-([6])-([7])-([8])-([9])-([10])-([11]+1)
AT1G03170	[AT1G03170.1]	+	+		0	([1]+25)
AT1G03180	[]		+	altA	1	(+36[1])-([2])-(+7[3])-([4])-([5])-([6])-([7])
AT1G03180	[]		+	altA	1	([1])-([2])-(-16[3])-([4])-([5])-([6])-([7])
AT1G03180	[AT1G03180.1]	+	+		0	([1])-([2])-([3])-([4])-([5])-([6])-([7])
AT1G03180	[AT1G03180.2]		+	IR	1	([1]=[2])-([3])-([4])-([5])-([6])-([7])
AT1G03190	[]		+	crypticI	1	(+8[1])-([2 152)-(418])-([3])-([4])-([5])-([6])-([7])-([8])-([9])-([10])-([11])-([12])-([13]+35)
AT1G03190	[]	+	+	IR-crypticI	2	(+8[1])-([2 152)-(418])-([3])-([4])-([5])-([6])-([7])-([8])-([9])-([10])-([11])-([12]=[13]-79)
AT1G03190	[]	+	+	altA	1	(+9[1])-([2])-([3])-(+4[4])-([5])-([6])-([7])-([8])-([9])-([10])-([11])-([12])-([13]-16)
AT1G03190	[AT1G03190.1]	+	+		0	([1])-([2])-([3])-([4])-([5])-([6])-([7])-([8])-([9])-([10])-([11])-([12])-([13])
AT1G03190	[AT1G03190.2]		+	IR	1	(-95[1]=[2])-([3])-([4])-([5])-([6])-([7])-([8])-([9])-([10])-([11])-([12])-([13]+35)
AT1G03200	[AT1G03200.1]		+		0	([1])-([2])
AT1G03210	[]		+	altTSE	1	(780367 780441)-(780513 780836)-(781081 781177)-(+22[1])-([2])-([3])-([4])-([5]+107)
AT1G03210	[]		+	altTSE	1	(782787 782817)-(+22[1])-([2])-([3])-([4])-([5]+107)
AT1G03210	[AT1G03210.1]	+	+		0	(+33[1])-([2])-([3])-([4])-([5]+125)
AT1G03210	[]	+	+	IR	1	(+14[1])-([2]=[3])-([4])-([5]+107)
AT1G03210	[]	+	+	IR	1	(+8[1]=[2])-([3])-([4])-([5]+106)
AT1G03220	[AT1G03220.1]	+	+		0	([1])
AT1G03230	[AT1G03230.1]	+	+		0	(+14[1])
AT1G03240	[AT1G03240.1]		+		0	([1])-([2])
AT1G03250	[AT1G03250.1]	+	+	altA	1	(-1[1])-([2])-([3])-([4])-(-18[5])-([6])-([7]+37)
AT1G03250	[AT1G03250.2]	+	+		0	(+34[1])-([2])-([3])-([4])-([5])-([6])-([7]+36)
AT1G03250	[]	+	+	altD-altA	2	(-38[1])-([2])-([3]+36)-([4])-(-18[5])-([6])-([7]-7)
AT1G03260	[AT1G03260.1]	+	+		0	(+50[1])-([2])-([3])-([4])-([5])-([6])-([7])-([8])-([9]+14)
AT1G03270	[AT1G03270.1]		+		0	([1])-([2])-([3])-([4])-([5])-([6])-([7])-([8])-([9])-([10])-([11])-([12])-([13])
AT1G03270	[]		+	IR-altA	2	(+68[1])-([2])-([3])-([4])-([5])-([6])-([7])-([8]=[9])-([10])-([11])-(+26[12])-([13]+79)
AT1G03270	[]		+	altD	1	(+33[1]-4)-([2])-([3])-([4])-([5])-([6])-([7])-([8])-([9])-([10])-([11])-([12])-([13]+79)
AT1G03270	[]		+	IR-altD-altA	3	(+45[1]-4)-([2])-([3])-([4])-([5])-([6])-([7])-([8]=[9])-([10])-([11])-(+26[12])-([13]+79)
AT1G03280	[AT1G03280.1]	+	+		0	([1])-([2])-([3])-([4])-([5])-([6])-([7])-([8])-([9])-([10])-([11]+2)
AT1G03290	[AT1G03290.1]	+	+		0	(+17[1])-([2])-([3])-([4])-([5])-([6])-([7])-([8])-([9]+170)
AT1G03290	[AT1G03290.2]	+	+	altD	1	(+35[1]+121)-([2])-([3])-([4])-([5])-([6])-([7])-([8])-([9]+178)
AT1G03290	[]	+	+	altD-altA	3	(-32[1]+121)-([2])-([3])-([4]+4)-(+6[5])-([6])-([7])-([8])-([9]+124)
AT1G03290	[]		+	IR-crypticI	2	(+35[1]=[2])-([3])-([4 290)-(447])-([5])-([6])-([7])-([8])-([9]+178)
AT1G03290	[]	+	+	IR-crypticI	4	(+17[1]=[2])-([3])-([4 290)-(447]=[5])-([6]=[7])-([8])-([9]+170)
AT1G03290	[]	+	+	altTSE	1	[1]-(+55[2])-([3])-([4])-([5])-([6])-([7])-([8])-([9]+124)
AT1G03290	[]	+	+	IR-altTSE	2	[1]-(-19[2])-([3])-([4]=[5])-([6])-([7])-([8])-([9]+120)
AT1G03300	[AT1G03300.1]		+		0	([1])-([2])
AT1G03300	[]	+	+	IR	1	(+54[1]=[2]+149)
AT1G03310	[]		+	crypticI	1	(+15[1])-([2 1306)-(1379])
AT1G03310	[AT1G03310.2]		+		0	([1])-([2])
AT1G03310	[]	+	+	altD-crypticI	2	(-14[1]-23)-([2 1306)-(1379]-60)
AT1G03310	[AT1G03310.1]		+	altD	1	(+15[1]-23)-([2])
AT1G03310	[AT1G03310.1, AT1G03310.2]	+		altTSE	1	[1]-(-343[2]-60)
AT1G03320	[AT1G03320.1]	+	+		0	(+277[1])-([2]+122)
AT1G03330	[AT1G03330.1]		+		0	([1])-([2])-([3])
AT1G03340	[AT1G03340.1]	+	+		0	([1])-([2])-([3])-([4])-([5]+159)
AT1G03350	[]	+	+	crypticI	1	(-11[1 362)-(633]-3)
AT1G03350	[AT1G03350.1]	+	+		0	(+23[1]+9)
AT1G03360	[AT1G03360.1]	+	+		0	([1])-([2])-([3])-([4])-([5])-([6])-([7]+23)
AT1G03365	[AT1G03365.1]	+	+		0	([1])-([2])-([3])
AT1G03370	[AT1G03370.1]		+		0	([1])-([2])-([3])-([4])-([5])-([6])-([7])-([8])
AT1G03380	[AT1G03380.1]		+		0	([1])-([2])-([3])-([4])-([5])-([6])-([7])-([8])-([9])
AT1G03390	[AT1G03390.1]		+		0	([1])
AT1G03400	[AT1G03400.1]	+	+		0	(+76[1])-([2])-([3])
AT1G03400	[]	+	+	IR	1	(+16[1])-([2]=[3]-20)
AT1G03410	[]		+	crypticI	1	([1 953)-(1206])-([2])-([3])
AT1G03410	[AT1G03410.1]		+		0	([1])-([2])-([3])
AT1G03420	[AT1G03420.1]		+	altTSE	1	(846472 846473)-(-66[1])
AT1G03420	[AT1G03420.1]	+	+		0	(+637[1]+86)
AT1G03430	[]	+	+	altA	1	(+2[1])-([2])-(-31[3])-([4])-([5])-([6]-20)
AT1G03430	[AT1G03430.1]	+	+		0	(+96[1])-([2])-([3])-([4])-([5])-([6])
AT1G03430	[]	+	+	IR	1	(-2[1])-([2]=[3])-([4])-([5])-([6]-42)
AT1G03430	[]	+	+	IR	2	(-7[1])-([2]=[3])-([4])-([5]=[6]-72)
AT1G03430	[]	+	+	IR	2	(-7[1]=[2]=[3])-([4])-([5])-([6]-151)
AT1G03440	[AT1G03440.1]	+	+		0	(+8[1]+129)
AT1G03445	[AT1G03445.1]		+		0	([1])-([2])-([3])-([4])-([5])-([6])-([7])-([8])-([9])-([10])-([11])-([12])-([13])-([14])-([15])-([16])-([17])-([18])-([19])-([20])-([21])-([22])
AT1G03457	[]		+	altA-crypticI	3	(+50[1])-([2])-([3])-(-27[4])-([5 10)-(23])-([6])-([7])-([8])-(-10[9]+15)
AT1G03457	[]	+	+	altA-crypticI	2	(-4[1])-([2])-([3])-(-27[4])-([5 10)-(23])-([6])-([7])-([8])-([9]+15)
AT1G03457	[]	+	+	altA	2	([1])-([2])-([3])-(-27[4])-([5])-([6])-([7])-([8])-(-10[9]-7)
AT1G03457	[AT1G03457.1]	+	+	altA	1	(+84[1])-([2])-([3])-(-27[4])-([5])-([6])-([7])-([8])-([9]+31)
AT1G03457	[]	+	+	altD-altA	3	(-5[1])-([2])-([3])-(-27[4])-([5])-([6])-([7]+5)-([8])-(-10[9]-4)
AT1G03457	[AT1G03457.2]	+	+		0	(+3[1])-([2])-([3])-([4])-([5])-([6])-([7])-([8])-([9]+16)
AT1G03470	[AT1G03470.1]		+		0	([1])-([2])-([3])
AT1G03470	[]	+	+	altD-altA	2	(+16[1]-4)-(-2[2])-([3]+13)
AT1G03470	[]	+	+	altD-altA	2	(+14[1]-4)-(-5[2])-([3]-17)
AT1G03470	[AT1G03470.2]	+	+	altD-altA	2	(+12[1]-4)-(-9[2])-([3])
AT1G03470	[]	+	+	altD-altA	2	(+6[1]-6)-(-2[2])-([3]-3)
AT1G03470	[AT1G03470.1, AT1G03470.2]	+		altTSE	1	[1]-(-37[2])-([3]-15)
AT1G03475	[AT1G03475.1]	+	+		0	(+63[1])-([2])-([3])-([4])-([5])-([6])-([7])-([8]+8)
AT1G03475	[]	+	+	IR	1	(-8[1]=[2])-([3])-([4])-([5])-([6])-([7])-([8]-3)
AT1G03490	[AT1G03490.1]		+		0	([1])-([2])-([3])-([4])
AT1G03495	[AT1G03495.1]		+		0	([1]+946)
AT1G03502	[]		+	altTSE-altTEE	2	(875900 875550)-(-21[1]+560)-(874669 874585)
AT1G03502	[AT1G03502.1]		+		0	([1])
AT1G03506	[AT1G03506.1]		+		0	([1])
AT1G03510	[AT1G03510.1]	+	+		0	(+14[1]+118)
AT1G03515	[AT1G03515.1]		+		0	([1])
AT1G03520	[AT1G03520.2]	+	+	crypticI	1	([1 226)-(858])-([2])-([3])-([4])
AT1G03520	[AT1G03520.1]	+	+		0	(+52[1])-([2])-([3])-([4])
AT1G03520	[]	+	+	IR	1	(-311[1])-([2])-([3]=[4]+13)
AT1G03530	[]		+	crypticI	1	(+332[1 599)-(714])-([2])-([3])
AT1G03530	[AT1G03530.1]	+	+		0	(+122[1])-([2])-([3])
AT1G03540	[AT1G03540.1]	+	+		0	(+16[1]+782)
AT1G03545	[AT1G03545.1]		+		0	([1])-([2])-([3])
AT1G03550	[AT1G03550.1]		+		0	([1])-([2])-([3])-([4])-([5])-([6])-([7])-([8])-([9])-([10])-([11])-([12])
AT1G03560	[AT1G03560.1]	+	+		0	(+13[1]+1)
AT1G03570	[AT1G03570.1]		+		0	([1])
AT1G03580	[]	+	+	crypticI	1	(-18[1 106)-(196 359)-(438 643)-(722]+248)
AT1G03580	[]	+	+	crypticI	1	(-21[1 106)-(196 370)-(444 643)-(748]+12)
AT1G03580	[AT1G03580.1]		+		0	([1])
AT1G03590	[AT1G03590.1]	+	+		0	(+80[1])-([2])-([3])-([4])-([5])-([6])
AT1G03590	[]	+	+	IR	1	(-117[1])-([2])-([3])-([4])-([5]=[6]-22)
AT1G03590	[]	+	+	IR	1	(-76[1])-([2])-([3])-([4]=[5])-([6]-41)
AT1G03590	[]	+	+	altD	1	(-145[1]+134)-([2])-([3])-([4])-([5])-([6]-92)
AT1G03590	[]	+	+	IR-altTSE	2	[1]-(897338 897222)-([2])-([3])-([4]=[5])-([6]-42)
AT1G03600	[AT1G03600.1]	+	+		0	(+7[1])
AT1G03610	[AT1G03610.1]	+	+		0	(+152[1])-([2])-([3])-([4])-([5]+29)
AT1G03610	[]		+	altD	1	(+159[1])-([2])-([3])-([4]-92)-([5])
AT1G03620	[AT1G03620.1]		+		0	([1])-([2])-([3])-([4])-([5])-([6])-([7])-([8])-([9])-([10])
AT1G03630	[AT1G03630.2]		+	altA	1	(-9[1])-([2])-(-6[3])-([4])-([5])
AT1G03630	[AT1G03630.1]	+	+		0	([1])-([2])-([3])-([4])-([5]+12)
AT1G03630	[AT1G03630.1, AT1G03630.2]	+		altTSE	1	[1]-[2]-(-63[3])-([4])-([5]-14)
AT1G03640	[AT1G03640.1]		+		0	([1])
AT1G03650	[]		+	altTSE	1	(912172 912012)-(+728[1])-([2])
AT1G03650	[]		+	altTSE	1	(913935 913654)-(913531 913351)-(913236 913166)-(+728[1])-([2])
AT1G03650	[]		+	altTSE	1	(913819 913654)-(913531 913351)-(913236 913166)-(912170 912083)-(+728[1])-([2])
AT1G03650	[]		+	altTSE	1	(913781 913654)-(913531 913351)-(913236 913166)-(912345 912226)-(+728[1])-([2])
AT1G03650	[AT1G03650.1]		+		0	([1])-([2])
AT1G03660	[]	+	+	altTSE	1	(912172 912083)-(+162[1]+55)
AT1G03660	[]	+	+	altTSE	1	(912362 912357)-(912190 912083)-(+162[1]+56)
AT1G03660	[AT1G03660.1]		+		0	([1])
AT1G03670	[AT1G03670.1]		+		0	([1])-([2])-([3])
AT1G03680	[AT1G03680.1]	+	+		0	([1])-([2])
AT1G03687	[]		+	altA	1	(+42[1])-([2])-([3])-([4])-([5])-(-4[6])-([7])-([8]+24)
AT1G03687	[AT1G03687.1]	+	+		0	(+14[1])-([2])-([3])-([4])-([5])-([6])-([7])-([8]+45)
AT1G03687	[AT1G03687.2]		+	IR	1	([1])-([2])-([3])-([4])-([5])-([6])-([7]=[8]-19)
AT1G03700	[AT1G03700.1]		+		0	([1])-([2])-([3])
AT1G03710	[AT1G03710.1]		+		0	([1])-([2])-([3])-([4])
AT1G03710	[AT1G03710.2]		+	altTEE	1	([1])-([2])-([3]+43)-[4]
AT1G03720	[AT1G03720.1]		+		0	([1])-([2])-([3])-([4])
AT1G03730	[AT1G03730.1]		+		0	([1])
AT1G03740	[AT1G03740.1]	+	+		0	([1])-([2])-([3])-([4])-([5])-([6])-([7])
AT1G03740	[AT1G03740.2]		+	IR	1	([1])-([2])-([3])-([4])-([5])-([6]=[7])
AT1G03743	[AT1G03743.1]		+		0	([1])
AT1G03746	[AT1G03746.1]		+		0	([1])
AT1G03750	[]		+	altA	1	(+60[1])-([2])-(-44[3])-([4])-([5])-([6])-([7])
AT1G03750	[]		+	crypticI	1	(+101[1])-([2])-([3])-([4])-([5 124)-(241])-([6])-([7])
AT1G03750	[AT1G03750.1]	+	+		0	(+40[1])-([2])-([3])-([4])-([5])-([6])-([7])
AT1G03760	[AT1G03760.1]	+	+		0	(+21[1])-([2])-([3])-([4])-([5])-([6])-([7])-([8])-([9])-([10])
AT1G03770	[AT1G03770.3]		+	altA	1	(-23[1])-(-6[2])-([3])-([4])-([5])-([6])-([7])-([8])-([9])-([10])
AT1G03770	[AT1G03770.1]	+	+	altD-altA	2	(-23[1])-(-6[2])-([3])-([4])-([5])-([6])-([7])-([8]-18)-([9])-([10]+204)
AT1G03770	[]		+	IR-altA	2	([1])-(-6[2])-([3]=[4])-([5])-([6])-([7])-([8])-([9])-([10]+144)
AT1G03770	[]	+	+	IR-altD-altA	3	(-24[1])-(-6[2])-([3]=[4])-([5])-([6])-([7])-([8]-18)-([9])-([10]+97)
AT1G03770	[AT1G03770.2]		+		0	([1])-([2])-([3])-([4])-([5])-([6])-([7])-([8])-([9])-([10])
AT1G03770	[]	+	+	altD	1	(-11[1])-([2])-([3])-([4])-([5])-([6])-([7])-([8]-18)-([9])-([10]+144)
AT1G03780	[AT1G03780.3]		+		0	([1])-([2])-([3])-([4])-([5])-([6])-([7])-([8])-([9])-([10])-([11])-([12])-([13])-([14])-([15])-([16])-([17])-([18])
AT1G03780	[AT1G03780.2]	+	+	IR	1	(+33[1])-([2])-([3])-([4])-([5])-([6])-([7])-([8])-([9])-([10])-([11])-([12])-([13])-([14])-([15])-([16])-([17]=[18]-87)
AT1G03780	[]	+	+	IR	2	(-47[1])-([2])-([3])-([4])-([5])-([6])-([7])-([8])-([9])-([10])-([11])-([12]=[13])-([14])-([15])-([16])-([17]=[18]-84)
AT1G03780	[]		+	altA-ES	3	([1])-([2])-([3])-([4])-([5])-([6])-([7])-[8]-([9])-([10])-([11])-[12]-([13])-(+45[14])-([15])-([16])-([17])-([18])
AT1G03780	[AT1G03780.1]		+	IR-altA-ES	6	(-97[1])-([2])-([3])-([4])-([5])-([6])-([7])-[8]-([9])-([10])-([11])-[12]-([13])-(+45[14])-([15]=[16]=[17]=[18]-138)
AT1G03780	[]	+	+	IR-altTSE	3	[1]-[2]-(-71[3])-([4])-([5])-([6])-([7])-([8])-([9])-([10])-([11])-([12])-([13])-([14])-([15])-([16]=[17]=[18]-110)
AT1G03790	[AT1G03790.1]	+	+		0	([1]+39)
AT1G03800	[AT1G03800.1]	+	+		0	([1]+139)
AT1G03810	[AT1G03810.1]		+		0	([1])-([2])
AT1G03820	[AT1G03820.1]	+	+		0	(+134[1]+27)
AT1G03830	[]		+	altD-altA	2	([1])-(-11[2])-([3]-5)-([4])-([5])-([6])-([7])-([8])-([9])-([10])-([11])-([12])-([13]+324)
AT1G03830	[AT1G03830.2]		+		0	([1])-([2])-([3])-([4])-([5])-([6])-([7])-([8])-([9])-([10])-([11])-([12])-([13])
AT1G03830	[]		+	altD	1	([1])-([2])-([3]-5)-([4])-([5])-([6])-([7])-([8])-([9])-([10])-([11])-([12])-([13]+324)
AT1G03830	[AT1G03830.1]		+	ES	1	(-135[1])-([2])-[3]-([4])-([5])-([6])-([7])-([8])-([9])-([10])-([11])-([12])-([13]-17)
AT1G03830	[]		+	altD	1	([1]-23)-([2])-([3])-([4])-([5])-([6])-([7])-([8])-([9])-([10])-([11])-([12])-([13]+324)
AT1G03840	[AT1G03840.2]		+	altA	1	(-72[1])-(-6[2])-([3]-18)
AT1G03840	[AT1G03840.1]		+		0	([1])-([2])-([3])
AT1G03850	[AT1G03850.1]		+		0	([1])-([2])
AT1G03850	[AT1G03850.2]	+	+	altTEE	1	(+127[1]+178)-[2]
AT1G03860	[AT1G03860.1]	+	+		0	(+17[1])-[1^1]-([2])-([3])-([4])-([5])-([6])
AT1G03860	[AT1G03860.2]	+	+	IR	1	(-17[1])-[1^1]-([2]=[3])-([4])-([5])-([6])
AT1G03860	[AT1G03860.3]		+	altTSE	1	[1]-([1^1])-([2])-([3])-([4])-([5])-([6])
AT1G03860	[AT1G03860.1, AT1G03860.3]	+		altTSE	1	[1]-[1^1]-(-76[2])-([3])-([4])-([5])-([6]-47)
AT1G03870	[AT1G03870.1]	+	+		0	([1])
AT1G03880	[AT1G03880.1]		+		0	([1])-([2])-([3])-([4])
AT1G03890	[AT1G03890.1]		+		0	([1])-([2])-([3])-([4])
AT1G03900	[AT1G03900.1]	+	+		0	(+6[1])-([2])-([3])
AT1G03905	[]	+	+	casseteE	1	(-4[1])-(993706 993951)-([2])-([3])-([4])-([5])-([6]-10)
AT1G03905	[AT1G03905.1]	+	+		0	([1])-([2])-([3])-([4])-([5])-([6]+33)
AT1G03910	[]		+	casseteE-ES	2	(+57[1])-([2])-([3])-(997010 997060)-([4])-([5])-([6])-([7])-[8]-([9])-([10])-([11])-([12])-([13])-([14])
AT1G03910	[AT1G03910.2]		+		0	([1])-([2])-([3])-([4])-([5])-([6])-([7])-([8])-([9])-([10])-([11])-([12])-([13])-([14])
AT1G03910	[AT1G03910.1]	+	+	ES	1	([1])-([2])-([3])-([4])-([5])-([6])-([7])-[8]-([9])-([10])-([11])-([12])-([13])-([14]+11)
AT1G03910	[AT1G03910.1]	+		ES-altTSE	2	[1]-[2]-(-45[3])-([4])-([5])-([6])-([7])-[8]-([9])-([10])-([11])-([12])-([13])-([14]-2)
AT1G03920	[]	+	+	altTSE	1	(1001165 1001301)-(-115[1])-([2])-([3])-([4])-([5])-([6])-([7])-([8])-([9])-([10])-([11])-([12]+6)
AT1G03920	[]	+	+	IR-altTSE	2	(1001165 1001301)-(-115[1])-([2]=[3])-([4])-([5])-([6])-([7])-([8])-([9])-([10])-([11])-([12]-48)
AT1G03920	[AT1G03920.1]		+		0	([1])-([2])-([3])-([4])-([5])-([6])-([7])-([8])-([9])-([10])-([11])-([12])
AT1G03920	[]	+	+	IR	2	(+156[1]=[2]=[3])-([4])-([5])-([6])-([7])-([8])-([9])-([10])-([11])-([12]-77)
AT1G03930	[AT1G03930.1]	+	+		0	([1])-([2])-([3])-([4])-([5])-([6])-([7])-([8])-([9])-([10])-([11])-([12])-([13])-([14])
AT1G03930	[]	+	+	altD-altA	2	(-85[1])-([2])-([3])-([4])-([5])-([6])-([7])-([8])-([9])-([10]+24)-(+8[11])-([12])-([13])-([14]-126)
AT1G03935	[AT1G03935.1]	+	+		0	(+301[1]+467)
AT1G03940	[]		+	crypticI-altTSE	2	(1013365 1013179)-(1012912 1012868)-(1012680 1012646)-(1012559 1012509)-(1012439 1012335)-(1012236 1012165)-(1012013 1011942)-(1011858 1011778)-(1011689 1011654)-(1011557 1011502)-(+377[1 807)-(938]+1055)
AT1G03940	[AT1G03940.1]	+	+		0	([1]+207)
AT1G03950	[AT1G03950.1]	+	+		0	(+1[1])-([2])-([3])-([4])-([5])-([6])-([7])-([8])-([9])-([10])-([11]+19)
AT1G03950	[]	+	+	IR	1	(-37[1])-([2])-([3])-([4])-([5])-([6])-([7])-([8])-([9])-([10]=[11]+19)
AT1G03960	[]		+		0	(+64[1])-([2])-([2^1])-([3])-([4])-([5])-([6])-([7])-([8])-([9])-([10])-([11])-([12])-([13])
AT1G03960	[]		+	altD	1	([1])-([2])-([2^1]-4)-([3])-([4])-([5])-([6])-([7])-([8])-([9])-([10])-([11])-([12])-([13])
AT1G03960	[AT1G03960.1]	+	+	ES	1	([1])-([2])-[2^1]-([3])-([4])-([5])-([6])-([7])-([8])-([9])-([10])-([11])-([12])-([13])
AT1G03960	[AT1G03960.2]		+	IR	1	([1]=[2])-([2^1])-([3])-([4])-([5])-([6])-([7])-([8])-([9])-([10])-([11])-([12])-([13])
AT1G03960	[]		+	IR-altA-ES	4	(+27[1]=[2])-[2^1]-([3])-([4])-([5])-(-4[6])-([7])-([8]=[9])-([10])-([11])-([12])-([13])
AT1G03970	[AT1G03970.1]	+	+		0	([1]+14)
AT1G03980	[AT1G03980.1]		+		0	([1])-([2])-([3])-([4])-([5])-([6])-([7])-([8])-([9])
AT1G03982	[AT1G03982.1]		+		0	([1])-([2])-([3])
AT1G03990	[AT1G03990.1]		+		0	([1])-([2])-([3])
AT1G04000	[]		+	altTEE	1	([1]-102)-(1027564 1027518)
AT1G04000	[AT1G04000.1]	+	+		0	([1]+53)
AT1G04010	[]		+	altA-crypticI	2	([1])-([2])-([3])-([4])-([5])-(+7[6])-([7])-([8])-([9])-([10])-([11])-([12])-([13])-([14])-([15])-([16 43)-(149])
AT1G04010	[]	+	+	crypticI	1	(-32[1])-([2])-([3])-([4])-([5])-([6])-([7])-([8])-([9])-([10])-([11])-([12])-([13])-([14])-([15])-([16 43)-(149]-77)
AT1G04010	[AT1G04010.1]	+	+		0	([1])-([2])-([3])-([4])-([5])-([6])-([7])-([8])-([9])-([10])-([11])-([12])-([13])-([14])-([15])-([16])
AT1G04010	[]		+	altD-altA-crypticI	3	([1])-([2])-([3])-([4])-([5]-2)-(+2[6])-([7])-([8])-([9])-([10])-([11])-([12])-([13])-([14])-([15])-([16 43)-(149])
AT1G04010	[]	+	+	altD-altA	2	(-27[1])-([2])-([3])-([4])-([5]-2)-(+2[6])-([7])-([8])-([9])-([10])-([11])-([12])-([13])-([14])-([15])-([16]-6)
AT1G04010	[]		+	altD-altA-crypticI	3	([1])-([2])-([3])-([4]-4)-([5])-(+7[6])-([7])-([8])-([9])-([10])-([11])-([12])-([13])-([14])-([15])-([16 43)-(149])
AT1G04020	[]	+	+	altA	1	(+3[1])-([2])-([3])-([4])-([5])-(-3[6])-([7])-([8])-([9])-([10])-([11])-([12])-([13]-44)
AT1G04020	[AT1G04020.1]	+	+		0	(+3[1])-([2])-([3])-([4])-([5])-([6])-([7])-([8])-([9])-([10])-([11])-([12])-([13]+6)
AT1G04020	[AT1G04020.2]		+	altD-altA	3	([1])-([2])-([3]+4)-(-4[4])-([5])-(-3[6])-([7])-([8])-([9])-([10])-([11])-([12])-([13])
AT1G04020	[]		+	altD-altA	2	([1])-([2])-([3]+4)-(-4[4])-([5])-([6])-([7])-([8])-([9])-([10])-([11])-([12])-([13])
AT1G04020	[]	+	+	altA-altTSE	2	[1]-(-42[2])-([3])-([4])-([5])-(-3[6])-([7])-([8])-([9])-([10])-([11])-([12])-([13]-69)
AT1G04030	[AT1G04030.1]	+	+		0	([1])-([2])-([3])-([4])-([5])
AT1G04030	[]	+	+	altD	1	(-149[1])-([2])-([3])-([4]+31)-([5]-17)
AT1G04030	[]	+	+	IR	1	(-160[1])-([2])-([3])-([4]=[5]-18)
AT1G04040	[]	+	+	altA	1	([1])-([2])-(-1[3]-5)
AT1G04040	[AT1G04040.1]	+	+		0	(+4[1])-([2])-([3]+13)
AT1G04050	[]		+	altTSE	1	(1049345 1049308)-(-88[1])-([2])-([3])-([4])-([5])-([6])-([7])-([8])-([9])-([10])-([11]+69)
AT1G04050	[]		+	altA-altTSE	2	(1049843 1049618)-(-88[1])-([2])-([3])-([4])-([5])-(-6[6])-([7])-([8])-([9])-([10])-([11]+69)
AT1G04050	[]		+	altTSE	1	(1049870 1049618)-(-88[1])-([2])-([3])-([4])-([5])-([6])-([7])-([8])-([9])-([10])-([11]+69)
AT1G04050	[AT1G04050.1]		+		0	([1])-([2])-([3])-([4])-([5])-([6])-([7])-([8])-([9])-([10])-([11])
AT1G04070	[AT1G04070.1]		+		0	([1])
AT1G04080	[]		+	altA	1	(+190[1])-([2])-([3])-([4])-(+30[4^1])-([5])-([6])-([7])-([8])-([9])-([10])-([11])-([12])-([13])-([14])-([15])
AT1G04080	[AT1G04080.3]		+		0	([1])-([2])-([3])-([4])-[4^1]-([5])-([6])-([7])-([8])-([9])-([10])-([11])-([12])-([13])-([14])-([15])
AT1G04080	[AT1G04080.1]	+	+	ES	2	(-31[1])-([2])-([3])-([4])-[4^1]-([5])-([6])-[7]-[8]-([9])-([10])-([11])-([12])-([13])-([14])-([15]-44)
AT1G04080	[AT1G04080.2]		+	ES-altTSE	3	[1]-[2]-[3]-[4]-([4^1])-([5])-([6])-[7]-[8]-([9])-([10])-([11])-([12])-([13])-([14])-([15]-76)
AT1G04090	[]		+	altTEE	1	([1])-([2]+1215)-(1060732 1060864)-(1060957 1061217)
AT1G04090	[]		+	altTEE	1	(+30[1])-([2]+661)-(1060324 1060634)-(1060732 1060864)-(1060957 1061217)
AT1G04090	[AT1G04090.1]	+	+		0	([1])-([2]+27)
AT1G04100	[]		+	IR-altA	2	(+33[1])-(-14[2])-([3]=[4]+26)
AT1G04100	[AT1G04100.1]	+	+		0	(+38[1])-([2])-([3])-([4]+50)
AT1G04100	[]	+	+	IR	2	(+33[1]=[2])-([3]=[4]-16)
AT1G04110	[AT1G04110.1]	+	+		0	(+47[1]+26)
AT1G04120	[AT1G04120.2]		+	altA	1	(+120[1])-([2])-([3])-([4])-([5])-([6])-([7])-([8])-([9])-([10])-(-15[11])-([12]+4)
AT1G04120	[AT1G04120.1]		+		0	([1])-([2])-([3])-([4])-([5])-([6])-([7])-([8])-([9])-([10])-([11])-([12])
AT1G04130	[AT1G04130.1]	+	+		0	(+311[1])-([2])-([3])-([4])-([5])-([6])-([7])-([8])
AT1G04130	[]	+	+	IR	1	(+60[1])-([2])-([3])-([4])-([5])-([6]=[7])-([8]-77)
AT1G04140	[AT1G04140.2]		+		0	([1])-([2])-([3])-([4])-([5])-([6])-([7])-([8])-([9])-([10])-([11])-([12])-([13])-([14])
AT1G04140	[AT1G04140.1]		+	altD	1	([1])-([2])-([3])-([4])-([5])-([6])-([7])-([8])-([9])-([10])-([11])-([12])-([13]-17)-([14]+2)
AT1G04140	[]		+	altD-altA-ES	6	([1])-([2])-([3]-64)-[4]-[5]-[6]-[7]-(-113[8])-([9])-([10])-([11])-([12])-([13])-([14]+2)
AT1G04140	[]	+	+	altD-altA-ES	7	(-96[1])-([2])-([3]-64)-[4]-[5]-[6]-[7]-(-113[8])-([9])-([10])-([11])-([12])-([13]-17)-([14]-2)
AT1G04140	[AT1G04140.1]	+		altD-altTSE	2	[1]-[2]-(-19[3])-([4])-([5])-([6])-([7])-([8])-([9])-([10])-([11])-([12])-([13]-17)-([14]-46)
AT1G04150	[AT1G04150.1]		+		0	([1])
AT1G04160	[AT1G04160.1]		+		0	([1])-([2])-([3])-([4])-([5])-([6])-([7])-([8])-([9])-([10])-([11])-([12])-([13])-([14])-([15])-([16])-([17])-([18])-([19])-([20])-([21])-([22])-([23])-([24])-([25])-([26])-([27])-([28])-([29])-([30])-([31])-([32])-([33])-([34])-([35])-([36])-([37])-([38])
AT1G04160	[]		+	altD-casseteE	2	(+313[1])-([2])-([3])-([4])-([5])-([6])-([7])-([8])-([9])-([10])-([11]+11)-([12])-([13])-([14])-([15])-([16])-([17])-([18])-([19])-([20])-([21])-([22])-([23])-([24])-([25])-([26])-([27])-([28])-([29])-(1094093 1094184)-([30])-([31])-([32])-([33])-([34])-([35])-([36])-([37])-([38]+254)
AT1G04160	[]		+	altD	1	(+320[1])-([2])-([3])-([4])-([5])-([6])-([7])-([8])-([9])-([10])-([11]+11)-([12])-([13])-([14])-([15])-([16])-([17])-([18])-([19])-([20])-([21])-([22])-([23])-([24])-([25])-([26])-([27])-([28])-([29])-([30])-([31])-([32])-([33])-([34])-([35])-([36])-([37])-([38]+254)
AT1G04170	[]	+	+	altA	1	(-57[1])-(-6[2])-([3])-([4])-([5])-([6])-([7])-([8])-([9]-1)
AT1G04170	[]	+	+	casseteE	1	(-166[1])-(1097243 1097286)-([2])-([3])-([4])-([5])-([6])-([7])-([8])-([9]-102)
AT1G04170	[AT1G04170.1]	+	+		0	([1])-([2])-([3])-([4])-([5])-([6])-([7])-([8])-([9]+40)
AT1G04170	[AT1G04170.1]	+		altTSE	1	[1]-(-69[2])-([3])-([4])-([5])-([6])-([7])-([8])-([9]-2)
AT1G04171	[AT1G04171.1]		+		0	([1])
AT1G04180	[AT1G04180.1]		+		0	([1])-([2])
AT1G04190	[AT1G04190.1]	+	+		0	(+18[1])-([2])-([3])-([4])-([5])-([6])-([7])-([8])
AT1G04190	[]	+	+	IR	1	(-18[1])-([2])-([3])-([4])-([5])-([6]=[7])-([8]-47)
AT1G04200	[]		+	altA	1	(+86[1])-([2])-([3])-(-25[4])-([5])-([6])-([7])-([8])-([9])-([10])-([11])-([12])-([13])-([14])-([15])-([16])-([17])-([18])
AT1G04200	[AT1G04200.1]	+	+		0	([1])-([2])-([3])-([4])-([5])-([6])-([7])-([8])-([9])-([10])-([11])-([12])-([13])-([14])-([15])-([16])-([17])-([18])
AT1G04200	[]	+	+	IR	1	(-37[1])-([2])-([3])-([4])-([5])-([6])-([7])-([8])-([9])-([10])-([11])-([12])-([13])-([14])-([15])-([16])-([17]=[18]-72)
AT1G04210	[AT1G04210.1]		+		0	([1])-([2])-([3])-([4])-([5])-([6])-([7])-([8])-([9])-([10])-([11])
AT1G04220	[AT1G04220.1]	+	+		0	(+64[1])-([2])
AT1G04230	[]	+	+	altA	1	(-43[1])-([2])-([3])-([4])-([5])-([6])-(-1[7])-([8]-8)
AT1G04230	[AT1G04230.1]	+	+		0	([1])-([2])-([3])-([4])-([5])-([6])-([7])-([8])
AT1G04230	[]	+	+	IR	1	(-49[1])-([2])-([3])-([4])-([5]=[6])-([7])-([8]-99)
AT1G04240	[AT1G04240.1]	+	+		0	([1])-([2])-([3]+4)
AT1G04240	[]	+	+	IR	2	(-142[1]=[2]=[3]+12)
AT1G04250	[AT1G04250.1]	+	+		0	([1])-([2])-([3])-([4])-([5])
AT1G04260	[AT1G04260.1]	+	+		0	(+9[1]+16)
AT1G04270	[AT1G04270.1]	+	+		0	([1])-([2])-([3])-([4])
AT1G04270	[AT1G04270.2]		+	altD	1	(-2[1])-([2])-([3]-3)-([4])
AT1G04280	[]	+	+	altA	1	(-9[1])-(-39[2])-([3])-([4])-([5])-([6])-([7])-([8])-([9]-106)
AT1G04280	[AT1G04280.1]	+	+		0	(+31[1])-([2])-([3])-([4])-([5])-([6])-([7])-([8])-([9])
AT1G04280	[]	+	+	IR	1	(-127[1]=[2])-([3])-([4])-([5])-([6])-([7])-([8])-([9]-104)
AT1G04280	[AT1G04280.1]	+		altTSE	1	[1]-([2])-([3])-([4])-([5])-([6])-([7])-([8])-([9]-105)
AT1G04280	[]	+	+	altTSE	1	[1]-[2]-(+91[3])-([4])-([5])-([6])-([7])-([8])-([9]-15)
AT1G04290	[]	+	+	altA	1	(-82[1])-(-7[2])-([3]-48)
AT1G04290	[AT1G04290.1]	+	+		0	([1])-([2])-([3]+200)
AT1G04295	[AT1G04295.1]		+		0	([1])-([2])
AT1G04295	[]	+	+	IR	1	(+58[1]=[2]-6)
AT1G04300	[AT1G04300.4]		+	altA	2	(-56[1])-([2])-(-57[3])-([4])-(-24[5])-([6])-([7])-([8])-([9])-([10])-([11])-([12])-([13]+62)
AT1G04300	[AT1G04300.1]		+	altA	1	([1])-([2])-([3])-([4])-(-24[5])-([6])-([7])-([8])-([9])-([10])-([11])-([12])-([13])
AT1G04300	[]		+	altD-altA	2	(+23[1])-([2])-([3])-([4])-(-24[5])-([6])-([7]+363)-([8])-([9])-([10])-([11])-([12])-([13]+62)
AT1G04300	[AT1G04300.3]		+		0	([1])-([2])-([3])-([4])-([5])-([6])-([7])-([8])-([9])-([10])-([11])-([12])-([13])
AT1G04300	[AT1G04300.2]		+	IR	2	([1])-([2])-([3]=[4]=[5])-([6])-([7])-([8])-([9])-([10])-([11])-([12])-([13])
AT1G04310	[AT1G04310.1]	+	+		0	(+103[1])-([2])-([3])
AT1G04310	[]		+	altD	1	(+117[1]-105)-([2])-([3])
AT1G04320	[AT1G04320.1]		+		0	([1])
AT1G04330	[AT1G04330.1]	+	+		0	([1])
AT1G04340	[]		+	altTSE	1	(1165195 1165126)-(-5[1])-([2])-([3])-([4])-([5])
AT1G04340	[]	+	+	altTSE	1	(1166136 1165323)-(-5[1])-([2])-([3])-([4])-([5]-67)
AT1G04340	[AT1G04340.1]	+	+		0	([1])-([2])-([3])-([4])-([5]+103)
AT1G04350	[AT1G04350.1]	+	+		0	([1])-([2])-([3])
AT1G04350	[]	+	+	IR	1	(-109[1]=[2])-([3]-1)
AT1G04360	[]		+	crypticI	1	(+44[1 399)-(525 607)-(726]+42)
AT1G04360	[AT1G04360.1]	+	+		0	(+32[1]+40)
AT1G04370	[AT1G04370.1]		+		0	([1])
AT1G04380	[AT1G04380.1]		+		0	([1])-([2])-([3])
AT1G04390	[]		+	IR-altD-altA	4	(+13[1])-([2])-(-43[3])-([4])-([5]+143)-(+72[6]=[7])-([8])-([9]+26)
AT1G04390	[]		+	altA-casseteE	3	(+13[1])-([2])-([3])-([4])-(+53[5])-(1182013 1181938)-(+72[6])-([7])-([8])-([9]+26)
AT1G04390	[]		+	altA	1	([1])-([2])-([3])-([4])-(+53[5])-([6])-([7])-([8])-([9]+26)
AT1G04390	[]		+	altA-casseteE	3	(+13[1])-([2])-([3])-([4])-(+57[5])-(1182013 1181938)-(+72[6])-([7])-([8])-([9]+26)
AT1G04390	[AT1G04390.1]		+		0	([1])-([2])-([3])-([4])-([5])-([6])-([7])-([8])-([9])
AT1G04400	[AT1G04400.1]	+	+	altA	1	(+241[1])-(-67[2])-([3])-([4])-([5]+6)
AT1G04400	[]	+	+	IR-altA	3	(+65[1])-(-67[2])-([3]=[4]=[5]-6)
AT1G04400	[AT1G04400.2]	+	+		0	(+33[1])-([2])-([3])-([4])-([5])
AT1G04400	[AT1G04400.1, AT1G04400.2]	+		altTSE	1	[1]-(-125[2])-([3])-([4])-([5]-1)
AT1G04410	[AT1G04410.1]	+	+		0	([1])-([2])-([3])-([4])-([5])-([6])-([7])
AT1G04420	[]		+	altA	1	(+14[1])-([2])-([3])-([4])-(+5[5])-([6])-([7])-([8]+8)
AT1G04420	[AT1G04420.1]	+	+		0	(+19[1])-([2])-([3])-([4])-([5])-([6])-([7])-([8]+16)
AT1G04425	[AT1G04425.1]		+		0	([1])-([2])-([3])
AT1G04425	[]		+	altTSE	1	[1]-(+313[2])-([3]+8)
AT1G04430	[AT1G04430.1]	+	+		0	([1])-[1^1]-([2])-([3])-([4])-([5])-([6])-([7])-([8])
AT1G04430	[AT1G04430.2]	+	+	altTSE	1	[1]-([1^1])-([2])-([3])-([4])-([5])-([6])-([7])-([8]-32)
AT1G04440	[]		+	crypticI-altTEE	2	(+117[1])-([2])-([3])-([4 52)-(141])-([5])-([6])-([7])-([8])-([9])-([10])-([11])-([12])-([13])-([14]-66)-(1207357 1207862)
AT1G04440	[]	+	+	crypticI	1	(-41[1])-([2])-([3])-([4 52)-(141])-([5])-([6])-([7])-([8])-([9])-([10])-([11])-([12])-([13])-([14]-6)
AT1G04440	[AT1G04440.1]	+	+		0	(+68[1])-([2])-([3])-([4])-([5])-([6])-([7])-([8])-([9])-([10])-([11])-([12])-([13])-([14]+59)
AT1G04440	[]	+	+	IR	2	(+63[1])-([2])-([3])-([4])-([5])-([6])-([7]=[8])-([9])-([10])-([11]=[12])-([13])-([14]-2)
AT1G04445	[AT1G04445.1]		+		0	([1])
AT1G04450	[AT1G04450.1]		+		0	([1])-([2])-([3])-([4])-([5])
AT1G04457	[AT1G04457.1]		+		0	([1])
AT1G04470	[AT1G04470.1]		+		0	([1])-([2])-([3])-([4])-([5])
AT1G04480	[AT1G04480.1]	+	+		0	([1])-([2])-([3])
AT1G04480	[]		+	IR	1	([1])-([2]=[3])
AT1G04480	[]	+	+	IR-altTSE	2	[1]-(-6[2]=[3]-84)
AT1G04490	[AT1G04490.2]		+	altA-altTSE	2	([0^1])-(-8[1])-([2])-([3])-([4]+57)
AT1G04490	[]		+	altA-ES-altTSE	3	([0^1])-(-8[1])-[2]-([3])-([4]+190)
AT1G04490	[AT1G04490.1]	+	+		0	[0^1]-([1])-([2])-([3])-([4]+34)
AT1G04500	[AT1G04500.1]		+		0	([1])-([2])-([3])-([4])-([5])
AT1G04501	[AT1G04501.1]		+		0	([1])
AT1G04510	[]		+	altA	1	([1])-([2])-([3])-([4])-([5])-([6])-([7])-([8])-([9])-([10])-([11])-([12])-([13])-([14])-([15])-([16])-([17])-(-6[18])
AT1G04510	[AT1G04510.1]	+	+		0	([1])-([2])-([3])-([4])-([5])-([6])-([7])-([8])-([9])-([10])-([11])-([12])-([13])-([14])-([15])-([16])-([17])-([18])
AT1G04510	[AT1G04510.2]		+	altD-altA	2	([1])-([2])-([3])-([4])-([5])-([6])-([7])-([8])-([9])-([10])-([11])-([12])-([13])-([14])-([15])-([16])-([17]+6)-(-6[18])
AT1G04510	[AT1G04510.1]	+		altTSE	1	[1]-[2]-(-16[3])-([4])-([5])-([6])-([7])-([8])-([9])-([10])-([11])-([12])-([13])-([14])-([15])-([16])-([17])-([18]-7)
AT1G04520	[AT1G04520.1]	+	+		0	(+75[1])-([2])-([3])-([4])
AT1G04530	[AT1G04530.1]	+	+		0	(+66[1])-([2])-([3])-([4])-([5])
AT1G04540	[AT1G04540.1]		+		0	([1])
AT1G04550	[]	+	+	altA	1	(-39[1])-(+59[2])-([3])-([4])-([5]-16)
AT1G04550	[AT1G04550.2]	+	+		0	(+7[1])-([2])-([3])-([4])-([5]+16)
AT1G04550	[]	+	+	IR	1	(-39[1])-([2]=[3])-([4])-([5]-15)
AT1G04550	[AT1G04550.1]		+	IR	2	([1])-([2]=[3]=[4])-([5]-1)
AT1G04555	[AT1G04555.1]		+		0	([1])-([2])-([3])-([4])
AT1G04560	[AT1G04560.1]	+	+		0	([1])-([2])-([3])
AT1G04570	[AT1G04570.1]		+		0	([1])-([2])
AT1G04580	[AT1G04580.1]		+		0	([1])-([2])-([3])-([4])-([5])-([6])-([7])-([8])-([9])-([10])
AT1G04590	[]	+	+	altA	2	(-1[1])-(-8[2])-([3])-([4])-([5])-([6])-([7])-(-9[8])-([9]-106)
AT1G04590	[]		+	altA	1	(+1[1])-(-8[2])-([3])-([4])-([5])-([6])-([7])-([8])-([9]+1)
AT1G04590	[AT1G04590.1]	+	+	altA	1	(+1[1])-([2])-([3])-([4])-([5])-([6])-([7])-(-9[8])-([9]+1)
AT1G04590	[AT1G04590.2]		+		0	([1])-([2])-([3])-([4])-([5])-([6])-([7])-([8])-([9])
AT1G04600	[AT1G04600.1]		+		0	([1])-([2])-([3])-([4])-([5])-([6])-([7])-([8])-([9])-([10])-([11])-([12])-([13])-([14])-([15])-([16])-([17])-([18])-([19])-([20])-([21])-([22])-([23])-([24])-([25])-([26])-([27])-([28])-([29])-([30])-([31])-([32])-([33])-([34])-([35])-([36])-([37])-([38])-([39])-([40])-([41])-([42])
AT1G04600	[]		+	ES	1	(+58[1])-([2])-([3])-([4])-([5])-([6])-([7])-([8])-([9])-([10])-([11])-([12])-([13])-([14])-([15])-([16])-([17])-([18])-([19])-([20])-([21])-([22])-([23])-([24])-([25])-([26])-[27]-([28])-([29])-([30])-([31])-([32])-([33])-([34])-([35])-([36])-([37])-([38])-([39])-([40])-([41])-([42]+117)
AT1G04610	[AT1G04610.1]	+	+		0	(+4[1])-([2])-([3])
AT1G04620	[]		+	altA	2	([1])-([2])-([3])-(+11[4])-([5])-([6])-([7])-([8])-(+20[9])-([10])-([11])-([12])-([13])-([14])-([15])-([16])-([17])-([18])-([19]+574)
AT1G04620	[]		+	altA	1	([1])-([2])-([3])-([4])-([5])-([6])-([7])-([8])-(+20[9])-([10])-([11])-([12])-([13])-([14])-([15])-([16])-([17])-([18])-([19]+574)
AT1G04620	[AT1G04620.1]	+	+		0	([1])-([2])-([3])-([4])-([5])-([6])-([7])-([8])-([9])-([10])-([11])-([12])-([13])-([14])-([15])-([16])-([17])-([18])-([19]+17)
AT1G04620	[AT1G04620.1]	+		altTSE	1	[1]-(-8[2])-([3])-([4])-([5])-([6])-([7])-([8])-([9])-([10])-([11])-([12])-([13])-([14])-([15])-([16])-([17])-([18])-([19]-46)
AT1G04625	[]		+	altTSE	1	(1291112 1290772)-(1290223 1290152)-(+245[1])-([2])-([3])
AT1G04625	[AT1G04625.1]		+		0	([1])-([2])-([3])
AT1G04630	[AT1G04630.1]	+	+		0	([1])-([2])-([3])
AT1G04635	[AT1G04635.1]	+	+		0	(+9[1])
AT1G04640	[AT1G04640.1]	+	+		0	([1])-([2])
AT1G04640	[AT1G04640.2]		+	IR	1	(-31[1]=[2]-109)
AT1G04640	[]	+	+	altTSE	1	[1]-(1292203 1292245)-([2]+3)
AT1G04645	[AT1G04645.1]		+		0	([1])
AT1G04650	[AT1G04650.1]		+		0	([1])-([2])-([3])-([4])-([5])-([6])-([7])
AT1G04660	[AT1G04660.1]		+		0	([1])
AT1G04670	[AT1G04670.1]		+		0	([1])-([2])-([3])
AT1G04680	[AT1G04680.1]	+	+		0	([1])-([2])-([3])-([4])-([5])-([6])
AT1G04684	[AT1G04684.1]		+		0	([1])
AT1G04690	[AT1G04690.1]	+	+		0	([1])-([2])-([3])-([4])-([5]+25)
AT1G04700	[AT1G04700.1]		+		0	([1])-([2])-([3])-([4])-([5])-([6])-([7])-([8])-([9])
AT1G04710	[AT1G04710.1]	+	+		0	([1])-([2])-([3])-([4])-([5])-([6])-([7])-([8])-([9])-([10])-([11])-([12])-([13])-([14]+73)
AT1G04720	[AT1G04720.1]		+		0	([1])
AT1G04730	[]		+	altA	1	(+62[1])-([2])-([3])-([4])-([5])-([6])-([7])-([8])-([9])-([10])-([11])-([12])-([13])-([14])-(-5[15])-([16])-([17])-([18])-([19])-([20])-([21])-([22]+133)
AT1G04730	[AT1G04730.1]		+		0	([1])-([2])-([3])-([4])-([5])-([6])-([7])-([8])-([9])-([10])-([11])-([12])-([13])-([14])-([15])-([16])-([17])-([18])-([19])-([20])-([21])-([22])
AT1G04730	[]		+	IR-altD	2	(+60[1])-([2]+7)-([3])-([4])-([5])-([6])-([7])-([8])-([9])-([10])-([11])-([12])-([13])-([14])-([15])-([16]=[17])-([18])-([19])-([20])-([21])-([22]+133)
AT1G04730	[]		+	altD	1	(+62[1])-([2]-34)-([3])-([4])-([5])-([6])-([7])-([8])-([9])-([10])-([11])-([12])-([13])-([14])-([15])-([16])-([17])-([18])-([19])-([20])-([21])-([22]+133)
AT1G04750	[AT1G04750.1]	+	+		0	([1])-([2])-([3])-([4])-([5])
AT1G04750	[AT1G04750.2]		+	altD	1	(-33[1]-114)-([2])-([3])-([4])-([5]-108)
AT1G04760	[]		+	altTSE	1	(1334549 1334654)-(+5[1])-([2])-([3])-([4])-([5]+232)
AT1G04760	[AT1G04760.1]	+	+		0	(+188[1])-([2])-([3])-([4])-([5]+187)
AT1G04770	[AT1G04770.1]	+	+		0	(+31[1])-([2])-([3])-([4]+6)
AT1G04770	[]	+	+	IR	1	(+69[1])-([2])-([3]=[4]-18)
AT1G04778	[AT1G04778.1]		+		0	([1])-([2])
AT1G04778	[]	+	+	IR	1	(+166[1]=[2]+230)
AT1G04780	[AT1G04780.1]	+	+		0	(+36[1])-([2]+18)
AT1G04790	[AT1G04790.1]	+	+		0	([1])-([2])-([3])-([4])-([5])-([6])-([7])-([8])-([9])
AT1G04800	[AT1G04800.1]	+	+		0	(+18[1])
AT1G04810	[AT1G04810.1]		+		0	([1])-([2])-([3])-([4])-([5])-([6])-([7])-([8])-([9])-([10])-([11])-([12])-([13])
AT1G04810	[AT1G04810.1]	+		altTSE	1	[1]-[2]-[3]-(-35[4])-([5])-([6])-([7])-([8])-([9])-([10])-([11])-([12])-([13]-48)
AT1G04820	[AT1G04820.1]		+		0	([1])-([2])-([3])
AT1G04830	[]		+	altA	1	(-75[1])-([2])-([3])-(-4[4])-([5])-([6])-([7])-([8])-([9])-([10])
AT1G04830	[]	+	+	altA-altTEE	2	(-75[1])-([2])-([3])-(-4[4])-([5])-([6])-([7])-([8])-([9]+115)-[10]
AT1G04830	[AT1G04830.2]		+		0	([1])-([2])-([3])-([4])-([5])-([6])-([7])-([8])-([9])-([10])
AT1G04830	[AT1G04830.1]	+	+	altTEE	1	(-38[1])-([2])-([3])-([4])-([5])-([6])-([7])-([8])-([9]+234)-[10]
AT1G04830	[]		+	IR	2	(-42[1])-([2])-([3]=[4])-([5])-([6]=[7])-([8])-([9])-([10])
AT1G04830	[]	+	+	IR-altTEE	3	(-42[1])-([2])-([3]=[4])-([5])-([6]=[7])-([8])-([9]+163)-[10]
AT1G04840	[AT1G04840.1]		+		0	([1])-([2])
AT1G04850	[AT1G04850.1]	+	+		0	([1])-([2])-([3])-([4])-([5])-([6])-([7])-([8])-([9])-([10])-([11])-([12])
AT1G04850	[]	+	+	IR	1	(-58[1])-([2])-([3])-([4])-([5])-([6])-([7]=[8])-([9])-([10])-([11])-([12]-3)
AT1G04850	[]	+	+	altD-crypticI	2	(-111[1])-([2])-([3])-([4])-([5]-1)-([6])-([7])-([8])-([9 39)-(52])-([10])-([11])-([12]-5)
AT1G04860	[AT1G04860.1]		+		0	([1])-([2])-([3])
AT1G04860	[]		+	altTSE	1	[1]-(1372439 1372398)-([2])-([3])
AT1G04870	[AT1G04870.1]		+	altA	1	(-20[1])-(-10[2])-([3])-([4])-([5])-([6])-([7])
AT1G04870	[AT1G04870.2]	+	+		0	([1])-([2])-([3])-([4])-([5])-([6])-([7])
AT1G04880	[AT1G04880.1]	+	+		0	(+54[1])-([2])-([3])-([4])-([5])-([6])-([7]+59)
AT1G04890	[AT1G04890.1]		+		0	([1])-([2])-([3])
AT1G04900	[AT1G04900.1]	+	+		0	([1])-([2])-([3])-([4])-([5])-([6])-([7])-([8])-([9])-([10])-([11])-([12])-([13])
AT1G04910	[AT1G04910.1]	+	+		0	(+1[1])-([2])-([3])-([4])-([5])-([6])-([7])-([8])-([9]+68)
AT1G04910	[]	+	+	altD	1	(-7[1])-([2])-([3]+25)-([4])-([5])-([6])-([7])-([8])-([9]+35)
AT1G04910	[]	+	+	IR-altD	2	(-52[1])-([2])-([3]+25)-([4])-([5])-([6])-([7]=[8])-([9]+10)
AT1G04920	[AT1G04920.1]		+		0	([1])-([2])-([3])-([4])-([5])-([6])-([7])-([8])-([9])-([10])-([11])
AT1G04930	[AT1G04930.2]		+		0	([1])-([2])-([3])-([4])-([5])-([6])-([7])-([8])
AT1G04930	[]	+	+	crypticI-ES	2	(-88[1])-[2]-([3])-([4])-([5])-([6])-([7 67)-(79])-([8]-78)
AT1G04930	[AT1G04930.1]	+	+	ES	1	(+25[1])-[2]-([3])-([4])-([5])-([6])-([7])-([8]-2)
AT1G04940	[AT1G04940.1]	+	+		0	([1])-([2])-([3]+30)
AT1G04945	[]		+	crypticI	1	([1])-([2])-([3])-([4])-([5])-([6])-([7])-([8])-([9 453)-(529]+74)
AT1G04945	[AT1G04945.3]		+		0	([1])-([2])-([3])-([4])-([5])-([6])-([7])-([8])-([9])
AT1G04945	[AT1G04945.1]		+	crypticI-altTSE	2	[1]-[2]-[3]-[4]-(+68[5])-([6])-([7])-([8])-([9 453)-(529]+74)
AT1G04945	[AT1G04945.2]		+	altTSE	1	[1]-[2]-[3]-[4]-(+68[5])-([6])-([7])-([8])-([9]+8)
AT1G04950	[]		+	crypticI	1	(+33[1 39)-(118])-([2])-([3])-([4])-([5])-([6])-([7])-([8])-([9])-([10])-([11])-([12])-([13])
AT1G04950	[]	+	+	IR-altD-crypticI	3	(+28[1 39)-(118]=[2]-96)-([3])-([4])-([5])-([6])-([7])-([8])-([9])-([10])-([11])-([12])-([13]-104)
AT1G04950	[AT1G04950.1]		+		0	([1])-([2])-([3])-([4])-([5])-([6])-([7])-([8])-([9])-([10])-([11])-([12])-([13])
AT1G04950	[AT1G04950.2]	+	+	altD	1	(+33[1]-115)-([2])-([3])-([4])-([5])-([6])-([7])-([8])-([9])-([10])-([11])-([12])-([13])
AT1G04950	[]	+	+	IR-altD	2	(+29[1]-115)-([2])-([3])-([4])-([5]=[6])-([7])-([8])-([9])-([10])-([11])-([12])-([13]-60)
AT1G04950	[AT1G04950.3]	+	+	IR	1	(+29[1]=[2])-([3])-([4])-([5])-([6])-([7])-([8])-([9])-([10])-([11])-([12])-([13])
AT1G04960	[AT1G04960.1]	+	+	crypticI	1	(+11[1 249)-(550])-([2])-([3])-([4])-([5])-([6])-([7])-([8])-([9])-([10]+90)
AT1G04960	[]		+	crypticI	1	(+21[1 33)-(101 249)-(550])-([2])-([3])-([4])-([5])-([6])-([7])-([8])-([9])-([10])
AT1G04960	[AT1G04960.2]		+		0	([1])-([2])-([3])-([4])-([5])-([6])-([7])-([8])-([9])-([10])
AT1G04970	[]		+	altA	2	(+3[1])-(+38[2])-([3])-([4])-([5])-(-28[6])
AT1G04970	[]	+	+	altA	1	(-13[1])-(+38[2])-([3])-([4])-([5])-([6]-8)
AT1G04970	[]	+	+	altA	1	(-13[1])-([2])-([3])-([4])-([5])-(-28[6]-2)
AT1G04970	[AT1G04970.1]	+	+		0	(+35[1])-([2])-([3])-([4])-([5])-([6]+23)
AT1G04970	[]	+	+	altD-altA	2	(+3[1]+5)-(-1[2])-([3])-([4])-([5])-([6]-8)
AT1G04970	[AT1G04970.2]	+		IR	1	(-24[1]=[2])-([3])-([4])-([5])-([6]-24)
AT1G04970	[]	+	+	altA-altTSE	2	[1]-(-106[2])-([3])-([4])-([5])-(-28[6]-7)
AT1G04970	[AT1G04970.2]	+	+	altTSE	1	[1]-(+25[2])-([3])-([4])-([5])-([6]-1)
AT1G04970	[AT1G04970.1, AT1G04970.2]	+		altTSE	1	[1]-[2]-(-53[3])-([4])-([5])-([6]-25)
AT1G04980	[AT1G04980.1]	+	+		0	(+12[1])-([2])-([3])-([4])-([5])-([6])-([7])-([8])-([9]+38)
AT1G04980	[]	+	+	IR	2	(+11[1])-([2]=[3])-([4])-([5])-([6]=[7])-([8])-([9]-109)
AT1G04985	[AT1G04985.1]	+	+		0	(+478[1])-([2])-([3])-([4])-([5]+55)
AT1G04985	[]	+	+	ES	1	(-44[1])-([2])-[3]-([4])-([5]-23)
AT1G04985	[]	+	+	altD	1	(-19[1])-([2]+496)-([3])-([4])-([5]-73)
AT1G04985	[]		+	IR-altD	2	([1])-([2]+496)-([3]=[4])-([5])
AT1G04985	[]	+	+	IR	2	(-41[1])-([2]=[3]=[4])-([5]-5)
AT1G04990	[]		+	altA	1	(+150[1])-([2])-([3])-([4])-([5])-([6])-(-10[7])-([8]+61)
AT1G04990	[]	+	+	IR-altA	2	(+149[1])-([2])-([3])-([4])-([5])-([6])-(-10[7]=[8]-3)
AT1G04990	[]	+	+	altA-altTEE	2	(-66[1])-([2])-([3])-([4])-([5])-([6])-(-10[7]+53)-[8]
AT1G04990	[AT1G04990.2]		+		0	([1])-([2])-([3])-([4])-([5])-([6])-([7])-([8])
AT1G04990	[AT1G04990.1]	+	+	IR	1	(+150[1])-([2])-([3])-([4])-([5])-([6])-([7]=[8]+79)
AT1G04990	[AT1G04990.1]	+		altTEE	1	(+3[1])-([2])-([3])-([4])-([5])-([6])-([7]+58)-[8]
AT1G04990	[]		+	IR-altA	2	(+150[1])-([2])-([3]=[4])-([5])-(-30[6])-([7])-([8]+61)
AT1G04990	[]		+	IR-altA	3	(+195[1])-([2])-([3]=[4])-([5]=[6])-(-10[7])-([8]+61)
AT1G05000	[AT1G05000.2]		+		0	([1])-([2])-([3])-([4])-([5])-([6])
AT1G05000	[AT1G05000.1]	+	+	ES	1	(+11[1])-([2])-[3]-([4])-([5])-([6])
AT1G05010	[AT1G05010.1]	+	+		0	([1])-([2])-([3])-([4])
AT1G05020	[AT1G05020.1]	+	+		0	([1]+21)
AT1G05030	[]		+	altD-altA	2	(+32[1])-([2])-(+13[3])-([4])-([5])-([6])-([7]+11)-([8])-([9])-([10])-([11])-([12]+44)
AT1G05030	[]		+	altA	1	(+11[1])-([2])-([3])-([4])-([5])-([6])-([7])-([8])-([9])-(-4[10])-([11])-([12]+44)
AT1G05030	[AT1G05030.1]	+	+		0	([1])-([2])-([3])-([4])-([5])-([6])-([7])-([8])-([9])-([10])-([11])-([12]+59)
AT1G05030	[]	+	+	altD	1	(-40[1])-([2])-([3])-([4])-([5])-([6])-([7]+11)-([8])-([9])-([10])-([11])-([12]+6)
AT1G05030	[]		+	altD	1	(+36[1])-([2])-([3])-([4])-([5])-([6])-([7]+23)-([8])-([9])-([10])-([11])-([12]+44)
AT1G05040	[AT1G05040.1]		+		0	([1])-([2])-([3])-([4])
AT1G05040	[AT1G05040.2]		+	IR	2	([1])-([2]=[3]=[4])
AT1G05055	[]	+	+	altA	1	(-27[1])-(-4[2])-([3])-([4]-67)
AT1G05055	[AT1G05055.1]	+	+		0	([1])-([2])-([3])-([4]+86)
AT1G05060	[AT1G05060.1]	+	+		0	(+96[1])-([2])-([3])-([4])-([5]+24)
AT1G05061	[AT1G05061.1]	+	+		0	([1]+317)
AT1G05065	[AT1G05065.1]	+	+		0	(+115[1]+270)
AT1G05070	[AT1G05070.1]	+	+		0	([1])-([2])-([3]+20)
AT1G05080	[AT1G05080.1]		+		0	([1])-([2])-([3])
AT1G05085	[AT1G05085.1]		+		0	([1])-([2])-([3])-([4])
AT1G05090	[AT1G05090.1]		+		0	([1])-([2])-([3])-([4])
AT1G05090	[]	+	+	IR	1	(+95[1])-([2]=[3])-([4]+204)
AT1G05090	[]	+	+	IR	2	(+106[1]=[2]=[3])-([4]+180)
AT1G05100	[AT1G05100.1]	+	+		0	(+5[1])
AT1G05120	[AT1G05120.1]	+	+		0	(+60[1])-([2])-([3])-([4])-([5])-([6])-([7])-([8])-([9])-([10])-([11])-([12])-([13])-([14])-([15])-([16]+3)
AT1G05120	[]	+	+	IR	1	(+21[1])-([2])-([3])-([4])-([5])-([6])-([7])-([8]=[9])-([10])-([11])-([12])-([13])-([14])-([15])-([16]-89)
AT1G05135	[]		+	crypticI	1	(+243[1 168)-(229 432)-(544 609)-(772]+49)
AT1G05135	[]		+	crypticI	1	(+176[1 285)-(517]+49)
AT1G05135	[]		+	crypticI	1	(+252[1 708)-(937]+49)
AT1G05135	[AT1G05135.1]		+		0	([1])
AT1G05136	[AT1G05136.1]		+		0	([1])
AT1G05140	[AT1G05140.1]	+	+		0	([1]+31)
AT1G05150	[AT1G05150.1]	+	+		0	([1])
AT1G05160	[]	+	+	altA	1	(-38[1])-(-2[2])-([3])-([4])-([5])-([6])-([7])-([8])-([9]-27)
AT1G05160	[AT1G05160.1]	+	+		0	([1])-([2])-([3])-([4])-([5])-([6])-([7])-([8])-([9])
AT1G05160	[]	+	+	IR	1	(-15[1])-([2])-([3])-([4]=[5])-([6])-([7])-([8])-([9]-27)
AT1G05160	[]		+	altD-altA	2	([1]-2)-(-7[2])-([3])-([4])-([5])-([6])-([7])-([8])-([9])
AT1G05160	[]	+	+	IR-altD-altA	3	(-40[1]-2)-(-7[2])-([3])-([4]=[5])-([6])-([7])-([8])-([9]-27)
AT1G05160	[AT1G05160.1]	+		altTSE	1	[1]-(-84[2])-([3])-([4])-([5])-([6])-([7])-([8])-([9]-27)
AT1G05170	[AT1G05170.1]	+	+	altA	1	([1])-([2])-(-9[3])-([4])-([5])-([6])-([7])-([8])-([9])-([10])-([11]+53)
AT1G05170	[]	+	+	IR-altA	2	(-8[1])-([2])-(-9[3])-([4])-([5])-([6])-([7]=[8])-([9])-([10])-([11]+35)
AT1G05170	[AT1G05170.2]	+	+		0	([1])-([2])-([3])-([4])-([5])-([6])-([7])-([8])-([9])-([10])-([11]+196)
AT1G05180	[]		+	altA-crypticI	2	([1])-([2])-([3 41)-(140])-([4])-([5])-([6])-([7])-([8])-([9])-([10])-(-6[11])-([12])-([13])-([14])
AT1G05180	[AT1G05180.2]		+	crypticI	1	([1])-([2])-([3 41)-(140])-([4])-([5])-([6])-([7])-([8])-([9])-([10])-([11])-([12])-([13])-([14])
AT1G05180	[AT1G05180.3]		+	IR-crypticI	2	([1])-([2])-([3 41)-(140])-([4])-([5])-([6])-([7])-([8])-([9])-([10])-([11])-([12])-([13]=[14])
AT1G05180	[]	+	+	altA	1	(-6[1])-([2])-([3])-([4])-([5])-([6])-([7])-([8])-([9])-([10])-(-6[11])-([12])-([13])-([14]-94)
AT1G05180	[AT1G05180.1]	+	+		0	(+16[1])-([2])-([3])-([4])-([5])-([6])-([7])-([8])-([9])-([10])-([11])-([12])-([13])-([14])
AT1G05180	[AT1G05180.1]	+		altTSE	1	[1]-(-9[2])-([3])-([4])-([5])-([6])-([7])-([8])-([9])-([10])-([11])-([12])-([13])-([14]-117)
AT1G05190	[]		+	altA	1	([1])-(-5[2])-([3])
AT1G05190	[AT1G05190.1]	+	+		0	([1])-([2])-([3])
AT1G05200	[AT1G05200.2]		+	altTSE	1	([0^1])-[1]-([2])-([3])-([4])-([5])-([6])-([7])
AT1G05200	[AT1G05200.1]		+		0	[0^1]-([1])-([2])-([3])-([4])-([5])-([6])-([7])
AT1G05205	[AT1G05205.1]		+		0	([1])-([2])-([3])
AT1G05210	[AT1G05210.1]	+	+		0	([1])-([2])
AT1G05220	[AT1G05220.2]		+	altD-altTEE	2	(-36[1])-([2]-174)-([2^1])
AT1G05220	[AT1G05220.1]		+		0	([1])-([2])-[2^1]
AT1G05230	[]	+	+	altD-altA-ES-altTSE	4	(-14[0^1])-(-4[0^2])-[1]-([2])-([3])-([4])-([5])-([6])-([7])-([8])-([9])-([10]-6)-([11])-([12]-63)
AT1G05230	[]		+	altA-altTSE	2	([0^1])-([0^2])-(-14[1])-([2])-([3])-([4])-([5])-([6])-([7])-([8])-([9])-([10])-([11])-([12]+5)
AT1G05230	[]		+	altD-altA-altTSE	3	([0^1])-([0^2])-(-14[1])-([2])-([3])-([4])-([5])-([6])-([7])-([8])-([9])-([10]-6)-([11])-([12]+5)
AT1G05230	[AT1G05230.4]		+	altD-altA-altTSE	3	([0^1])-([0^2])-(-14[1]+27)-([2])-([3])-([4])-([5])-([6])-([7])-([8])-([9])-([10])-([11])-([12])
AT1G05230	[AT1G05230.2]	+	+	ES-altTSE	2	([0^1])-([0^2])-[1]-([2])-([3])-([4])-([5])-([6])-([7])-([8])-([9])-([10])-([11])-([12])
AT1G05230	[]		+	altD-ES-altTSE	3	([0^1])-([0^2])-[1]-([2])-([3])-([4])-([5])-([6])-([7])-([8])-([9])-([10]-6)-([11])-([12]+5)
AT1G05230	[]		+	ES-altTSE	3	(+5[0^1])-[0^2]-[1]-([2])-([3])-([4])-([5])-([6])-([7])-([8])-([9])-([10])-([11])-([12]+5)
AT1G05230	[AT1G05230.1]		+		0	[0^1]-[0^2]-([1])-([2])-([3])-([4])-([5])-([6])-([7])-([8])-([9])-([10])-([11])-([12])
AT1G05230	[AT1G05230.3]		+	altD	1	[0^1]-[0^2]-([1])-([2])-([3])-([4])-([5])-([6])-([7])-([8])-([9])-([10]-6)-([11])-([12]+5)
AT1G05240	[AT1G05240.1]		+		0	([1])-([2])-([3])-([4])
AT1G05250	[AT1G05250.1]		+		0	([1])-([2])-([3])-([4])
AT1G05260	[AT1G05260.1]	+	+		0	([1])-([2])-([3])-([4])
AT1G05270	[]	+	+	IR-altA	2	(-20[1])-([2])-(-1[3]=[4])-([5])-([6])-([7])-([8])-([9]-3)
AT1G05270	[AT1G05270.1]	+	+		0	(+31[1])-([2])-([3])-([4])-([5])-([6])-([7])-([8])-([9])
AT1G05270	[]		+	IR	1	([1])-([2])-([3]=[4])-([5])-([6])-([7])-([8])-([9])
AT1G05270	[]	+	+	IR	7	(-3[1])-([2]=[3]=[4]=[5]=[6]=[7]=[8]=[9]-3)
AT1G05280	[AT1G05280.1]		+		0	([1])-([2])-([3])-([4])-([5])
AT1G05290	[AT1G05290.1]		+		0	([1])-([2])-([3])-([4])
AT1G05291	[AT1G05291.1]		+		0	([1])-([2])-([3])
AT1G05300	[AT1G05300.1]	+	+		0	([1])-([2])-([3]+186)
AT1G05300	[AT1G05300.2]		+	IR	1	(-51[1])-([2]=[3]-110)
AT1G05310	[AT1G05310.1]	+	+		0	([1])-([2])-([3])-([4])-([5])
AT1G05320	[]		+	altA	1	(+51[1])-([1^1])-(-9[2])-([3])-([4])-([5])-([6])-([7])
AT1G05320	[AT1G05320.3]	+	+		0	([1])-([1^1])-([2])-([3])-([4])-([5])-([6])-([7])
AT1G05320	[AT1G05320.2]	+	+	altA-ES	2	(+5[1])-[1^1]-(-9[2])-([3])-([4])-([5])-([6])-([7])
AT1G05320	[AT1G05320.1]	+	+	ES	1	([1])-[1^1]-([2])-([3])-([4])-([5])-([6])-([7])
AT1G05320	[]	+	+	altTSE	1	[1]-[1^1]-(+66[2])-([3])-([4])-([5])-([6])-([7]-3)
AT1G05320	[AT1G05320.1, AT1G05320.2, AT1G05320.3]	+		altTSE	1	[1]-[1^1]-[2]-(-112[3])-([4])-([5])-([6])-([7]-6)
AT1G05330	[AT1G05330.1]		+		0	([1])
AT1G05340	[AT1G05340.1]		+		0	([1])-([2])-([3])
AT1G05350	[]	+	+	altA	1	(-43[1])-([2])-([3])-([4])-([5])-([6])-([7])-([8])-([9])-([10])-([11])-(+19[12])-([13])-([14]-15)
AT1G05350	[AT1G05350.1]	+	+		0	(+33[1])-([2])-([3])-([4])-([5])-([6])-([7])-([8])-([9])-([10])-([11])-([12])-([13])-([14]+27)
AT1G05350	[]		+	IR-altA	2	(+24[1]=[2])-([3])-([4])-([5])-([6])-([7])-([8])-([9])-([10])-([11])-(+19[12])-([13])-([14])
AT1G05350	[]	+	+	IR	1	(-45[1]=[2])-([3])-([4])-([5])-([6])-([7])-([8])-([9])-([10])-([11])-([12])-([13])-([14]-25)
AT1G05350	[]	+	+	IR	2	(+24[1]=[2])-([3])-([4])-([5])-([6])-([7])-([8])-([9])-([10])-([11]=[12])-([13])-([14]-82)
AT1G05360	[AT1G05360.1]	+	+		0	(+42[1])-([2])-([3])-([4])-([5])-([6])-([7])-([8]+1)
AT1G05360	[]	+	+	IR	1	(+14[1])-([2]=[3])-([4])-([5])-([6])-([7])-([8]-2)
AT1G05360	[]	+	+	IR	2	(-6[1]=[2]=[3])-([4])-([5])-([6])-([7])-([8]-46)
AT1G05370	[]		+	altA	1	(+177[1])-([2])-([3])-([4])-([5])-(+25[6])-([7])
AT1G05370	[AT1G05370.1]	+	+		0	(+18[1])-([2])-([3])-([4])-([5])-([6])-([7])
AT1G05380	[AT1G05380.1]		+		0	([1])-([2])-([3])-([4])-([5])-([6])-([7])-([8])
AT1G05380	[AT1G05380.2]		+	altD	1	([1]+21)-([2])-([3])-([4])-([5])-([6])-([7])-([8])
AT1G05385	[AT1G05385.1]	+	+		0	([1])-([2])-([3]+61)
AT1G05385	[]	+	+	IR	1	(-56[1]=[2])-([3]-6)
AT1G05390	[AT1G05390.1]		+		0	([1])
AT1G05400	[AT1G05400.1]	+	+		0	([1])-([2])-([3])-([4])
AT1G05400	[AT1G05400.2]		+	altD	1	(-23[1])-([2]-7)-([3])-([4]-4)
AT1G05410	[AT1G05410.2]		+	crypticI	1	(-4[1])-([2 72)-(154])-([3])-([4])-([5])
AT1G05410	[AT1G05410.1]	+	+		0	([1])-([2])-([3])-([4])-([5])
AT1G05410	[AT1G05410.1]	+		altTSE	1	[1]-(-45[2])-([3])-([4])-([5]-40)
AT1G05420	[AT1G05420.1]	+	+		0	(+60[1]+257)
AT1G05430	[AT1G05430.1]	+	+		0	(+36[1])-([2])-([3])-([4])-([5])-([6])
AT1G05430	[]		+	altD	1	(+33[1])-([2])-([3])-([4]+10)-([5])-([6])
AT1G05440	[AT1G05440.1]	+	+		0	(+40[1])-([2])-([3])
AT1G05450	[AT1G05450.2]		+		0	([1])-([2])-([3])-([4])-([5])
AT1G05450	[AT1G05450.1]		+	altTSE	1	[1]-(+53[2])-([3])-([4])-([5]-4)
AT1G05460	[AT1G05460.1]	+	+		0	([1])-([2])-([3])-([4])-([5])
AT1G05470	[AT1G05470.1]	+	+		0	([1])-([2])-([3])-([4])-([5])-([6])-([7])-([8])-([9])-([10])-([11])-([12])-([13]+53)
AT1G05490	[AT1G05490.1]		+		0	([1])-([2])-([3])-([4])
AT1G05500	[AT1G05500.1]	+	+		0	(+36[1])-([2])-([3])-([4])-([5])-([6])-([7])-([8])-([9])-([10])-([11])-([12])-([13])
AT1G05500	[AT1G05500.1]	+		altTSE	1	[1]-(-3[2])-([3])-([4])-([5])-([6])-([7])-([8])-([9])-([10])-([11])-([12])-([13]-2)
AT1G05510	[AT1G05510.1]		+		0	([1])-([2])-([3])
AT1G05520	[]		+	altA	1	(+173[1])-(+26[2])-([3])-([4])-([5])-([6])-([7])-([8])-([9])-([10])-([11])-([12]+89)
AT1G05520	[AT1G05520.1]	+	+		0	(+133[1])-([2])-([3])-([4])-([5])-([6])-([7])-([8])-([9])-([10])-([11])-([12]+108)
AT1G05520	[]	+	+	IR	1	(+124[1])-([2])-([3])-([4])-([5]=[6])-([7])-([8])-([9])-([10])-([11])-([12]+32)
AT1G05520	[]		+	altD	1	(+197[1])-([2]-5)-([3])-([4])-([5])-([6])-([7])-([8])-([9])-([10])-([11])-([12]+89)
AT1G05530	[AT1G05530.1]		+		0	([1])
AT1G05540	[]		+	crypticI	1	([1])-([2 236)-(334])-([3])
AT1G05540	[AT1G05540.1]		+		0	([1])-([2])-([3])
AT1G05550	[AT1G05550.3]		+		0	([1])-([2])-([3])-[3^1]-([4])-([5])-([6])
AT1G05550	[]		+	altTSE	1	[1]-[2]-[3]-([3^1])-([4])-([5])-([6])
AT1G05550	[AT1G05550.2]		+	IR-altTSE	2	[1]-[2]-[3]-([3^1])-([4]=[5])-([6]-139)
AT1G05550	[]		+	altD-altTSE	2	[1]-[2]-[3]-([3^1]-4)-([4])-([5])-([6])
AT1G05550	[AT1G05550.1]		+	IR-altD-altTSE	3	[1]-[2]-[3]-([3^1]-4)-([4]=[5])-([6]-139)
AT1G05560	[AT1G05560.1]	+	+		0	(+12[1])
AT1G05562	[AT1G05562.1]	+	+		0	(+83[1]+181)
AT1G05570	[AT1G05570.2]		+	crypticI	1	([1])-([2])-([3])-([4])-([5])-([6])-([7])-([8])-([9])-([10])-([11])-([12])-([13])-([14])-([15])-([16 171)-(295])-([17])-([18])-([19])-([20])-([21])-([22])-([23])-([24])-([25])-([26])-([27])-([28])-([29])-([30])-([31])-([32])-([33])-([34])-([35])-([36])-([37])-([38])-([39])-([40])-([41])-([42])-([43])
AT1G05570	[AT1G05570.1]		+		0	([1])-([2])-([3])-([4])-([5])-([6])-([7])-([8])-([9])-([10])-([11])-([12])-([13])-([14])-([15])-([16])-([17])-([18])-([19])-([20])-([21])-([22])-([23])-([24])-([25])-([26])-([27])-([28])-([29])-([30])-([31])-([32])-([33])-([34])-([35])-([36])-([37])-([38])-([39])-([40])-([41])-([42])-([43])
AT1G05575	[AT1G05575.1]		+	altTSE	1	(1662221 1662220)-(-57[1]+3)
AT1G05575	[AT1G05575.1]		+		0	([1])
AT1G05577	[AT1G05577.1]		+		0	([1])-([2])-([3])-([4])-([5])-([6])
AT1G05580	[AT1G05580.1]		+		0	([1])-([2])-([3])-([4])
AT1G05580	[AT1G05580.2]		+	altD	1	(+2[1]+4)-([2])-([3])-([4]+31)
AT1G05590	[AT1G05590.1]	+	+		0	([1])-([2])-([3]+5)
AT1G05590	[]	+	+	IR	1	(-101[1]=[2])-([3]-2)
AT1G05600	[AT1G05600.2]	+	+	altA-altTSE	2	(+34[0^1])-(-17[1]+111)
AT1G05600	[AT1G05600.1]	+		IR	1	(+10[0^1]=[1]+130)
AT1G05600	[AT1G05600.1]		+		0	[0^1]-([1])
AT1G05610	[AT1G05610.1]	+	+		0	(+147[1])-([2])-([3])-([4])-([5])-([6])-([7])-([8]+54)
AT1G05610	[]		+	altD	1	(+144[1])-([2])-([3])-([4]+23)-([5])-([6])-([7])-([8])
AT1G05610	[]		+	IR-altD	2	(+130[1])-([2]=[3])-([4]+18)-([5])-([6])-([7])-([8])
AT1G05615	[AT1G05615.1]		+		0	([1])-([2])-([3])
AT1G05620	[AT1G05620.1]	+	+		0	(+172[1])-([2])-([3])-([4])-([5])-([6])-([7])-([8])-([9])
AT1G05620	[AT1G05620.2]		+	altTSE	1	[1]-(+21[2])-([3])-([4])-([5])-([6])-([7])-([8])-([9])
AT1G05620	[AT1G05620.1, AT1G05620.2]	+		altTSE	1	[1]-[2]-(-28[3])-([4])-([5])-([6])-([7])-([8])-([9]-6)
AT1G05630	[]		+	crypticI	2	(+198[1])-([2])-([3])-([4])-([5])-([6 165)-(268])-([7])-([8])-([9 119)-(205])-([10]+155)
AT1G05630	[AT1G05630.2]		+	crypticI	1	(-129[1])-([2])-([3])-([4])-([5])-([6 165)-(268])-([7])-([8])-([9])-([10]-9)
AT1G05630	[AT1G05630.1]		+		0	([1])-([2])-([3])-([4])-([5])-([6])-([7])-([8])-([9])-([10])
AT1G05640	[AT1G05640.1]		+		0	([1])-([2])-([3])
AT1G05650	[AT1G05650.1]		+		0	([1])-([2])-([3])-([4])
AT1G05660	[AT1G05660.1]		+		0	([1])-([2])-([3])-([4])
AT1G05670	[]		+	altA-altTSE	2	(1702749 1702071)-(+904[1])-([2])-(-9[3]+45)
AT1G05670	[]		+	altA-crypticI	2	(+6[1 262)-(531])-([2])-(-9[3]+45)
AT1G05670	[AT1G05670.1]		+		0	([1])-([2])-([3])
AT1G05670	[AT1G05670.2]		+	IR	1	([1])-([2]=[3])
AT1G05675	[AT1G05675.1]		+		0	([1])-([2])
AT1G05680	[AT1G05680.1]	+	+		0	(+1[1])-([2]+3)
AT1G05680	[]	+	+	IR	1	(-4[1]=[2]-8)
AT1G05690	[]	+	+	altA	1	(-85[1])-([2])-(+17[3])-([4])-([5]-25)
AT1G05690	[AT1G05690.1]	+	+		0	(+189[1])-([2])-([3])-([4])-([5])
AT1G05700	[AT1G05700.1]		+		0	([1])-([2])-([3])-([4])-([5])-([6])-([7])-([8])-([9])-([10])-([11])
AT1G05710	[]	+	+	altA-crypticI	2	(+27[1])-[1^1]-(-16[2])-([3])-([4 65)-(132])-([5]-1)
AT1G05710	[AT1G05710.5]		+	casseteE-crypticI	2	([1])-[1^1]-(1716064 1716102)-([2])-([3])-([4 65)-(132])-([5]+6)
AT1G05710	[]		+	altA-crypticI	2	(+27[1])-[1^1]-([2])-([3])-([4 65)-(132])-(+59[5]+6)
AT1G05710	[AT1G05710.3]	+	+	crypticI	1	(+26[1])-[1^1]-([2])-([3])-([4 65)-(132])-([5]+6)
AT1G05710	[]	+	+	altA	1	(+23[1])-[1^1]-([2])-([3])-([4])-(+59[5]-64)
AT1G05710	[AT1G05710.2]	+	+		0	(+25[1])-[1^1]-([2])-([3])-([4])-([5])
AT1G05710	[]	+	+	IR	3	(-32[1]=[1^1]=[2]=[3])-([4])-([5]-71)
AT1G05710	[AT1G05710.4]		+	crypticI-altTSE	2	[1]-([1^1])-([2])-([3])-([4 65)-(132])-([5]+5)
AT1G05710	[AT1G05710.1]		+	crypticI-altTSE	2	[1]-[1^1]-(+174[2])-([3])-([4 65)-(132])-([5]+5)
AT1G05720	[AT1G05720.1]	+	+		0	([1])-([2])-([3])-([4])
AT1G05730	[AT1G05730.1]		+		0	([1])-([2])-([3])
AT1G05740	[AT1G05740.1]		+		0	([1])-([2])-([3])
AT1G05750	[]		+	crypticI	1	([1 1834)-(2348])
AT1G05750	[AT1G05750.1]		+		0	([1])
AT1G05760	[AT1G05760.1]		+	altTEE	1	([1])-([2]-123)-(1723343 1723343)
AT1G05760	[AT1G05760.1]	+	+		0	(+12[1])-([2]+64)
AT1G05770	[AT1G05770.1]	+	+		0	(+5[1])-([2])
AT1G05780	[AT1G05780.1]	+	+		0	([1])-([2])
AT1G05785	[AT1G05785.2]		+	altA	1	(-50[1])-(+37[2])-([3])-([4])-([5])-([6])-([7]-2)
AT1G05785	[]		+	IR-altA	2	([1])-(+37[2])-([3])-([4])-([5])-([6]=[7]+32)
AT1G05785	[]	+	+	IR-casseteE	2	([1])-([2])-(1731096 1731168)-([3])-([4])-([5])-([6]=[7]-47)
AT1G05785	[AT1G05785.1]	+	+		0	([1])-([2])-([3])-([4])-([5])-([6])-([7])
AT1G05785	[]	+	+	IR	1	([1])-([2])-([3])-([4])-([5])-([6]=[7]-25)
AT1G05790	[AT1G05790.2]		+	altD-altA	2	(+168[1])-([2])-(+16[3]+105)-([4])-([5])-([6])-([7])-([8])-([9])-([10])-([11])-([12])-([13])-([14]+4)
AT1G05790	[]	+	+	IR-altD-altA	3	(+162[1])-([2])-(+16[3]+105)-([4])-([5])-([6]=[7])-([8])-([9])-([10])-([11])-([12])-([13])-([14]-18)
AT1G05790	[]	+	+	IR-altA	3	(+189[1])-([2])-(+16[3]=[4])-([5])-([6]=[7])-([8])-([9])-([10])-([11])-([12])-([13])-([14]+12)
AT1G05790	[AT1G05790.1]		+		0	([1])-([2])-([3])-([4])-([5])-([6])-([7])-([8])-([9])-([10])-([11])-([12])-([13])-([14])
AT1G05790	[]	+	+	altD	1	(+189[1])-([2])-([3]+105)-([4])-([5])-([6])-([7])-([8])-([9])-([10])-([11])-([12])-([13])-([14]+17)
AT1G05800	[AT1G05800.1]		+		0	([1])
AT1G05805	[AT1G05805.1]	+	+		0	(+31[1])-([2])-([3])-([4])-([5])-([6]+21)
AT1G05805	[]	+	+	altD	1	(-118[1])-([2])-([3])-([4])-([5]-1)-([6]-2)
AT1G05805	[]	+	+	IR	1	(-18[1])-([2])-([3])-([4])-([5]=[6]+21)
AT1G05810	[AT1G05810.1]	+	+		0	(+34[1])-([2]+104)
AT1G05820	[]		+	altTSE	1	(1744773 1745317)-(1746210 1746502)-(1746761 1746889)-(1747036 1747101)-(1747193 1747261)-(1747371 1747440)-(1748331 1748776)-(+654[1])-([2])-([3])-([4])-([5])-([6])-([7])-([8])-([9])-([10])-([11])-([12])-([13]+223)
AT1G05820	[AT1G05820.1]	+	+		0	([1])-([2])-([3])-([4])-([5])-([6])-([7])-([8])-([9])-([10])-([11])-([12])-([13]+232)
AT1G05820	[AT1G05820.2]		+	IR	1	([1])-([2])-([3])-([4])-([5])-([6])-([7])-([8])-([9])-([10])-([11])-([12]=[13]+223)
AT1G05820	[AT1G05820.1]	+		altTSE	1	[1]-(-122[2])-([3])-([4])-([5])-([6])-([7])-([8])-([9])-([10])-([11])-([12])-([13]+221)
AT1G05830	[AT1G05830.2]		+	altA	1	([1])-([2])-([3])-([4])-([5])-([6])-([7])-([8])-([9])-([10])-([11])-([12])-([13])-([14])-([15])-([16])-([17])-([18])-([19])-([20])-([21])-([22])-([23])-([24])-(-8[25])-([26])
AT1G05830	[AT1G05830.1]		+		0	([1])-([2])-([3])-([4])-([5])-([6])-([7])-([8])-([9])-([10])-([11])-([12])-([13])-([14])-([15])-([16])-([17])-([18])-([19])-([20])-([21])-([22])-([23])-([24])-([25])-([26])
AT1G05830	[]		+	IR-altD-altA	4	(+9[1])-([2])-([3])-([4]=[5])-([6])-([7])-([8])-([9]-8)-([10])-([11])-([12])-([13]=[14])-([15])-([16])-([17])-([18])-([19])-([20])-([21])-([22])-([23])-([24])-(-8[25])-([26])
AT1G05835	[AT1G05835.1]	+	+		0	([1])-([2]+217)
AT1G05840	[]	+	+	altA	1	(-6[1])-([2])-([3])-([4])-([5])-(-12[6])-([7])-([8])-([9])-([10]-38)
AT1G05840	[AT1G05840.1]	+	+		0	(+35[1])-([2])-([3])-([4])-([5])-([6])-([7])-([8])-([9])-([10]+7)
AT1G05840	[]	+	+	IR	1	(-35[1])-([2])-([3])-([4])-([5])-([6]=[7])-([8])-([9])-([10]-38)
AT1G05850	[AT1G05850.1]		+		0	([1])-([2])-([3])-([4])
AT1G05850	[]		+	altTSE	1	[1]-(1768292 1768263)-([2])-([3])-([4])
AT1G05860	[AT1G05860.1]	+	+		0	(+11[1])-([2])-([3]+195)
AT1G05860	[]		+	altD	1	(+20[1])-([2]+404)-([3]+162)
AT1G05860	[]	+	+	altTEE	1	(+20[1])-([2]+278)-[3]
AT1G05870	[]	+	+	altD-crypticI-altTEE	3	(+12[1])-([2]+114)-([2^1 62)-(140]-22)
AT1G05870	[AT1G05870.4]		+	altD-crypticI-altTEE	3	(-32[1])-([2]+114)-([2^1 62)-(237])
AT1G05870	[]	+	+	altD-altTEE	2	(+10[1])-([2]+114)-([2^1]-44)
AT1G05870	[]	+	+	altD-casseteE-crypticI-altTEE	4	(+6[1])-([2]-145)-(1772141 1772097)-([2^1 62)-(140]-4)
AT1G05870	[]	+	+	altD-casseteE-altTEE	3	(+4[1])-([2]-145)-(1772141 1772097)-([2^1]+9)
AT1G05870	[]	+	+	altD-casseteE-crypticI-altTEE	4	(+2[1])-([2]-98)-(1772141 1772097)-([2^1 180)-(192]+11)
AT1G05870	[]		+	altD-casseteE-crypticI-altTEE	4	(+12[1])-([2]-98)-(1772141 1772097)-([2^1 62)-(140 180)-(192]+13)
AT1G05870	[]		+	altD-casseteE-crypticI-altTEE	4	(+52[1])-([2]-98)-(1772141 1772097)-([2^1 62)-(143 180)-(192]+13)
AT1G05870	[]	+	+	altD-casseteE-crypticI-altTEE	4	(+2[1])-([2]-98)-(1772141 1772097)-([2^1 62)-(143]-1)
AT1G05870	[]	+	+	altD-casseteE-crypticI-altTEE	4	(+4[1])-([2]-98)-(1772141 1772097)-([2^1 62)-(197]-6)
AT1G05870	[AT1G05870.3]		+	altD-casseteE-crypticI-altTEE	4	(-32[1])-([2]-98)-(1772141 1772097)-([2^1 62)-(237])
AT1G05870	[AT1G05870.2]	+	+	altD-casseteE-altTEE	3	(+12[1])-([2]-98)-(1772141 1772097)-([2^1]+47)
AT1G05870	[AT1G05870.1, AT1G05870.4]	+	+		0	(+72[1])-([2])-[2^1]
AT1G05870	[]	+	+	IR	2	(+12[1]=[2]=[2^1]+9)
AT1G05870	[]	+		IR	1	(-38[1]=[2]-6)-[2^1]
AT1G05880	[AT1G05880.1]		+	altA	1	([1])-([2])-([3])-([4])-(-21[5])-([6])-([7])-([8])-([9])-([10])-([11])-([12])-([13])-([14])
AT1G05880	[AT1G05880.2]		+		0	([1])-([2])-([3])-([4])-([5])-([6])-([7])-([8])-([9])-([10])-([11])-([12])-([13])-([14])
AT1G05890	[AT1G05890.2]		+		0	([1])-([2])-([3])-([4])-([5])-([6])-([7])-([8])-([9])-([10])-([11])-([12])-([13])-([14])-([15])-([16])
AT1G05890	[AT1G05890.1]	+	+	altD-ES	2	(-101[1]-83)-[2]-([3])-([4])-([5])-([6])-([7])-([8])-([9])-([10])-([11])-([12])-([13])-([14])-([15])-([16]+102)
AT1G05894	[]		+	altTSE	1	(1784640 1784681)-(+5[1]+200)
AT1G05894	[AT1G05894.1]		+		0	([1])
AT1G05900	[]		+	altA	1	([1])-([2])-([3])-([4])-([5])-(-5[6])-([7])-([8])-([9])-([10])-([11]+54)
AT1G05900	[AT1G05900.2]	+	+		0	([1])-([2])-([3])-([4])-([5])-([6])-([7])-([8])-([9])-([10])-([11])
AT1G05900	[AT1G05900.1]		+	IR	1	([1])-([2])-([3])-([4])-([5])-([6])-([7])-([8])-([9]=[10])-([11]-5)
AT1G05900	[]		+	altD	1	([1])-([2])-([3])-([4])-([5]+31)-([6])-([7])-([8])-([9])-([10])-([11]+54)
AT1G05900	[]		+	IR	1	([1])-([2])-([3])-([4])-([5]=[6])-([7])-([8])-([9])-([10])-([11]+54)
AT1G05900	[]	+	+	ES	1	(-55[1])-([2])-([3])-([4])-[5]-([6])-([7])-([8])-([9])-([10])-([11]-6)
AT1G05900	[]	+	+	IR	1	(-31[1])-([2])-([3])-([4]=[5])-([6])-([7])-([8])-([9])-([10])-([11]-9)
AT1G05900	[]	+	+	IR-altD	2	(-73[1])-([2])-([3])-([4]=[5]+31)-([6])-([7])-([8])-([9])-([10])-([11]-12)
AT1G05900	[]	+	+	IR	2	([1])-([2])-([3])-([4]=[5]=[6])-([7])-([8])-([9])-([10])-([11]+54)
AT1G05900	[]	+	+	IR-altA-altTSE	3	[1]-([2])-([3])-([4]=[5])-(-5[6])-([7])-([8])-([9])-([10])-([11]-9)
AT1G05910	[]		+	altA	1	([1])-([2])-([3])-(-151[4])-([5])-([6])-([7])-([8])-([9])-([10])-([11]+55)
AT1G05910	[AT1G05910.1]		+		0	([1])-([2])-([3])-([4])-([5])-([6])-([7])-([8])-([9])-([10])-([11])
AT1G05920	[AT1G05920.1]		+		0	([1])
AT1G05925	[AT1G05925.1]		+		0	([1])
AT1G05930	[AT1G05930.1]		+		0	([1])-([2])
AT1G05940	[AT1G05940.1]	+	+		0	([1])-([2])-([3])-([4])-([5])-([6])-([7])-([8])
AT1G05950	[]		+	altD-crypticI	2	(+187[1])-([2 60)-(148])-([3])-([4])-([5])-([6])-([7])-([8])-([9]-11)-([10])-([11])
AT1G05950	[]		+	altD-crypticI	2	(+198[1])-([2 60)-(148])-([3])-([4])-([5])-([6]-59)-([7])-([8])-([9])-([10])-([11])
AT1G05950	[]	+	+	IR-altD-crypticI	3	([1])-([2 60)-(148])-([3])-([4])-([5])-([6]=[7])-([8])-([9]-11)-([10])-([11]-5)
AT1G05950	[AT1G05950.1]	+	+		0	(+147[1])-([2])-([3])-([4])-([5])-([6])-([7])-([8])-([9])-([10])-([11])
AT1G05950	[]	+	+	altD	1	(+153[1])-([2])-([3])-([4])-([5])-([6])-([7])-([8])-([9]-12)-([10])-([11]-16)
AT1G05950	[]	+	+	altD	2	(+7[1])-([2])-([3])-([4])-([5]-1)-([6])-([7])-([8])-([9]-11)-([10])-([11]-8)
AT1G05960	[AT1G05960.2]		+		0	([1])-([2])-([3])-([4])-([5])-([6])-([7])-([8])-([9])-([10])-([11])-([12])-([13])-([14])-([15])-([16])-([17])-([18])-([19])-([20])-([21])-([22])
AT1G05960	[AT1G05960.1]		+	ES	1	(+9[1])-([2])-([3])-([4])-([5])-[6]-([7])-([8])-([9])-([10])-([11])-([12])-([13])-([14])-([15])-([16])-([17])-([18])-([19])-([20])-([21])-([22])
AT1G05970	[]		+	altA	2	(+15[1])-(-24[2])-(-6[3]+206)
AT1G05970	[]	+	+	altA	1	(+15[1])-(-24[2])-([3]+67)
AT1G05970	[AT1G05970.1]	+	+	altA	1	(+22[1])-([2])-(-6[3]-6)
AT1G05970	[AT1G05970.2]	+	+		0	(+22[1])-([2])-([3]+246)
AT1G05970	[]	+	+	IR	1	(+7[1])-([2]=[3]-8)
AT1G05980	[AT1G05980.1]		+		0	([1])
AT1G05990	[AT1G05990.1]		+		0	([1])
AT1G06000	[AT1G06000.1]	+	+		0	(+4[1]+45)
AT1G06002	[AT1G06002.1]	+	+		0	(+455[1])
AT1G06010	[AT1G06010.1]	+	+		0	(+20[1])-([2])-([3])
AT1G06010	[]		+	altD	1	(+7[1])-([2]-25)-([3])
AT1G06020	[AT1G06020.1]		+		0	([1])-([2])-([3])-([4])
AT1G06030	[AT1G06030.1]		+		0	([1])-([2])-([3])-([4])
AT1G06040	[AT1G06040.1]	+	+		0	(+30[1])-([2])-([3])
AT1G06040	[AT1G06040.2]	+	+	IR	1	([1])-([2]=[3])
AT1G06050	[AT1G06050.1]	+	+		0	([1])-([2]+167)
AT1G06050	[]	+	+	IR	1	(-207[1]=[2]+57)
AT1G06060	[AT1G06060.1]	+	+		0	(+2[1])-([2])-([3])-([4])-([5])-([6])-([7]+10)
AT1G06060	[]	+	+	altD	1	(-40[1])-([2])-([3])-([4])-([5])-([6]-42)-([7]-22)
AT1G06060	[]	+	+	IR	2	(-5[1])-([2]=[3])-([4])-([5])-([6]=[7]-8)
AT1G06070	[AT1G06070.1]	+	+		0	(+27[1])-([2])-([3])-([4])-([5])
AT1G06080	[AT1G06080.1]	+	+		0	(+3[1])-([2])-([3])-([4])-([5]+22)
AT1G06080	[]	+	+	IR	1	(-5[1])-([2])-([3]=[4])-([5]+7)
AT1G06090	[AT1G06090.1]	+	+		0	(+56[1])-([2])-([3])-([4])-([5])
AT1G06100	[AT1G06100.1]		+		0	([1])-([2])-([3])-([4])-([5])
AT1G06110	[]	+	+	crypticI	1	(-17[1])-([2 34)-(120])-([3])-([4])-([5]-59)
AT1G06110	[AT1G06110.1]	+	+		0	(+38[1])-([2])-([3])-([4])-([5]+19)
AT1G06110	[]	+	+	IR	1	(-64[1])-([2])-([3])-([4]=[5]-60)
AT1G06110	[]	+	+	IR	1	(+12[1])-([2])-([3]=[4])-([5]-59)
AT1G06110	[]	+	+	IR	2	(-17[1])-([2])-([3]=[4]=[5]-199)
AT1G06120	[AT1G06120.1]		+		0	([1])-([2])-([3])-([4])-([5])
AT1G06130	[AT1G06130.2]		+	altA	1	(-32[1])-(-3[2])-([3])-([4])-([5])-([6])-([7])-([8])
AT1G06130	[]		+	IR-altA	2	([1])-(-3[2])-([3])-([4]=[5])-([6])-([7])-([8])
AT1G06130	[AT1G06130.1]	+	+		0	([1])-([2])-([3])-([4])-([5])-([6])-([7])-([8])
AT1G06130	[]	+	+	IR	1	(-22[1])-([2])-([3])-([4]=[5])-([6])-([7])-([8]-50)
AT1G06135	[AT1G06135.1]		+		0	([1])
AT1G06137	[AT1G06137.1]		+		0	([1])
AT1G06140	[AT1G06140.1]		+		0	([1])
AT1G06148	[AT1G06148.2]		+		0	([1])-([2])-([3])
AT1G06148	[AT1G06148.1]		+	altTEE	1	([1])-([2]+1000)-[3]
AT1G06149	[]	+	+	altA	1	([1])-([2])-([3])-([4])-([5])-([6])-([7])-([8])-(+6[9])-([10])-([11]+17)
AT1G06149	[AT1G06149.1]	+	+		0	([1])-([2])-([3])-([4])-([5])-([6])-([7])-([8])-([9])-([10])-([11])
AT1G06150	[]		+	IR-altA	2	([1])-([2])-([3])-([4])-([5])-([6])-([7])-([8])-(+6[9])-([10])-([11]=[12])
AT1G06150	[AT1G06150.1]		+		0	([1])-([2])-([3])-([4])-([5])-([6])-([7])-([8])-([9])-([10])-([11])-([12])
AT1G06160	[AT1G06160.1]	+	+		0	(+2[1]+32)
AT1G06170	[AT1G06170.1]		+		0	([1])-([2])-([3])-([4])
AT1G06170	[AT1G06170.2]		+	altTSE	1	[1]-(+142[2])-([3])-([4]+10)
AT1G06180	[AT1G06180.1]	+	+		0	(+14[1])-([2])-([3])
AT1G06180	[]	+	+	IR	1	(+16[1])-([2]=[3]-1)
AT1G06190	[AT1G06190.2]		+	crypticI	1	([1])-([2 780)-(986])
AT1G06190	[AT1G06190.1]	+	+		0	(+24[1])-([2])
AT1G06190	[]		+	altD-crypticI	2	([1]+15)-([2 780)-(986])
AT1G06190	[]	+	+	altD	1	(-70[1]+15)-([2]-18)
AT1G06190	[AT1G06190.1]	+		altTSE	1	[1]-(-87[2]-2)
AT1G06200	[AT1G06200.1]	+	+		0	([1])-([2])-([3])-([4])-([5]+19)
AT1G06210	[AT1G06210.1]	+	+		0	(+49[1])-([2])-([3])-([4]+6)
AT1G06210	[AT1G06210.2]		+	IR	1	([1])-([2])-([3]=[4])
AT1G06210	[]	+	+	altD	1	(-79[1]+74)-([2])-([3])-([4]-98)
AT1G06210	[AT1G06210.1]	+		altTSE	1	[1]-(-159[2])-([3])-([4])
AT1G06220	[AT1G06220.2]		+		0	([1])-([2])-([3])-([4])-([5])-([6])-([7])-([8])-([9])-([10])-([11])-([12])
AT1G06220	[AT1G06220.1]		+	ES	1	([1])-[2]-([3])-([4])-([5])-([6])-([7])-([8])-([9])-([10])-([11])-([12])
AT1G06220	[]	+	+	altD-altA-ES	9	([1]-8)-[2]-[3]-[4]-[5]-[6]-[7]-[8]-(-27[9])-([10])-([11])-([12]-114)
AT1G06225	[AT1G06225.1]		+		0	([1])
AT1G06230	[AT1G06230.3]		+	altA	1	(+126[1])-(-154[2])-([3])-([4])-([5])-([6]-121)
AT1G06230	[]	+	+	altA	1	(+20[1])-(-5[2])-([3])-([4])-([5])-([6]-4)
AT1G06230	[]		+	altTEE	1	(+126[1])-([2])-([3])-([4])-([5])-([6]+719)-(1911642 1911883)-(1911969 1912065)-(1912156 1912339)-(1912441 1912522)-(1912629 1912701)-(1912804 1913258)
AT1G06230	[AT1G06230.1]		+		0	([1])-([2])-([3])-([4])-([5])-([6])
AT1G06230	[]		+	IR-altD	2	(+126[1]=[2])-([3])-([4])-([5]-5)-([6])
AT1G06230	[AT1G06230.2]		+	altTSE	1	[1]-(+28[2])-([3])-([4])-([5])-([6])
AT1G06240	[AT1G06240.1]	+	+		0	(+15[1])-([2])-([3])-([4])-([5])-([6])-([7])
AT1G06250	[AT1G06250.1]	+	+		0	([1])-([2])-([3])
AT1G06260	[AT1G06260.1]		+		0	([1])-([2])
AT1G06265	[]		+	altA-altTSE-altTEE	3	(1917951 1917783)-(-14[1])-([2])-([3])-(-19[4])-([5])-([6]+328)-(1914547 1914190)-(1914016 1913256)
AT1G06265	[]		+	IR-altA-altTSE-altTEE	4	(1917951 1917783)-(-14[1]=[2])-(-159[3])-([4])-([5])-([6]+328)-(1914547 1914190)-(1914016 1913256)
AT1G06265	[]	+	+	IR-altTSE	2	(1917951 1917783)-(-14[1]=[2])-([3])-([4])-([5])-([6]-93)
AT1G06265	[]		+	altTSE-altTEE	2	(1919807 1919507)-(1919353 1917783)-(-10[1])-([2])-([3])-([4])-([5])-([6]+328)-(1914547 1914190)-(1914016 1913256)
AT1G06265	[]		+	altTSE-altTEE	2	(1919807 1919507)-(1919353 1917783)-(-14[1])-([2])-([3])-([4])-([5])-([6]+328)-(1914547 1914190)-(1914016 1913256)
AT1G06265	[AT1G06265.1]		+		0	([1])-([2])-([3])-([4])-([5])-([6])
AT1G06265	[]	+	+	IR-altA	2	(-88[1]=[2])-(-159[3])-([4])-([5])-([6]-113)
AT1G06265	[]	+	+	IR-altA	2	(-3[1]=[2])-([3])-(-19[4])-([5])-([6]-113)
AT1G06265	[]	+	+	IR	1	(-3[1]=[2])-([3])-([4])-([5])-([6]-81)
AT1G06265	[AT1G06265.1]	+		altTSE	1	[1]-[2]-(-18[3])-([4])-([5])-([6]-93)
AT1G06265	[AT1G06265.2]	+	+	altTSE	1	[1]-[2]-[3]-[4]-(+124[5])-([6]-65)
AT1G06270	[AT1G06270.1]	+	+		0	(+54[1])-([2]+88)
AT1G06280	[AT1G06280.1]		+		0	([1])
AT1G06290	[AT1G06290.1]	+	+		0	([1])-([2])-([3])-([4])-([5])-([6])-([7])-([8])-([9])-([10])-([11])-([12])-([13])
AT1G06310	[AT1G06310.1]		+		0	([1])-([2])-([3])-([4])-([5])-([6])-([7])-([8])-([9])-([10])-([11])-([12])-([13])
AT1G06320	[AT1G06320.1]	+	+		0	([1])-([2])-([3]+128)
AT1G06330	[]	+	+	altTSE	1	(1932432 1932348)-(-33[1])-([2]+111)
AT1G06330	[AT1G06330.1]		+		0	([1])-([2])
AT1G06340	[AT1G06340.1]	+	+		0	(+29[1])
AT1G06350	[AT1G06350.1]	+	+		0	(+36[1])-([2])-([3])-([4])-([5])
AT1G06360	[AT1G06360.1]	+	+		0	(+6[1])-([2])-([3])-([4])-([5]+62)
AT1G06360	[]	+	+	IR	1	(+4[1]=[2])-([3])-([4])-([5]-71)
AT1G06370	[]		+	altA-crypticI	3	([1])-([2])-([3 4)-(109])-([4])-(-10[5])-([6])-([7])-([8 166)-(256]+76)
AT1G06370	[]	+	+	altA-crypticI	2	(-2[1])-([2])-([3 4)-(109])-([4])-(-10[5])-([6])-([7])-([8]+26)
AT1G06370	[]		+	crypticI	2	(+26[1])-([2])-([3 4)-(109])-([4])-([5])-([6])-([7])-([8 166)-(256]+76)
AT1G06370	[]	+	+	altA	1	(-1[1])-([2])-([3])-([4])-(-10[5])-([6])-([7])-([8])
AT1G06370	[AT1G06370.1]		+		0	([1])-([2])-([3])-([4])-([5])-([6])-([7])-([8])
AT1G06370	[]		+	IR-altA	2	(+26[1])-([2])-([3])-([4]=[5])-([6])-([7])-(-5[8]+76)
AT1G06370	[]	+	+	IR	1	(-2[1])-([2])-([3])-([4]=[5])-([6])-([7])-([8]+39)
AT1G06370	[]	+	+	IR	3	(-1[1])-([2])-([3])-([4]=[5]=[6]=[7])-([8]+39)
AT1G06380	[]		+	crypticI-altTEE	2	(+152[1 205)-(217]-149)-(1946107 1946153)
AT1G06380	[]	+	+	crypticI	1	(+152[1 205)-(217]-33)
AT1G06380	[AT1G06380.1]	+	+		0	(+609[1]+136)
AT1G06390	[AT1G06390.2]	+	+	crypticI	1	(-14[1])-([2])-([3])-([4])-([5])-([6])-([7])-([8])-([9])-([10])-([11])-([12 124)-(271]+105)
AT1G06390	[AT1G06390.1]	+	+		0	([1])-([2])-([3])-([4])-([5])-([6])-([7])-([8])-([9])-([10])-([11])-([12])
AT1G06390	[]	+	+	IR	1	(-8[1])-([2])-([3])-([4])-([5])-([6])-([7])-([8])-([9]=[10])-([11])-([12]-44)
AT1G06400	[AT1G06400.1]	+	+		0	(+65[1])-([2]+11)
AT1G06410	[AT1G06410.1]	+	+		0	([1])-([2])-([3])-([4])-([5])
AT1G06420	[AT1G06420.2]		+	crypticI	1	([1 109)-(179])
AT1G06420	[AT1G06420.1]	+	+		0	([1])
AT1G06430	[AT1G06430.1]	+	+		0	([1])-([2])-([3])-([4])-([5])
AT1G06430	[]	+	+	altTSE	1	[1]-(+432[2])-([3])-([4])-([5]-10)
AT1G06440	[]		+	altTSE	1	(1965302 1965281)-(-52[1]+172)
AT1G06440	[AT1G06440.1]		+		0	([1])
AT1G06450	[AT1G06450.1]	+	+		0	(+2[1])
AT1G06460	[AT1G06460.1]	+	+		0	(+12[1])-([2])-([3])-([4])-([5])-([6])-([7])
AT1G06470	[]		+	altA	1	([1])-([2])-([3])-(-83[4])-([5])-([6])-([7])-([8])-([9])-([10])-([11])-([12])-([13]+139)
AT1G06470	[AT1G06470.1]		+		0	([1])-([2])-([3])-([4])-([5])-([6])-([7])-([8])-([9])-([10])-([11])-([12])-([13])
AT1G06470	[]	+	+	IR-altA	2	(-93[1])-([2]=[3])-(-83[4])-([5])-([6])-([7])-([8])-([9])-([10])-([11])-([12])-([13]-13)
AT1G06470	[AT1G06470.2]	+	+	IR	1	(+21[1])-([2]=[3])-([4])-([5])-([6])-([7])-([8])-([9])-([10])-([11])-([12])-([13])
AT1G06470	[]	+	+	IR	2	(-72[1])-([2]=[3])-([4])-([5])-([6])-([7])-([8]=[9])-([10])-([11])-([12])-([13]-47)
AT1G06470	[]		+	altD	3	([1]-4)-([2])-([3]+4)-([4])-([5]+22)-([6])-([7])-([8])-([9])-([10])-([11])-([12])-([13]+139)
AT1G06470	[]	+	+	IR-altD	2	(-2[1]-4)-([2]=[3])-([4])-([5])-([6])-([7])-([8])-([9])-([10])-([11])-([12])-([13]+139)
AT1G06470	[]	+	+	IR-altD	5	(-64[1]-4)-([2]=[3]+4)-([4])-([5]+22)-([6])-([7])-([8]=[9])-([10])-([11])-([12])-([13]-15)
AT1G06470	[AT1G06470.2]	+		IR-altTSE	2	[1]-(-98[2]=[3])-([4])-([5])-([6])-([7])-([8])-([9])-([10])-([11])-([12])-([13]-48)
AT1G06470	[AT1G06470.2]	+		altTSE	1	[1]-[2]-(+43[3])-([4])-([5])-([6])-([7])-([8])-([9])-([10])-([11])-([12])-([13]-14)
AT1G06475	[AT1G06475.1]	+	+		0	([1])
AT1G06480	[AT1G06480.1]		+		0	([1])
AT1G06490	[]		+	altTEE	1	([1])-([2])-([3])-([4])-([5])-([6])-([7])-([8])-([9])-([10])-([11])-([12])-([13])-([14])-([15])-([16])-([17])-([18])-([19])-([20])-([21])-([22])-([23])-([24])-([25])-([26])-([27])-([28])-([29])-([30])-([31])-([32])-([33])-([34])-([35])-([36])-([37])-([38])-([39])-([40])-([41])-([42]+117)-(1989668 1990730)
AT1G06490	[]		+	altTEE	1	([1])-([2])-([3])-([4])-([5])-([6])-([7])-([8])-([9])-([10])-([11])-([12])-([13])-([14])-([15])-([16])-([17])-([18])-([19])-([20])-([21])-([22])-([23])-([24])-([25])-([26])-([27])-([28])-([29])-([30])-([31])-([32])-([33])-([34])-([35])-([36])-([37])-([38])-([39])-([40])-([41])-([42]+117)-(1990137 1990730)
AT1G06490	[AT1G06490.1]		+		0	([1])-([2])-([3])-([4])-([5])-([6])-([7])-([8])-([9])-([10])-([11])-([12])-([13])-([14])-([15])-([16])-([17])-([18])-([19])-([20])-([21])-([22])-([23])-([24])-([25])-([26])-([27])-([28])-([29])-([30])-([31])-([32])-([33])-([34])-([35])-([36])-([37])-([38])-([39])-([40])-([41])-([42])
AT1G06490	[]		+	altTEE	1	([1])-([2])-([3])-([4])-([5])-([6])-([7])-([8])-([9])-([10])-([11])-([12])-([13])-([14])-([15])-([16])-([17])-([18])-([19])-([20])-([21])-([22])-([23])-([24])-([25])-([26])-([27])-([28])-([29])-([30])-([31])-([32])-([33])-([34])-([35])-([36])-([37])-([38])-([39])-([40])-([41])-[42]-(1989668 1989705)-(1990137 1990730)
AT1G06490	[]		+	IR-altTEE	2	(+427[1])-([2])-([3])-([4])-([5])-([6])-([7])-([8])-([9])-([10])-([11])-([12])-([13])-([14])-([15])-([16])-([17])-([18])-([19])-([20])-([21])-([22])-([23])-([24])-([25])-([26])-([27])-([28])-([29])-([30])-([31])-([32])-([33])-([34])-([35])-([36])-([37])-([38])-([39])-([40])-([41]=[42]+117)-(1989668 1989705)-(1990137 1990730)
AT1G06500	[AT1G06500.1]	+	+		0	([1])-([2])-([3])
AT1G06500	[AT1G06500.2]		+	altD	1	(-7[1])-([2]+68)-([3]-2)
AT1G06500	[AT1G06500.4]		+	ES	1	([1])-[2]-([3]-65)
AT1G06500	[AT1G06500.3]	+	+	IR	1	(-23[1]=[2])-([3]+4)
AT1G06500	[]	+	+	IR	2	([1]=[2]=[3]-6)
AT1G06510	[AT1G06510.1]	+	+		0	(+8[1])-([2])-([3])-([4]+30)
AT1G06515	[AT1G06515.2]	+	+	altA	1	(+31[1])-(+14[2])-([3])-([4]+2)
AT1G06515	[]	+	+	IR-altA	2	(-56[1])-(+14[2]=[3])-([4]-4)
AT1G06515	[AT1G06515.1]	+	+		0	(+6[1])-([2])-([3])-([4])
AT1G06520	[AT1G06520.1]	+	+		0	([1])-([2])
AT1G06530	[AT1G06530.1]	+	+		0	(+182[1]+172)
AT1G06540	[AT1G06540.1]		+		0	([1])-([2])
AT1G06550	[AT1G06550.1]	+	+		0	(+6[1])-([2])-([3])-([4])-([5])-([6])-([7])-([8])-([9])-([10])-([11])-([12])-([13])-([14])-([15])-([16])
AT1G06550	[]	+	+	altD-altA	4	(-62[1])-([2])-([3])-([4])-([5])-([6]+70)-(-2[7])-([8]+5)-(+1[9])-([10])-([11])-([12])-([13])-([14])-([15])-([16]-34)
AT1G06560	[AT1G06560.1]	+	+		0	([1])-([2])-([3])-([4])-([5])-([6])-([7])-([8])-([9])-([10])-([11])-([12])
AT1G06570	[AT1G06570.1]	+	+		0	([1])-([2])
AT1G06570	[AT1G06570.2]	+	+	altD	1	([1]-7)-([2])
AT1G06580	[]		+	crypticI	1	(+56[1 184)-(360]+7)
AT1G06580	[]		+	crypticI	1	(+178[1 184)-(363 959)-(1085]+7)
AT1G06580	[AT1G06580.1]		+		0	([1])
AT1G06590	[]		+	IR-altA	3	(+12[1])-([2])-([3])-([4])-([5])-([6])-([7])-(-5[8])-([9])-([10])-(+19[11])-([12])-([13])-([14])-([15]=[16])-([17])-([18])-([19])-([20])
AT1G06590	[]		+	IR-altA	2	(+11[1])-([2])-([3])-([4])-([5])-([6])-([7])-(-5[8])-([9])-([10])-([11])-([12])-([13])-([14])-([15]=[16])-([17])-([18])-([19])-([20])
AT1G06590	[]		+	altA	1	(+22[1])-([2])-([3])-([4])-([5])-([6])-([7])-([8])-(+164[9])-([10])-([11])-([12])-([13])-([14])-([15])-([16])-([17])-([18])-([19])-([20])
AT1G06590	[AT1G06590.1]		+		0	([1])-([2])-([3])-([4])-([5])-([6])-([7])-([8])-([9])-([10])-([11])-([12])-([13])-([14])-([15])-([16])-([17])-([18])-([19])-([20])
AT1G06590	[]		+	altD-altA	2	(+4[1])-([2])-([3])-([4]+12)-([5])-([6])-([7])-(-5[8])-([9])-([10])-([11])-([12])-([13])-([14])-([15])-([16])-([17])-([18])-([19])-([20])
AT1G06590	[]		+	altD-altA-casseteE	4	(+12[1])-([2])-([3])-([4]+12)-([5])-([6]-2)-([7])-(-5[8])-(2021569 2021506)-([9])-([10])-([11])-([12])-([13])-([14])-([15])-([16])-([17])-([18])-([19])-([20])
AT1G06590	[]		+	altA-altTSE	2	[1]-[2]-[3]-(2023553 2023425)-([4])-([5])-([6])-([7])-(-5[8])-([9])-([10])-([11])-([12])-([13])-([14])-([15])-([16])-([17])-([18])-([19])-([20])
AT1G06610	[AT1G06610.1]		+		0	([1])
AT1G06620	[AT1G06620.1]	+	+		0	(+68[1])-([2])-([3]+9)
AT1G06620	[]	+	+	altD-altA	2	(+64[1])-([2]-3)-(+78[3]-44)
AT1G06620	[]	+	+	IR	1	(+61[1])-([2]=[3]+11)
AT1G06630	[AT1G06630.3]		+	altTEE	1	([1])-([2])-([3])-([4])-([5])-([5^1])-[6]
AT1G06630	[AT1G06630.1]		+		0	([1])-([2])-([3])-([4])-([5])-[5^1]-([6])
AT1G06630	[AT1G06630.2]	+	+	altTEE	1	(+10[1])-([2])-([3])-([4]+220)-[5]-[5^1]-[6]
AT1G06630	[]	+	+	altD-altTEE	2	(-4[1]+146)-([2])-([3])-([4]+215)-[5]-[5^1]-[6]
AT1G06630	[]	+	+	altD-altTEE	2	(+6[1]-11)-([2])-([3])-([4]+228)-[5]-[5^1]-[6]
AT1G06630	[]	+	+	IR-altTEE	2	(-4[1]=[2])-([3])-([4]+213)-[5]-[5^1]-[6]
AT1G06640	[]	+	+	crypticI	1	(-8[1 245)-(315])-([2])-([3]-83)
AT1G06640	[]		+	altD-altA-crypticI	3	([1 245)-(315])-([2]-6)-(+5[3])
AT1G06640	[AT1G06640.1]	+	+		0	([1])-([2])-([3])
AT1G06640	[AT1G06640.3]		+	altD-altA	2	([1])-([2]-6)-(+5[3]-108)
AT1G06640	[AT1G06640.2]		+	IR	1	([1])-([2]=[3]-4)
AT1G06645	[AT1G06645.1]	+	+		0	([1])-([2])-([3]+167)
AT1G06645	[]		+	altD	1	([1]+4)-([2])-([3]+51)
AT1G06645	[]	+	+	IR	1	([1]=[2])-([3]+51)
AT1G06650	[AT1G06650.1]		+	altA	1	(-45[1])-([2])-(-26[3]-3)
AT1G06650	[AT1G06650.2]	+	+		0	(+98[1])-([2])-([3]+8)
AT1G06660	[AT1G06660.1]	+	+		0	([1])-([2])-([3])-([4])-([5])-([6])-([7]+73)
AT1G06670	[AT1G06670.1]		+		0	([1])-([2])-([3])-([4])-([5])-([6])-([7])-([8])-([9])-([10])-([11])-([12])-([13])-([14])
AT1G06680	[AT1G06680.1]	+	+		0	([1])-([2])-([3])-([4])
AT1G06680	[AT1G06680.2]		+	altD	1	(-61[1]+4)-([2])-([3])-([4]-13)
AT1G06690	[AT1G06690.1]	+	+		0	([1])-([2])-([3])-([4])-([5])-([6])-([7])-([8])-([9])-([10])
AT1G06690	[]	+	+	altD-ES	2	(+2[1])-([2])-([3])-([4]+42)-[5]-([6])-([7])-([8])-([9])-([10]-20)
AT1G06690	[]	+	+	IR	3	(-24[1])-([2])-([3]=[4]=[5]=[6])-([7])-([8])-([9])-([10]-22)
AT1G06700	[AT1G06700.1]	+	+		0	(+167[1])-([2])-([3])-([4])-([5])-([6])-([7])-([8])
AT1G06700	[]	+	+	IR	2	(+23[1])-([2])-([3]=[4]=[5])-([6])-([7])-([8]-2)
AT1G06700	[AT1G06700.2]	+	+	altD	1	(+268[1]+17)-([2])-([3])-([4])-([5])-([6])-([7])-([8]+60)
AT1G06700	[]	+	+	IR-altD	2	(+22[1]+17)-([2])-([3])-([4]=[5])-([6])-([7])-([8]-128)
AT1G06710	[]		+	crypticI-altTEE	2	(+56[1 14)-(119])-([2]+341)-(2056148 2055775)
AT1G06710	[]		+	crypticI-altTEE	2	(+61[1])-([2 191)-(272]+341)-(2056058 2055775)
AT1G06710	[]		+	crypticI-altTEE	2	(+55[1])-([2 191)-(272]-58)-(2056329 2056234)-(2056058 2055775)
AT1G06710	[]		+	crypticI-altTEE	2	(+56[1])-([2 191)-(272]-76)-(2056329 2056234)-(2056058 2055775)
AT1G06710	[]		+	crypticI-altTEE	2	(+61[1])-([2 191)-(324]-76)-(2056329 2056234)-(2056148 2055775)
AT1G06710	[]		+	altTEE	1	(+56[1])-([2]-277)-(2056329 2056234)-(2056058 2055775)
AT1G06710	[]		+	altTEE	1	(+61[1])-([2]-277)-(2056329 2056234)-(2056148 2055775)
AT1G06710	[]		+	altTEE	1	(+61[1])-([2]-58)-(2056329 2056234)-(2056148 2055775)
AT1G06710	[AT1G06710.1]		+		0	([1])-([2])
AT1G06710	[]		+	IR-crypticI-altTEE	3	(+56[1]=[2 191)-(272]-58)-(2056329 2056234)-(2056058 2055775)
AT1G06720	[AT1G06720.1]		+		0	([1])-([2])-([3])-([4])-([5])-([6])-([7])-([8])-([9])-([10])-([11])-([12])-([13])-([14])-([15])-([16])-([17])-([18])
AT1G06720	[]		+	altD-altA	2	(+301[1])-([2])-([3])-([4])-([5])-([6])-([7])-([8])-([9])-([10])-([11]+43)-(+41[12])-([13])-([14])-([15])-([16])-([17])-([18])
AT1G06730	[]		+	altA	1	(+17[1])-(-16[2])-([3])-([4])-([5])
AT1G06730	[AT1G06730.1]	+	+		0	(+20[1])-([2])-([3])-([4])-([5])
AT1G06740	[]		+	altTEE	1	([1])-([2]-165)-(2073773 2073891)-(2073968 2074153)-(2074247 2074470)-(2074555 2074616)-(2074722 2074943)-(2075058 2075178)-(2075268 2075590)-(2075680 2075824)-(2076084 2076505)
AT1G06740	[]		+	altTEE	1	([1])-([2]-165)-(2073773 2073912)-(2073968 2074153)-(2074247 2074470)-(2074555 2074616)-(2074722 2074943)-(2075058 2075178)-(2075268 2075590)-(2075680 2075824)-(2076084 2076505)
AT1G06740	[AT1G06740.1]	+	+		0	(+1[1])-([2])
AT1G06740	[AT1G06740.1]	+		altTSE	1	[1]-(-231[2]+15)
AT1G06750	[AT1G06750.1]		+	altD-altA-altTSE	3	([0^1])-(-72[1]-21)-([2])-([3])-([4])-([5])-([6])-([7])-([8])-([9]-37)
AT1G06750	[AT1G06750.2]		+		0	[0^1]-([1])-([2])-([3])-([4])-([5])-([6])-([7])-([8])-([9])
AT1G06760	[AT1G06760.1]	+	+		0	([1])-([2])
AT1G06760	[]	+	+	IR	1	(-4[1]=[2]-2)
AT1G06770	[]		+	altA	1	(+104[1])-([2])-([3])-([4])-([5])-([6])-(-112[7])
AT1G06770	[AT1G06770.1]	+	+		0	(+28[1])-([2])-([3])-([4])-([5])-([6])-([7]+10)
AT1G06770	[AT1G06770.2]		+	IR	1	(+12[1]=[2])-([3])-([4])-([5])-([6])-([7])
AT1G06780	[AT1G06780.2]		+		0	([1])-([2])-([3])-([4])-([5])-([6])-([7])-([8])-([9])
AT1G06780	[AT1G06780.1]	+	+	altD	1	(-108[1]-39)-([2])-([3])-([4])-([5])-([6])-([7])-([8])-([9]+3)
AT1G06780	[]	+	+	IR-altD	2	(-115[1]-39)-([2])-([3])-([4]=[5])-([6])-([7])-([8])-([9]-277)
AT1G06790	[AT1G06790.1]	+	+		0	(+1[1])-([2])-([3])-([4])-([5])-([6])-([7])-([8]+66)
AT1G06790	[AT1G06790.2]		+	IR	1	([1])-([2])-([3])-([4])-([5])-([6])-([7]=[8]+339)
AT1G06800	[]	+	+	crypticI	1	(-315[1 1062)-(1267])-([2]-31)
AT1G06800	[AT1G06800.1]	+	+		0	([1])-([2]+13)
AT1G06800	[]	+	+	altD	1	(-262[1]+244)-([2]-28)
AT1G06800	[AT1G06800.2]		+	altTEE	1	([1]+105)-[2]
AT1G06810	[AT1G06810.1]		+		0	([1])-([2])-([3])
AT1G06820	[]		+	altA	2	(+23[1])-(+7[2])-([3])-([4])-([5])-(-14[6])-([7])-([8])-([9])-([10])-([11])-([12])-([13])
AT1G06820	[]	+	+	IR-altA	4	(+23[1])-(+7[2])-([3])-([4])-([5])-(-14[6]=[7])-([8])-([9])-([10]=[11])-([12])-([13]-10)
AT1G06820	[]		+	altA	1	(+425[1])-([2])-([3])-([4])-([5])-(-14[6])-([7])-([8])-([9])-([10])-([11])-([12])-([13])
AT1G06820	[AT1G06820.1]	+	+		0	(+309[1])-([2])-([3])-([4])-([5])-([6])-([7])-([8])-([9])-([10])-([11])-([12])-([13]+23)
AT1G06830	[AT1G06830.1]		+		0	([1])
AT1G06840	[]		+	altD-altA	3	([1])-([2])-(-12[3])-([4])-([5])-([6])-([7])-([8])-([9])-([10])-([11])-([12])-([13])-([14])-([15])-([16])-([17]-24)-(-51[18])-([19])-([20]+139)
AT1G06840	[AT1G06840.1]		+		0	([1])-([2])-([3])-([4])-([5])-([6])-([7])-([8])-([9])-([10])-([11])-([12])-([13])-([14])-([15])-([16])-([17])-([18])-([19])-([20])
AT1G06840	[]		+	ES	1	([1])-([2])-([3])-([4])-([5])-([6])-([7])-([8])-([9])-[10]-([11])-([12])-([13])-([14])-([15])-([16])-([17])-([18])-([19])-([20]+139)
AT1G06850	[AT1G06850.2]		+	crypticI	1	(-7[1])-([2])-([3])-([4 62)-(170]-16)
AT1G06850	[AT1G06850.1]	+	+		0	(+9[1])-([2])-([3])-([4]+15)
AT1G06850	[]	+	+	IR	1	(+9[1])-([2]=[3])-([4]-2)
AT1G06860	[AT1G06860.1]		+		0	([1])
AT1G06870	[AT1G06870.1]	+	+		0	(+8[1])-([2])-([3])-([4])-([5])-([6])
AT1G06870	[]	+	+	IR	1	(-18[1])-([2])-([3]=[4])-([5])-([6]-55)
AT1G06880	[AT1G06880.1]		+		0	([1])
AT1G06890	[]		+	altA-crypticI	2	([1])-([2])-(-10[3])-([4])-([5])-([6])-([7])-([8])-([9 98)-(257]+222)
AT1G06890	[]	+	+	altA	1	(-42[1])-([2])-(-10[3])-([4])-([5])-([6])-([7])-([8])-([9]-74)
AT1G06890	[AT1G06890.3]	+	+	crypticI	1	([1])-([2])-([3])-([4])-([5])-([6])-([7])-([8])-([9 98)-(254]+200)
AT1G06890	[]	+	+	crypticI	1	(-59[1])-([2])-([3])-([4])-([5])-([6])-([7])-([8])-([9 98)-(257]+222)
AT1G06890	[AT1G06890.1]	+	+		0	([1])-([2])-([3])-([4])-([5])-([6])-([7])-([8])-([9]+197)
AT1G06890	[]	+	+	altD	1	(-62[1])-([2])-([3])-([4])-([5])-([6])-([7]-4)-([8])-([9]-93)
AT1G06890	[]	+	+	IR	1	(-60[1])-([2])-([3])-([4])-([5])-([6]=[7])-([8])-([9]-90)
AT1G06890	[AT1G06890.2]		+	altTSE	1	[1]-(+32[2])-([3])-([4])-([5])-([6])-([7])-([8])-([9]-4)
AT1G06900	[]		+	altA	1	([1])-([2])-([3])-([4])-([5])-([6])-([7])-([8])-([9])-([10])-([11])-([12])-(-5[13])-([14])-([15])-([16])-([17])-([18])-([19])
AT1G06900	[AT1G06900.1]		+		0	([1])-([2])-([3])-([4])-([5])-([6])-([7])-([8])-([9])-([10])-([11])-([12])-([13])-([14])-([15])-([16])-([17])-([18])-([19])
AT1G06910	[]	+	+	IR-altA	2	(+20[1])-(-2[2]=[3])-([4])-([5])-([6]-7)
AT1G06910	[]	+	+	altA	1	(+35[1])-([2])-(-25[3])-([4])-([5])-([6]-110)
AT1G06910	[AT1G06910.1]	+	+		0	(+46[1])-([2])-([3])-([4])-([5])-([6])
AT1G06910	[]	+	+	IR	1	(+50[1])-([2]=[3])-([4])-([5])-([6]-10)
AT1G06920	[AT1G06920.1]	+	+		0	(+58[1]+209)
AT1G06923	[AT1G06923.1]		+		0	([1])-([2])
AT1G06925	[AT1G06925.1]		+		0	([1])-([2])-([3])
AT1G06925	[]		+	altD-altA	2	([1])-([2]-29)-(+16[3]+300)
AT1G06925	[]	+	+	altD-altA-altTSE	3	[1]-(+13[2]-29)-(+16[3]+300)
AT1G06930	[AT1G06930.1]		+		0	([1])
AT1G06950	[AT1G06950.1]		+		0	([1])-([2])-([3])-([4])-([5])-([6])-([7])-([8])-([9])-([10])-([11])-([12])-([13])-([14])-([15])
AT1G06960	[AT1G06960.3]		+	altA	1	([1])-(-35[2])-([3])-([4])-([5])
AT1G06960	[]		+	altD-altA	2	(+18[1])-(-35[2])-([3])-([4]-3)-([5]+90)
AT1G06960	[]	+	+	IR-altA	2	(-9[1])-(-35[2])-([3])-([4]=[5]-14)
AT1G06960	[AT1G06960.1]	+	+		0	(+26[1])-([2])-([3])-([4])-([5]+90)
AT1G06960	[AT1G06960.2]	+	+	altD	1	(+1[1])-([2])-([3])-([4]-3)-([5]+30)
AT1G06960	[]	+	+	IR	1	(-10[1])-([2])-([3])-([4]=[5]+90)
AT1G06960	[]	+	+	IR	2	(+18[1])-([2]=[3])-([4]=[5]-1)
AT1G06970	[AT1G06970.1]		+		0	([1])-([2])-([3])
AT1G06980	[AT1G06980.1]	+	+		0	(+4[1]+89)
AT1G06990	[AT1G06990.1]		+		0	([1])-([2])-([3])
AT1G07000	[AT1G07000.1]	+	+		0	(+224[1])-([2]+17)
AT1G07000	[]	+	+	IR	1	(+224[1]=[2]+2)
AT1G07010	[]		+	altD-altA-crypticI-ES	6	(+28[1])-(-27[2]+15)-[3]-(+12[4])-([5])-(+5[6])-([7])-([8])-([9])-([10 227)-(240]+31)
AT1G07010	[]	+	+	altD-altA-ES	5	(+22[1])-(-27[2]+15)-[3]-(+12[4])-([5])-(+5[6])-([7])-([8])-([9])-([10]+30)
AT1G07010	[]	+	+	altD-altA-crypticI-ES	5	(-21[1])-(-27[2]+15)-[3]-(+12[4])-([5])-([6])-([7])-([8])-([9])-([10 227)-(240]+9)
AT1G07010	[AT1G07010.1]	+	+	altD-altA-ES	4	(+28[1])-(-27[2]+15)-[3]-(+12[4])-([5])-([6])-([7])-([8])-([9])-([10]+31)
AT1G07010	[]	+	+	IR-altD-altA-ES	5	(-45[1])-(-27[2]+15)-[3]-(+12[4])-([5]=[6])-([7])-([8])-([9])-([10]-4)
AT1G07010	[]	+	+	IR-altD-altA-ES	6	(+27[1])-(-27[2]+15)-[3]-(+12[4]=[5])-(+5[6])-([7])-([8])-([9])-([10]-3)
AT1G07010	[AT1G07010.2]		+	altD-altA-ES	3	(+28[1])-(-27[2]+15)-[3]-([4])-([5])-([6])-([7])-([8])-([9])-([10]+31)
AT1G07010	[]		+	crypticI	1	(+28[1])-([2])-([3])-([4])-([5])-([6])-([7])-([8])-([9])-([10 227)-(240]+31)
AT1G07010	[AT1G07010.3]		+		0	([1])-([2])-([3])-([4])-([5])-([6])-([7])-([8])-([9])-([10])
AT1G07020	[AT1G07020.1]	+	+		0	([1])-([2])
AT1G07025	[AT1G07025.1]		+		0	([1])
AT1G07030	[AT1G07030.1]	+	+		0	([1])-([2]+4)
AT1G07030	[]	+	+	IR	1	(-46[1]=[2]-1)
AT1G07040	[AT1G07040.1]	+	+		0	(+30[1])-([2])-([3])-([4])-([5])-([6])-([7]+17)
AT1G07050	[AT1G07050.1]	+	+		0	([1])-([2])-([3]+60)
AT1G07050	[]		+	altD	1	([1])-([2]-46)-([3]+297)
AT1G07050	[]	+	+	IR	1	(-46[1])-([2]=[3]-2)
AT1G07050	[]	+	+	IR	2	(-46[1]=[2]=[3]+297)
AT1G07051	[AT1G07051.1]		+		0	([1])
AT1G07060	[AT1G07060.1]		+		0	([1])-([2])-([3])-([4])
AT1G07070	[AT1G07070.1]		+		0	([1])-([2])-([3])-([4])
AT1G07080	[AT1G07080.1]	+	+		0	([1])-([2])-([3])-([4])-([5])
AT1G07090	[AT1G07090.1]	+	+		0	(+137[1]+1278)
AT1G07100	[AT1G07100.1]		+		0	([1])
AT1G07110	[]		+	altA	1	(+20[1])-([2])-([3])-([4])-([5])-([6])-([7])-([8])-([9])-(+24[10])-([11])-([12])-([13])-([14])-([15])-([16])-([17])-([18])-([19])-([20])-([21])-([22])-([23])
AT1G07110	[AT1G07110.1]	+	+		0	([1])-([2])-([3])-([4])-([5])-([6])-([7])-([8])-([9])-([10])-([11])-([12])-([13])-([14])-([15])-([16])-([17])-([18])-([19])-([20])-([21])-([22])-([23])
AT1G07119	[]		+	altTEE	1	(+11[1])-([2])-([3])-([4])-([5]+34)-(2186873 2187160)
AT1G07119	[AT1G07119.1]		+		0	([1])-([2])-([3])-([4])-([5])
AT1G07119	[]	+	+	casseteE-ES-altTEE	3	(+11[1])-[2]-([3])-(2185391 2185436)-([4])-([5]+34)-(2186873 2187160)
AT1G07120	[AT1G07120.1]		+		0	([1])-([2])-([3])-([4])-([5])
AT1G07128	[AT1G07128.1]		+		0	([1])
AT1G07130	[]		+	altTSE	1	(2184332 2184508)-(2185050 2185175)-(2185391 2185436)-(2186103 2186349)-(2186500 2186573)-(2186873 2186913)-(-144[1])
AT1G07130	[]		+	altTSE	1	(2184228 2184508)-(2185050 2185175)-(2186103 2186349)-(2186500 2186573)-(2186873 2186913)-(-144[1])
AT1G07130	[AT1G07130.1]		+		0	([1])
AT1G07135	[AT1G07135.1]	+	+		0	([1])
AT1G07140	[AT1G07140.1]	+	+		0	([1])-([2])-([3])-([4])
AT1G07140	[]		+	altD	1	(+68[1])-([2])-([3]+4)-([4])
AT1G07140	[]		+	altD	1	(+68[1])-([2])-([3]-24)-([4])
AT1G07150	[AT1G07150.2]		+	altD-altTEE	2	(+2[1]-83)-([1^1])
AT1G07150	[AT1G07150.1]	+	+		0	([1])-[1^1]
AT1G07160	[AT1G07160.1]	+	+		0	(+109[1])-([2])-([3])
AT1G07170	[AT1G07170.2]		+	altA	1	(-40[1])-(-133[1^1])-([2]-97)
AT1G07170	[AT1G07170.3]	+	+		0	(+11[1])-([1^1])-([2]+119)
AT1G07170	[AT1G07170.1]	+	+	ES	1	([1])-[1^1]-([2]+20)
AT1G07175	[AT1G07175.1]		+		0	([1])-([2])
AT1G07180	[AT1G07180.1]	+	+		0	(+75[1])-([2])-([3])-([4])-([5])-([6])-([7])-([8])
AT1G07180	[]	+	+	IR	1	(-23[1])-([2])-([3]=[4])-([5])-([6])-([7])-([8]-33)
AT1G07190	[AT1G07190.1]		+		0	([1])
AT1G07200	[]		+	altA	1	([1])-([2])-(+5[3])
AT1G07200	[AT1G07200.2]	+	+		0	([1])-([2])-([3]+17)
AT1G07200	[AT1G07200.1]		+	altA-altTSE	2	[1]-(-15[2])-(+5[3]-11)
AT1G07200	[AT1G07200.1, AT1G07200.2]	+		altTSE	1	[1]-[2]-(-13[3]-43)
AT1G07210	[AT1G07210.1]	+	+		0	([1])-([2])-([3])-([4])-([5])
AT1G07220	[AT1G07220.1]	+	+		0	([1])-([2])-([3])-([4])-([5])-([6])-([7])
AT1G07230	[AT1G07230.1]	+	+		0	(+20[1])-([2])-([3])
AT1G07240	[AT1G07240.1]	+	+		0	([1])
AT1G07250	[AT1G07250.1]	+	+		0	(+139[1]+85)
AT1G07260	[AT1G07260.1]	+	+		0	([1])
AT1G07270	[AT1G07270.1]		+		0	([1])-([2])-([3])-([4])-([5])-([6])-([7])-([8])-([9])-([10])-([11])-([12])-([13])-([14])-([15])-([16])
AT1G07280	[AT1G07280.1]	+	+		0	([1])-[1^1]-([2])-([3])
AT1G07280	[AT1G07280.2]		+	altD-altA	2	(-23[1]+4)-[1^1]-(-5[2])-([3]-44)
AT1G07280	[]		+	IR-altD	2	([1]=[1^1]+4)-([2])-([3])
AT1G07280	[AT1G07280.3]	+	+	altTSE	1	[1]-(+51[1^1])-([2])-([3])
AT1G07290	[]		+	altA	1	(+512[1])-([2])-(-11[3])-([4])-([5])-([6])-([7])-([8])-([9]+193)
AT1G07290	[]		+	altA	2	(+512[1])-([2])-(-25[3])-(-62[4])-([5])-([6])-([7])-([8])-([9]+193)
AT1G07290	[]		+	altA	1	(+512[1])-([2])-(-25[3])-([4])-([5])-([6])-([7])-([8])-([9]+193)
AT1G07290	[]		+	altA	2	(+512[1])-([2])-(-34[3])-(-62[4])-([5])-([6])-([7])-([8])-([9]+193)
AT1G07290	[AT1G07290.1]	+	+		0	(+513[1])-([2])-([3])-([4])-([5])-([6])-([7])-([8])-([9]+162)
AT1G07300	[AT1G07300.1]		+		0	([1])
AT1G07310	[]	+	+	crypticI	1	(-40[1 279)-(642]-19)
AT1G07310	[AT1G07310.1]	+	+		0	([1]+54)
AT1G07320	[AT1G07320.2]		+	altA	1	([1])-(-6[2]-2)
AT1G07320	[AT1G07320.1]	+	+		0	(+13[1])-([2]+2)
AT1G07320	[AT1G07320.4]		+	altD	1	(-1[1]+4)-([2]-38)
AT1G07320	[AT1G07320.3]	+		IR	1	(-8[1]=[2]-163)
AT1G07320	[AT1G07320.3]	+	+	altTEE	1	(-1[1]+143)-[2]
AT1G07330	[AT1G07330.1]		+		0	([1])-([2])-([3])-([4])
AT1G07340	[AT1G07340.1]		+		0	([1])-([2])-([3])-([4])
AT1G07350	[]	+	+	altA	1	(+4[1])-([2])-([3])-([4])-(-12[4^1])-([5])-([6])-([7]-4)
AT1G07350	[]	+	+	altA	1	(-58[1])-([2])-([3])-([4])-(-15[4^1])-([5])-([6])-([7]-87)
AT1G07350	[AT1G07350.2]	+	+		0	(-12[1])-([2])-([3])-([4])-([4^1])-([5])-([6])-([7]-76)
AT1G07350	[]	+	+	IR	1	(-13[1])-([2])-([3])-([4])-([4^1]=[5])-([6])-([7]-160)
AT1G07350	[AT1G07350.1]	+	+	ES	1	([1])-([2])-([3])-([4])-[4^1]-([5])-([6])-([7])
AT1G07350	[]	+	+	IR	1	(-10[1])-([2])-([3])-([4]=[4^1])-([5])-([6])-([7]-108)
AT1G07350	[]	+	+	IR	2	(+5[1])-([2])-([3])-([4]=[4^1]=[5])-([6])-([7]-110)
AT1G07350	[AT1G07350.2]	+		altTSE	1	[1]-[2]-(-75[3])-([4])-([4^1])-([5])-([6])-([7]-108)
AT1G07360	[AT1G07360.1]	+	+		0	(+10[1])-([2])-([3])-([4]+71)
AT1G07360	[AT1G07360.1]	+		altTSE	1	[1]-(-19[2])-([3])-([4]-3)
AT1G07370	[AT1G07370.1]	+	+		0	(+83[1])-([2])-([3])-([4])
AT1G07380	[]		+	altTSE	1	(2269093 2268916)-(+32[1])-([2])-([3])-([4])-([5])-([6])-([7])-([8])-([9])-([10]+206)
AT1G07380	[]		+	altTSE	1	(2269089 2268916)-(+35[1])-([2])-([3])-([4])-([5])-([6])-([7])-([8])-([9])-([10]+206)
AT1G07380	[AT1G07380.1]		+		0	([1])-([2])-([3])-([4])-([5])-([6])-([7])-([8])-([9])-([10])
AT1G07390	[AT1G07390.3]		+		0	([1])-[1^1]-([2])-([3])-([4])-([5])-([6])-([7])-([8])-([9])-([10])-([11])-([12])
AT1G07390	[AT1G07390.1]		+	ES	3	([1])-[1^1]-([2])-([3])-([4])-([5])-([6])-([7])-[8]-[9]-[10]-([11])-([12]-4)
AT1G07390	[]		+	altTSE	1	[1]-([1^1])-([2])-([3])-([4])-([5])-([6])-([7])-([8])-([9])-([10])-([11])-([12])
AT1G07390	[AT1G07390.2]		+	ES-altTSE	4	[1]-([1^1])-([2])-([3])-([4])-([5])-([6])-([7])-[8]-[9]-[10]-([11])-([12]-4)
AT1G07400	[AT1G07400.1]		+		0	([1])
AT1G07410	[]	+	+	altTSE	1	(2275059 2275594)-[1]-([2])-([3]+218)
AT1G07410	[AT1G07410.1]	+	+		0	(+24[1])-([2])-([3]+251)
AT1G07410	[]	+	+	altD-altA	2	(-66[1]-3)-(+2[2])-([3]+238)
AT1G07420	[]		+	altA-crypticI	2	([1])-([2])-([3])-(+34[4])-([5])-([6])-([7 113)-(203])
AT1G07420	[]	+	+	altA	1	(-99[1])-([2])-([3])-(+34[4])-([5])-([6])-([7]-12)
AT1G07420	[]	+	+	crypticI	1	(-25[1])-([2])-([3])-([4])-([5])-([6])-([7 113)-(203]-11)
AT1G07420	[AT1G07420.1]	+	+		0	(+85[1])-([2])-([3])-([4])-([5])-([6])-([7]+75)
AT1G07420	[]		+	IR-crypticI	2	([1])-([2]=[3])-([4])-([5])-([6])-([7 113)-(203])
AT1G07420	[AT1G07420.2]		+	IR	1	(-23[1])-([2]=[3])-([4])-([5])-([6])-([7])
AT1G07430	[AT1G07430.1]	+	+		0	([1])-([2])-([3])
AT1G07440	[]	+	+	altA	1	(-29[1])-(-16[2])-([3])-([4])-([5]+10)
AT1G07440	[]	+	+	altA	1	(-71[1])-(-26[2])-([3])-([4])-([5]-7)
AT1G07440	[AT1G07440.1]	+	+		0	([1])-([2])-([3])-([4])-([5]+78)
AT1G07440	[AT1G07440.2]		+	IR	1	([1])-([2])-([3])-([4]=[5]+148)
AT1G07440	[]	+	+	IR	1	(-56[1])-([2]=[3])-([4])-([5]-28)
AT1G07440	[]	+	+	IR	3	(-8[1]=[2]=[3]=[4])-([5]-16)
AT1G07450	[AT1G07450.1]	+	+		0	([1])-([2])-([3])-([4])-([5]+21)
AT1G07460	[AT1G07460.1]		+		0	([1])
AT1G07470	[AT1G07470.1]	+	+		0	([1])-([2])-([3])-([4])-([5])-([6])-([7])-([8])-([9])-([10])-([11])-([12]+18)
AT1G07470	[]	+	+	IR	1	([1])-([2])-([3])-([4])-([5]=[6])-([7])-([8])-([9])-([10])-([11])-([12]-1)
AT1G07470	[]	+	+	altD-altA	2	(-5[1])-([2]-35)-(-31[3])-([4])-([5])-([6])-([7])-([8])-([9])-([10])-([11])-([12]-62)
AT1G07473	[AT1G07473.1]		+		0	([1])
AT1G07476	[AT1G07476.1]		+		0	([1])
AT1G07480	[]		+	altA	1	([1])-([2])-([3])-([4])-([5])-([6])-([7])-([8])-(-8[9])-([10])-([11])-([12])
AT1G07480	[]		+	casseteE	1	([1])-([2])-([3])-([4])-([5])-([6])-([7])-([8])-(2297450 2297372)-([9])-([10])-([11])-([12])
AT1G07480	[AT1G07480.1]		+		0	([1])-([2])-([3])-([4])-([5])-([6])-([7])-([8])-([9])-([10])-([11])-([12])
AT1G07480	[AT1G07480.2]		+	IR	1	([1]=[2])-([3])-([4])-([5])-([6])-([7])-([8])-([9])-([10])-([11])-([12])
AT1G07485	[AT1G07485.1]		+		0	([1])-([2])
AT1G07490	[AT1G07490.1]		+		0	(+217[1]+974)
AT1G07500	[AT1G07500.1]		+		0	([1])-([2])
AT1G07510	[AT1G07510.1]	+	+		0	([1])-([2])-([3])-([4])-([5])-([6])-([7])-([8])
AT1G07510	[AT1G07510.1]	+		altTSE	1	[1]-(-195[2])-([3])-([4])-([5])-([6])-([7])-([8]-5)
AT1G07520	[]		+	crypticI	1	([1 413)-(484])
AT1G07520	[AT1G07520.1]	+	+		0	([1]+21)
AT1G07530	[AT1G07530.1]	+	+		0	([1])-([2])
AT1G07530	[AT1G07530.1]	+		altTSE	1	[1]-(-1[2]-1)
AT1G07540	[AT1G07540.1]		+		0	([1])-([2])-([3])-([4])-([5])-([6])-([7])-([8])-([9])
AT1G07550	[AT1G07550.1]		+		0	([1])-([2])-([3])-([4])-([5])-([6])-([7])-([8])-([9])-([10])-([11])-([12])-([13])
AT1G07560	[AT1G07560.1]		+		0	([1])-([2])-([3])-([4])-([5])-([6])-([7])-([8])-([9])-([10])-([11])-([12])-([13])
AT1G07570	[]		+	altA	1	(-179[1])-(-113[1^1])-([2])-([3])-([4])-([5])-([6]+194)
AT1G07570	[]	+	+	IR-altA	2	(-179[1])-(-113[1^1])-([2])-([3]=[4])-([5])-([6]+194)
AT1G07570	[AT1G07570.2]	+	+	altA	1	(-83[1])-(-114[1^1])-([2])-([3])-([4])-([5])-([6]+194)
AT1G07570	[]	+	+	altA	1	(-137[1])-(-133[1^1])-([2])-([3])-([4])-([5])-([6]+193)
AT1G07570	[]	+	+	altA	1	(-69[1])-(-72[1^1])-([2])-([3])-([4])-([5])-([6]+123)
AT1G07570	[AT1G07570.3]		+	ES	1	([1])-[1^1]-([2])-([3])-([4])-([5])-([6])
AT1G07570	[AT1G07570.1]	+	+	altTSE	1	[1]-(+89[1^1])-([2])-([3])-([4])-([5])-([6]+194)
AT1G07570	[]	+	+	IR-altTSE	2	[1]-(+26[1^1])-([2])-([3])-([4]=[5])-([6]+106)
AT1G07570	[]	+	+	IR-altTSE	4	[1]-(+48[1^1])-([2]=[3]=[4]=[5])-([6]+194)
AT1G07570	[AT1G07570.1, AT1G07570.2, AT1G07570.3]	+		altTSE	1	[1]-[1^1]-(-44[2])-([3])-([4])-([5])-([6]+194)
AT1G07580	[AT1G07580.1]		+		0	([1])
AT1G07590	[AT1G07590.1]		+		0	([1])-([2])-([3])
AT1G07610	[AT1G07610.1]	+	+		0	([1])-([2])
AT1G07615	[]		+	altA	1	(+84[1])-([2])-(+5[3])-([4])-([5]+4)
AT1G07615	[AT1G07615.1]	+	+		0	(+35[1])-([2])-([3])-([4])-([5]+42)
AT1G07615	[]	+	+	IR	1	(+34[1])-([2]=[3])-([4])-([5]-8)
AT1G07620	[]		+	altTEE	1	(+19[1])-([2])-([3])-([4]+327)-(2343963 2343855)-(2343692 2343610)-(2343521 2343459)-(2343365 2342194)
AT1G07620	[AT1G07620.1]		+		0	([1])-([2])-([3])-([4])
AT1G07620	[AT1G07620.1]	+		altTSE	1	[1]-(-21[2])-([3])-([4]-39)
AT1G07630	[AT1G07630.1]	+	+		0	(+73[1])-([2])-([3])-([4])
AT1G07640	[AT1G07640.3]	+	+		0	([1])-([2])
AT1G07640	[AT1G07640.2]	+	+	altD	1	(-223[1]+190)-([2])
AT1G07640	[AT1G07640.1]	+		IR	1	(-238[1]=[2]+3)
AT1G07640	[AT1G07640.2]	+		altTSE	1	[1]-(2355965 2355796)-([2]+7)
AT1G07640	[AT1G07640.1]	+	+	altTSE	1	[1]-(+76[2]+29)
AT1G07645	[AT1G07645.1]		+		0	([1])-([2])-([3])
AT1G07650	[]		+	altA-crypticI	2	(+114[1])-([2])-(-18[3])-([4])-([5])-([6])-([7])-([8])-([9])-([10])-([11])-([12])-([13])-([14])-([15])-([16])-([17])-([18 51)-(130])-([19])-([20])-([21])-([22])-([23])-([24]+124)
AT1G07650	[AT1G07650.1]		+	altA	1	(+114[1])-([2])-(-18[3])-([4])-([5])-([6])-([7])-([8])-([9])-([10])-([11])-([12])-([13])-([14])-([15])-([16])-([17])-([18])-([19])-([20])-([21])-([22])-([23])-([24]+124)
AT1G07650	[AT1G07650.2]		+		0	([1])-([2])-([3])-([4])-([5])-([6])-([7])-([8])-([9])-([10])-([11])-([12])-([13])-([14])-([15])-([16])-([17])-([18])-([19])-([20])-([21])-([22])-([23])-([24])
AT1G07650	[AT1G07650.1, AT1G07650.2]	+		altTSE	1	[1]-[2]-[3]-[4]-(-4[5])-([6])-([7])-([8])-([9])-([10])-([11])-([12])-([13])-([14])-([15])-([16])-([17])-([18])-([19])-([20])-([21])-([22])-([23])-([24]-64)
AT1G07660	[AT1G07660.2]		+	crypticI	1	([1])-([2 67)-(119])
AT1G07660	[AT1G07660.1]	+	+		0	([1])-([2])
AT1G07670	[]		+	altTSE	1	(2417094 2417016)-[1]-(-322[2])-([3])-([4])-([5])-([6])-([7])-([8])-([9])
AT1G07670	[AT1G07670.1]		+		0	([1])-([2])-([3])-([4])-([5])-([6])-([7])-([8])-([9])
AT1G07680	[AT1G07680.1]		+		0	([1])-([2])-([3])
AT1G07690	[AT1G07690.1]		+		0	([1])-([2])-([3])-([4])-([5])
AT1G07690	[]		+	altD	1	(+147[1])-([2]+12)-([3])-([4])-([5]+208)
AT1G07690	[]		+	altD	2	(+178[1])-([2]+12)-([3])-([4]-12)-([5]+208)
AT1G07700	[]		+	crypticI-altTSE	2	(2377898 2378170)-(2378267 2378421)-(2378543 2378587)-(2378678 2378842)-(+714[1 151)-(457 584)-(707])-([2])-([3]+18)
AT1G07700	[AT1G07700.1]	+	+	crypticI	1	(-14[1 151)-(457 584)-(707])-([2])-([3])
AT1G07700	[]	+	+	crypticI	1	(+26[1 584)-(707])-([2])-([3]-94)
AT1G07700	[AT1G07700.2]		+	IR-crypticI	2	(-10[1 584)-(707])-([2]=[3]-119)
AT1G07700	[]	+	+	crypticI	1	(+26[1 82)-(457 584)-(707])-([2])-([3]+18)
AT1G07700	[]	+	+	crypticI	1	(+2[1 82)-(457])-([2])-([3]-95)
AT1G07700	[AT1G07700.3]	+	+		0	(+2[1])-([2])-([3])
AT1G07700	[]	+	+	IR	1	(+2[1])-([2]=[3]-97)
AT1G07702	[AT1G07702.1]		+		0	([1])
AT1G07705	[]		+	altTEE	1	(+16[1])-([2])-([3])-([4])-([5])-([6])-([7])-([8])-([9])-([10])-([11])-([12])-([13])-([14])-([15]-204)-(2386148 2386191)
AT1G07705	[AT1G07705.2]	+	+		0	(+4[1])-([2])-([3])-([4])-([5])-([6])-([7])-([8])-([9])-([10])-([11])-([12])-([13])-([14])-([15])
AT1G07705	[AT1G07705.1]		+	IR	1	([1])-([2])-([3])-([4])-([5])-([6])-([7])-([8])-([9])-([10])-([11])-([12])-([13]=[14])-([15])
AT1G07705	[]	+	+	IR	1	(-4[1])-([2])-([3])-([4])-([5])-([6])-([7])-([8])-([9])-([10])-([11])-([12]=[13])-([14])-([15]-110)
AT1G07705	[]		+	ES	1	([1])-([2])-([3])-([4])-([5])-([6])-([7])-([8])-[9]-([10])-([11])-([12])-([13])-([14])-([15])
AT1G07705	[]	+	+	altD	1	(-31[1])-([2])-([3]-39)-([4])-([5])-([6])-([7])-([8])-([9])-([10])-([11])-([12])-([13])-([14])-([15]-53)
AT1G07705	[]	+	+	altD-altA-ES	3	(-87[1])-([2])-([3]-7)-(+1[4])-([5])-([6])-([7])-([8])-[9]-([10])-([11])-([12])-([13])-([14])-([15]-45)
AT1G07705	[]		+	altD-ES	2	([1])-([2])-([3]-7)-([4])-([5])-([6])-([7])-([8])-[9]-([10])-([11])-([12])-([13])-([14])-([15])
AT1G07710	[]		+	altTSE	1	(2388440 2388333)-(+64[1])-([2])
AT1G07710	[AT1G07710.1]		+		0	([1])-([2])
AT1G07720	[AT1G07720.1]	+	+		0	([1]+115)
AT1G07725	[AT1G07725.1]		+		0	([1])
AT1G07728	[AT1G07728.1]	+	+		0	(+16[1])-([2]+32)
AT1G07728	[AT1G07728.2]	+	+	IR	1	(+16[1]=[2]+32)
AT1G07730	[AT1G07730.2]		+		0	([1])
AT1G07740	[]		+	altTSE	1	(2402907 2402379)-(2402278 2402081)-(2401871 2401737)-(2401641 2401544)-(2401446 2401344)-(2401258 2401188)-(2401103 2400948)-(+345[1])-([2])
AT1G07740	[]		+	altTSE	1	(2402907 2402620)-(2402457 2402379)-(2402278 2402081)-(2401871 2401737)-(2401636 2401544)-(2401446 2401345)-(2401258 2400948)-(+344[1])-([2])
AT1G07740	[]		+	altTSE	1	(2402907 2402620)-(2402457 2402379)-(2402278 2402081)-(2401871 2401737)-(2401636 2401544)-(2401446 2401356)-(2401258 2401188)-(2401103 2400948)-(+345[1])-([2])
AT1G07740	[]		+	altTSE	1	(2402907 2402620)-(2402458 2402379)-(2402278 2402081)-(2401871 2401737)-(2401636 2401544)-(2401446 2401344)-(2401258 2400948)-(+344[1])-([2])
AT1G07740	[]		+	altTSE	1	(2402907 2402620)-(2402458 2402379)-(2402278 2402081)-(2401871 2401737)-(2401636 2401544)-(2401446 2401344)-(2401258 2401188)-(2401103 2400948)-(+345[1])-([2])
AT1G07740	[]		+	altTSE	1	(2402907 2402620)-(2402458 2402379)-(2402278 2402081)-(2401871 2401737)-(2401636 2401544)-(2401446 2401356)-(2401258 2401188)-(2401103 2400948)-(+345[1])-([2])
AT1G07740	[]		+	altTSE	1	(2402907 2402755)-(2402458 2402379)-(2402278 2401544)-(2401446 2401344)-(2401258 2401188)-(2401103 2400948)-(+345[1])-([2])
AT1G07740	[]		+	altTSE	1	(2402907 2402755)-(2402458 2402379)-(2402278 2401737)-(2401636 2401544)-(2401446 2401356)-(2401258 2401188)-(2401103 2400948)-(+345[1])-([2])
AT1G07740	[]		+	altTSE	1	(2402907 2402755)-(2402458 2402379)-(2402278 2402081)-(2401871 2401737)-(2401636 2401544)-(2401446 2401356)-(2401258 2401188)-(2401103 2400948)-(+345[1])-([2])
AT1G07740	[AT1G07740.1]	+	+		0	([1])-([2])
AT1G07745	[AT1G07745.1]	+	+		0	(+34[1])-([2])-([3])-([4])-([5])-([6])-([7])-([8])-([9])
AT1G07745	[]	+	+	IR	2	(-24[1])-([2])-([3]=[4]=[5])-([6])-([7])-([8])-([9]-1)
AT1G07745	[]	+	+	IR-altD	4	(+34[1])-([2])-([3]=[4]=[5])-([6]+12)-([7]=[8])-([9]-51)
AT1G07745	[]	+	+	IR-altD-altA	5	(+29[1]+135)-(-1[2])-([3])-([4])-([5])-([6]+11)-([7]=[8])-(-1[9]-1)
AT1G07745	[]	+	+	altD	1	(-36[1]+135)-([2])-([3])-([4])-([5])-([6])-([7])-([8])-([9]-51)
AT1G07745	[AT1G07745.2]		+	IR	1	([1]=[2])-([3])-([4])-([5])-([6])-([7])-([8])-([9]+20)
AT1G07747	[AT1G07747.1]		+		0	([1])
AT1G07750	[AT1G07750.1]	+	+		0	([1])-([2])-([3])
AT1G07760	[AT1G07760.1]		+		0	([1])
AT1G07770	[AT1G07770.2]	+	+	altA	1	(+3[1])-(-3[2])-([3])-([4])
AT1G07770	[AT1G07770.1]	+	+		0	([1])-([2])-([3])-([4])
AT1G07780	[AT1G07780.2]		+	altA	1	(-2[1])-(-290[2])-([3])-([4])-([5])-([6])
AT1G07780	[AT1G07780.1]	+	+	crypticI	1	(+30[1])-([2 25)-(290])-([3])-([4])-([5])-([6])
AT1G07780	[AT1G07780.4]		+	altA	1	([1])-([2])-([3])-([4])-([5])-(+25[6])
AT1G07780	[AT1G07780.3]		+		0	([1])-([2])-([3])-([4])-([5])-([6])
AT1G07780	[]		+	altD-altA-crypticI	3	(+2[1]+62)-([2 25)-(290])-([3])-([4])-([5])-(+25[6]+64)
AT1G07780	[AT1G07780.5]		+	altD-crypticI	2	(+2[1]+62)-([2 25)-(290])-([3])-([4])-([5])-([6]+64)
AT1G07780	[AT1G07780.3]	+		altTSE	1	[1]-(-248[2])-([3])-([4])-([5])-([6]-86)
AT1G07790	[AT1G07790.1]	+	+		0	([1])
AT1G07795	[AT1G07795.1]		+		0	([1])
AT1G07800	[AT1G07800.1]		+		0	([1])
AT1G07810	[AT1G07810.1]		+		0	([1])-([2])-([3])-([4])-([5])-([6])-([7])-([8])-([9])
AT1G07810	[]		+	IR-altTSE	2	[1]-(2416343 2416389)-([2])-([3])-([4]=[5])-([6])-([7])-([8])-([9]+25)
AT1G07820	[AT1G07820.2]		+	crypticI	1	(+4[1 40)-(160]+2)
AT1G07820	[AT1G07820.1]		+		0	([1])
AT1G07830	[AT1G07830.1]	+	+		0	([1])-([2])-([3])-([4]+6)
AT1G07830	[]	+	+	altD	1	(-46[1]+81)-([2])-([3])-([4]-55)
AT1G07840	[AT1G07840.2]		+		0	([1])-([2])-([3])-([4])-([5])-([6])-([7])-([8])-([9])
AT1G07840	[AT1G07840.1]	+	+	altD	1	(+14[1]-121)-([2])-([3])-([4])-([5])-([6])-([7])-([8])-([9])
AT1G07840	[AT1G07840.3]	+	+	IR-altD	2	(+14[1]-121)-([2])-([3])-([4])-([5])-([6])-([7]=[8])-([9])
AT1G07850	[AT1G07850.1]		+		0	([1])-([2])-([3])-([4])
AT1G07860	[AT1G07860.1]		+		0	([1])-([2])
AT1G07870	[AT1G07870.2]		+		0	([1])-([2])-([3])-([4])-([5])-([6])-([7])
AT1G07870	[AT1G07870.1]	+	+	altTEE	1	(+5[1])-([2])-([3])-([4])-([5]+244)-[6]-[7]
AT1G07880	[]		+	crypticI-altTSE	2	(2435997 2435855)-(-31[1 163)-(174])-([2])-([3])-([4])-([5])-([6]+29)
AT1G07880	[]	+	+	crypticI	1	(-24[1 163)-(174])-([2])-([3])-([4])-([5])-([6])
AT1G07880	[AT1G07880.2]		+		0	([1])-([2])-([3])-([4])-([5])-([6])
AT1G07880	[AT1G07880.1]	+	+	IR	1	(+39[1])-([2])-([3])-([4]=[5])-([6]+29)
AT1G07885	[AT1G07885.1]		+		0	([1])-([2])-([3])
AT1G07890	[]		+	altA-altTSE	2	([0^1])-(+44[1])-([2])-([3])-([4])-([5])-([6])-([7])-([8])-([9])
AT1G07890	[AT1G07890.2]		+	altD-altA-altTSE	3	(-107[0^1])-(+44[1]+82)-([2])-([3])-([4])-([5])-([6])-([7])-([8])-([9])
AT1G07890	[AT1G07890.5]		+	altD-altA-altTSE	3	(-148[0^1])-(+44[1]-10)-([2])-([3])-([4])-([5])-([6])-([7])-([8])-([9])
AT1G07890	[AT1G07890.4]		+	altD-altA-altTSE	3	(-148[0^1])-(+47[1]+82)-([2])-([3])-([4])-([5])-([6])-([7])-([8])-([9])
AT1G07890	[AT1G07890.7]		+	altD-altA-altTSE	3	(-148[0^1])-(+47[1]-10)-([2])-([3])-([4])-([5])-([6])-([7])-([8])-([9])
AT1G07890	[AT1G07890.1]	+	+	ES-altTSE	2	([0^1])-[1]-([2])-([3])-([4])-([5])-([6])-([7])-([8])-([9])
AT1G07890	[AT1G07890.6]		+	IR-ES-altTSE	3	([0^1])-[1]-([2])-([3])-([4])-([5])-([6])-([7])-([8]=[9])
AT1G07890	[AT1G07890.3]		+		0	[0^1]-([1])-([2])-([3])-([4])-([5])-([6])-([7])-([8])-([9])
AT1G07890	[AT1G07890.8]		+	altD	1	[0^1]-(+165[1]+82)-([2])-([3])-([4])-([5])-([6])-([7])-([8])-([9])
AT1G07900	[]		+	altTEE	1	(+54[1])-([2]+471)-(2444643 2444774)-(2444933 2445268)
AT1G07900	[AT1G07900.1]		+		0	(+52[1])-([2]+764)
AT1G07901	[AT1G07901.1]		+		0	([1])
AT1G07910	[AT1G07910.1]		+		0	([1])-[1^1]-([2])-([3])-([4])-([5])-([6])-([7])-([8])-([9])-([10])-([11])-([12])-([13])-([14])-([15])-([16])-([17])-([18])-([19])-([20])-([21])-([22])-([23])-([24])-([25])-([26])-([27])
AT1G07910	[]		+	altD-altA	2	([1])-[1^1]-([2])-([3])-([4]-7)-([5])-([6])-([7])-([8])-(-26[9])-([10])-([11])-([12])-([13])-([14])-([15])-([16])-([17])-([18])-([19])-([20])-([21])-([22])-([23])-([24])-([25])-([26])-([27])
AT1G07910	[]		+	altD	1	(+79[1])-[1^1]-([2])-([3])-([4]-7)-([5])-([6])-([7])-([8])-([9])-([10])-([11])-([12])-([13])-([14])-([15])-([16])-([17])-([18])-([19])-([20])-([21])-([22])-([23])-([24])-([25])-([26])-([27])
AT1G07910	[AT1G07910.2]		+	altTSE	1	[1]-([1^1])-([2])-([3])-([4])-([5])-([6])-([7])-([8])-([9])-([10])-([11])-([12])-([13])-([14])-([15])-([16])-([17])-([18])-([19])-([20])-([21])-([22])-([23])-([24])-([25])-([26])-([27])
AT1G07920	[AT1G07920.1]	+	+		0	([1])-([2])-([3])
AT1G07930	[AT1G07930.2]		+	crypticI	1	([1])-([2])-([3 299)-(531])
AT1G07930	[AT1G07930.1]		+		0	([1])-([2])-([3])
AT1G07940	[AT1G07940.2]		+		0	(-37[1])-([1^1])-([2])-([3])
AT1G07940	[AT1G07940.1]	+	+	ES	1	([1])-[1^1]-([2])-([3])
AT1G07950	[AT1G07950.1]	+	+		0	(+8[1])-([2])-([3]+44)
AT1G07950	[]	+	+	IR	1	(-29[1])-([2]=[3]-56)
AT1G07960	[AT1G07960.1]		+	crypticI	1	(+28[1 23)-(444])-([2])-([3])-([4])
AT1G07960	[AT1G07960.3]	+	+	crypticI	1	(+38[1 23)-(449])-([2])-([3])-([4]+15)
AT1G07960	[AT1G07960.2]		+		0	([1])-([2])-([3])-([4])
AT1G07960	[]	+	+	IR	1	(+1[1])-([2]=[3])-([4]-111)
AT1G07970	[AT1G07970.1]	+	+		0	(+31[1])-([2])-([3])-([4])-([5])-([6])-([7])
AT1G07980	[AT1G07980.1]	+	+		0	(+204[1])-([2])-([3])-([4])
AT1G07980	[]	+	+	IR	1	(-1[1])-([2]=[3])-([4]-179)
AT1G07985	[AT1G07985.1]	+	+		0	(+123[1])
AT1G07990	[AT1G07990.1]	+	+		0	([1])-([2])-([3])-([4])-([5])-([6])-([7])-([8])-([9])-([10])-([11])-([12])-([13])-([14])-([15])-([16])-([17])-([18])-([19])
AT1G07990	[]	+	+	altD-altA	2	(-1[1])-([2])-([3])-([4])-([5])-([6])-([7])-([8]+6)-(-4[9])-([10])-([11])-([12])-([13])-([14])-([15])-([16])-([17])-([18])-([19]-19)
AT1G08000	[]	+	+	altA	1	(-57[1])-(-3[2])-([3])
AT1G08000	[AT1G08000.1]	+	+		0	([1])-([2])-([3]+11)
AT1G08000	[AT1G08000.2]		+	altTSE	1	[1]-(+234[2])-([3])
AT1G08005	[AT1G08005.1]		+		0	([1])
AT1G08010	[AT1G08010.1]	+	+		0	(+8[1])-[1^1]-([2])-([3]+1)
AT1G08010	[AT1G08010.2]		+	altTSE	1	[1]-([1^1])-([2])-([3]-296)
AT1G08010	[]	+	+	altTSE	1	[1]-[1^1]-(2487769 2487597)-(-4[2])-([3]+4)
AT1G08010	[AT1G08010.1, AT1G08010.2]	+		altTSE	1	[1]-[1^1]-(-8[2])-([3]-59)
AT1G08030	[]		+	altA	1	(+22[1])-(-3[2])-([3])-([4])-([5])-([6])-([7])-([8])-([9])-([10])-([11])-([12])-([13]+53)
AT1G08030	[]	+	+	altA	1	(-7[1])-([2])-([3])-([4])-([5])-([6])-(-7[7])-([8])-([9])-([10])-([11])-([12])-([13]+53)
AT1G08030	[AT1G08030.1]	+	+		0	([1])-([2])-([3])-([4])-([5])-([6])-([7])-([8])-([9])-([10])-([11])-([12])-([13]+81)
AT1G08030	[]	+	+	altTSE	1	[1]-(+100[2])-([3])-([4])-([5])-([6])-([7])-([8])-([9])-([10])-([11])-([12])-([13]-21)
AT1G08032	[AT1G08032.1]		+		0	([1])-([2])
AT1G08035	[AT1G08035.1]		+		0	([1])-([2])
AT1G08040	[AT1G08040.1]	+	+		0	([1])-([2])-([3])-([4])-([5])-([6])-([7])-([8])-([9])-([10])-([11])-([12])-([13])-([14])-([15])
AT1G08040	[AT1G08040.2]		+	altD	1	(-123[1]+4)-([2])-([3])-([4])-([5])-([6])-([7])-([8])-([9])-([10])-([11])-([12])-([13])-([14])-([15])
AT1G08040	[AT1G08040.1, AT1G08040.2]	+		altTSE	1	[1]-(-34[2])-([3])-([4])-([5])-([6])-([7])-([8])-([9])-([10])-([11])-([12])-([13])-([14])-([15]-10)
AT1G08040	[AT1G08040.1, AT1G08040.2]	+		altTSE	1	[1]-[2]-(-39[3])-([4])-([5])-([6])-([7])-([8])-([9])-([10])-([11])-([12])-([13])-([14])-([15]-10)
AT1G08050	[AT1G08050.1]	+	+		0	(+39[1])-([2])
AT1G08060	[AT1G08060.1]		+		0	([1])-([2])-([3])-([4])-([5])-([6])-([7])-([8])-([9])-([10])-([11])-([12])-([13])-([14])-([15])-([16])
AT1G08060	[]		+	altA-ES	6	([1])-[2]-[3]-[4]-[5]-[6]-([7])-([8])-([9])-([10])-([11])-([12])-(-9[13])-([14])-([15])-([16]+23)
AT1G08060	[AT1G08060.2]		+	altTSE	1	[1]-(+36[2])-([3])-([4])-([5])-([6])-([7])-([8])-([9])-([10])-([11])-([12])-([13])-([14])-([15])-([16])
AT1G08065	[AT1G08065.1]		+		0	([1])-([2])-([3])-([4])-([5])-([6])-([7])
AT1G08070	[]	+	+	crypticI	1	(+16[1 210)-(291]+22)
AT1G08070	[AT1G08070.1]	+	+		0	(+20[1]+50)
AT1G08080	[AT1G08080.1]		+		0	([1])-([2])-([3])-([4])-([5])-([6])-([7])
AT1G08090	[AT1G08090.1]		+		0	([1])-([2])-([3])
AT1G08100	[AT1G08100.1]		+		0	([1])-([2])-([3])
AT1G08105	[AT1G08105.1]		+		0	([1])
AT1G08110	[AT1G08110.1]	+	+	crypticI	1	(+46[1 15)-(200])-([2])-([3])-([4])-([5])-([6])-([7])-([8]-1)
AT1G08110	[]		+	altD-crypticI	2	(+41[1 15)-(200])-([2])-([3])-([4])-([5])-([6])-([7]+15)-([8])
AT1G08110	[AT1G08110.4]	+	+		0	([1])-([2])-([3])-([4])-([5])-([6])-([7])-([8])
AT1G08110	[]	+	+	altD	1	(-12[1])-([2])-([3])-([4])-([5])-([6])-([7]+15)-([8]-9)
AT1G08110	[AT1G08110.3]	+	+	altD	1	(+46[1]-200)-([2])-([3])-([4])-([5])-([6])-([7])-([8])
AT1G08110	[AT1G08110.2]		+	IR	1	(-39[1]=[2])-([3])-([4])-([5])-([6])-([7])-([8]-1)
AT1G08115	[AT1G08115.1]		+		0	([1])
AT1G08120	[AT1G08120.1]		+		0	([1])
AT1G08125	[AT1G08125.2]		+		0	([1])-([2])-([3])-([4])-([5])-([6])-([7])-([8])-([9])-([10])-([11])
AT1G08125	[AT1G08125.3]		+	altD-ES	2	([1])-([2])-([3])-([4])-([5])-([6]-91)-[7]-([8])-([9])-([10])-([11])
AT1G08125	[]		+	altD	1	(+21[1])-([2])-([3])-([4])-([5]+13)-([6])-([7])-([8])-([9])-([10])-([11]+17)
AT1G08125	[]	+	+	altD-altA	2	(-42[1]-93)-(+3[2])-([3])-([4])-([5])-([6])-([7])-([8])-([9])-([10])-([11]-29)
AT1G08125	[]		+	altD-altA	3	(+21[1]-93)-(+57[2])-([3])-([4])-([5])-([6])-([7])-([8]+21)-([9])-([10])-([11]+17)
AT1G08125	[]	+	+	altD-altA	3	(-22[1]-93)-(+57[2])-([3])-([4])-([5]+13)-([6])-([7])-([8])-([9])-([10])-([11]-29)
AT1G08125	[]	+	+	altD	2	(+21[1]-93)-([2])-([3])-([4])-([5]+13)-([6])-([7])-([8])-([9])-([10])-([11]+13)
AT1G08125	[AT1G08125.1]	+	+	altD-ES	2	(+1[1]-93)-[2]-([3])-([4])-([5])-([6])-([7])-([8])-([9])-([10])-([11]+17)
AT1G08125	[]	+	+	IR-altD-ES	3	(-42[1]-93)-[2]-([3])-([4])-([5])-([6]=[7])-([8])-([9])-([10])-([11]-28)
AT1G08125	[]	+	+	altD-ES	3	(-42[1]-93)-[2]-([3])-([4])-([5]+13)-([6])-([7])-([8])-([9])-([10])-([11]-30)
AT1G08125	[]	+	+	IR-altD-ES	4	(-57[1]-93)-[2]-([3])-([4])-([5]+13)-([6])-([7])-([8]=[9])-([10])-([11]-30)
AT1G08125	[]	+	+	altD-ES	3	(-62[1]-93)-[2]-([3])-[4]-([5])-([6])-([7])-([8])-([9])-([10])-([11]-29)
AT1G08125	[]	+	+	IR-altD	2	(-161[1]=[2])-([3])-([4])-([5]+13)-([6])-([7])-([8])-([9])-([10])-([11]-29)
AT1G08125	[]	+	+	IR	2	(-42[1]=[2]=[3])-([4])-([5])-([6])-([7])-([8])-([9])-([10])-([11]+17)
AT1G08125	[]	+	+	IR-altD	4	(-42[1]=[2]=[3])-([4])-([5])-([6])-([7])-([8]+21)-([9])-([10]=[11]-130)
AT1G08125	[]	+	+	IR-altD	3	(-1[1]=[2]=[3])-([4])-([5]+13)-([6])-([7])-([8])-([9])-([10])-([11]-29)
AT1G08130	[AT1G08130.1]	+	+		0	([1])-([2])-([3])-([4])-([5])-([6])-([7])-([8])-([9])-([10])-([11])-([12])-([13])-([14])-([15])-([16])-([17])
AT1G08135	[AT1G08135.1]		+		0	([1])-([2])-([3])-([4])
AT1G08140	[AT1G08140.1]		+		0	([1])-([2])-([3])-([4])
AT1G08150	[AT1G08150.1]		+		0	([1])-([2])-([3])-([4])
AT1G08160	[AT1G08160.1]	+	+		0	(+4[1]+75)
AT1G08165	[AT1G08165.1]		+		0	([1])-([2])
AT1G08170	[AT1G08170.1]		+		0	([1])
AT1G08180	[AT1G08180.1]	+	+		0	(+123[1])
AT1G08190	[AT1G08190.1]		+		0	([1])-([2])-([3])-([4])-([5])-([6])-([7])-([8])-([9])-([10])-([11])-([12])-([13])-([14])-([15])-([16])-([17])-([18])-([19])
AT1G08200	[AT1G08200.1]	+	+		0	([1])-([2])-([3])-([4])-([5])-([6])-([7])-([8])-([9])
AT1G08210	[]	+	+	altA	1	(-58[1])-([2])-([3])-([4])-(-25[5])-([6])-([7])-([8])-([9])-([10]-11)
AT1G08210	[AT1G08210.1]	+	+		0	([1])-([2])-([3])-([4])-([5])-([6])-([7])-([8])-([9])-([10])
AT1G08210	[]	+	+	altD-altA	2	(-62[1])-([2])-([3]-111)-(-6[4])-([5])-([6])-([7])-([8])-([9])-([10]-12)
AT1G08220	[]		+	altA	1	(+51[1])-([2])-(+5[3])-([4])-([5])-([6])-([7])-([8])
AT1G08220	[AT1G08220.2]		+	altA-altTEE	2	(-2[1])-([2])-(+5[3])-([4])-([5])-([6])-([7]+61)-[8]
AT1G08220	[AT1G08220.1]	+	+		0	(+17[1])-([2])-([3])-([4])-([5])-([6])-([7])-([8])
AT1G08220	[]	+	+	altA-altTSE	2	[1]-(+48[2])-(+5[3])-([4])-([5])-([6])-([7])-([8]-1)
AT1G08230	[AT1G08230.2]	+	+		0	([1])-([2])-([3])-([4])-([5])-([6]+2)
AT1G08230	[]		+	altD	1	(+141[1])-([2]+1117)-([3])-([4])-([5])-([6])
AT1G08230	[]		+	altD	1	(+130[1])-([2]+191)-([3])-([4])-([5])-([6])
AT1G08240	[AT1G08240.1]		+		0	([1])
AT1G08250	[]	+	+	crypticI	1	(-52[1 72)-(164]-79)
AT1G08250	[AT1G08250.1]	+	+		0	(+19[1])
AT1G08260	[AT1G08260.1]		+		0	([1])-([2])-([3])-([4])-([5])-([6])-([7])-([8])-([9])-([10])-([11])-([12])-([13])-([14])-([15])-([16])-([17])-([18])-([19])-([20])-([21])-([22])-([23])-([24])-([25])-([26])-([27])-([28])-([29])-([30])-([31])-([32])-([33])-([34])-([35])-([36])-([37])-([38])-([39])-([40])-([41])-([42])-([43])-([44])-([45])-([46])-([47])-([48])-([49])
AT1G08260	[]		+	altD	1	(+204[1])-([2])-([3])-([4])-([5])-([6])-([7])-([8])-([9])-([10])-([11])-([12])-([13])-([14])-([15])-([16])-([17])-([18])-([19])-([20])-([21])-([22])-([23])-([24])-([25])-([26])-([27])-([28])-([29])-([30])-([31])-([32])-([33])-([34])-([35])-([36])-([37])-([38])-([39])-([40])-([41])-([42])-([43]-11)-([44])-([45])-([46])-([47])-([48])-([49])
AT1G08260	[]		+	altD	1	([1])-([2])-([3])-([4])-([5])-([6])-([7])-([8])-([9])-([10])-([11])-([12])-([13])-([14])-([15])-([16])-([17])-([18])-([19])-([20])-([21])-([22])-([23])-([24])-([25])-([26])-([27])-([28])-([29])-([30])-([31])-([32])-([33])-([34])-([35])-([36])-([37])-([38])-([39])-([40])-([41]-65)-([42])-([43])-([44])-([45])-([46])-([47])-([48])-([49])
AT1G08260	[]		+	ES	1	([1])-([2])-([3])-([4])-([5])-([6])-([7])-([8])-([9])-([10])-([11])-([12])-([13])-([14])-([15])-([16])-([17])-([18])-([19])-([20])-([21])-([22])-([23])-([24])-([25])-([26])-([27])-([28])-([29])-([30])-([31])-([32])-([33])-[34]-([35])-([36])-([37])-([38])-([39])-([40])-([41])-([42])-([43])-([44])-([45])-([46])-([47])-([48])-([49])
AT1G08270	[AT1G08270.2]		+		0	([1])-([2])-([3])
AT1G08270	[]	+	+	IR	1	(-109[1])-([2]=[3]+408)
AT1G08270	[AT1G08270.1]		+	altTEE	1	(-170[1]+51)-[2]-[3]
AT1G08280	[]		+	crypticI	1	(+553[1 347)-(535])
AT1G08280	[AT1G08280.1]	+	+		0	(+548[1]+25)
AT1G08290	[AT1G08290.1]		+		0	([1])-([2])
AT1G08300	[]		+	altTEE	1	([1])-([2])-([3])-([4])-([5])-([6])-([7])-([8]+216)-(2619115 2619292)-(2619406 2619617)-(2619691 2619955)-(2620027 2620452)
AT1G08300	[AT1G08300.1]		+		0	([1])-([2])-([3])-([4])-([5])-([6])-([7])-([8])
AT1G08300	[]		+	IR-altTEE	2	([1])-([2])-([3])-([4])-([5]=[6])-([7])-([8]+216)-(2619115 2619292)-(2619397 2619617)-(2619691 2619955)-(2620027 2620452)
AT1G08310	[AT1G08310.1]	+	+	altA	1	([1])-([2])-(-9[3])-([4])-([5])
AT1G08310	[AT1G08310.2]		+		0	([1])-([2])-([3])-([4])-([5])
AT1G08310	[]	+	+	IR	2	(-99[1])-([2]=[3])-([4]=[5]-19)
AT1G08315	[AT1G08315.1]	+	+		0	(+138[1]+31)
AT1G08320	[AT1G08320.1]	+	+		0	(+25[1])-([2])-([3])-([4])-([5])-([6])-([7])-([8])-([9])-([10])-([11])-([12])-([13])
AT1G08320	[AT1G08320.3]	+	+	altTSE	1	[1]-(+215[2])-([3])-([4])-([5])-([6])-([7])-([8])-([9])-([10])-([11])-([12])-([13])
AT1G08320	[]	+	+	altTSE	1	[1]-[2]-(2627141 2627003)-([3])-([4])-([5])-([6])-([7])-([8])-([9])-([10])-([11])-([12])-([13]+18)
AT1G08320	[]		+	altTSE	1	[1]-[2]-[3]-[4]-(2626027 2625917)-([5])-([6])-([7])-([8])-([9])-([10])-([11])-([12])-([13]+18)
AT1G08320	[AT1G08320.2]	+	+	altTSE	1	[1]-[2]-[3]-[4]-(+51[5])-([6])-([7])-([8])-([9])-([10])-([11])-([12])-([13])
AT1G08340	[AT1G08340.1]	+	+		0	(+77[1])-([2])-([3])-([4])
AT1G08350	[AT1G08350.2]	+	+		0	([1])-([2])-([3])-([4])-([5])-([6])-([7])-([8])
AT1G08350	[AT1G08350.1]		+	IR	1	(-10[1])-([2]=[3])-([4])-([5])-([6])-([7])-([8])
AT1G08350	[]	+	+	IR	1	(-21[1]=[2])-([3])-([4])-([5])-([6])-([7])-([8]+20)
AT1G08350	[]	+	+	altTSE	1	[1]-(+144[2])-([3])-([4])-([5])-([6])-([7])-([8]+29)
AT1G08360	[]		+	altA	1	([1])-(-6[2])-([3])-([4])-([5])
AT1G08360	[AT1G08360.1]	+	+		0	([1])-([2])-([3])-([4])-([5])
AT1G08360	[]	+	+	altD	1	(-41[1]+56)-([2])-([3])-([4])-([5]-66)
AT1G08370	[]	+	+	crypticI	1	(+33[1 123)-(218])-([2])-([3])-([4])-([5])-([6])-([7])-([8]-7)
AT1G08370	[AT1G08370.1]	+	+		0	(+1[1])-([2])-([3])-([4])-([5])-([6])-([7])-([8]+44)
AT1G08380	[AT1G08380.1]		+		0	([1])-([2])-([3])
AT1G08390	[AT1G08390.1]	+	+		0	(+8[1])-([2])-([3])
AT1G08390	[]		+	altD	1	(+164[1])-([2]-58)-([3])
AT1G08400	[AT1G08400.1]	+	+		0	([1])-([2])-([3])-([4]+49)
AT1G08400	[]		+	altD	1	(+40[1])-([2])-([3]-11)-([4]+77)
AT1G08410	[AT1G08410.1]	+	+		0	([1])-([2])-([3])-([4])-([5])-([6])-([7])
AT1G08420	[AT1G08420.2]		+	altA	1	(+236[1])-([2])-([3])-([4])-([5])-([6])-([7])-([8])-([9])-(-15[10])-([11])-([12])-([13])-([14])-([15])-([16])-([17])-([18])-([19])-([20])-([21]+59)
AT1G08420	[AT1G08420.1]		+		0	([1])-([2])-([3])-([4])-([5])-([6])-([7])-([8])-([9])-([10])-([11])-([12])-([13])-([14])-([15])-([16])-([17])-([18])-([19])-([20])-([21])
AT1G08430	[]		+	crypticI	2	(+94[1])-([2])-([3 34)-(109])-([4])-([5])-([6 120)-(288]+192)
AT1G08430	[]		+	altA	1	([1])-([2])-([3])-(-24[4])-([5])-([6]+192)
AT1G08430	[AT1G08430.1]	+	+		0	(+104[1])-([2])-([3])-([4])-([5])-([6]+183)
AT1G08430	[]		+	altD	1	(+94[1]-109)-([2])-([3])-([4])-([5])-([6]+192)
AT1G08440	[AT1G08440.1]		+		0	([1])-([2])-([3])-([4])-([5])-([6])
AT1G08450	[AT1G08450.2]		+	altA	1	(-7[1])-([2])-([3])-(-162[4])-([5])-([6])-([7])-([8])-([9])-([10])-([11])-([12])-([13])-([14]-14)
AT1G08450	[AT1G08450.1]	+	+		0	([1])-([2])-([3])-([4])-([5])-([6])-([7])-([8])-([9])-([10])-([11])-([12])-([13])-([14])
AT1G08450	[AT1G08450.3]		+	altD-ES	2	(+60[1])-([2])-([3])-([4])-([5])-([6])-([7]-17)-[8]-([9])-([10])-([11])-([12])-([13])-([14]+27)
AT1G08460	[AT1G08460.1]	+	+		0	(+116[1])-([2])-([3]+32)
AT1G08460	[]	+	+	IR	1	(-48[1])-([2]=[3]-19)
AT1G08460	[]	+	+	altD	1	(-126[1]+15)-([2])-([3]-19)
AT1G08460	[]		+	IR-altD	2	([1]+15)-([2]=[3])
AT1G08465	[AT1G08465.1]	+	+		0	(+84[1])-([2])-([3])-([4])-([5])-([6])
AT1G08470	[AT1G08470.1]	+	+		0	([1])-([2])-([3])-([4]+30)
AT1G08480	[AT1G08480.1]	+	+		0	([1])-([2])-([3]+56)
AT1G08480	[]	+	+	IR	1	(-13[1]=[2])-([3]-44)
AT1G08490	[]		+	altA	2	([1])-([2])-(-13[3])-([4])-([5])-([6])-([7])-(+24[8])-([9])
AT1G08490	[]	+	+	altA	1	(-96[1])-([2])-(-13[3])-([4])-([5])-([6])-([7])-([8])-([9]-119)
AT1G08490	[]	+	+	altA	1	(-6[1])-([2])-([3])-([4])-(-16[5])-([6])-([7])-([8])-([9]-48)
AT1G08490	[]	+	+	altA	1	([1])-([2])-([3])-([4])-([5])-([6])-([7])-(+24[8])-([9]-127)
AT1G08490	[AT1G08490.1]	+	+		0	([1])-([2])-([3])-([4])-([5])-([6])-([7])-([8])-([9]+44)
AT1G08490	[]	+	+	altD-altA	2	(-6[1])-([2])-([3])-([4]-1)-(-5[5])-([6])-([7])-([8])-([9]-45)
AT1G08500	[]		+	crypticI	1	(+9[1 81)-(156])-([2])
AT1G08500	[AT1G08500.1]	+	+		0	([1])-([2]+143)
AT1G08500	[]	+	+	altD	1	(+4[1]-12)-([2]-69)
AT1G08500	[]	+	+	IR	1	(+9[1]=[2]-150)
AT1G08510	[AT1G08510.1]	+	+		0	(+55[1])-([2])-([3])-([4])-([5])-([6])
AT1G08510	[]		+	IR	1	(+45[1])-([2])-([3]=[4])-([5])-([6])
AT1G08520	[AT1G08520.1]	+	+		0	([1])-([2])-([3])-([4])-([5])-([6])-([7])-([8])-([9])-([10])-([11])-([12])-([13])-([14])-([15])
AT1G08520	[]	+	+	altD-altA	2	(-17[1])-([2])-([3])-([4])-([5])-([6])-([7])-([8]-5)-(+2[9])-([10])-([11])-([12])-([13])-([14])-([15]-28)
AT1G08520	[AT1G08520.1]	+		altTSE	1	[1]-(-35[2])-([3])-([4])-([5])-([6])-([7])-([8])-([9])-([10])-([11])-([12])-([13])-([14])-([15]-36)
AT1G08530	[AT1G08530.1]	+	+		0	(+67[1])-([2])-([3])-([4])-([5]+99)
AT1G08530	[]		+	altD	1	(+119[1])-([2])-([3]-56)-([4])-([5]+43)
AT1G08540	[AT1G08540.1]	+	+		0	(+5[1])-([2])-([3])-([4])-([5])-([6])-([7])
AT1G08550	[]	+	+	altA	2	(-84[1])-[1^1]-(-118[2])-([3])-(-5[4])-([5])-([6]-40)
AT1G08550	[]		+	altA	1	([1])-[1^1]-([2])-([3])-(-5[4])-([5])-([6])
AT1G08550	[AT1G08550.1]	+	+		0	(+24[1])-[1^1]-([2])-([3])-([4])-([5])-([6]+12)
AT1G08550	[AT1G08550.2]		+	altTSE	1	[1]-([1^1])-([2])-([3])-([4])-([5])-([6])
[truncated: 64,887 more rows]
