# Supplementary material for: An improved repertoire of splicing variants and their potential roles in Arabidopsis photomorphogenic development
Source: Genome Biol. 2022 Feb 9;23:50. doi: 10.1186/s13059-022-02620-2 (PMC8827149; doi:10.1186/s13059-022-02620-2)
Supplement: Supplementary file 9 — Additional file 9: Table S8. A summary of fusion transcripts identified in this study. [file 13059_2022_2620_MOESM9_ESM.xlsx]

## Sheet: Summary of fused transcripts
Additional file 9: Table S8. A summary of fusion transcripts identified in this study.
Chromosome	Start sitea	End siteb	genes	Supported junction readsc	Pearson's correlationd
Chr1	6718580	6720736	forward_NOVEL_24,AT1G19415	0	NA
Chr1	8329991	8332348	AT1G23465,AT1G23470	0	NA
Chr1	23943498	23945797	AT1G64460,AT1G64470	430	NA
Chr1	6816690	6820312	AT1G19715,AT1G19720	487	0.888473
Chr1	4448208	4451736	AT1G13040,AT1G13050	0	0.68976
Chr1	23301528	23305501	AT1G62914,AT1G62920	1	0.66535
Chr1	25886757	25891784	AT1G68862,AT1G68870,AT1G68872	0	0.645065
Chr1	27984243	27985205	AT1G74453,AT1G74456	341	0.543056
Chr1	7371524	7375744	AT1G21060,AT1G21065	0	0.53083
Chr1	3744881	3748463	AT1G11175,AT1G11180	35	0.512167
Chr1	26883988	26887378	AT1G71330,AT1G71340	170	0.441649
Chr1	22603121	22604942	AT1G61275,AT1G61280	0	0.356868
Chr1	19044198	19047321	AT1G51360,AT1G51370	0	0.35272
Chr1	2275058	2277372	AT1G07400,AT1G07410	0	0.345735
Chr1	11758267	11761227	AT1G32520,AT1G32530	69	0.333814
Chr1	17788785	17792334	AT1G48170,AT1G48175	34	0.316716
Chr1	23982184	23984793	AT1G64570,AT1G64572	0	0.308855
Chr1	18040150	18042970	AT1G48770,AT1G48780	0	0.298904
Chr1	30345517	30348392	AT1G80740,AT1G80745	0	0.273774
Chr1	28212045	28213389	AT1G75163,AT1G75166	95	0.269318
Chr1	20580322	20585552	AT1G55170,AT1G55175	140	0.243121
Chr1	17484368	17486453	AT1G47578,AT1G47580	0	0.208476
Chr1	29415526	29418566	AT1G78172,AT1G78180	34	0.137553
Chr1	6203476	6206831	AT1G18020,AT1G18030	0	0.0644007
Chr1	7950837	7954375	AT1G22510,AT1G22520	0	0.0550177
Chr1	20580322	20586072	AT1G55170,AT1G55175,AT1G55180	0	0.00747249
Chr1	27815702	27818602	AT1G73965,AT1G73970	0	0.00375359
Chr1	9781806	9784019	AT1G28060,AT1G28070	0	-0.028439
Chr1	462056	464924	AT1G02330,AT1G02335	0	-0.0614987
Chr1	17716221	17717559	AT1G48020,AT1G48030	0	-0.124995
Chr2	1599265	1610943	AT2G04580,AT2G04590,AT2G04600,AT2G04610	0	NA
Chr2	10675141	10677057	reverse_NOVEL_105,AT2G25095	0	NA
Chr2	11159527	11162386	AT2G26211,AT2G26215,AT2G26220	0	NA
Chr2	11183782	11187767	AT2G26267,AT2G26270	16	NA
Chr2	14168050	14173374	AT2G33435,AT2G33440	242	NA
Chr2	15027136	15028194	AT2G35742,AT2G35743	0	NA
Chr2	18921113	18923153	AT2G46000,reverse_NOVEL_133	1	NA
Chr2	12586489	12588604	AT2G29290,AT2G29300	1	0.863525
Chr2	16224018	16226705	AT2G38823,AT2G38830	55	0.81143
Chr2	13654898	13656337	AT2G32130,AT2G32140	2	0.804171
Chr2	8696325	8697727	AT2G20142,AT2G20150	0	0.700163
Chr2	8930973	8932212	AT2G20721,AT2G20722,AT2G20723	8	0.63731
Chr2	16980939	16982851	AT2G40710,AT2G40711	0	0.586476
Chr2	12630351	12632386	AT2G29480,AT2G29490	15	0.585692
Chr2	13726813	13734520	AT2G32320,AT2G32340	14	0.431303
Chr2	7401154	7404376	AT2G17033,AT2G17036	1	0.406596
Chr2	13486307	13488636	AT2G31725,AT2G31730	0	0.322524
Chr2	17132546	17135116	AT2G41080,AT2G41082	0	0.322102
Chr2	413258	419725	AT2G01905,AT2G01910	4	0.320611
Chr2	10449630	10451992	AT2G24590,AT2G24592	0	0.286164
Chr2	9835828	9839722	AT2G23096,AT2G23100	0	0.25971
Chr2	7565077	7570899	AT2G17420,AT2G17430	177	0.241161
Chr2	17128466	17132332	AT2G41060,AT2G41070	19	0.157078
Chr2	18208275	18215165	AT2G43980,AT2G43990,AT2G44000	0	0.126449
Chr2	12159086	12160455	AT2G28426,AT2G28430	4	-0.0245373
Chr2	19271388	19273976	AT2G46900,AT2G46910	1	-0.0318865
Chr2	15869161	15870743	AT2G37920,AT2G37925	0	-0.112339
Chr2	13282371	13288324	AT2G31170,AT2G31180	0	-0.290966
Chr3	2317457	2320605	AT3G07273,AT3G07274,AT3G07280	0	NA
Chr3	2317475	2318972	AT3G07273,AT3G07274	702	NA
Chr3	4275471	4288872	AT3G13240,AT3G13250,AT3G13260,AT3G13270	0	NA
Chr3	6058307	6061992	AT3G17712,AT3G17715	5	NA
Chr3	7682221	7683808	AT3G21805,forward_NOVEL_166	0	NA
Chr3	10328410	10329849	AT3G27865,forward_NOVEL_172	0	NA
Chr3	11097431	11106292	AT3G29120,AT3G29130,AT3G29140	14	NA
Chr3	16968417	16971205	forward_NOVEL_184,AT3G46200	11	NA
Chr3	17449082	17450545	AT3G47350,forward_NOVEL_186	5	NA
Chr3	17449756	17452943	forward_NOVEL_186,AT3G47360	18	NA
Chr3	18892761	18893623	reverse_NOVEL_182,AT3G50825	0	NA
Chr3	22419321	22420458	AT3G60647,AT3G60650	64	NA
Chr3	9679958	9683371	AT3G26445,AT3G26450	53	0.9641
Chr3	2805514	2808335	AT3G09160,AT3G09162	97	0.904358
Chr3	19156472	19162381	AT3G51640,AT3G51642,AT3G51644,AT3G51650	61	0.775466
Chr3	20740729	20743477	AT3G55890,AT3G55900,AT3G55910	0	0.74736
Chr3	17576002	17579622	AT3G47675,AT3G47680	0	0.712459
Chr3	4922149	4926975	AT3G14650,AT3G14660	38	0.693622
Chr3	792277	795915	AT3G03350,AT3G03360	0	0.649963
Chr3	21924510	21928422	AT3G59320,AT3G59330	47	0.621969
Chr3	23119887	23122966	AT3G62499,AT3G62500	0	0.578562
Chr3	8311786	8314205	AT3G23255,AT3G23260	2	0.514351
Chr3	4849435	4851986	AT3G14450,AT3G14452	0	0.503971
Chr3	223039	225662	AT3G01572,AT3G01580	0	0.498042
Chr3	21394032	21397244	AT3G57750,AT3G57760	23	0.456907
Chr3	22922001	22922991	AT3G61897,AT3G61898	0	0.439542
Chr3	21795072	21797350	AT3G58980,AT3G58990	27	0.415654
Chr3	9743423	9746696	AT3G26539,AT3G26540	0	0.400496
Chr3	17445498	17446497	AT3G47347,AT3G47348	29	0.284636
Chr3	18834219	18835407	AT3G50685,AT3G50690	0	0.203355
Chr3	17445013	17446531	AT3G47342,AT3G47347,AT3G47348	1	0.175202
Chr3	20240503	20246033	AT3G54670,AT3G54680	60	0.155113
Chr3	18899937	18902154	AT3G50845,AT3G50850	0	0.113476
Chr3	19501011	19502996	AT3G52565,AT3G52570	8	0.0391606
Chr3	5200681	5203191	AT3G15395,AT3G15400	4	0.0280263
Chr3	2115324	2117975	AT3G06690,AT3G06700	20	0.0025641
Chr3	23312999	23315004	AT3G63088,AT3G63090	0	-0.101206
Chr3	9788614	9791155	AT3G26618,AT3G26620	1	-0.11075
Chr3	18450366	18451493	AT3G49744,AT3G49750	1	-0.125654
Chr3	7220841	7224262	AT3G20650,AT3G20655	0	-0.139722
Chr3	3029689	3034332	AT3G09880,AT3G09890	3	-0.278902
Chr4	1200893	1203350	reverse_NOVEL_206,AT4G02715	2463	NA
Chr4	9482603	9495912	AT4G16870,AT4G16860	12	NA
Chr4	9508558	9515766	AT4G16910,AT4G16900	5	NA
Chr4	10578502	10579672	AT4G19395,forward_NOVEL_230	125	NA
Chr4	10771630	10773787	AT4G19829,AT4G19830	0	NA
Chr4	11610565	11613078	reverse_NOVEL_231,AT4G21890	28	NA
Chr4	15808906	15811907	AT4G32780,AT4G32785	0	NA
Chr4	3356747	3361377	AT4G06534,AT4G06535,AT4G06536	84	0.884654
Chr4	12160436	12163252	AT4G23240,AT4G23250	14	0.741657
Chr4	5383950	5389193	AT4G08470,AT4G08480	243	0.732429
Chr4	2133054	2135824	AT4G04360,AT4G04370	0	0.730128
Chr4	18304750	18306002	AT4G39361,AT4G39363,AT4G39364,AT4G39366	0	0.72172
Chr4	10444905	10448206	AT4G19060,AT4G19070	171	0.711096
Chr4	11399204	11404655	AT4G21400,AT4G21410	57	0.707552
Chr4	17703387	17706226	AT4G37682,AT4G37685	0	0.685158
Chr4	15114333	15117590	AT4G31050,AT4G31060	1	0.681404
Chr4	13529	16006	AT4G00030,AT4G00040	0	0.641151
Chr4	281142	285109	AT4G00690,AT4G00695	0	0.618966
Chr4	7877081	7878796	AT4G13554,AT4G13555	0	0.601484
Chr4	10073832	10076755	AT4G18205,AT4G18210	0	0.581127
Chr4	7121968	7128102	AT4G11840,AT4G11845	87	0.565259
Chr4	1092066	1094651	AT4G02482,AT4G02485	1	0.516129
Chr4	15656687	15660819	AT4G32440,AT4G32445	21	0.483158
Chr4	1526180	1529043	AT4G03440,AT4G03443,AT4G03445	0	0.47016
Chr4	15252822	15255346	AT4G31440,AT4G31441	202	0.460982
Chr4	10236224	10238889	AT4G18590,AT4G18593	1	0.376619
Chr4	17478810	17480001	AT4G37095,AT4G37100	48	0.362823
Chr4	17229547	17231842	AT4G36515,AT4G36520	0	0.32139
Chr4	9040715	9043431	AT4G15950,AT4G15953	23	0.266685
Chr4	10446347	10453292	AT4G19070,AT4G19080,AT4G19090,AT4G19095	47	0.261563
Chr4	8860609	8864685	AT4G15510,AT4G15520	0	0.237452
Chr4	13933346	13937382	AT4G28020,AT4G28025	0	0.138961
Chr4	5194669	5198391	AT4G08240,AT4G08250	19	0.113623
Chr4	18504550	18507576	AT4G39880,AT4G39890	0	-0.051291
Chr4	2609135	2612696	AT4G05090,AT4G05091	10	-0.0619676
Chr4	8516428	8517785	AT4G14860,AT4G14870	0	-0.0853
Chr4	16834030	16836178	AT4G35420,AT4G35430	0	-0.153468
Chr4	6836100	6839011	AT4G11211,AT4G11213,AT4G11216,AT4G11220	4	-0.196897
Chr4	15972364	15978115	AT4G33110,AT4G33120	36	-0.218607
Chr5	4485084	4487433	AT5G13917,AT5G13920	0	NA
Chr5	4952968	4954947	AT5G15254,AT5G15260	58	NA
Chr5	6083512	6086623	AT5G18362,AT5G18370	0	NA
Chr5	10367559	10369145	AT5G28440,AT5G28442	7	NA
Chr5	12661783	12666275	AT5G33390,AT5G33395	12	NA
Chr5	16394507	16396392	forward_NOVEL_291,AT5G40910	29	NA
Chr5	21553461	21557535	AT5G53144,AT5G53150	79	NA
Chr5	24243085	24247757	AT5G60210,reverse_NOVEL_320	60	NA
Chr5	24272934	24274893	AT5G60330,AT5G60335	9	NA
Chr5	15326214	15330912	AT5G38344,AT5G38350	20	0.893036
Chr5	25182285	25186580	AT5G62690,AT5G62700	369	0.888715
Chr5	9903010	9905919	AT5G27889,AT5G27890	87	0.883162
Chr5	8209395	8214682	AT5G24205,AT5G24206	3	0.845984
Chr5	1603772	1606378	AT5G05420,AT5G05430	7	0.81455
Chr5	5383197	5385212	AT5G16486,AT5G16490	3	0.617189
Chr5	8901761	8906303	AT5G25570,AT5G25580	5	0.514023
Chr5	15117261	15121950	AT5G37950,AT5G37960	0	0.478593
Chr5	23151041	23154971	AT5G57140,AT5G57150	153	0.466611
Chr5	23311912	23314330	AT5G57567,AT5G57570	0	0.463133
Chr5	17731465	17733542	AT5G44060,AT5G44065	0	0.460047
Chr5	16472811	16480601	AT5G41150,AT5G41160,AT5G41170	9	0.4191
Chr5	5898696	5901087	AT5G17847,AT5G17850	0	0.398449
Chr5	24301636	24307730	AT5G60430,AT5G60440	16	0.370027
Chr5	20722685	20726476	AT5G50930,AT5G50940	0	0.317102
Chr5	8428077	8432471	AT5G24610,AT5G24620	0	0.314407
Chr5	14884318	14886812	AT5G37480,AT5G37485	36	0.261979
Chr5	19228415	19232707	AT5G47390,AT5G47400	6	0.216218
Chr5	1788769	1790830	AT5G05950,AT5G05960	0	0.170409
Chr5	23241448	23246406	AT5G57360,AT5G57370	135	0.154227
Chr5	793499	796062	AT5G03285,AT5G03290	19	0.096543
Chr5	7545483	7549370	AT5G22700,AT5G22720	13	0.0106138
Chr5	23593125	23596853	AT5G58370,AT5G58375	64	-0.0351749
Chr5	16040001	16048050	AT5G40080,AT5G40090,AT5G40100	14	-0.0566106
Chr5	16818540	16820139	AT5G42060,AT5G42070	90	-0.109007
Chr5	722793	726019	AT5G03080,AT5G03090	0	-0.115704
ChrC	31376	32360	ATCG00260,forward_NOVEL_322	0	NA
ChrC	48650	50012	ATCG00420,ATCG00430	0	0.976875
ChrC	75164	76730	ATCG00720,ATCG00730	0	0.972031
ChrC	12242	13924	ATCG00130,ATCG00140	0	0.965067
ChrC	80275	81283	ATCG00770,ATCG00780	0	0.964631
ChrC	77915	79388	ATCG00740,ATCG00750	26	0.964398
ChrC	79441	80538	ATCG00760,ATCG00770	0	0.962474
ChrC	78112	79711	ATCG00740,ATCG00750,ATCG00760	0	0.955111
ChrC	119078	120540	ATCG01090,ATCG01100	0	0.950461
ChrC	80434	82833	ATCG00780,ATCG00790	0	0.946676
ChrC	115659	117725	ATCG01050,ATCG01060	0	0.94495
ChrC	78112	80516	ATCG00740,ATCG00750,ATCG00760,ATCG00770	0	0.943362
ChrC	83532	84216	ATCG00810,ATCG00820	51	0.941808
ChrC	63177	64811	ATCG00550,ATCG00560,ATCG00570,ATCG00580,reverse_NOVEL_335	0	0.941757
ChrC	63178	64671	ATCG00550,ATCG00560,ATCG00570,ATCG00580	0	0.941757
ChrC	79956	82086	ATCG00770,ATCG00780,ATCG00790	0	0.941152
ChrC	6952	7784	ATCG00070,ATCG00080	0	0.941072
ChrC	35037	36135	ATCG00290,ATCG00300	0	0.937661
ChrC	60756	62646	ATCG00530,ATCG00540	0	0.93457
ChrC	67275	68336	ATCG00640,ATCG00650	0	0.921665
ChrC	49239	50207	ATCG00430,ATCG00440	6	0.914808
ChrC	34300	36128	ATCG00280,ATCG00290,ATCG00300	0	0.907412
ChrC	63178	63936	ATCG00550,ATCG00560	0	0.904222
ChrC	6853	7901	ATCG00070,ATCG00080,ATCG00090	0	0.853041
ChrC	63178	63976	ATCG00550,ATCG00560,ATCG00570	0	0.776407
ChrC	66894	68336	ATCG00630,ATCG00640,ATCG00650	0	0.759869
ChrM	287303	289301	ATMG01120,ATMG01130	0	0.883685
ChrM	359772	361374	ATMG01370,ATMG01380	51	0.455599
ChrM	304663	305587	ATMG01210,ATMG01220	0	0.353949
aStart site: Iso-seq identified genomic locus of the fused transcript start site.
bStop site: Iso-seq identified genomic locus of the fused transcript end site.
cSupported junction reads: Reads have at least 10 nt intersected at both nearby genes.
dPearson's correlation coefficient: the expression correlation of each pair of fusion transcripts as described in method. NA: No avalible. Only coding transcripts were used to calculate gene expression level in DEE2 database (98).
