# Supplementary material for: An improved repertoire of splicing variants and their potential roles in Arabidopsis photomorphogenic development
Source: Genome Biol. 2022 Feb 9;23:50. doi: 10.1186/s13059-022-02620-2 (PMC8827149; doi:10.1186/s13059-022-02620-2)
Supplement: Supplementary file 10 — Additional file 10: Table S9. Read counts of ribosome protected fragments for introns of transcription factor genes. [file 13059_2022_2620_MOESM10_ESM.xlsx]

## Sheet: RPF detected in TF_IR
Additional file 10: Table S9.Read counts of ribosome protected fragments for introns of transcription factor genes.
TF_IR transcriptsa	RPF_D4hb	RPF_L4hb
AT1G01350.1_IR_form2	0	1
AT1G01720.1_IR_form2	1	0
AT1G02340.1_IR_form2	2	7
AT1G04990.2_IR_form1	2	9
AT1G04990.2_IR_form2	1	8
AT1G05710.2_IR_form3	1	0
AT1G05805.1_IR_form3	1	1
AT1G06040.1_IR_form2	1	5
AT1G06180.1_IR_form2	0	1
AT1G06850.1_IR_form2	2	1
AT1G06910.1_IR_form2	0	1
AT1G06910.1_IR_form3	0	1
AT1G07640.3_IR_form5	6	13
AT1G08810.1_IR_form2	0	1
AT1G08810.1_IR_form3	0	1
AT1G09530.1_IR_form3	23	31
AT1G09530.1_IR_form6	3	6
AT1G12860.1_IR_form2	0	1
AT1G12860.1_IR_form3	1	4
AT1G13300.1_IR_form3	1	0
AT1G13450.1_IR_form4	2	1
AT1G13450.1_IR_form5	3	1
AT1G14440.1_IR_form4	0	1
AT1G14685.3_IR_form3	9	7
AT1G16530.1_IR_form1	0	3
AT1G17520.1_IR_form3	2	6
AT1G17920.1_IR_form1	3	3
AT1G18400.1_IR_form2	0	2
AT1G19000.1_IR_form2	19	11
AT1G19350.3_IR_form2	8	8
AT1G19510.1_IR_form2	1	0
AT1G21200.1_IR_form3	3	4
AT1G22640.1_IR_form3	2	1
AT1G23380.2_IR_form4	0	1
AT1G24625.1_IR_form2	3	2
AT1G25440.1_IR_form2	0	1
AT1G25550.1_IR_form2	0	1
AT1G25550.1_IR_form3	1	1
AT1G26260.1_IR_form3	1	6
AT1G27360.1_IR_form2	0	1
AT1G28310.2_IR_form3	13	7
AT1G30970.1_IR_form2	12	3
AT1G32540.1_IR_form3	0	1
AT1G32540.1_IR_form4	1	0
AT1G32540.1_IR_form5	1	1
AT1G42990.1_IR_form3	1	3
AT1G43160.1_IR_form2	0	1
AT1G43700.1_IR_form2	1	1
AT1G45249.3_IR_form2	3	4
AT1G49010.1_IR_form2	3	3
AT1G49130.1_IR_form1	22	9
AT1G49950.3_IR_form3	0	1
AT1G51070.2_IR_form2	1	0
AT1G61660.1_IR_form2	1	0
AT1G62975.1_IR_form3	0	2
AT1G63650.1_IR_form2	1	2
AT1G65620.1_IR_form2	1	1
AT1G67310.1_IR_form1	55	84
AT1G68130.1_IR_form2	2	2
AT1G68550.1_IR_form2	0	1
AT1G68550.1_IR_form4	2	2
AT1G68670.1_IR_form2	2	1
AT1G69170.1_IR_form2	2	1
AT1G69310.1_IR_form4	2	1
AT1G69310.1_IR_form5	2	1
AT1G69570.1_IR_form2	0	1
AT1G69580.2_IR_form2	2	10
AT1G69580.2_IR_form3	3	11
AT1G69780.1_IR_form2	0	1
AT1G72050.2_IR_form2	3	2
AT1G72650.2_IR_form1	1	2
AT1G72650.2_IR_form3	1	2
AT1G72740.1_IR_form4	0	2
AT1G72830.2_IR_form3	0	1
AT1G72830.2_IR_form5	1	0
AT1G73730.1_IR_form2	0	1
AT1G74650.1_IR_form1	2	0
AT1G74650.1_IR_form3	2	1
AT1G74650.1_IR_form4	3	0
AT1G74650.1_IR_form5	1	0
AT1G75240.1_IR_form2	0	1
AT1G77080.4_IR_form10	6	3
AT1G77080.4_IR_form11	3	3
AT1G77080.4_IR_form12	6	3
AT1G77080.4_IR_form13	6	3
AT1G77080.4_IR_form3	2	0
AT1G77080.4_IR_form4	3	3
AT1G77080.4_IR_form5	3	3
AT1G77080.4_IR_form6	3	3
AT1G77080.4_IR_form7	6	3
AT1G77080.4_IR_form9	3	3
AT1G78540.2_IR_form3	0	1
AT1G78540.2_IR_form4	0	1
AT1G78600.2_IR_form2	1	5
AT1G79430.2_IR_form2	0	1
AT1G79700.2_IR_form3	8	3
AT2G01060.1_IR_form3	5	1
AT2G01060.1_IR_form4	3	0
AT2G01930.1_IR_form2	28	44
AT2G02080.1_IR_form5	3	3
AT2G02080.1_IR_form7	3	2
AT2G03340.1_IR_form2	0	1
AT2G16400.1_IR_form3	1	1
AT2G20180.2_IR_form1	2	7
AT2G21230.3_IR_form2	2	4
AT2G24260.1_IR_form2	1	1
AT2G24690.1_IR_form1	5	15
AT2G29060.1_IR_form2	1	3
AT2G32930.2_IR_form1	11	11
AT2G33480.1_IR_form3	2	4
AT2G33710.2_IR_form1	2	2
AT2G34720.1_IR_form3	1	0
AT2G34720.1_IR_form4	1	0
AT2G36890.1_IR_form2	2	5
AT2G38880.8_IR_form2	0	1
AT2G40260.1_IR_form1	5	3
AT2G40620.1_IR_form2	3	1
AT2G41070.1_IR_form2	2	0
AT2G41070.1_IR_form3	3	0
AT2G42200.1_IR_form1	0	4
AT2G42200.1_IR_form2	0	2
AT2G43010.1_IR_form6	1	1
AT2G43280.1_IR_form1	0	2
AT2G44430.1_IR_form2	4	0
AT2G45190.1_IR_form2	4	3
AT2G46590.2_IR_form1	25	39
AT2G47850.1_IR_form3	1	0
AT3G02380.1_IR_form2	0	1
AT3G02830.1_IR_form2	0	3
AT3G04070.1_IR_form2	1	1
AT3G06120.1_IR_form1	0	6
AT3G06740.1_IR_form2	3	0
AT3G08505.2_IR_form3	1	0
AT3G09600.1_IR_form3	2	0
AT3G09600.1_IR_form6	4	4
AT3G09735.1_IR_form1	1	0
AT3G10030.1_IR_form2	1	1
AT3G10490.2_IR_form2	6	3
AT3G10500.1_IR_form2	1	0
AT3G10760.1_IR_form3	6	4
AT3G11280.1_IR_form2	17	25
AT3G11280.1_IR_form4	16	25
AT3G11580.1_IR_form3	5	4
AT3G12480.1_IR_form2	0	1
AT3G13040.1_IR_form2	46	163
AT3G13810.2_IR_form3	21	32
AT3G14020.1_IR_form1	0	1
AT3G14020.1_IR_form2	0	1
AT3G14230.1_IR_form3	1	0
AT3G15500.1_IR_form2	2	1
AT3G17609.2_IR_form3	0	1
AT3G18010.1_IR_form3	1	0
AT3G19290.3_IR_form3	0	1
AT3G19860.2_IR_form4	0	1
AT3G21175.1_IR_form2	0	1
AT3G26744.1_IR_form2	0	1
AT3G26744.1_IR_form3	17	67
AT3G29035.1_IR_form2	1	0
AT3G45610.1_IR_form2	1	0
AT3G46130.1_IR_form1	6	6
AT3G46130.1_IR_form2	6	6
AT3G47600.1_IR_form2	0	2
AT3G49530.1_IR_form2	2	1
AT3G49850.1_IR_form2	1	2
AT3G53200.1_IR_form2	1	0
AT3G53200.1_IR_form3	2	0
AT3G53340.1_IR_form2	3	1
AT3G54620.1_IR_form4	16	7
AT3G57230.1_IR_form5	2	1
AT3G57800.1_IR_form3	0	1
AT3G58710.1_IR_form3	0	2
AT3G59060.2_IR_form2	2	2
AT3G60530.1_IR_form2	1	1
AT3G61850.4_IR_form4	1	0
AT3G61890.1_IR_form2	2	3
AT3G61950.1_IR_form2	0	2
AT4G00050.1_IR_form2	0	1
AT4G00180.1_IR_form4	5	1
AT4G00180.1_IR_form5	6	4
AT4G00210.1_IR_form2	2	6
AT4G00480.2_IR_form1	3	22
AT4G00480.2_IR_form3	2	21
AT4G02640.2_IR_form3	3	6
AT4G05170.1_IR_form2	0	1
AT4G05170.1_IR_form3	0	1
AT4G06598.1_IR_form1	9	4
AT4G06598.1_IR_form2	9	4
AT4G06598.1_IR_form3	9	6
AT4G06598.1_IR_form4	9	5
AT4G06598.1_IR_form5	9	4
AT4G06634.1_IR_form3	0	1
AT4G06634.1_IR_form5	0	1
AT4G08150.1_IR_form2	3	1
AT4G09460.1_IR_form2	2	0
AT4G12850.1_IR_form2	0	2
AT4G13040.3_IR_form3	1	2
AT4G13040.3_IR_form4	1	3
AT4G13040.3_IR_form7	0	1
AT4G13040.3_IR_form8	1	3
AT4G14410.1_IR_form3	1	2
AT4G17460.1_IR_form2	5	3
AT4G20380.8_IR_form7	0	2
AT4G24060.1_IR_form3	7	6
AT4G24240.1_IR_form2	2	1
AT4G25400.1_IR_form2	1	2
AT4G25440.1_IR_form2	6	9
AT4G26150.1_IR_form2	0	12
AT4G26640.2_IR_form3	0	1
AT4G28610.1_IR_form2	0	2
AT4G28790.1_IR_form1	1	0
AT4G32040.1_IR_form2	5	3
AT4G34000.1_IR_form2	18	20
AT4G34530.1_IR_form2	1	0
AT4G34610.1_IR_form2	0	11
AT4G34610.1_IR_form6	0	11
AT4G34680.1_IR_form1	12	22
AT4G36540.1_IR_form4	3	3
AT4G36730.1_IR_form4	2	0
AT4G37540.1_IR_form2	2	2
AT4G37790.1_IR_form2	3	3
AT4G37790.1_IR_form4	3	1
AT4G39070.1_IR_form2	1	0
AT4G40060.1_IR_form3	1	2
AT5G05550.2_IR_form4	0	1
AT5G05550.2_IR_form5	0	1
AT5G06770.1_IR_form2	4	2
AT5G06800.1_IR_form2	1	1
AT5G07100.1_IR_form4	3	4
AT5G08790.1_IR_form2	3	2
AT5G11260.1_IR_form2	1	1
AT5G11270.1_IR_form4	1	1
AT5G12840.1_IR_form6	0	4
AT5G12840.1_IR_form7	0	4
AT5G12840.1_IR_form8	1	0
AT5G13180.1_IR_form2	2	7
AT5G13790.1_IR_form3	0	1
AT5G15310.1_IR_form2	1	0
AT5G16540.1_IR_form3	0	1
AT5G16600.1_IR_form2	19	10
AT5G16600.1_IR_form3	19	10
AT5G18550.1_IR_form2	0	1
AT5G18830.3_IR_form1	2	0
AT5G19490.1_IR_form2	2	1
AT5G24800.1_IR_form2	1	0
AT5G24800.1_IR_form3	0	2
AT5G37020.1_IR_form3	0	2
AT5G38860.1_IR_form4	1	0
AT5G43270.2_IR_form4	0	2
AT5G43270.2_IR_form7	5	2
AT5G45710.1_IR_form4	0	2
AT5G46690.1_IR_form4	0	1
AT5G48150.1_IR_form4	2	3
AT5G51780.1_IR_form2	4	2
AT5G51780.1_IR_form3	53	55
AT5G51790.1_IR_form2	12	9
AT5G51980.2_IR_form2	7	11
AT5G51980.2_IR_form3	7	11
AT5G52660.2_IR_form4	1	1
AT5G53660.1_IR_form2	2	0
AT5G57150.4_IR_form5	0	5
AT5G57150.4_IR_form7	0	5
AT5G57620.1_IR_form4	1	0
AT5G57660.1_IR_form2	3	2
AT5G59780.3_IR_form4	11	12
AT5G59780.3_IR_form5	13	15
AT5G60890.1_IR_form3	0	5
AT5G60890.1_IR_form4	2	5
AT5G60970.1_IR_form2	0	6
AT5G61420.2_IR_form2	0	23
AT5G62430.1_IR_form2	0	11
AT5G63260.2_IR_form2	1	0
AT5G65050.3_IR_form2	5	4
AT5G65050.3_IR_form3	4	3
AT5G65050.3_IR_form4	4	4
AT5G65640.1_IR_form2	4	0
a These transcription factor genes are defined from Plant Transcription Factor Database (http://planttfdb.gao-lab.org/download.php).
bRibosome protected fragments of D4h and L4h dataset are generated from (49).
