# Supplementary material for: An improved repertoire of splicing variants and their potential roles in Arabidopsis photomorphogenic development
Source: Genome Biol. 2022 Feb 9;23:50. doi: 10.1186/s13059-022-02620-2 (PMC8827149; doi:10.1186/s13059-022-02620-2)
Supplement: Supplementary file 11 — Additional file 11: Table S10. A comparison of Iso-seq gene models from libraries with or without cDNA normalization. [file 13059_2022_2620_MOESM11_ESM.xlsx]

## Sheet: Comparison of non-normalized 
Additional file 11: Table S10. A comparison of Iso-seq gene models from libraries with or without cDNA normalization.
Gene locus	Fit_modela	Iso-seq_ this studyb	Iso-seq non-normalizedb	AS events	EventCntc	Exon structure
AT1G01010	[AT1G01010.1]	+	+		0	(+5[1])-([2])-([3])-([4])-([5])-([6]+18)
AT1G01010	[]	+		altD	1	(-31[1])-([2]-217)-([3])-([4])-([5])-([6]-6)
AT1G01020	[AT1G01020.1]	+		altTEE	1	(-40[1])-([2])-([3])-([4])-([5])-([6])-([7])-([8])-([9]-378)-[10]
AT1G01020	[]	+		IR-altTEE	2	(-46[1])-([2])-([3])-([4])-([5])-([6])-([7])-([8]=[9]-491)-[10]
AT1G01020	[]		+	IR-altTEE	2	(-24[1])-([2])-([3])-([4]=[5])-([6])-([7])-([8])-([9]-417)-[10]
AT1G01020	[]	+		IR-altTEE	3	(-55[1])-([2])-([3]=[4]=[5])-([6])-([7])-([8])-([9]-397)-[10]
AT1G01020	[]	+		IR-altTEE	3	(-63[1])-([2]=[3]=[4])-([5])-([6])-([7])-([8])-([9]-423)-[10]
AT1G01030	[AT1G01030.1]	+			0	(-235[1])-([2]+18)
AT1G01040	[AT1G01040.1]		+	altD	1	(+281[1])-([2])-([3])-([4])-([5])-([6])-([7])-([8])-([9])-([10])-([11])-([12]-3)-([13])-([14])-([15])-([16])-([17])-([18])-([19])-([20]+77)
AT1G01050	[AT1G01050.1]	+	+		0	(-1[1])-([2])-([3])-([4])-([5])-([6])-([7])-([8])-([9]+48)
AT1G01050	[]	+		IR	3	(-40[1])-([2])-([3])-([4])-([5]=[6]=[7]=[8])-([9]-39)
AT1G01060	[AT1G01060.4]	+		altA-ES	2	(+13[1])-([2])-([3])-([4])-([5])-[5^1]-([6])-([7])-(-3[8])-([9]-71)-[9^1]
AT1G01060	[]	+		altD-altA-ES	6	(+13[1])-([2])-([3])-([4]-93)-[5]-[5^1]-[6]-[7]-(-268[8])-([9]-69)-[9^1]
AT1G01060	[]	+		altD-crypticI-ES	3	(+13[1])-([2]+71)-([3])-([4])-([5])-[5^1]-([6])-([7])-([8 192)-(262])-([9]-71)-[9^1]
AT1G01060	[]	+		altD-ES	3	(+13[1])-([2]+71)-([3])-([4])-([5])-[5^1]-([6])-([7]-1)-([8])-([9]-92)-[9^1]
AT1G01070	[]	+		crypticI	1	(-17[1])-([2])-([3 68)-(116])-([4])-([5])-([6]-3)
AT1G01070	[AT1G01070.1]	+	+		0	(+1[1])-([2])-([3])-([4])-([5])-([6]+24)
AT1G01080	[AT1G01080.1]	+	+	altD	1	(-189[1]-3)-([2])-([3])-([4]+5)
AT1G01080	[]		+	IR-altD	2	(-189[1]-3)-([2])-([3]=[4]-73)
AT1G01090	[AT1G01090.1]	+	+		0	(-7[1])-([2])-([3])
AT1G01090	[]	+		IR	1	(-7[1])-([2]=[3]-135)
AT1G01100	[AT1G01100.2]	+	+	altD-altTSE	2	(-4[0^1]-3)-[1]-([2])-([3])-([4]-4)
AT1G01110	[AT1G01110.2]	+	+		0	(+182[1])-([2])-([3])-([4])-([5]+20)
AT1G01120	[AT1G01120.1]	+	+		0	(-2[1]+28)
AT1G01140	[]		+	altD-altA	2	(+1[1])-([2])-([3])-([4])-([5])-([6])-([7])-([8])-(-16[9])-([10])-([11])-([12])-([13]-12)-([14])
AT1G01140	[AT1G01140.1]	+	+	altD	1	([1])-([2])-([3])-([4])-([5])-([6])-([7])-([8])-([9])-([10])-([11])-([12])-([13]-12)-([14]+12)
AT1G01140	[]	+		altD-altTSE	2	[1]-(67084 67017)-([2])-([3])-([4])-([5])-([6])-([7])-([8])-([9])-([10])-([11])-([12])-([13]-12)-([14]-17)
AT1G01150	[]	+		altTEE	1	(-22[1])-([2])-([3]+254)-[4]
AT1G01160	[AT1G01160.1]	+	+	ES	1	(+52[1])-[2]-([3])-([4])-([5])-([6]+10)
AT1G01160	[]	+	+	IR	2	(+48[1]=[2]=[3])-([4])-([5])-([6]-27)
AT1G01160	[]	+		IR	3	(-11[1]=[2]=[3]=[4])-([5])-([6]-50)
AT1G01170	[AT1G01170.1]	+	+		0	(-2[1])-([2])-([3]-62)
AT1G01180	[AT1G01180.1]	+	+		0	(+50[1]+82)
AT1G01190	[AT1G01190.1]	+			0	(+84[1])-([2]+59)
AT1G01200	[]	+		altTSE	1	(88365 88273)-(-61[1])-([2]-3)
AT1G01200	[]	+		IR-altTSE	2	(88482 88445)-(-61[1]=[2]-55)
AT1G01200	[AT1G01200.1]	+			0	(+216[1])-([2]+31)
AT1G01210	[AT1G01210.1]	+	+		0	(+17[1])-([2])-([3]+871)
AT1G01220	[AT1G01220.1]	+	+		0	(-8[1])-([2])-([3])-([4])-([5])-([6])-([7])-([8]+48)
AT1G01225	[AT1G01225.1]	+			0	(-18[1])-([2]+35)
AT1G01225	[]	+		IR	1	(-33[1]=[2]+7)
AT1G01230	[AT1G01230.1]	+	+		0	(+5[1])-([2])-([3]-1)
AT1G01230	[]	+		IR	1	(-16[1])-([2]=[3]-37)
AT1G01240	[AT1G01240.1]	+	+		0	(+15[1])-([2]+63)
AT1G01240	[AT1G01240.2]	+	+	altD	1	(+2[1]+189)-([2]+9)
AT1G01240	[AT1G01240.3]	+	+	IR	1	(+17[1]=[2]+6)
AT1G01240	[AT1G01240.2]	+		altTSE	1	[1]-(100113 100220)-([2])
AT1G01240	[AT1G01240.3]	+		altTSE	1	[1]-(+88[2]+7)
AT1G01260	[AT1G01260.3]	+	+	crypticI	1	(+3[1 298)-(374]-7)
AT1G01260	[AT1G01260.2]	+	+	crypticI	1	(-16[1 298)-(381]-68)
AT1G01260	[AT1G01260.1]	+	+		0	(+3[1]-7)
AT1G01290	[]	+		crypticI	1	(-5[1])-([2 720)-(863]+217)-[2^1]
AT1G01290	[AT1G01290.2]	+		altD-altTEE	2	(+25[1])-([2]-210)-([2^1]+232)
AT1G01290	[AT1G01290.1]	+			0	(+70[1])-([2]+348)-[2^1]
AT1G01300	[AT1G01300.1]	+	+		0	(-91[1]+3)
AT1G01320	[]		+	altA	1	(+5[1])-([2])-([3])-([4])-([5])-([6])-([7])-([8])-([9])-([10])-([11])-([12])-([13])-([14])-([15])-([16])-(-24[17])-([18])-([19])-([20])-([21])-([22])-([23])-([24])-([25]+27)
AT1G01320	[]		+	IR-altA	2	(+7[1]=[2])-([3])-([4])-([5])-([6])-([7])-([8])-([9])-([10])-([11])-([12])-([13])-([14])-([15])-([16])-(-24[17])-([18])-([19])-([20])-([21])-([22])-([23])-([24])-([25]-11)
AT1G01320	[]		+	altA-altTSE	2	[1]-[2]-[3]-[4]-[5]-[6]-[7]-[8]-(-7[9])-([10])-([11])-([12])-([13])-([14])-([15])-([16])-(-24[17])-([18])-([19])-([20])-([21])-([22])-([23])-([24])-([25]+15)
AT1G01340	[AT1G01340.2]	+	+		0	(+37[1])-([2])-([3])-([4])-([5])-([6])-([7])-([8])-([9]+62)
AT1G01340	[]	+		ES	1	(+29[1])-[2]-([3])-([4])-([5])-([6])-([7])-([8])-([9]+63)
AT1G01340	[]	+		altTSE	1	[1]-(+221[2])-([3])-([4])-([5])-([6])-([7])-([8])-([9]+19)
AT1G01350	[AT1G01350.1]	+	+		0	(-16[1])-([2])-([3])-([4]-13)
AT1G01350	[]	+		IR	1	(-34[1])-([2])-([3]=[4]-13)
AT1G01360	[AT1G01360.1]	+	+		0	(+20[1])-([2])-([3]+111)
AT1G01370	[AT1G01370.2]	+		altTSE	1	[1]-(+50[2])-([3])-([4])-([5])-([6])-([7])-([8])-([9])-([10]+14)
AT1G01390	[AT1G01390.1]	+	+		0	(+95[1]+126)
AT1G01420	[AT1G01420.1]	+			0	(+61[1]+139)
AT1G01430	[AT1G01430.1]	+	+		0	(+21[1])-([2])-([3]+72)
AT1G01430	[]		+	IR	1	(+7[1])-([2]=[3]-4)
AT1G01430	[]	+		IR	2	(-41[1]=[2]=[3]+71)
AT1G01440	[AT1G01440.1]	+	+		0	(+205[1])-([2])-([3])-([4])-([5]+245)
AT1G01448	[]	+	+	crypticI	1	(+21[1])-([2])-([3])-([4])-([5 207)-(320]+50)
AT1G01448	[]	+	+	crypticI	1	(+21[1])-([2])-([3])-([4])-([5 207)-(534]+92)
AT1G01448	[AT1G01448.1]	+	+		0	(+69[1])-([2])-([3])-([4])-([5]+57)
AT1G01448	[]	+		IR	1	(+17[1])-([2])-([3]=[4])-([5]+50)
AT1G01448	[]		+	altD-crypticI	2	(+19[1])-([2]+32)-([3])-([4])-([5 207)-(320]+56)
AT1G01448	[]	+		altD-crypticI	2	(+17[1])-([2]+32)-([3])-([4])-([5 207)-(534]+49)
AT1G01448	[]		+	altD	1	(+18[1])-([2]+32)-([3])-([4])-([5]+72)
AT1G01448	[]	+		IR	2	(+18[1])-([2]=[3])-([4]=[5]+48)
AT1G01448	[]	+		IR	2	(+17[1]=[2])-([3])-([4]=[5]+50)
AT1G01448	[AT1G01448.1]	+		altTSE	1	[1]-(-161[2])-([3])-([4])-([5]+50)
AT1G01470	[AT1G01470.1]	+	+		0	(-62[1])-([2]-22)
AT1G01480	[AT1G01480.1]	+	+		0	(+13[1])-([2])-([3])-([4]-3)
AT1G01480	[]	+		IR	1	(+10[1])-([2])-([3]=[4]-22)
AT1G01490	[AT1G01490.2]		+	crypticI	1	([1 105)-(223])-([2])-([3])
AT1G01490	[AT1G01490.1]	+	+		0	(+7[1])-([2])-([3]+79)
AT1G01490	[]	+		IR	1	(-187[1])-([2]=[3]-33)
AT1G01500	[AT1G01500.1]	+	+		0	(+25[1])-([2]+32)
AT1G01510	[AT1G01510.1]		+		0	(+21[1])-([2])-([3])-([4])-([5])-([6])-([7]+137)
AT1G01520	[AT1G01520.1]	+			0	(+56[1])-([2])-([3])-([4])-([5])-([6])-([7])-([8]+319)
AT1G01540	[AT1G01540.2]	+	+		0	(+34[1])-([2])-([3])-([4])-([5])-([6])-([7]+31)
AT1G01540	[AT1G01540.1]		+	IR	1	(+34[1])-([2])-([3])-([4])-([5]=[6])-([7]-106)
AT1G01550	[AT1G01550.1]	+	+		0	(+10[1])-([2])-([3]-22)
AT1G01550	[]		+	IR	1	(-18[1])-([2]=[3]-52)
AT1G01550	[]	+		ES	1	(-12[1])-[2]-([3]-49)
AT1G01550	[AT1G01550.2]		+	IR	1	(-78[1]=[2])-([3]-22)
AT1G01550	[AT1G01550.2]	+	+	altTSE	1	[1]-(+104[2])-([3]-21)
AT1G01550	[]		+	IR-altTSE	2	[1]-(+118[2]=[3]-21)
AT1G01550	[AT1G01550.1, AT1G01550.2]	+		altTSE	1	[1]-[2]-([3]-23)
AT1G01560	[AT1G01560.2]		+		0	(-122[1])-([2])-([3])-([4])-([5])-([6]+195)
AT1G01570	[AT1G01570.1]	+			0	(+184[1])-([2])-([3]+109)
AT1G01600	[AT1G01600.1]	+	+		0	(-9[1])-([2]-1)
AT1G01610	[AT1G01610.1]	+	+		0	(+20[1])-([2])-([3])-([4]-51)
AT1G01620	[AT1G01620.1]		+		0	(+7[1])-([2])-([3])-([4]-77)
AT1G01620	[]		+	altD-altA	2	(-65[1])-([2])-([3]-21)-(-16[4]-151)
AT1G01620	[]		+	IR	3	(-65[1]=[2]=[3]=[4]-150)
AT1G01630	[AT1G01630.1]	+	+		0	(+140[1])-([2])-([3])-([4])-([5]-16)
AT1G01640	[]		+	altA	1	(-32[1])-[1^1]-(-20[2])-([3]-31)
AT1G01640	[AT1G01640.1]	+	+		0	(-5[1])-[1^1]-([2])-([3]+27)
AT1G01650	[]	+		IR-altA	3	(-72[1])-([2])-(-7[3])-([4])-(-11[5])-([6])-([7])-([8])-([9])-([10]=[11])-([12])-([13])-([14]-178)
AT1G01650	[]		+	altA	1	(-77[1])-([2])-([3])-([4])-(-11[5])-([6])-([7])-([8])-([9])-([10])-([11])-([12])-([13])-([14]-77)
AT1G01650	[]	+		IR-altA	2	(-77[1])-([2])-([3])-([4])-(-11[5])-([6])-([7])-([8]=[9])-([10])-([11])-([12])-([13])-([14]-256)
AT1G01650	[AT1G01650.1]	+	+		0	(-21[1])-([2])-([3])-([4])-([5])-([6])-([7])-([8])-([9])-([10])-([11])-([12])-([13])-([14]+3)
AT1G01650	[]		+	altD	1	(-75[1])-([2])-([3])-([4])-([5])-([6])-([7]-1)-([8])-([9])-([10])-([11])-([12])-([13])-([14]-172)
AT1G01680	[AT1G01680.1]		+		0	(+13[1])-([2])-([3])-([4])-([5])-([6])-([7]+92)
AT1G01690	[AT1G01690.1]	+			0	([1])-([2])-([3])-([4])-([5])-([6])-([7])-([8])-([9])-([10])-([11])-([12])-([13])-([14])
AT1G01700	[AT1G01700.1]	+			0	(+28[1])-([2])-([3])-([4])-([5])-([6])-([7]+161)
AT1G01710	[]	+		IR-casseteE-crypticI	4	(-68[1])-([2]=[3])-([4])-([5])-([6])-([7])-([8])-([9])-([10])-([11])-([12])-([13])-([14])-([15])-([16])-([17 89)-(312])-(266927 267019)-([18]=[19]+7)
AT1G01720	[AT1G01720.1]	+	+		0	([1])-([2])-([3]+73)
AT1G01720	[]		+	IR	1	(-7[1])-([2]=[3]-41)
AT1G01720	[]	+		IR	1	([1]=[2])-([3]-58)
AT1G01725	[AT1G01725.1]	+			0	(-25[1])-([2]+30)
AT1G01730	[AT1G01730.1]	+	+		0	(+10[1])-([2])-([3]-44)
AT1G01760	[]	+		altA	1	(+19[1])-([2])-([3])-([4])-([5])-([6])-([7])-([8])-([9])-(+10[10]+139)
AT1G01760	[AT1G01760.1]	+			0	([1])-([2])-([3])-([4])-([5])-([6])-([7])-([8])-([9])-([10]-4)
AT1G01760	[]	+		altD-altTEE	2	(+55[1])-([2])-([3])-([4])-([5])-([6])-([7])-([8]+83)-([9]+10)-[10]
AT1G01770	[]		+	crypticI	1	(+51[1])-([2])-([3])-([4])-([5])-([6])-([7])-([8])-([9])-([10])-([11])-([12])-([13])-([14 215)-(292])-([15])-([16]-11)
AT1G01770	[]		+	altTEE	1	(+11[1])-([2])-([3])-([4])-([5])-([6])-([7])-([8])-([9])-([10])-([11])-([12])-([13])-([14])-([15])-([16]+162)-(283132 283231)-(283314 283336)-(283444 283533)-(283813 284266)
AT1G01770	[AT1G01770.1]		+		0	(-24[1])-([2])-([3])-([4])-([5])-([6])-([7])-([8])-([9])-([10])-([11])-([12])-([13])-([14])-([15])-([16]-11)
AT1G01770	[AT1G01770.1]		+	altTEE	1	(-22[1])-([2])-([3])-([4])-([5])-([6])-([7])-([8])-([9])-([10])-([11])-([12])-([13])-([14])-([15]-102)-[16]
AT1G01770	[]	+	+	altTEE	1	(+11[1])-([2])-([3])-([4])-([5])-([6])-([7])-([8])-([9])-([10])-([11])-([12])-([13])-([14]+135)-[15]-[16]
AT1G01770	[]		+	altD-altA	2	(-24[1])-([2])-([3])-([4])-([5])-([6])-([7])-([8])-([9])-([10]+112)-(-74[11])-([12])-([13])-([14])-([15])-([16]-25)
AT1G01770	[]	+		IR-crypticI	2	(-22[1])-([2])-([3])-([4])-([5])-([6])-([7])-([8])-([9])-([10]=[11])-([12])-([13])-([14 206)-(292])-([15])-([16]-15)
AT1G01770	[]	+	+	IR	1	(-22[1])-([2])-([3])-([4])-([5])-([6])-([7])-([8])-([9])-([10]=[11])-([12])-([13])-([14])-([15])-([16]-11)
AT1G01770	[]		+	altD-altA	2	(-13[1])-([2])-([3])-([4])-([5])-([6]+2)-(-1[7])-([8])-([9])-([10])-([11])-([12])-([13])-([14])-([15])-([16]-11)
AT1G01770	[]	+		IR	2	(-155[1])-([2])-([3])-([4])-([5])-([6]=[7])-([8])-([9])-([10]=[11])-([12])-([13])-([14])-([15])-([16]-11)
AT1G01780	[]		+	crypticI-altTSE	2	(282017 282189)-(+277[1 5)-(88])-([2])-([3])-([4])-([5]-12)
AT1G01780	[]	+	+	crypticI	1	(+262[1 5)-(88])-([2])-([3])-([4])-([5]+19)
AT1G01780	[AT1G01780.1]	+	+		0	(+7[1])-([2])-([3])-([4])-([5]+20)
AT1G01780	[]	+		IR	1	(+4[1]=[2])-([3])-([4])-([5]-42)
AT1G01790	[AT1G01790.1]		+		0	(+118[1])-([2])-([3])-([4])-([5])-([6])-([7])-([8])-([9])-([10])-([11])-([12])-([13])-([14])-([15])-([16])-([17])-([18])-([19])-([20])-([21]-52)
AT1G01790	[]		+	IR	1	(+117[1]=[2])-([3])-([4])-([5])-([6])-([7])-([8])-([9])-([10])-([11])-([12])-([13])-([14])-([15])-([16])-([17])-([18])-([19])-([20])-([21]-50)
AT1G01800	[AT1G01800.1]	+	+		0	(+104[1])-([2])-([3])-([4])-([5]+55)
AT1G01800	[]	+		IR	1	(-23[1]=[2])-([3])-([4])-([5]-27)
AT1G01820	[]	+		altA	1	(+65[1])-(-63[2])-([3])-([4])-([5])-([6])-([7])-([8]-64)
AT1G01820	[AT1G01820.1]	+	+		0	(+133[1])-([2])-([3])-([4])-([5])-([6])-([7])-([8]+1)
AT1G01820	[]	+		altTSE	1	[1]-(+8[2])-([3])-([4])-([5])-([6])-([7])-([8]+9)
AT1G01830	[AT1G01830.3]	+	+	altA-altTSE	2	(-21[0^1])-([0^2])-(-20[1])-([2])-([3]-51)
AT1G01830	[AT1G01830.2]	+	+		0	[0^1]-[0^2]-(+84[1])-([2])-([3]-64)
AT1G01860	[AT1G01860.1]	+			0	(+53[1])-([2])-([3])-([4])-([5])-([6])-([7])-([8])-([9]+3)
AT1G01860	[]	+		IR	1	(-59[1])-([2])-([3])-([4])-([5])-([6])-([7])-([8]=[9]-20)
AT1G01860	[]	+		IR	2	(-15[1])-([2])-([3])-([4])-([5]=[6])-([7])-([8]=[9]-2)
AT1G01860	[]	+		altD	1	([1])-([2])-([3]+21)-([4])-([5])-([6])-([7])-([8])-([9]+25)
AT1G01860	[]	+		IR-altA	2	(-2[1]=[2])-([3])-([4])-(-10[5])-([6])-([7])-([8])-([9]-2)
AT1G01880	[AT1G01880.1]	+			0	(+17[1])-([2])-([3])-([4])-([5])-([6])-([7]-2)
AT1G01900	[AT1G01900.1]		+		0	(+12[1])-([2]+9)
AT1G01910	[AT1G01910.4]	+		altA	1	([1])-([2])-([3])-([4])-([5])-([6])-([7])-(+34[8]+27)
AT1G01910	[AT1G01910.1]	+			0	(-1[1])-([2])-([3])-([4])-([5])-([6])-([7])-([8]+51)
AT1G01910	[AT1G01910.2]	+	+	IR	1	(+75[1])-([2])-([3])-([4])-([5])-([6])-([7]=[8]-15)
AT1G01910	[AT1G01910.2]	+	+	altTEE	1	(+18[1])-([2])-([3])-([4])-([5])-([6])-([7]+145)-[8]
AT1G01920	[AT1G01920.2]	+	+	altD-altA	3	(+65[1])-([2])-([3])-([4])-([5])-([6])-([7]-17)-(+8[8])-([9])-([10])-([11])-(-66[12])-([13])-([14])-([15])-([16]+11)
AT1G01920	[]	+		IR-altD	4	(-20[1])-([2])-([3])-([4])-([5])-([6])-([7]-17)-([8])-([9])-([10])-([11]=[12]=[13]=[14])-([15])-([16]-22)
AT1G01920	[]	+		IR-altD-altA-altTSE	7	[1]-[2]-[3]-(+48[4])-([5])-([6])-([7]-17)-(+8[8])-(+5[9]=[10])-([11]=[12])-([13]=[14])-([15])-([16]-7)
AT1G01930	[AT1G01930.1]	+	+		0	(+12[1])-([2])-([3])-([4])-([5])-([6])-([7]-3)
AT1G01940	[AT1G01940.1]	+	+		0	(+10[1])-([2])-([3])-([4])-([5]-2)
AT1G01950	[]		+	IR-altA-ES	4	(+18[1])-([2])-([3])-([4])-([5])-(+5[6])-([7])-([8])-([9])-([10])-([11])-([12])-[13]-(-14[14])-([15])-([16]=[17])-([18])-([19])-([20]-96)
AT1G01950	[AT1G01950.1]		+	altA-ES	2	(+34[1])-([2])-([3])-([4])-([5])-([6])-([7])-([8])-([9])-([10])-([11])-([12])-[13]-(-14[14])-([15])-([16])-([17])-([18])-([19])-([20]-96)
AT1G01960	[AT1G01960.1]		+		0	(+223[1])-([2])-([3])-([4])-([5])-([6])-([7])-([8])-([9])-([10])-([11]+6)
AT1G01970	[AT1G01970.1]	+	+		0	(+34[1])-([2]-3)
AT1G01970	[]		+	IR	1	(+24[1]=[2]-15)
AT1G01990	[]	+		crypticI	1	(+2[1 286)-(365]-118)
AT1G01990	[AT1G01990.1]	+	+		0	(+16[1]+287)
AT1G02000	[AT1G02000.1]	+	+		0	(+23[1])
AT1G02010	[AT1G02010.1]	+			0	(-47[1])-([2])-([3])-([4])-([5])-([6])-([7])-([8])-([9])-([10])-([11])-([12])-([13])-([14])-([15])-([16])-([17])-([18])-([19])-([20])-([21]+61)
AT1G02010	[]	+		IR	1	(-53[1])-([2])-([3])-([4])-([5])-([6])-([7])-([8]=[9])-([10])-([11])-([12])-([13])-([14])-([15])-([16])-([17])-([18])-([19])-([20])-([21]+2)
AT1G02010	[]	+		IR	1	(-22[1])-([2])-([3])-([4]=[5])-([6])-([7])-([8])-([9])-([10])-([11])-([12])-([13])-([14])-([15])-([16])-([17])-([18])-([19])-([20])-([21]+40)
AT1G02010	[]	+	+	altTSE	1	[1]-[2]-[3]-[4]-[5]-(+2[6])-([7])-([8])-([9])-([10])-([11])-([12])-([13])-([14])-([15])-([16])-([17])-([18])-([19])-([20])-([21]+23)
AT1G02020	[]	+		crypticI	1	(-130[1 756)-(848 1347)-(1457])-([2]-62)
AT1G02020	[]	+	+	crypticI	1	(-127[1 756)-(848])-([2]-39)
AT1G02020	[AT1G02020.1]	+	+		0	(-126[1])-([2]-18)
AT1G02050	[]	+		altTSE	1	(360988 360892)-(360769 360723)-(-75[1])-([2]+31)
AT1G02060	[]		+	altTEE	1	(+29[1]+26)-(360769 360723)-(360443 360240)-(360149 359101)
AT1G02090	[AT1G02090.2]	+	+	altA	1	(+13[1])-([2])-([3])-([4])-([5])-([6])-([7])-(-17[8])-([9]-5)
AT1G02090	[AT1G02090.1]	+	+		0	(+1[1])-([2])-([3])-([4])-([5])-([6])-([7])-([8])-([9]+71)
AT1G02090	[AT1G02090.1]	+		altTSE	1	[1]-(-24[2])-([3])-([4])-([5])-([6])-([7])-([8])-([9]-54)
AT1G02100	[]	+		altA	2	(+7[1])-(-16[2])-([3])-([4])-([5])-(-23[6])-([7])-([8])-([9])-([10])-([11])-([12])-([13]+15)
AT1G02100	[]		+	IR-altA	3	(+13[1])-(-16[2])-([3])-([4])-([5])-(-23[6])-([7])-([8])-([9])-([10])-([11])-([12]=[13]+43)
AT1G02100	[]	+		IR-altA	2	(+7[1])-(-16[2])-([3])-([4])-([5])-([6])-([7])-([8])-([9])-([10])-([11])-([12]=[13]-20)
AT1G02100	[]	+		IR-altD-altA	4	(+8[1])-([2])-(+33[3])-([4])-([5])-(-23[6])-([7])-([8])-([9])-([10]+98)-([11])-([12]=[13]+13)
AT1G02100	[]	+	+	altA	1	(+10[1])-([2])-([3])-([4])-([5])-(-23[6])-([7])-([8])-([9])-([10])-([11])-([12])-([13]+14)
AT1G02100	[]	+		altD-altA	2	(+8[1])-([2])-([3])-([4])-([5])-(-23[6])-([7])-([8])-([9])-([10]+98)-([11])-([12])-([13]+42)
AT1G02100	[AT1G02100.3]	+	+		0	(+8[1])-([2])-([3])-([4])-([5])-([6])-([7])-([8])-([9])-([10])-([11])-([12])-([13]+61)
AT1G02100	[AT1G02100.1]	+	+	IR	1	(+13[1])-([2])-([3])-([4])-([5])-([6])-([7])-([8])-([9])-([10])-([11])-([12]=[13]+79)
AT1G02100	[]	+		IR	1	(+7[1])-([2])-([3])-([4])-([5]=[6])-([7])-([8])-([9])-([10])-([11])-([12])-([13]-14)
AT1G02100	[]	+	+	IR	2	(+13[1])-([2])-([3])-([4])-([5]=[6])-([7])-([8])-([9])-([10])-([11])-([12]=[13]+62)
AT1G02100	[]	+		IR-altD	3	(+4[1])-([2])-([3])-([4])-([5]=[6])-([7])-([8])-([9])-([10])-([11]-1)-([12]=[13]-33)
AT1G02100	[]	+		IR	5	(+7[1]=[2]=[3])-([4])-([5]=[6])-([7])-([8])-([9])-([10]=[11]=[12])-([13]+13)
AT1G02110	[AT1G02110.1]		+		0	(+70[1])-([2])-([3])-([4]+5)
AT1G02120	[]		+	altA	1	(+41[1])-([2])-([3])-([4])-([5])-([6])-([7])-([8])-(+453[9])-([10])-([11])-([12])-([13])-([14])-([15])-([16])-([17])-([18]+33)
AT1G02120	[]		+	altA-ES	3	(+51[1])-([2])-([3])-([4])-([5])-([6])-([7])-([8])-(+453[9])-([10])-([11])-([12])-([13])-([14])-[15]-(+57[16])-([17])-([18]+7)
AT1G02120	[]	+		casseteE	1	(+122[1])-([2])-([3])-([4])-([5])-([6])-([7])-([8])-(397250 397356)-([9])-([10])-([11])-([12])-([13])-([14])-([15])-([16])-([17])-([18]+38)
AT1G02120	[]		+	altA-casseteE-ES	3	(+83[1])-([2])-([3])-([4])-([5])-([6])-([7])-([8])-(397250 397356)-([9])-([10])-([11])-([12])-([13])-([14])-[15]-(+57[16])-([17])-([18]+44)
AT1G02120	[AT1G02120.1]	+	+		0	(+86[1])-([2])-([3])-([4])-([5])-([6])-([7])-([8])-([9])-([10])-([11])-([12])-([13])-([14])-([15])-([16])-([17])-([18]+65)
AT1G02120	[]	+		IR	1	(+63[1])-([2])-([3])-([4])-([5])-([6])-([7])-([8])-([9])-([10])-([11])-([12])-([13])-([14])-([15])-([16])-([17]=[18]-8)
AT1G02120	[]		+	IR	2	([1])-([2])-([3])-([4])-([5])-([6])-([7])-([8])-([9])-([10])-([11])-([12])-([13])-([14]=[15]=[16])-([17])-([18]+6)
AT1G02120	[]	+		IR	3	(+4[1])-([2])-([3])-([4])-([5])-([6])-([7])-([8])-([9])-([10])-([11])-([12])-([13])-([14]=[15]=[16]=[17])-([18]-1)
AT1G02120	[]	+		IR	1	(+4[1])-([2])-([3])-([4])-([5])-([6]=[7])-([8])-([9])-([10])-([11])-([12])-([13])-([14])-([15])-([16])-([17])-([18]+18)
AT1G02130	[AT1G02130.1]	+	+		0	(-7[1])-([2])-([3])-([4])-([5])-([6])-([7])-([8]+14)
AT1G02140	[AT1G02140.1]	+	+		0	(-18[1])-([2])-([3]-22)
AT1G02145	[]	+		altA	1	(-26[1])-([2])-([3])-([4])-([5])-([6])-([7])-([8])-([9])-([10])-([11])-([12])-([13])-([14])-([15])-(-1[16])-([17])-([18])-([19])-([20])
AT1G02145	[]	+		altA	1	(-1[1])-([2])-([3])-([4])-([5])-([6])-([7])-([8])-([9])-([10])-([11])-([12])-([13])-([14])-([15])-(-4[16])-([17])-([18])-([19])-([20]+64)
AT1G02145	[AT1G02145.3]	+	+		0	(+7[1])-([2])-([3])-([4])-([5])-([6])-([7])-([8])-([9])-([10])-([11])-([12])-([13])-([14])-([15])-([16])-([17])-([18])-([19])-([20]+30)
AT1G02145	[]	+		IR-altD-altA	6	(-20[1])-([2]=[3]=[4])-([5])-([6])-([7])-([8])-([9])-([10])-([11])-([12])-([13])-([14])-([15])-(-5[16])-(+1[17])-([18])-([19]+4)-(-2[20]-11)
AT1G02150	[]		+	altTEE	1	(-128[1])-([2]+282)-(411177 411253)-(411336 411533)
AT1G02150	[AT1G02150.1]	+	+		0	(-98[1])-([2]+61)
AT1G02160	[AT1G02160.1]	+		crypticI	1	(-37[1])-([2 76)-(159]+39)
AT1G02170	[AT1G02170.1]	+	+		0	(-18[1])-([2])-([3])-([4])-([5]-1)
AT1G02180	[AT1G02180.1]	+			0	(+11[1])-([2]+53)
AT1G02205	[AT1G02205.2]	+	+	altA	1	(-27[1])-([2])-([3])-([4])-([5])-([6])-([7])-([8])-(-15[9])-([10]+178)
AT1G02205	[]		+	IR-altA	2	(-18[1]=[2])-([3])-([4])-([5])-([6])-([7])-([8])-(-15[9])-([10]+154)
AT1G02220	[AT1G02220.1]	+	+		0	(+22[1])-([2])-([3])-([4])-([5])-([6]+99)
AT1G02220	[]		+	IR	1	(+22[1])-([2])-([3]=[4])-([5])-([6]+102)
AT1G02260	[AT1G02260.1]	+	+		0	(+109[1])-([2])-([3])-([4]+57)
AT1G02260	[]	+		IR	1	(+53[1]=[2])-([3])-([4]-203)
AT1G02270	[AT1G02270.1]	+	+		0	(+11[1])-([2])-([3])-([4])-([5])-([6])-([7])-([8])-([9])-([10])-([11]-16)
AT1G02280	[AT1G02280.1]	+	+		0	(+1[1])-([2])-([3])-([4])-([5])-([6])-([7])-([8]+4)
AT1G02280	[]	+		altTSE	1	[1]-(+73[2])-([3])-([4])-([5])-([6])-([7])-([8]-12)
AT1G02290	[AT1G02290.1]	+	+		0	(-9[1])-([2]+45)
AT1G02300	[]		+	altA	1	(+108[1])-([2])-([3])-([4])-(+27[5])-([6])-([7])-([8])-([9])-([10]+54)
AT1G02300	[]		+	altA	1	(+86[1])-([2])-([3])-([4])-(-115[5])-([6])-([7])-([8])-([9])-([10])
AT1G02300	[]	+		altA	1	(+71[1])-([2])-([3])-([4])-(-118[5])-([6])-([7])-([8])-([9])-([10]+49)
AT1G02300	[]	+	+	IR	1	(+108[1])-([2])-([3])-([4]=[5])-([6])-([7])-([8])-([9])-([10]+54)
AT1G02300	[]	+		IR	2	(+74[1])-([2])-([3])-([4]=[5])-([6]=[7])-([8])-([9])-([10]+38)
AT1G02305	[AT1G02305.1]	+	+		0	([1])-([2])-([3])-([4])-([5])-([6])-([7])-([8])-([9])-([10])-([11]+23)
AT1G02305	[]		+	altD	1	(-55[1]-74)-([2])-([3])-([4])-([5])-([6])-([7])-([8])-([9])-([10])-([11]-91)
AT1G02305	[AT1G02305.1]	+		altTSE	1	[1]-(-2[2])-([3])-([4])-([5])-([6])-([7])-([8])-([9])-([10])-([11]-17)
AT1G02310	[AT1G02310.1]	+			0	([1])-([2])-([3])-([4])-([5]-9)
AT1G02330	[]	+		altTSE	1	(464924 464762)-(464523 463712)-(+8[1])-([2])-([3])-([4])-([5])-([6]+18)
AT1G02330	[AT1G02330.1]	+	+		0	(+5[1])-([2])-([3])-([4])-([5])-([6]+28)
AT1G02335	[AT1G02335.1]	+			0	([1])-([2]+131)
AT1G02335	[]	+		IR	1	([1]=[2]-119)
AT1G02340	[AT1G02340.1]	+	+		0	(-88[1])-([2])-([3])-([4])-([5]+71)
AT1G02340	[]		+	IR	1	(-88[1])-([2])-([3])-([4]=[5]-6)
AT1G02340	[]	+		IR	1	(-92[1]=[2])-([3])-([4])-([5]+47)
AT1G02340	[]	+		altTSE	1	[1]-(+105[2])-([3])-([4])-([5]-25)
AT1G02360	[AT1G02360.1]	+			0	(+121[1])-([2]-2)
AT1G02370	[AT1G02370.1]	+			0	(+31[1])-([2]+97)
AT1G02380	[AT1G02380.1]	+			0	(+16[1])-([2])-([3])-([4]+55)
AT1G02400	[AT1G02400.1]	+	+		0	(+23[1])-([2])-([3]-33)
AT1G02410	[]	+		altA	1	(-5[1])-([2])-([3])-(+26[4])-([5])-([6])-([7])-([8]-68)
AT1G02410	[AT1G02410.1]	+	+		0	(+71[1])-([2])-([3])-([4])-([5])-([6])-([7])-([8]+56)
AT1G02420	[AT1G02420.1]	+			0	(+145[1]+442)
AT1G02470	[AT1G02470.1]		+	altA	1	(+13[1])-(-3[2])-([3])-([4])-([5])-([6])-([7]-35)
AT1G02475	[AT1G02475.1]	+	+		0	([1])-([2])-([3])-([4])-([5])-([6])-([7])-([8]+19)
AT1G02500	[AT1G02500.2]	+		altA	1	([1])-(+3[2]-90)
AT1G02500	[AT1G02500.1]	+	+		0	(-3[1])-([2]+10)
AT1G02500	[]		+	altTSE	1	[1]-(+7[2]-39)
AT1G02520	[AT1G02520.1]		+		0	(+39[1])-([2])-([3])-([4])-([5])-([6])-([7])-([8])-([9])-([10])-([11]+149)
AT1G02560	[]	+		crypticI	1	(-38[1])-([2])-([3])-([4])-([5])-([6])-([7])-([8])-([9 204)-(289]-124)
AT1G02560	[AT1G02560.1]	+	+		0	(+116[1])-([2])-([3])-([4])-([5])-([6])-([7])-([8])-([9])
AT1G02610	[AT1G02610.1]	+	+		0	(+22[1])-([2])-([3])-([4])-([5])-([6])-([7]+51)
AT1G02610	[]	+		IR	1	(+15[1])-([2]=[3])-([4])-([5])-([6])-([7]-21)
AT1G02640	[AT1G02640.1]	+	+		0	(+129[1])-([2])-([3])-([4])-([5]-1)
AT1G02650	[AT1G02650.1]	+			0	(+124[1])-([2])-([3]+111)
AT1G02660	[AT1G02660.1]	+	+		0	(+3[1])-([2])-([3])-([4])-([5]+119)
AT1G02680	[AT1G02680.1]	+			0	(-32[1])-([2])-([3])-([4])-([5])-([6]-115)
AT1G02680	[]	+		ES	1	(-23[1])-([2])-([3])-[4]-([5])-([6]-5)
AT1G02690	[AT1G02690.1]	+	+	altA	1	(-2[1])-([2])-([3])-([4])-([5])-(-3[6])-([7])-([8])-([9])-([10])
AT1G02700	[AT1G02700.1]	+			0	(-9[1])-([2]-101)
AT1G02700	[]	+		IR	1	(-4[1]=[2]-51)
AT1G02720	[AT1G02720.1]	+	+		0	(+1[1])-([2]-1)
AT1G02730	[AT1G02730.1]		+		0	([1])-([2])-([3]-1)
AT1G02740	[AT1G02740.1]	+	+		0	(+132[1])-([2])-([3])-([4])-([5])-([6])-([7])-([8])-([9])-([10]+60)
AT1G02750	[AT1G02750.1]	+	+		0	(+4[1])-([2])-([3])-([4]+56)
AT1G02750	[]	+	+	IR	1	(-6[1])-([2])-([3]=[4]-7)
AT1G02770	[AT1G02770.1]	+			0	([1])-([2])-([3])-([4])-([5])-([6]-2)
AT1G02780	[AT1G02780.1]	+	+		0	(-31[1])-([2])-([3])-([4])-([5]-29)
AT1G02800	[AT1G02800.1]	+	+		0	(-1[1])-([2])-([3])-([4])-([5])-([6])-([7])-([8]+33)
AT1G02810	[AT1G02810.1]	+	+		0	(+2[1])-([2]+29)
AT1G02816	[]	+	+	crypticI	1	(-64[1 678)-(781]+347)
AT1G02816	[AT1G02816.1]	+	+		0	(-15[1]+364)
AT1G02840	[]	+		altA-casseteE	3	(-39[1])-(-4[2])-([3])-([4])-([5])-([6])-([7])-([8])-([9])-([10])-(628777 628856)-(+353[11])-([12])-([13]-33)
AT1G02840	[AT1G02840.3]	+		altA	1	(-47[1])-(-4[2])-([3])-([4])-([5])-([6])-([7])-([8])-([9])-([10])-([11])-([12])-([13]-8)
AT1G02840	[]		+	altA-casseteE	3	(-39[1])-([2])-([3])-([4])-([5])-([6])-([7])-([8])-(+23[9])-([10])-(628777 628856)-(+353[11])-([12])-([13]+1)
AT1G02840	[]		+	altA	1	(-44[1])-([2])-([3])-([4])-([5])-([6])-([7])-([8])-(+23[9])-([10])-([11])-([12])-([13]-9)
AT1G02840	[AT1G02840.2]		+	altA	1	(-39[1])-([2])-([3])-([4])-([5])-([6])-([7])-([8])-([9])-([10])-(+353[11])-([12])-([13]-12)
AT1G02840	[]		+	altA-casseteE	2	(-39[1])-([2])-([3])-([4])-([5])-([6])-([7])-([8])-([9])-([10])-(628777 628856)-(+342[11])-([12])-([13]-4)
AT1G02840	[]	+	+	altA-casseteE	2	(-39[1])-([2])-([3])-([4])-([5])-([6])-([7])-([8])-([9])-([10])-(628777 628856)-(+353[11])-([12])-([13]-11)
AT1G02840	[AT1G02840.1]	+	+		0	(-39[1])-([2])-([3])-([4])-([5])-([6])-([7])-([8])-([9])-([10])-([11])-([12])-([13]-3)
AT1G02840	[]		+	IR	1	(-39[1])-([2])-([3])-([4])-([5])-([6])-([7])-([8])-([9])-([10]=[11])-([12])-([13]-32)
AT1G02840	[]	+		altA-casseteE-altTSE	3	[1]-[2]-[3]-(-34[4])-([5])-([6])-([7])-([8])-([9])-([10])-(628777 628856)-(+342[11])-([12])-([13]-33)
AT1G02850	[AT1G02850.2]	+	+	altA-crypticI	2	([1])-([2])-([3])-([4])-([5])-([6])-([7 255)-(325])-([8])-([9])-([10])-([11])-(-3[12]+39)
AT1G02850	[AT1G02850.1]	+	+	altA-crypticI	2	(+43[1])-([2])-([3])-([4])-([5])-([6])-([7 255)-(406])-([8])-([9])-([10])-([11])-(-3[12]+77)
AT1G02850	[AT1G02850.5]	+	+	altA	1	([1])-([2])-([3])-([4])-([5])-([6])-([7])-([8])-([9])-([10])-([11])-(-3[12])
AT1G02850	[AT1G02850.4]	+			0	(-44[1])-([2])-([3])-([4])-([5])-([6])-([7])-([8])-([9])-([10])-([11])-([12]-80)
AT1G02850	[]	+	+	IR-altA	2	(-13[1])-([2])-([3])-([4])-([5])-([6])-([7])-([8])-([9])-([10]=[11])-(-3[12]+38)
AT1G02850	[]		+	IR-altA	2	([1])-([2])-([3])-([4])-([5]=[6])-([7])-([8])-([9])-([10])-([11])-(-3[12]-79)
AT1G02860	[AT1G02860.1]	+	+		0	(+22[1])-([2])-([3])-([4])-([5])-([6]+75)
AT1G02860	[]		+	altD	1	(+27[1])-([2])-([3]+131)-([4])-([5])-([6]-3)
AT1G02860	[]	+	+	IR	1	(+22[1])-([2])-([3]=[4])-([5])-([6]-2)
AT1G02870	[AT1G02870.1]	+	+		0	(+17[1])-([2])-([3]-59)
AT1G02880	[AT1G02880.4]	+		altA	1	[0^1]-(+21[1])-(+5[2])-([3])-([4])-([5])-([6]-158)
AT1G02880	[]	+		IR-altA	2	[0^1]-(+24[1])-(+5[2]=[3])-([4])-([5])-([6]-146)
AT1G02880	[]	+		altA	1	[0^1]-(+21[1])-([2])-([3])-([4])-(-6[5])-([6]-56)
AT1G02880	[AT1G02880.3]	+	+		0	[0^1]-(+38[1])-([2])-([3])-([4])-([5])-([6]-40)
AT1G02880	[]	+		altD	1	[0^1]-(+24[1])-([2]+18)-([3])-([4])-([5])-([6]-61)
AT1G02880	[AT1G02880.1]	+		IR	1	[0^1]-(+21[1])-([2]=[3])-([4])-([5])-([6]-27)
AT1G02900	[AT1G02900.1]	+	+		0	(+25[1]+39)
AT1G02910	[]		+	altA-altTSE	3	(658268 658264)-(-2[1])-(-21[2])-(+4[3])-([4])-([5])-([6])-([7])-([8])-([9]+7)
AT1G02910	[]		+	IR-altA	3	(-2[1])-([2])-(+4[3])-([4])-(+10[5])-([6])-([7])-([8]=[9]+6)
AT1G02910	[]		+	IR-altA	2	(-2[1])-([2])-([3])-([4])-(+10[5])-([6])-([7])-([8]=[9]+7)
AT1G02910	[]		+	IR-altA	2	(-4[1])-([2])-([3])-([4])-(+10[5]=[6])-([7])-([8])-([9]+8)
AT1G02910	[AT1G02910.1]	+	+		0	(+33[1])-([2])-([3])-([4])-([5])-([6])-([7])-([8])-([9]+49)
AT1G02920	[AT1G02920.1]	+			0	(+222[1])-([2])-([3]+3)
AT1G02930	[AT1G02930.1]	+	+		0	(-161[1])-([2])-([3]-7)
AT1G02950	[AT1G02950.1]	+	+	altA	1	(+15[1])-(-6[2])-([3])-([4]+61)
AT1G02950	[AT1G02950.2]	+			0	(-4[1])-([2])-([3])-([4]+23)
AT1G02960	[]	+		altA	2	(-32[1])-([2])-([3])-([4])-([5])-(-9[6])-([7])-([8])-([9])-([10])-([11])-(-27[12])-([13])-([14]-50)
AT1G02960	[AT1G02960.1]	+	+	altA	1	(+6[1])-([2])-([3])-([4])-([5])-([6])-([7])-([8])-([9])-([10])-([11])-(-27[12])-([13])-([14]+54)
AT1G02960	[AT1G02960.3]	+		IR-altA	2	(-32[1])-([2])-([3])-([4])-([5])-([6])-([7])-([8])-([9])-([10])-([11])-(-27[12]=[13])-([14]-18)
AT1G02960	[AT1G02960.2]	+	+		0	(+10[1])-([2])-([3])-([4])-([5])-([6])-([7])-([8])-([9])-([10])-([11])-([12])-([13])-([14]+24)
AT1G02960	[]	+	+	IR	1	(+12[1])-([2])-([3])-([4])-([5])-([6])-([7])-([8])-([9])-([10])-([11])-([12]=[13])-([14]-49)
AT1G02960	[]	+		ES	1	(-49[1])-([2])-([3])-([4])-([5])-([6])-([7])-([8])-([9])-([10])-([11])-[12]-([13])-([14]-23)
AT1G02960	[]	+		IR	1	(-38[1])-([2])-([3])-([4])-([5])-([6])-([7])-([8])-([9])-([10])-([11]=[12])-([13])-([14]-93)
AT1G02960	[]	+		IR	3	(-34[1])-([2])-([3]=[4])-([5])-([6])-([7])-([8])-([9])-([10])-([11]=[12]=[13])-([14]-42)
AT1G02960	[]	+		IR-altD	2	(+2[1]-11)-([2])-([3])-([4])-([5])-([6])-([7])-([8])-([9])-([10])-([11])-([12]=[13])-([14]-51)
AT1G02960	[]	+		IR	3	(-38[1]=[2])-([3])-([4])-([5])-([6])-([7])-([8])-([9])-([10])-([11]=[12]=[13])-([14]-51)
AT1G02960	[]	+		IR-altA	4	(-53[1]=[2])-([3])-([4])-([5])-([6])-([7])-([8])-([9]=[10])-([11])-(-27[12]=[13])-([14]+10)
AT1G02960	[AT1G02960.2]	+		altTSE	1	[1]-[2]-(-3[3])-([4])-([5])-([6])-([7])-([8])-([9])-([10])-([11])-([12])-([13])-([14]-91)
AT1G02970	[AT1G02970.1]	+			0	(-96[1])-([2])-([3])-([4])-([5])-([6])-([7])-([8])-([9])-([10]+20)
AT1G02990	[]		+	IR-ES	2	(+31[1]=[2])-([3])-([4])-([5])-([6])-([7])-([8])-[8^1]-([9])-([10])-([11]-62)
AT1G03000	[AT1G03000.1]		+		0	([1])-([2])-([3])-([4])-([5])-([6])-([7])-([8])-([9])-([10])-([11])-([12])-([13]+6)
AT1G03010	[AT1G03010.1]	+			0	(+16[1])-([2])-([3])-([4])-([5]-3)
AT1G03030	[AT1G03030.1]	+	+		0	(+30[1])-([2])-([3])-([4])-([5])-([6])-([7])-([8])-([9])-([10])-([11])-([12]-39)
AT1G03030	[]	+		IR	1	(-32[1])-([2])-([3])-([4])-([5])-([6])-([7])-([8])-([9])-([10])-([11]=[12]-57)
AT1G03030	[]	+		IR-altA	2	(-49[1])-([2])-([3])-([4]=[5])-([6])-([7])-(+16[8])-([9])-([10])-([11])-([12]-70)
AT1G03040	[]	+		crypticI	1	(-1[1])-([2])-([3])-([4])-([5])-([6 298)-(464]-55)
AT1G03040	[AT1G03040.1]	+	+		0	([1])-([2])-([3])-([4])-([5])-([6]+7)
AT1G03040	[]		+	IR	1	(+12[1]=[2])-([3])-([4])-([5])-([6]+2)
AT1G03055	[AT1G03055.1]	+			0	(+39[1])-([2])-([3])-([4])-([5])-([6])-([7]-6)
AT1G03070	[AT1G03070.1]	+	+		0	(+84[1])-([2])-([3])-([4])-([5]+5)
AT1G03070	[]	+		altD-altA	2	([1]+33)-([2])-(-57[3])-([4])-([5]-6)
AT1G03070	[AT1G03070.2]		+	altD	1	([1]+33)-([2])-([3])-([4])-([5]-15)
AT1G03070	[]		+	IR	1	([1]=[2])-([3])-([4])-([5]-2)
AT1G03080	[AT1G03080.1]		+		0	(-22[1])-([2])-([3])-([4])-([5]-93)
AT1G03080	[]	+		ES	2	(-60[1])-([2])-[3]-[4]-([5]-620)
AT1G03090	[]		+	altA	1	(+1[1])-([2])-([3])-([4])-([5])-([6])-(+63[7])-([8])-([9])-([10])-([11])-([12])-([13])-([14])-([15])-([16]-111)
AT1G03090	[]	+		altA	1	(-7[1])-([2])-([3])-([4])-([5])-([6])-(-4[7])-([8])-([9])-([10])-([11])-([12])-([13])-([14])-([15])-([16]-251)
AT1G03090	[]	+		altA	1	(-25[1])-([2])-([3])-([4])-([5])-([6])-([7])-([8])-([9])-([10])-([11])-([12])-([13])-([14])-([15])-(-1[16]-161)
AT1G03090	[AT1G03090.2]	+	+		0	([1])-([2])-([3])-([4])-([5])-([6])-([7])-([8])-([9])-([10])-([11])-([12])-([13])-([14])-([15])-([16]+4)
AT1G03090	[]		+	IR	1	(+1[1])-([2])-([3])-([4])-([5])-([6])-([7])-([8]=[9])-([10])-([11])-([12])-([13])-([14])-([15])-([16]-227)
AT1G03090	[]		+	IR	1	(+1[1])-([2])-([3])-([4])-([5])-([6])-([7]=[8])-([9])-([10])-([11])-([12])-([13])-([14])-([15])-([16]-246)
AT1G03090	[]		+	ES	1	(+1[1])-([2])-([3])-([4])-([5])-([6])-[7]-([8])-([9])-([10])-([11])-([12])-([13])-([14])-([15])-([16]-227)
AT1G03090	[]		+	IR	1	(+1[1])-([2])-([3])-([4])-([5])-([6]=[7])-([8])-([9])-([10])-([11])-([12])-([13])-([14])-([15])-([16]-246)
AT1G03090	[]		+	IR	2	(+1[1])-([2])-([3])-([4])-([5])-([6]=[7]=[8])-([9])-([10])-([11])-([12])-([13])-([14])-([15])-([16]-246)
AT1G03090	[]		+	IR-altA	4	([1])-([2])-([3])-([4])-([5])-([6]=[7]=[8])-([9]=[10])-(-4[11])-([12])-([13])-([14])-([15])-([16]-241)
AT1G03090	[AT1G03090.1]	+	+	ES	1	(+76[1])-([2])-([3])-([4])-([5])-[6]-([7])-([8])-([9])-([10])-([11])-([12])-([13])-([14])-([15])-([16]-165)
AT1G03090	[]		+	IR	2	(+1[1])-([2])-([3])-([4])-([5]=[6]=[7])-([8])-([9])-([10])-([11])-([12])-([13])-([14])-([15])-([16]+24)
AT1G03090	[]		+	IR	3	(+1[1])-([2])-([3])-([4])-([5]=[6]=[7]=[8])-([9])-([10])-([11])-([12])-([13])-([14])-([15])-([16]-128)
AT1G03090	[]		+	IR	1	(+1[1])-([2])-([3]=[4])-([5])-([6])-([7])-([8])-([9])-([10])-([11])-([12])-([13])-([14])-([15])-([16]-246)
AT1G03090	[]		+	IR	3	(+1[1])-([2])-([3]=[4])-([5]=[6]=[7])-([8])-([9])-([10])-([11])-([12])-([13])-([14])-([15])-([16]-246)
AT1G03106	[AT1G03106.1]	+			0	(-9[1]-3)
AT1G03110	[AT1G03110.1]	+	+		0	(+16[1])-([2])-([3])-([4])-([5])-([6])-([7])-([8])-([9])-([10]+32)
AT1G03110	[]	+		IR	1	(-95[1]=[2])-([3])-([4])-([5])-([6])-([7])-([8])-([9])-([10]-56)
AT1G03130	[AT1G03130.1]		+		0	(-4[1]-110)
AT1G03140	[]		+	altTEE	1	(-20[1])-([2]+104)-(754171 753417)
AT1G03140	[AT1G03140.1]	+	+		0	(-17[1])-([2]+32)
AT1G03150	[AT1G03150.1]	+	+		0	(+787[1])-([2])-([3])-([4])-([5])-([6]+36)
AT1G03160	[AT1G03160.1]	+	+		0	(-1[1])-([2])-([3])-([4])-([5])-([6])-([7])-([8])-([9])-([10])-([11]+1)
AT1G03160	[]	+	+	altD	1	(-1[1])-([2]+23)-([3])-([4])-([5])-([6])-([7])-([8])-([9])-([10])-([11]+12)
AT1G03160	[AT1G03160.1]	+		altTSE	1	[1]-(-15[2])-([3])-([4])-([5])-([6])-([7])-([8])-([9])-([10])-([11]+1)
AT1G03170	[AT1G03170.1]	+			0	([1]+25)
AT1G03180	[AT1G03180.1]	+			0	(-22[1])-([2])-([3])-([4])-([5])-([6])-([7]-21)
AT1G03190	[]	+		IR-crypticI	2	(+8[1])-([2 152)-(418])-([3])-([4])-([5])-([6])-([7])-([8])-([9])-([10])-([11])-([12]=[13]-79)
AT1G03190	[]	+	+	altA	1	(+12[1])-([2])-([3])-(+4[4])-([5])-([6])-([7])-([8])-([9])-([10])-([11])-([12])-([13]-16)
AT1G03190	[AT1G03190.1]	+	+		0	([1])-([2])-([3])-([4])-([5])-([6])-([7])-([8])-([9])-([10])-([11])-([12])-([13]-19)
AT1G03210	[AT1G03210.1]	+	+		0	(+33[1])-([2])-([3])-([4])-([5]+125)
AT1G03210	[]	+		IR	1	(+14[1])-([2]=[3])-([4])-([5]+107)
AT1G03210	[]	+		IR	1	(+8[1]=[2])-([3])-([4])-([5]+106)
AT1G03220	[]		+	crypticI	1	(-2[1 122)-(352]-40)
AT1G03220	[AT1G03220.1]	+	+		0	(-2[1]+2)
AT1G03230	[AT1G03230.1]	+	+		0	(+19[1])
AT1G03250	[AT1G03250.1]	+	+	altA	1	(-1[1])-([2])-([3])-([4])-(-18[5])-([6])-([7]+44)
AT1G03250	[AT1G03250.2]	+			0	(+34[1])-([2])-([3])-([4])-([5])-([6])-([7]+36)
AT1G03250	[]	+		altD-altA	2	(-38[1])-([2])-([3]+36)-([4])-(-18[5])-([6])-([7]-7)
AT1G03260	[AT1G03260.1]	+	+		0	(+50[1])-([2])-([3])-([4])-([5])-([6])-([7])-([8])-([9]+15)
AT1G03280	[AT1G03280.1]	+	+		0	(+10[1])-([2])-([3])-([4])-([5])-([6])-([7])-([8])-([9])-([10])-([11]+2)
AT1G03280	[]		+	altTSE	1	[1]-(+445[2])-([3])-([4])-([5])-([6])-([7])-([8])-([9])-([10])-([11]-53)
AT1G03290	[AT1G03290.1]	+	+		0	(+17[1])-([2])-([3])-([4])-([5])-([6])-([7])-([8])-([9]+196)
AT1G03290	[AT1G03290.2]	+	+	altD	1	(+16[1]+121)-([2])-([3])-([4])-([5])-([6])-([7])-([8])-([9]+178)
AT1G03290	[]	+		altD-altA	3	(-32[1]+121)-([2])-([3])-([4]+4)-(+6[5])-([6])-([7])-([8])-([9]+124)
AT1G03290	[]	+		IR-crypticI	4	(+17[1]=[2])-([3])-([4 290)-(447]=[5])-([6]=[7])-([8])-([9]+170)
AT1G03290	[]		+	IR	1	(+16[1]=[2])-([3])-([4])-([5])-([6])-([7])-([8])-([9]+194)
AT1G03290	[]	+		altTSE	1	[1]-(+55[2])-([3])-([4])-([5])-([6])-([7])-([8])-([9]+124)
AT1G03290	[]	+		IR-altTSE	2	[1]-(-19[2])-([3])-([4]=[5])-([6])-([7])-([8])-([9]+120)
AT1G03300	[]	+	+	IR	1	(+65[1]=[2]+153)
AT1G03310	[AT1G03310.2]		+		0	(+7[1])-([2]-55)
AT1G03310	[]	+		altD-crypticI	2	(-14[1]-23)-([2 1306)-(1379]-60)
AT1G03310	[AT1G03310.1, AT1G03310.2]	+		altTSE	1	[1]-(-343[2]-60)
AT1G03320	[AT1G03320.1]	+			0	(+277[1])-([2]+122)
AT1G03340	[AT1G03340.1]	+			0	(-31[1])-([2])-([3])-([4])-([5]+159)
AT1G03350	[]	+		crypticI	1	(-11[1 362)-(633]-3)
AT1G03350	[AT1G03350.1]	+	+		0	(+23[1]+9)
AT1G03360	[AT1G03360.1]	+	+		0	([1])-([2])-([3])-([4])-([5])-([6])-([7]+24)
AT1G03365	[AT1G03365.1]	+	+		0	(-1[1])-([2])-([3]-63)
AT1G03370	[AT1G03370.1]		+		0	(-15[1])-([2])-([3])-([4])-([5])-([6])-([7])-([8])
AT1G03380	[AT1G03380.1]		+		0	(-41[1])-([2])-([3])-([4])-([5])-([6])-([7])-([8])-([9]+11)
AT1G03380	[]		+	IR	1	(-41[1])-([2])-([3])-([4])-([5])-([6])-([7])-([8]=[9]-364)
AT1G03400	[AT1G03400.1]	+	+		0	(+76[1])-([2])-([3]-10)
AT1G03400	[]	+		IR	1	(+16[1])-([2]=[3]-20)
AT1G03420	[AT1G03420.1]	+	+		0	(+637[1]+86)
AT1G03430	[]	+		altA	1	(+2[1])-([2])-(-31[3])-([4])-([5])-([6]-20)
AT1G03430	[AT1G03430.1]	+			0	(+96[1])-([2])-([3])-([4])-([5])-([6]-42)
AT1G03430	[]	+		IR	1	(-2[1])-([2]=[3])-([4])-([5])-([6]-42)
AT1G03430	[]	+		IR	2	(-7[1])-([2]=[3])-([4])-([5]=[6]-72)
AT1G03430	[]	+		IR	2	(-7[1]=[2]=[3])-([4])-([5])-([6]-151)
AT1G03440	[AT1G03440.1]	+	+		0	(+8[1]+187)
AT1G03445	[]		+	IR	1	(+11[1])-([2])-([3])-([4])-([5])-([6])-([7])-([8])-([9])-([10])-([11]=[12])-([13])-([14])-([15])-([16])-([17])-([18])-([19])-([20])-([21])-([22])
AT1G03457	[]	+		altA-crypticI	2	(-4[1])-([2])-([3])-(-27[4])-([5 10)-(23])-([6])-([7])-([8])-([9]+15)
AT1G03457	[]	+		altA	2	([1])-([2])-([3])-(-27[4])-([5])-([6])-([7])-([8])-(-10[9]-7)
AT1G03457	[AT1G03457.1]	+	+	altA	1	(+84[1])-([2])-([3])-(-27[4])-([5])-([6])-([7])-([8])-([9]+31)
AT1G03457	[]	+		altD-altA	3	(-5[1])-([2])-([3])-(-27[4])-([5])-([6])-([7]+5)-([8])-(-10[9]-4)
AT1G03457	[AT1G03457.2]	+	+		0	(+3[1])-([2])-([3])-([4])-([5])-([6])-([7])-([8])-([9]+16)
AT1G03470	[]	+		altD-altA	2	(+16[1]-4)-(-2[2])-([3]+13)
AT1G03470	[]	+		altD-altA	2	(+14[1]-4)-(-5[2])-([3]-17)
AT1G03470	[AT1G03470.2]	+	+	altD-altA	2	(+24[1]-4)-(-9[2])-([3])
AT1G03470	[]	+		altD-altA	2	(+6[1]-6)-(-2[2])-([3]-3)
AT1G03470	[AT1G03470.1, AT1G03470.2]	+		altTSE	1	[1]-(-37[2])-([3]-15)
AT1G03475	[AT1G03475.1]	+	+		0	(+63[1])-([2])-([3])-([4])-([5])-([6])-([7])-([8]+49)
AT1G03475	[]	+		IR	1	(-8[1]=[2])-([3])-([4])-([5])-([6])-([7])-([8]-3)
AT1G03510	[AT1G03510.1]	+			0	(+14[1]+118)
AT1G03520	[AT1G03520.2]	+		crypticI	1	(-43[1 226)-(858])-([2])-([3])-([4]-17)
AT1G03520	[AT1G03520.1]	+	+		0	(+52[1])-([2])-([3])-([4]-1)
AT1G03520	[]	+	+	IR	1	(+45[1])-([2])-([3]=[4]+13)
AT1G03530	[AT1G03530.1]	+	+		0	(+153[1])-([2])-([3]+1)
AT1G03540	[AT1G03540.1]	+			0	(+16[1]+782)
AT1G03560	[AT1G03560.1]	+	+		0	(+13[1]+1)
AT1G03580	[]	+		crypticI	1	(-18[1 106)-(196 359)-(438 643)-(722]+248)
AT1G03580	[]	+		crypticI	1	(-21[1 106)-(196 370)-(444 643)-(748]+12)
AT1G03590	[AT1G03590.1]	+	+		0	(+138[1])-([2])-([3])-([4])-([5])-([6]-3)
AT1G03590	[]	+		IR	1	(-117[1])-([2])-([3])-([4])-([5]=[6]-22)
AT1G03590	[]	+	+	IR	1	(-24[1])-([2])-([3])-([4]=[5])-([6]-20)
AT1G03590	[]	+	+	altD	1	(-145[1]+134)-([2])-([3])-([4])-([5])-([6]-17)
AT1G03590	[]	+		IR-altTSE	2	[1]-(897338 897222)-([2])-([3])-([4]=[5])-([6]-42)
AT1G03600	[AT1G03600.1]	+	+		0	(+7[1]+47)
AT1G03610	[AT1G03610.1]	+	+		0	(+176[1])-([2])-([3])-([4])-([5]+46)
AT1G03630	[AT1G03630.1]	+	+		0	([1])-([2])-([3])-([4])-([5]+12)
AT1G03630	[AT1G03630.1, AT1G03630.2]	+		altTSE	1	[1]-[2]-(-63[3])-([4])-([5]-14)
AT1G03660	[]	+		altTSE	1	(912172 912083)-(+162[1]+55)
AT1G03660	[]	+		altTSE	1	(912362 912357)-(912190 912083)-(+162[1]+56)
AT1G03680	[AT1G03680.1]	+	+		0	(-46[1])-([2]-55)
AT1G03687	[AT1G03687.1]	+	+		0	(+14[1])-([2])-([3])-([4])-([5])-([6])-([7])-([8]+47)
AT1G03740	[AT1G03740.1]	+	+		0	(+77[1])-([2])-([3])-([4])-([5])-([6])-([7]+24)
AT1G03750	[AT1G03750.1]	+	+		0	(+40[1])-([2])-([3])-([4])-([5])-([6])-([7]-26)
AT1G03760	[AT1G03760.1]	+			0	(+21[1])-([2])-([3])-([4])-([5])-([6])-([7])-([8])-([9])-([10]-6)
AT1G03770	[AT1G03770.1]	+		altD-altA	2	(-46[1])-(-6[2])-([3])-([4])-([5])-([6])-([7])-([8]-18)-([9])-([10]+204)
AT1G03770	[]	+		IR-altD-altA	3	(-24[1])-(-6[2])-([3]=[4])-([5])-([6])-([7])-([8]-18)-([9])-([10]+97)
AT1G03770	[]	+	+	altD	1	(-11[1])-([2])-([3])-([4])-([5])-([6])-([7])-([8]-18)-([9])-([10]+170)
AT1G03780	[AT1G03780.2]	+	+	IR	1	(+33[1])-([2])-([3])-([4])-([5])-([6])-([7])-([8])-([9])-([10])-([11])-([12])-([13])-([14])-([15])-([16])-([17]=[18]-87)
AT1G03780	[]	+		IR	2	(-47[1])-([2])-([3])-([4])-([5])-([6])-([7])-([8])-([9])-([10])-([11])-([12]=[13])-([14])-([15])-([16])-([17]=[18]-84)
AT1G03780	[]	+		IR-altTSE	3	[1]-[2]-(-71[3])-([4])-([5])-([6])-([7])-([8])-([9])-([10])-([11])-([12])-([13])-([14])-([15])-([16]=[17]=[18]-110)
AT1G03790	[AT1G03790.1]	+	+		0	([1]+39)
AT1G03800	[AT1G03800.1]	+			0	([1]+139)
AT1G03820	[AT1G03820.1]	+	+		0	(+134[1]+27)
AT1G03830	[AT1G03830.2]		+		0	(-6[1])-([2])-([3])-([4])-([5])-([6])-([7])-([8])-([9])-([10])-([11])-([12])-([13]-22)
AT1G03850	[AT1G03850.2]	+	+	altTEE	1	(+127[1]+231)-[2]
AT1G03860	[AT1G03860.1]	+	+		0	(+17[1])-[1^1]-([2])-([3])-([4])-([5])-([6]-3)
AT1G03860	[AT1G03860.2]	+		IR	1	(-63[1])-[1^1]-([2]=[3])-([4])-([5])-([6]-96)
AT1G03860	[AT1G03860.1, AT1G03860.3]	+		altTSE	1	[1]-[1^1]-(-76[2])-([3])-([4])-([5])-([6]-47)
AT1G03870	[AT1G03870.1]	+	+		0	(+51[1]-9)
AT1G03900	[AT1G03900.1]	+	+		0	(+6[1])-([2])-([3]-6)
AT1G03905	[]	+	+	casseteE	1	(-4[1])-(993706 993951)-([2])-([3])-([4])-([5])-([6]-8)
AT1G03905	[AT1G03905.1]	+			0	([1])-([2])-([3])-([4])-([5])-([6]+33)
AT1G03910	[AT1G03910.1]	+	+	ES	1	([1])-([2])-([3])-([4])-([5])-([6])-([7])-[8]-([9])-([10])-([11])-([12])-([13])-([14]+11)
AT1G03910	[AT1G03910.1]	+		ES-altTSE	2	[1]-[2]-(-45[3])-([4])-([5])-([6])-([7])-[8]-([9])-([10])-([11])-([12])-([13])-([14]-2)
AT1G03920	[]	+		altTSE	1	(1001165 1001301)-(-115[1])-([2])-([3])-([4])-([5])-([6])-([7])-([8])-([9])-([10])-([11])-([12]+6)
AT1G03920	[]	+	+	IR-altTSE	2	(1001165 1001301)-(-115[1])-([2]=[3])-([4])-([5])-([6])-([7])-([8])-([9])-([10])-([11])-([12]-41)
AT1G03920	[]		+	IR-altTSE	3	(1001165 1001301)-(-115[1]=[2]=[3])-([4])-([5])-([6])-([7])-([8])-([9])-([10])-([11])-([12])
AT1G03920	[]	+		IR	2	(+156[1]=[2]=[3])-([4])-([5])-([6])-([7])-([8])-([9])-([10])-([11])-([12]-77)
AT1G03930	[AT1G03930.1]	+	+		0	(-96[1])-([2])-([3])-([4])-([5])-([6])-([7])-([8])-([9])-([10])-([11])-([12])-([13])-([14]-66)
AT1G03930	[]	+		altD-altA	2	(-85[1])-([2])-([3])-([4])-([5])-([6])-([7])-([8])-([9])-([10]+24)-(+8[11])-([12])-([13])-([14]-126)
AT1G03935	[]		+	altTEE	1	(+329[1]+1222)-(1010249 1011047)
AT1G03935	[AT1G03935.1]	+			0	(+301[1]+467)
AT1G03940	[AT1G03940.1]	+			0	(-96[1]+207)
AT1G03950	[AT1G03950.1]	+			0	(+1[1])-([2])-([3])-([4])-([5])-([6])-([7])-([8])-([9])-([10])-([11]+19)
AT1G03950	[]	+		IR	1	(-37[1])-([2])-([3])-([4])-([5])-([6])-([7])-([8])-([9])-([10]=[11]+19)
AT1G03960	[AT1G03960.1]	+	+	ES	1	(-5[1])-([2])-[2^1]-([3])-([4])-([5])-([6])-([7])-([8])-([9])-([10])-([11])-([12])-([13]-24)
AT1G03970	[AT1G03970.1]	+	+		0	([1]+14)
AT1G04000	[AT1G04000.1]	+	+		0	(-6[1]+53)
AT1G04010	[]	+		crypticI	1	(-32[1])-([2])-([3])-([4])-([5])-([6])-([7])-([8])-([9])-([10])-([11])-([12])-([13])-([14])-([15])-([16 43)-(149]-77)
AT1G04010	[AT1G04010.1]	+	+		0	(-27[1])-([2])-([3])-([4])-([5])-([6])-([7])-([8])-([9])-([10])-([11])-([12])-([13])-([14])-([15])-([16]+34)
AT1G04010	[]	+		altD-altA	2	(-27[1])-([2])-([3])-([4])-([5]-2)-(+2[6])-([7])-([8])-([9])-([10])-([11])-([12])-([13])-([14])-([15])-([16]-6)
AT1G04020	[]	+		altA	1	(+3[1])-([2])-([3])-([4])-([5])-(-3[6])-([7])-([8])-([9])-([10])-([11])-([12])-([13]-44)
AT1G04020	[AT1G04020.1]	+	+		0	(+3[1])-([2])-([3])-([4])-([5])-([6])-([7])-([8])-([9])-([10])-([11])-([12])-([13]+6)
AT1G04020	[]	+		altA-altTSE	2	[1]-(-42[2])-([3])-([4])-([5])-(-3[6])-([7])-([8])-([9])-([10])-([11])-([12])-([13]-69)
AT1G04030	[AT1G04030.1]	+	+		0	(-64[1])-([2])-([3])-([4])-([5]-15)
AT1G04030	[]	+		altD	1	(-149[1])-([2])-([3])-([4]+31)-([5]-17)
AT1G04030	[]	+		IR	1	(-160[1])-([2])-([3])-([4]=[5]-18)
AT1G04040	[]	+		altA	1	([1])-([2])-(-1[3]-5)
AT1G04040	[AT1G04040.1]	+	+		0	(+4[1])-([2])-([3]+13)
AT1G04040	[]		+	IR	2	(+2[1]=[2]=[3]+16)
AT1G04080	[]		+	IR-altD	2	(-63[1])-([2])-([3])-([4])-[4^1]-([5])-([6])-([7]=[8]+41)-([9])-([10])-([11])-([12])-([13])-([14])-([15]-145)
AT1G04080	[]		+	IR	2	(-68[1])-([2])-([3])-([4])-[4^1]-([5])-([6])-([7]=[8]=[9])-([10])-([11])-([12])-([13])-([14])-([15]-145)
AT1G04080	[AT1G04080.1]	+	+	ES	2	(-54[1])-([2])-([3])-([4])-[4^1]-([5])-([6])-[7]-[8]-([9])-([10])-([11])-([12])-([13])-([14])-([15]-44)
AT1G04080	[]		+	IR	3	(-53[1])-([2])-([3])-([4])-[4^1]-([5])-([6]=[7]=[8]=[9])-([10])-([11])-([12])-([13])-([14])-([15]-149)
AT1G04080	[]		+	IR-ES	3	(-39[1])-([2])-([3])-([4]=[4^1])-([5])-([6])-[7]-[8]-([9])-([10])-([11])-([12])-([13])-([14])-([15]-145)
AT1G04090	[AT1G04090.1]	+			0	(-118[1])-([2]+27)
AT1G04100	[AT1G04100.1]	+	+		0	(+38[1])-([2])-([3])-([4]+50)
AT1G04100	[]	+		IR	2	(+33[1]=[2])-([3]=[4]-16)
AT1G04110	[AT1G04110.1]	+			0	(+47[1]+26)
AT1G04120	[AT1G04120.1]		+		0	([1])-([2])-([3])-([4])-([5])-([6])-([7])-([8])-([9])-([10])-([11])-([12]-136)
AT1G04130	[AT1G04130.1]	+	+		0	(+311[1])-([2])-([3])-([4])-([5])-([6])-([7])-([8]-3)
AT1G04130	[]	+		IR	1	(+60[1])-([2])-([3])-([4])-([5])-([6]=[7])-([8]-77)
AT1G04140	[AT1G04140.2]		+		0	(-47[1])-([2])-([3])-([4])-([5])-([6])-([7])-([8])-([9])-([10])-([11])-([12])-([13])-([14])
AT1G04140	[AT1G04140.1]		+	altD	1	(-56[1])-([2])-([3])-([4])-([5])-([6])-([7])-([8])-([9])-([10])-([11])-([12])-([13]-17)-([14])
AT1G04140	[]	+		altD-altA-ES	7	(-96[1])-([2])-([3]-64)-[4]-[5]-[6]-[7]-(-113[8])-([9])-([10])-([11])-([12])-([13]-17)-([14]-2)
AT1G04140	[AT1G04140.1]		+	altD-altTSE	2	[1]-(-134[2])-([3])-([4])-([5])-([6])-([7])-([8])-([9])-([10])-([11])-([12])-([13]-17)-([14]-17)
AT1G04140	[AT1G04140.1]	+		altD-altTSE	2	[1]-[2]-(-19[3])-([4])-([5])-([6])-([7])-([8])-([9])-([10])-([11])-([12])-([13]-17)-([14]-46)
AT1G04170	[]	+		altA	1	(-57[1])-(-6[2])-([3])-([4])-([5])-([6])-([7])-([8])-([9]-1)
AT1G04170	[]	+		casseteE	1	(-166[1])-(1097243 1097286)-([2])-([3])-([4])-([5])-([6])-([7])-([8])-([9]-102)
AT1G04170	[AT1G04170.1]	+	+		0	(-27[1])-([2])-([3])-([4])-([5])-([6])-([7])-([8])-([9]+40)
AT1G04170	[AT1G04170.1]	+		altTSE	1	[1]-(-69[2])-([3])-([4])-([5])-([6])-([7])-([8])-([9]-2)
AT1G04190	[]		+	altA	1	(-56[1])-([2])-([3])-([4])-(+22[5])-([6])-([7])-([8]-35)
AT1G04190	[AT1G04190.1]	+	+		0	(+18[1])-([2])-([3])-([4])-([5])-([6])-([7])-([8]-4)
AT1G04190	[]	+		IR	1	(-18[1])-([2])-([3])-([4])-([5])-([6]=[7])-([8]-47)
AT1G04200	[AT1G04200.1]	+	+		0	([1])-([2])-([3])-([4])-([5])-([6])-([7])-([8])-([9])-([10])-([11])-([12])-([13])-([14])-([15])-([16])-([17])-([18]-16)
AT1G04200	[]	+		IR	1	(-37[1])-([2])-([3])-([4])-([5])-([6])-([7])-([8])-([9])-([10])-([11])-([12])-([13])-([14])-([15])-([16])-([17]=[18]-72)
AT1G04210	[AT1G04210.1]		+		0	([1])-([2])-([3])-([4])-([5])-([6])-([7])-([8])-([9])-([10])-([11]-21)
AT1G04220	[AT1G04220.1]	+	+		0	(+64[1])-([2]-3)
AT1G04230	[]	+		altA	1	(-43[1])-([2])-([3])-([4])-([5])-([6])-(-1[7])-([8]-8)
AT1G04230	[AT1G04230.1]	+	+		0	(-24[1])-([2])-([3])-([4])-([5])-([6])-([7])-([8])
AT1G04230	[]	+		IR	1	(-49[1])-([2])-([3])-([4])-([5]=[6])-([7])-([8]-99)
AT1G04240	[AT1G04240.1]	+	+		0	(-89[1])-([2])-([3]+4)
AT1G04240	[]		+	IR	1	(-136[1]=[2])-([3]-2)
AT1G04240	[]	+		IR	2	(-142[1]=[2]=[3]+12)
AT1G04250	[AT1G04250.1]	+	+		0	([1])-([2])-([3])-([4])-([5]-13)
AT1G04260	[AT1G04260.1]	+	+		0	(+9[1]+16)
AT1G04270	[AT1G04270.1]	+	+		0	(-2[1])-([2])-([3])-([4]-11)
AT1G04280	[]	+		altA	1	(-9[1])-(-39[2])-([3])-([4])-([5])-([6])-([7])-([8])-([9]-106)
AT1G04280	[AT1G04280.1]	+	+		0	(+31[1])-([2])-([3])-([4])-([5])-([6])-([7])-([8])-([9]-98)
AT1G04280	[]	+		IR	1	(-127[1]=[2])-([3])-([4])-([5])-([6])-([7])-([8])-([9]-104)
AT1G04280	[]	+	+	altTSE	1	[1]-(+128[2])-([3])-([4])-([5])-([6])-([7])-([8])-([9]-96)
AT1G04280	[]	+		altTSE	1	[1]-[2]-(+91[3])-([4])-([5])-([6])-([7])-([8])-([9]-15)
AT1G04290	[]	+		altA	1	(-82[1])-(-7[2])-([3]-48)
AT1G04290	[AT1G04290.1]	+			0	(-80[1])-([2])-([3]+200)
AT1G04295	[]	+		IR	1	(+58[1]=[2]-6)
AT1G04300	[]		+	altA-casseteE	2	(+1[1])-([2])-([3])-([4])-(-24[5])-([6])-([7])-(1152053 1151954)-([8])-([9])-([10])-([11])-([12])-([13])
AT1G04300	[AT1G04300.1]		+	altA	1	(-58[1])-([2])-([3])-([4])-(-24[5])-([6])-([7])-([8])-([9])-([10])-([11])-([12])-([13]+72)
AT1G04310	[AT1G04310.1]	+	+		0	(+103[1])-([2])-([3]-69)
AT1G04330	[AT1G04330.1]	+			0	(-63[1]-19)
AT1G04340	[]	+		altTSE	1	(1166136 1165323)-(-5[1])-([2])-([3])-([4])-([5]-67)
AT1G04340	[AT1G04340.1]	+	+		0	(+5[1])-([2])-([3])-([4])-([5]+121)
AT1G04350	[AT1G04350.1]	+	+		0	(-15[1])-([2])-([3]-1)
AT1G04350	[]	+	+	IR	1	(-101[1]=[2])-([3]-1)
AT1G04360	[AT1G04360.1]	+			0	(+32[1]+40)
AT1G04390	[]		+	IR-altA-casseteE	4	([1])-([2])-([3])-([4])-(+53[5])-(1182013 1181938)-(+72[6]=[7])-([8])-([9]-14)
AT1G04390	[]		+	IR-altD-altA	4	(-3[1])-([2])-([3])-([4])-(+57[5]+143)-(+72[6]=[7])-([8])-([9]+8)
AT1G04400	[AT1G04400.1]	+	+	altA	1	(+217[1])-(-67[2])-([3])-([4])-([5]-1)
AT1G04400	[]		+	IR-altA	2	(+67[1])-(-67[2])-([3])-([4]=[5])
AT1G04400	[]	+		IR-altA	3	(+65[1])-(-67[2])-([3]=[4]=[5]-6)
AT1G04400	[AT1G04400.2]	+	+		0	(+56[1])-([2])-([3])-([4])-([5]-2)
AT1G04400	[AT1G04400.1, AT1G04400.2]	+		altTSE	1	[1]-(-125[2])-([3])-([4])-([5]-1)
AT1G04410	[AT1G04410.1]	+	+		0	(+27[1])-([2])-([3])-([4])-([5])-([6])-([7]+38)
AT1G04420	[AT1G04420.1]	+	+		0	(+19[1])-([2])-([3])-([4])-([5])-([6])-([7])-([8]+16)
AT1G04430	[AT1G04430.1]	+	+		0	([1])-[1^1]-([2])-([3])-([4])-([5])-([6])-([7])-([8]-2)
AT1G04430	[]		+	altD-altA	2	(-174[1])-[1^1]-([2])-([3]+2)-(-1[4])-([5])-([6])-([7])-([8]-89)
AT1G04430	[AT1G04430.2]	+		altTSE	1	[1]-(-103[1^1])-([2])-([3])-([4])-([5])-([6])-([7])-([8]-95)
AT1G04440	[]	+		crypticI	1	(-41[1])-([2])-([3])-([4 52)-(141])-([5])-([6])-([7])-([8])-([9])-([10])-([11])-([12])-([13])-([14]-6)
AT1G04440	[AT1G04440.1]	+	+		0	(+68[1])-([2])-([3])-([4])-([5])-([6])-([7])-([8])-([9])-([10])-([11])-([12])-([13])-([14]+118)
AT1G04440	[]	+		IR	2	(+63[1])-([2])-([3])-([4])-([5])-([6])-([7]=[8])-([9])-([10])-([11]=[12])-([13])-([14]-2)
AT1G04440	[]		+	IR	1	(+68[1])-([2])-([3]=[4])-([5])-([6])-([7])-([8])-([9])-([10])-([11])-([12])-([13])-([14])
AT1G04480	[AT1G04480.1]	+	+		0	(-2[1])-([2])-([3]-72)
AT1G04480	[]		+	IR	1	(-3[1])-([2]=[3]-68)
AT1G04480	[AT1G04480.1]		+	altTSE	1	[1]-(-2[2])-([3]-6)
AT1G04480	[]	+		IR-altTSE	2	[1]-(-6[2]=[3]-84)
AT1G04490	[AT1G04490.1, AT1G04490.2]	+			0	[0^1]-(-81[1])-([2])-([3])-([4]+34)
AT1G04510	[AT1G04510.1]	+	+		0	([1])-([2])-([3])-([4])-([5])-([6])-([7])-([8])-([9])-([10])-([11])-([12])-([13])-([14])-([15])-([16])-([17])-([18]-23)
AT1G04510	[AT1G04510.1]	+		altTSE	1	[1]-[2]-(-16[3])-([4])-([5])-([6])-([7])-([8])-([9])-([10])-([11])-([12])-([13])-([14])-([15])-([16])-([17])-([18]-7)
AT1G04520	[AT1G04520.1]	+			0	(+75[1])-([2])-([3])-([4]-1)
AT1G04530	[AT1G04530.1]	+	+		0	(+66[1])-([2])-([3])-([4])-([5]-2)
AT1G04550	[]	+		altA	1	(-39[1])-(+59[2])-([3])-([4])-([5]-16)
AT1G04550	[AT1G04550.2]	+	+		0	(+7[1])-([2])-([3])-([4])-([5]+16)
AT1G04550	[]	+		IR	1	(-39[1])-([2]=[3])-([4])-([5]-15)
AT1G04555	[AT1G04555.1]		+		0	(-25[1])-([2])-([3])-([4]-93)
AT1G04560	[AT1G04560.1]	+	+		0	(-13[1])-([2])-([3]+1)
AT1G04590	[]	+		altA	2	(-1[1])-(-8[2])-([3])-([4])-([5])-([6])-([7])-(-9[8])-([9]-106)
AT1G04590	[AT1G04590.1]	+	+	altA	1	(+1[1])-([2])-([3])-([4])-([5])-([6])-([7])-(-9[8])-([9]+1)
AT1G04610	[AT1G04610.1]	+			0	(+4[1])-([2])-([3]-12)
AT1G04620	[AT1G04620.1]	+	+		0	([1])-([2])-([3])-([4])-([5])-([6])-([7])-([8])-([9])-([10])-([11])-([12])-([13])-([14])-([15])-([16])-([17])-([18])-([19]+17)
AT1G04620	[AT1G04620.1]	+		altTSE	1	[1]-(-8[2])-([3])-([4])-([5])-([6])-([7])-([8])-([9])-([10])-([11])-([12])-([13])-([14])-([15])-([16])-([17])-([18])-([19]-46)
AT1G04630	[AT1G04630.1]	+	+		0	(-18[1])-([2])-([3]-1)
AT1G04635	[AT1G04635.1]	+			0	(+9[1]-98)
AT1G04640	[AT1G04640.1]	+			0	([1])-([2]-6)
AT1G04640	[]	+		altTSE	1	[1]-(1292203 1292245)-([2]+3)
AT1G04680	[AT1G04680.1]	+	+		0	(-2[1])-([2])-([3])-([4])-([5])-([6]-1)
AT1G04690	[AT1G04690.1]	+	+		0	([1])-([2])-([3])-([4])-([5]+70)
AT1G04690	[]		+	IR	1	(-17[1])-([2])-([3]=[4])-([5]-96)
AT1G04710	[AT1G04710.1]	+	+		0	(-5[1])-([2])-([3])-([4])-([5])-([6])-([7])-([8])-([9])-([10])-([11])-([12])-([13])-([14]+73)
AT1G04750	[AT1G04750.1]	+	+		0	(-27[1])-([2])-([3])-([4])-([5]-73)
AT1G04760	[AT1G04760.1]	+			0	(+188[1])-([2])-([3])-([4])-([5]+187)
AT1G04770	[AT1G04770.1]	+	+		0	(+31[1])-([2])-([3])-([4]+9)
AT1G04770	[]	+		IR	1	(+69[1])-([2])-([3]=[4]-18)
AT1G04778	[]	+		IR	1	(+166[1]=[2]+230)
AT1G04780	[]		+	crypticI	1	(+51[1 1600)-(1869])-([2]+23)
AT1G04780	[AT1G04780.1]	+	+		0	(+142[1])-([2]+57)
AT1G04790	[]		+	altA	1	(-24[1])-(-47[2])-([3])-([4])-([5])-([6])-([7])-([8])-([9])
AT1G04790	[AT1G04790.1]	+	+		0	(-4[1])-([2])-([3])-([4])-([5])-([6])-([7])-([8])-([9])
AT1G04800	[AT1G04800.1]	+			0	(+18[1])
AT1G04810	[AT1G04810.1]		+		0	(-10[1])-([2])-([3])-([4])-([5])-([6])-([7])-([8])-([9])-([10])-([11])-([12])-([13]-1)
AT1G04810	[AT1G04810.1]	+		altTSE	1	[1]-[2]-[3]-(-35[4])-([5])-([6])-([7])-([8])-([9])-([10])-([11])-([12])-([13]-48)
AT1G04820	[AT1G04820.1]		+		0	(-11[1])-([2])-([3]+78)
AT1G04830	[]	+		altA-altTEE	2	(-75[1])-([2])-([3])-(-4[4])-([5])-([6])-([7])-([8])-([9]+115)-[10]
AT1G04830	[AT1G04830.1]	+	+	altTEE	1	(-40[1])-([2])-([3])-([4])-([5])-([6])-([7])-([8])-([9]+234)-[10]
AT1G04830	[]		+	ES-altTEE	2	(-40[1])-([2])-([3])-([4])-([5])-[6]-([7])-([8])-([9]+167)-[10]
AT1G04830	[]	+		IR-altTEE	3	(-42[1])-([2])-([3]=[4])-([5])-([6]=[7])-([8])-([9]+163)-[10]
AT1G04850	[AT1G04850.1]	+	+		0	(-55[1])-([2])-([3])-([4])-([5])-([6])-([7])-([8])-([9])-([10])-([11])-([12]-3)
AT1G04850	[]	+		IR	1	(-58[1])-([2])-([3])-([4])-([5])-([6])-([7]=[8])-([9])-([10])-([11])-([12]-3)
AT1G04850	[]	+		altD-crypticI	2	(-111[1])-([2])-([3])-([4])-([5]-1)-([6])-([7])-([8])-([9 39)-(52])-([10])-([11])-([12]-5)
AT1G04850	[]		+	altTSE	1	[1]-(+470[2])-([3])-([4])-([5])-([6])-([7])-([8])-([9])-([10])-([11])-([12]-3)
AT1G04860	[AT1G04860.1]		+		0	([1])-([2])-([3]-30)
AT1G04870	[AT1G04870.2]	+	+		0	(-21[1])-([2])-([3])-([4])-([5])-([6])-([7]-76)
AT1G04880	[AT1G04880.1]	+			0	(+54[1])-([2])-([3])-([4])-([5])-([6])-([7]+59)
AT1G04900	[AT1G04900.1]	+			0	(-11[1])-([2])-([3])-([4])-([5])-([6])-([7])-([8])-([9])-([10])-([11])-([12])-([13]-3)
AT1G04910	[AT1G04910.1]	+	+		0	(+1[1])-([2])-([3])-([4])-([5])-([6])-([7])-([8])-([9]+68)
AT1G04910	[]	+	+	altD	1	(+1[1])-([2])-([3]+25)-([4])-([5])-([6])-([7])-([8])-([9]+37)
AT1G04910	[]	+		IR-altD	2	(-52[1])-([2])-([3]+25)-([4])-([5])-([6])-([7]=[8])-([9]+10)
AT1G04930	[]	+		crypticI-ES	2	(-88[1])-[2]-([3])-([4])-([5])-([6])-([7 67)-(79])-([8]-78)
AT1G04930	[AT1G04930.1]	+		ES	1	(+25[1])-[2]-([3])-([4])-([5])-([6])-([7])-([8]-3)
AT1G04940	[AT1G04940.1]	+	+		0	(-12[1])-([2])-([3]+33)
AT1G04950	[]	+		IR-altD-crypticI	3	(+28[1 39)-(118]=[2]-96)-([3])-([4])-([5])-([6])-([7])-([8])-([9])-([10])-([11])-([12])-([13]-104)
AT1G04950	[]		+	altD-altA	2	(+52[1]-115)-([2])-([3])-([4])-([5])-([6])-([7])-([8])-([9])-([10])-([11])-([12])-(+2[13]-5)
AT1G04950	[AT1G04950.2]	+	+	altD	1	(+52[1]-115)-([2])-([3])-([4])-([5])-([6])-([7])-([8])-([9])-([10])-([11])-([12])-([13]-12)
AT1G04950	[]	+		IR-altD	2	(+29[1]-115)-([2])-([3])-([4])-([5]=[6])-([7])-([8])-([9])-([10])-([11])-([12])-([13]-60)
AT1G04950	[AT1G04950.3]	+		IR	1	(+29[1]=[2])-([3])-([4])-([5])-([6])-([7])-([8])-([9])-([10])-([11])-([12])-([13]-61)
AT1G04960	[AT1G04960.1]	+	+	crypticI	1	(+64[1 249)-(550])-([2])-([3])-([4])-([5])-([6])-([7])-([8])-([9])-([10]+90)
AT1G04970	[]	+	+	altA	1	(-13[1])-(+38[2])-([3])-([4])-([5])-([6]-6)
AT1G04970	[]	+		altA	1	(-13[1])-([2])-([3])-([4])-([5])-(-28[6]-2)
AT1G04970	[AT1G04970.1]	+	+		0	(+35[1])-([2])-([3])-([4])-([5])-([6]+23)
AT1G04970	[]	+		altD-altA	2	(+3[1]+5)-(-1[2])-([3])-([4])-([5])-([6]-8)
AT1G04970	[AT1G04970.2]	+	+	IR	1	(-6[1]=[2])-([3])-([4])-([5])-([6]-1)
AT1G04970	[]	+		altA-altTSE	2	[1]-(-106[2])-([3])-([4])-([5])-(-28[6]-7)
AT1G04970	[AT1G04970.2]	+		altTSE	1	[1]-(+2[2])-([3])-([4])-([5])-([6]-6)
AT1G04970	[AT1G04970.1, AT1G04970.2]	+		altTSE	1	[1]-[2]-(-53[3])-([4])-([5])-([6]-25)
AT1G04980	[AT1G04980.1]	+	+		0	(+12[1])-([2])-([3])-([4])-([5])-([6])-([7])-([8])-([9]+38)
AT1G04980	[]	+		IR	2	(+11[1])-([2]=[3])-([4])-([5])-([6]=[7])-([8])-([9]-109)
AT1G04985	[AT1G04985.1]	+	+		0	(+478[1])-([2])-([3])-([4])-([5]+55)
AT1G04985	[]	+		ES	1	(-44[1])-([2])-[3]-([4])-([5]-23)
AT1G04985	[]	+		altD	1	(-19[1])-([2]+496)-([3])-([4])-([5]-73)
AT1G04985	[]	+		IR	2	(-41[1])-([2]=[3]=[4])-([5]-5)
AT1G04990	[]	+		IR-altA	2	(+149[1])-([2])-([3])-([4])-([5])-([6])-(-10[7]=[8]-3)
AT1G04990	[]	+		altA-altTEE	2	(-66[1])-([2])-([3])-([4])-([5])-([6])-(-10[7]+53)-[8]
AT1G04990	[AT1G04990.1]	+	+	IR	1	(+177[1])-([2])-([3])-([4])-([5])-([6])-([7]=[8]+79)
AT1G04990	[AT1G04990.1]	+		altTEE	1	(+3[1])-([2])-([3])-([4])-([5])-([6])-([7]+58)-[8]
AT1G05000	[AT1G05000.1]	+	+	ES	1	(+59[1])-([2])-[3]-([4])-([5])-([6]-73)
AT1G05010	[AT1G05010.1]	+	+		0	(-94[1])-([2])-([3])-([4]-73)
AT1G05020	[AT1G05020.1]	+	+		0	(-291[1]+21)
AT1G05030	[AT1G05030.1]	+	+		0	(+26[1])-([2])-([3])-([4])-([5])-([6])-([7])-([8])-([9])-([10])-([11])-([12]+59)
AT1G05030	[]	+		altD	1	(-40[1])-([2])-([3])-([4])-([5])-([6])-([7]+11)-([8])-([9])-([10])-([11])-([12]+6)
AT1G05055	[]	+		altA	1	(-27[1])-(-4[2])-([3])-([4]-67)
AT1G05055	[AT1G05055.1]	+	+		0	(-25[1])-([2])-([3])-([4]+86)
AT1G05060	[AT1G05060.1]	+	+		0	(+96[1])-([2])-([3])-([4])-([5]+24)
AT1G05061	[AT1G05061.1]	+			0	(-12[1]+317)
AT1G05065	[AT1G05065.1]	+			0	(+115[1]+270)
AT1G05070	[AT1G05070.1]	+	+		0	([1])-([2])-([3]+20)
AT1G05090	[]	+	+	IR	1	(+112[1])-([2]=[3])-([4]+204)
AT1G05090	[]	+		IR	2	(+106[1]=[2]=[3])-([4]+180)
AT1G05100	[AT1G05100.1]	+	+		0	(+5[1]+1)
AT1G05120	[AT1G05120.1]	+	+		0	(+60[1])-([2])-([3])-([4])-([5])-([6])-([7])-([8])-([9])-([10])-([11])-([12])-([13])-([14])-([15])-([16]+6)
AT1G05120	[]	+		IR	1	(+21[1])-([2])-([3])-([4])-([5])-([6])-([7])-([8]=[9])-([10])-([11])-([12])-([13])-([14])-([15])-([16]-89)
AT1G05135	[]		+	crypticI	1	(+144[1 48)-(1062]-7)
AT1G05140	[AT1G05140.1]	+	+		0	(-13[1]+31)
AT1G05150	[AT1G05150.1]	+	+		0	([1]+15)
AT1G05160	[]	+		altA	1	(-38[1])-(-2[2])-([3])-([4])-([5])-([6])-([7])-([8])-([9]-27)
AT1G05160	[AT1G05160.1]	+	+		0	(+1[1])-([2])-([3])-([4])-([5])-([6])-([7])-([8])-([9]-25)
AT1G05160	[]	+		IR	1	(-15[1])-([2])-([3])-([4]=[5])-([6])-([7])-([8])-([9]-27)
AT1G05160	[]	+		IR-altD-altA	3	(-40[1]-2)-(-7[2])-([3])-([4]=[5])-([6])-([7])-([8])-([9]-27)
AT1G05160	[AT1G05160.1]	+		altTSE	1	[1]-(-84[2])-([3])-([4])-([5])-([6])-([7])-([8])-([9]-27)
AT1G05170	[AT1G05170.1]	+	+	altA	1	(-8[1])-([2])-(-9[3])-([4])-([5])-([6])-([7])-([8])-([9])-([10])-([11]+37)
AT1G05170	[]	+		IR-altA	2	(-8[1])-([2])-(-9[3])-([4])-([5])-([6])-([7]=[8])-([9])-([10])-([11]+35)
AT1G05170	[AT1G05170.2]	+	+		0	(-8[1])-([2])-([3])-([4])-([5])-([6])-([7])-([8])-([9])-([10])-([11]+196)
AT1G05180	[]	+		altA	1	(-6[1])-([2])-([3])-([4])-([5])-([6])-([7])-([8])-([9])-([10])-(-6[11])-([12])-([13])-([14]-94)
AT1G05180	[]		+	altA	1	(-3[1])-([2])-([3])-([4])-([5])-([6])-([7])-([8])-([9])-([10])-(-8[11])-([12])-([13])-([14]-93)
AT1G05180	[AT1G05180.1]	+	+		0	(+16[1])-([2])-([3])-([4])-([5])-([6])-([7])-([8])-([9])-([10])-([11])-([12])-([13])-([14]-94)
AT1G05180	[AT1G05180.1]	+		altTSE	1	[1]-(-9[2])-([3])-([4])-([5])-([6])-([7])-([8])-([9])-([10])-([11])-([12])-([13])-([14]-117)
AT1G05190	[AT1G05190.1]	+	+		0	(-6[1])-([2])-([3]-34)
AT1G05190	[]		+	IR	1	(-6[1]=[2])-([3]-32)
AT1G05200	[AT1G05200.2]		+	altTSE	1	(-51[0^1])-[1]-([2])-([3])-([4])-([5])-([6])-([7]-2)
AT1G05200	[]		+	IR-altTSE	2	(+51[0^1])-[1]-([2])-([3])-([4]=[5])-([6])-([7]-2)
AT1G05210	[AT1G05210.1]	+			0	(-12[1])-([2]-4)
AT1G05230	[]	+		altD-altA-ES-altTSE	4	(-14[0^1])-(-4[0^2])-[1]-([2])-([3])-([4])-([5])-([6])-([7])-([8])-([9])-([10]-6)-([11])-([12]-63)
AT1G05230	[AT1G05230.2]	+	+	ES-altTSE	2	(-3[0^1])-([0^2])-[1]-([2])-([3])-([4])-([5])-([6])-([7])-([8])-([9])-([10])-([11])-([12]+6)
AT1G05230	[]		+	altD-ES-altTSE	3	(-3[0^1])-([0^2])-[1]-([2])-([3])-([4])-([5])-([6])-([7])-([8])-([9])-([10]-6)-([11])-([12]-34)
AT1G05230	[AT1G05230.4]		+	altD	1	[0^1]-[0^2]-(-17[1]+27)-([2])-([3])-([4])-([5])-([6])-([7])-([8])-([9])-([10])-([11])-([12]-5)
AT1G05260	[AT1G05260.1]	+	+		0	(-1[1])-([2])-([3])-([4]-6)
AT1G05270	[]	+		IR-altA	2	(-20[1])-([2])-(-1[3]=[4])-([5])-([6])-([7])-([8])-([9]-3)
AT1G05270	[AT1G05270.1]	+	+		0	(+31[1])-([2])-([3])-([4])-([5])-([6])-([7])-([8])-([9]+1)
AT1G05270	[]	+		IR	7	(-3[1])-([2]=[3]=[4]=[5]=[6]=[7]=[8]=[9]-3)
AT1G05300	[AT1G05300.1]	+			0	(-23[1])-([2])-([3]+186)
AT1G05310	[AT1G05310.1]	+			0	(-3[1])-([2])-([3])-([4])-([5]-30)
AT1G05320	[AT1G05320.3]	+	+		0	(-25[1])-([1^1])-([2])-([3])-([4])-([5])-([6])-([7]-2)
AT1G05320	[AT1G05320.2]	+	+	altA-ES	2	(+7[1])-[1^1]-(-9[2])-([3])-([4])-([5])-([6])-([7]-2)
AT1G05320	[AT1G05320.1]	+		ES	1	(-33[1])-[1^1]-([2])-([3])-([4])-([5])-([6])-([7]-38)
AT1G05320	[]	+	+	altTSE	1	[1]-[1^1]-(+221[2])-([3])-([4])-([5])-([6])-([7])
AT1G05320	[AT1G05320.1, AT1G05320.2, AT1G05320.3]	+		altTSE	1	[1]-[1^1]-[2]-(-112[3])-([4])-([5])-([6])-([7]-6)
AT1G05350	[]	+		altA	1	(-43[1])-([2])-([3])-([4])-([5])-([6])-([7])-([8])-([9])-([10])-([11])-(+19[12])-([13])-([14]-15)
AT1G05350	[AT1G05350.1]	+	+		0	(+36[1])-([2])-([3])-([4])-([5])-([6])-([7])-([8])-([9])-([10])-([11])-([12])-([13])-([14]+27)
AT1G05350	[]	+		IR	1	(-45[1]=[2])-([3])-([4])-([5])-([6])-([7])-([8])-([9])-([10])-([11])-([12])-([13])-([14]-25)
AT1G05350	[]	+		IR	2	(+24[1]=[2])-([3])-([4])-([5])-([6])-([7])-([8])-([9])-([10])-([11]=[12])-([13])-([14]-82)
AT1G05360	[AT1G05360.1]	+	+		0	(+48[1])-([2])-([3])-([4])-([5])-([6])-([7])-([8]+1)
AT1G05360	[]	+	+	IR	1	(+14[1])-([2]=[3])-([4])-([5])-([6])-([7])-([8]+1)
AT1G05360	[]	+		IR	2	(-6[1]=[2]=[3])-([4])-([5])-([6])-([7])-([8]-46)
AT1G05370	[AT1G05370.1]	+			0	(+18[1])-([2])-([3])-([4])-([5])-([6])-([7]-63)
AT1G05380	[AT1G05380.2]		+	altD	1	(+3[1]+21)-([2])-([3])-([4])-([5])-([6])-([7])-([8]-5)
AT1G05385	[AT1G05385.1]	+	+		0	(-47[1])-([2])-([3]+61)
AT1G05385	[]	+		IR	1	(-56[1]=[2])-([3]-6)
AT1G05400	[AT1G05400.1]	+			0	([1])-([2])-([3])-([4]-9)
AT1G05410	[AT1G05410.1]	+	+		0	([1])-([2])-([3])-([4])-([5]+32)
AT1G05410	[AT1G05410.1]	+		altTSE	1	[1]-(-45[2])-([3])-([4])-([5]-40)
AT1G05420	[AT1G05420.1]	+			0	(+60[1]+257)
AT1G05430	[AT1G05430.1]	+	+		0	(+36[1])-([2])-([3])-([4])-([5])-([6]-1)
AT1G05440	[AT1G05440.1]	+			0	(+40[1])-([2])-([3]-1)
AT1G05460	[AT1G05460.1]	+			0	(-12[1])-([2])-([3])-([4])-([5]-350)
AT1G05470	[AT1G05470.1]	+	+		0	(-73[1])-([2])-([3])-([4])-([5])-([6])-([7])-([8])-([9])-([10])-([11])-([12])-([13]+53)
AT1G05500	[AT1G05500.1]	+	+		0	(+36[1])-([2])-([3])-([4])-([5])-([6])-([7])-([8])-([9])-([10])-([11])-([12])-([13])
AT1G05500	[AT1G05500.1]	+		altTSE	1	[1]-(-3[2])-([3])-([4])-([5])-([6])-([7])-([8])-([9])-([10])-([11])-([12])-([13]-2)
AT1G05520	[AT1G05520.1]	+	+		0	(+133[1])-([2])-([3])-([4])-([5])-([6])-([7])-([8])-([9])-([10])-([11])-([12]+108)
AT1G05520	[]	+		IR	1	(+124[1])-([2])-([3])-([4])-([5]=[6])-([7])-([8])-([9])-([10])-([11])-([12]+32)
AT1G05560	[AT1G05560.1]	+	+		0	(+12[1]+174)
AT1G05562	[AT1G05562.1]	+	+		0	(+174[1]+181)
AT1G05570	[AT1G05570.1]		+		0	(+4[1])-([2])-([3])-([4])-([5])-([6])-([7])-([8])-([9])-([10])-([11])-([12])-([13])-([14])-([15])-([16])-([17])-([18])-([19])-([20])-([21])-([22])-([23])-([24])-([25])-([26])-([27])-([28])-([29])-([30])-([31])-([32])-([33])-([34])-([35])-([36])-([37])-([38])-([39])-([40])-([41])-([42])-([43]-45)
AT1G05590	[AT1G05590.1]	+	+		0	(-26[1])-([2])-([3]+5)
AT1G05590	[]		+	altD	1	(-33[1])-([2]+3)-([3]+4)
AT1G05590	[]	+		IR	1	(-101[1]=[2])-([3]-2)
AT1G05600	[AT1G05600.2]	+	+	altA-altTSE	2	(+34[0^1])-(-17[1]+111)
AT1G05600	[AT1G05600.1]	+		IR	1	(+10[0^1]=[1]+130)
AT1G05610	[AT1G05610.1]	+			0	(+147[1])-([2])-([3])-([4])-([5])-([6])-([7])-([8]+54)
AT1G05620	[AT1G05620.1]	+	+		0	(+172[1])-([2])-([3])-([4])-([5])-([6])-([7])-([8])-([9])
AT1G05620	[AT1G05620.1, AT1G05620.2]	+		altTSE	1	[1]-[2]-(-28[3])-([4])-([5])-([6])-([7])-([8])-([9]-6)
AT1G05675	[AT1G05675.1]		+		0	(-3[1])-([2]-76)
AT1G05680	[AT1G05680.1]	+	+		0	(+1[1])-([2]+3)
AT1G05680	[]	+	+	IR	1	([1]=[2]+2)
AT1G05690	[]	+		altA	1	(-85[1])-([2])-(+17[3])-([4])-([5]-25)
AT1G05690	[AT1G05690.1]	+	+		0	(+189[1])-([2])-([3])-([4])-([5]-17)
AT1G05710	[]	+		altA-crypticI	2	(+27[1])-[1^1]-(-16[2])-([3])-([4 65)-(132])-([5]-1)
AT1G05710	[AT1G05710.3]	+		crypticI	1	(+26[1])-[1^1]-([2])-([3])-([4 65)-(132])-([5]-1)
AT1G05710	[]	+		altA	1	(+23[1])-[1^1]-([2])-([3])-([4])-(+59[5]-64)
AT1G05710	[AT1G05710.2]	+			0	(+25[1])-[1^1]-([2])-([3])-([4])-([5]-61)
AT1G05710	[]	+		IR	3	(-32[1]=[1^1]=[2]=[3])-([4])-([5]-71)
AT1G05720	[AT1G05720.1]	+	+		0	([1])-([2])-([3])-([4]-3)
AT1G05760	[AT1G05760.1]	+	+		0	(+12[1])-([2]+64)
AT1G05770	[AT1G05770.1]	+			0	(+5[1])-([2]-2)
AT1G05780	[AT1G05780.1]	+			0	(-21[1])-([2]-1)
AT1G05785	[AT1G05785.2]		+	altA	1	(-2[1])-(+37[2])-([3])-([4])-([5])-([6])-([7]-24)
AT1G05785	[]	+		IR-casseteE	2	([1])-([2])-(1731096 1731168)-([3])-([4])-([5])-([6]=[7]-47)
AT1G05785	[AT1G05785.1]	+			0	([1])-([2])-([3])-([4])-([5])-([6])-([7]-10)
AT1G05785	[]	+		IR	1	([1])-([2])-([3])-([4])-([5])-([6]=[7]-25)
AT1G05790	[]	+		IR-altD-altA	3	(+162[1])-([2])-(+16[3]+105)-([4])-([5])-([6]=[7])-([8])-([9])-([10])-([11])-([12])-([13])-([14]-18)
AT1G05790	[]	+		IR-altA	3	(+189[1])-([2])-(+16[3]=[4])-([5])-([6]=[7])-([8])-([9])-([10])-([11])-([12])-([13])-([14]+12)
AT1G05790	[]	+	+	altD	1	(+189[1])-([2])-([3]+105)-([4])-([5])-([6])-([7])-([8])-([9])-([10])-([11])-([12])-([13])-([14]+17)
AT1G05790	[]		+	altD	2	(+186[1])-([2])-([3]+105)-([4])-([5])-([6]+14)-([7])-([8])-([9])-([10])-([11])-([12])-([13])-([14]-3)
AT1G05790	[]		+	altD	2	(+187[1])-([2])-([3]+109)-([4])-([5])-([6]+14)-([7])-([8])-([9])-([10])-([11])-([12])-([13])-([14]-15)
AT1G05790	[]		+	altD-altA	3	(+187[1])-([2]-2)-(+2[3]+105)-([4])-([5])-([6])-([7])-([8])-([9])-([10])-([11])-([12])-([13])-([14]-6)
AT1G05805	[AT1G05805.1]	+	+		0	(+31[1])-([2])-([3])-([4])-([5])-([6]+22)
AT1G05805	[]	+		altD	1	(-118[1])-([2])-([3])-([4])-([5]-1)-([6]-2)
AT1G05805	[]	+		IR	1	(-18[1])-([2])-([3])-([4])-([5]=[6]+21)
AT1G05810	[AT1G05810.1]	+	+		0	(+34[1])-([2]+104)
AT1G05820	[AT1G05820.1]	+			0	([1])-([2])-([3])-([4])-([5])-([6])-([7])-([8])-([9])-([10])-([11])-([12])-([13]+232)
AT1G05820	[AT1G05820.1]	+		altTSE	1	[1]-(-122[2])-([3])-([4])-([5])-([6])-([7])-([8])-([9])-([10])-([11])-([12])-([13]+221)
AT1G05830	[AT1G05830.1]		+		0	(-22[1])-([2])-([3])-([4])-([5])-([6])-([7])-([8])-([9])-([10])-([11])-([12])-([13])-([14])-([15])-([16])-([17])-([18])-([19])-([20])-([21])-([22])-([23])-([24])-([25])-([26])
AT1G05830	[]		+	IR-altA	2	(-23[1])-([2])-([3])-([4]=[5])-([6])-([7])-([8])-([9])-([10])-([11])-([12])-([13])-([14])-([15])-([16])-([17])-([18])-([19])-([20])-([21])-([22])-([23])-([24])-(-8[25])-([26]-1)
AT1G05830	[]		+	IR-altD	2	(-3[1])-([2])-([3])-([4]=[5])-([6])-([7])-([8])-([9])-([10])-([11])-([12])-([13])-([14])-([15])-([16])-([17]+30)-([18])-([19])-([20])-([21])-([22])-([23])-([24])-([25])-([26])
AT1G05830	[]		+	IR-altD	2	(+120[1])-([2])-([3])-([4]=[5])-([6])-([7])-([8])-([9])-([10])-([11])-([12])-([13]-4)-([14])-([15])-([16])-([17])-([18])-([19])-([20])-([21])-([22])-([23])-([24])-([25])-([26])
AT1G05835	[AT1G05835.1]	+			0	([1])-([2]+217)
AT1G05840	[]	+		altA	1	(-6[1])-([2])-([3])-([4])-([5])-(-12[6])-([7])-([8])-([9])-([10]-38)
AT1G05840	[AT1G05840.1]	+	+		0	(+35[1])-([2])-([3])-([4])-([5])-([6])-([7])-([8])-([9])-([10]+7)
AT1G05840	[]	+		IR	1	(-35[1])-([2])-([3])-([4])-([5])-([6]=[7])-([8])-([9])-([10]-38)
AT1G05850	[AT1G05850.1]		+		0	(-32[1])-([2])-([3])-([4]-45)
AT1G05860	[AT1G05860.1]	+	+		0	(+24[1])-([2])-([3]+195)
AT1G05860	[]		+	IR	1	(+21[1])-([2]=[3]+185)
AT1G05860	[]	+	+	altTEE	1	(+21[1])-([2]+280)-[3]
AT1G05870	[]	+		altD-crypticI-altTEE	3	(+12[1])-([2]+114)-([2^1 62)-(140]-22)
AT1G05870	[]	+		altD-altTEE	2	(+10[1])-([2]+114)-([2^1]-44)
AT1G05870	[]	+		altD-casseteE-crypticI-altTEE	4	(+6[1])-([2]-145)-(1772141 1772097)-([2^1 62)-(140]-4)
AT1G05870	[]	+		altD-casseteE-altTEE	3	(+4[1])-([2]-145)-(1772141 1772097)-([2^1]+9)
AT1G05870	[]	+		altD-casseteE-crypticI-altTEE	4	(+2[1])-([2]-98)-(1772141 1772097)-([2^1 180)-(192]+11)
AT1G05870	[]		+	altD-casseteE-crypticI-altTEE	4	(+10[1])-([2]-98)-(1772141 1772097)-([2^1 62)-(140]-5)
AT1G05870	[]	+		altD-casseteE-crypticI-altTEE	4	(+2[1])-([2]-98)-(1772141 1772097)-([2^1 62)-(143]-1)
AT1G05870	[]	+		altD-casseteE-crypticI-altTEE	4	(+4[1])-([2]-98)-(1772141 1772097)-([2^1 62)-(197]-6)
AT1G05870	[AT1G05870.2]	+	+	altD-casseteE-altTEE	3	(+12[1])-([2]-98)-(1772141 1772097)-([2^1]+47)
AT1G05870	[AT1G05870.1]		+	IR	1	(+12[1])-([2]=[2^1]+13)
AT1G05870	[AT1G05870.1, AT1G05870.4]	+	+		0	(+72[1])-([2]-5)-[2^1]
AT1G05870	[]	+		IR	2	(+12[1]=[2]=[2^1]+9)
AT1G05870	[]	+		IR	1	(-38[1]=[2]-6)-[2^1]
AT1G05890	[]		+	altD-altA-ES	3	(-8[1]-161)-[2]-(-86[3])-([4])-([5])-([6])-([7])-([8])-([9])-([10])-([11])-([12])-([13])-([14])-([15])-([16]+43)
AT1G05890	[AT1G05890.1]	+	+	altD-ES	2	(-115[1]-83)-[2]-([3])-([4])-([5])-([6])-([7])-([8])-([9])-([10])-([11])-([12])-([13])-([14])-([15])-([16]+169)
AT1G05890	[]		+	IR	2	(-126[1]=[2]=[3])-([4])-([5])-([6])-([7])-([8])-([9])-([10])-([11])-([12])-([13])-([14])-([15])-([16]+30)
AT1G05890	[]		+	IR	3	(-84[1]=[2]=[3])-([4])-([5])-([6]=[7])-([8])-([9])-([10])-([11])-([12])-([13])-([14])-([15])-([16]+44)
AT1G05900	[AT1G05900.2]	+	+		0	([1])-([2])-([3])-([4])-([5])-([6])-([7])-([8])-([9])-([10])-([11]-5)
AT1G05900	[]	+		ES	1	(-55[1])-([2])-([3])-([4])-[5]-([6])-([7])-([8])-([9])-([10])-([11]-6)
AT1G05900	[]	+		IR	1	(-31[1])-([2])-([3])-([4]=[5])-([6])-([7])-([8])-([9])-([10])-([11]-9)
AT1G05900	[]	+		IR-altD	2	(-73[1])-([2])-([3])-([4]=[5]+31)-([6])-([7])-([8])-([9])-([10])-([11]-12)
AT1G05900	[]	+		IR	2	([1])-([2])-([3])-([4]=[5]=[6])-([7])-([8])-([9])-([10])-([11]+54)
AT1G05900	[]	+		IR-altA-altTSE	3	[1]-([2])-([3])-([4]=[5])-(-5[6])-([7])-([8])-([9])-([10])-([11]-9)
AT1G05910	[AT1G05910.1]		+		0	(-4[1])-([2])-([3])-([4])-([5])-([6])-([7])-([8])-([9])-([10])-([11]+80)
AT1G05940	[AT1G05940.1]	+	+		0	(-21[1])-([2])-([3])-([4])-([5])-([6])-([7])-([8]-17)
AT1G05940	[]		+	IR	1	(+14[1]=[2])-([3])-([4])-([5])-([6])-([7])-([8]-16)
AT1G05950	[]	+		IR-altD-crypticI	3	([1])-([2 60)-(148])-([3])-([4])-([5])-([6]=[7])-([8])-([9]-11)-([10])-([11]-5)
AT1G05950	[AT1G05950.1]	+			0	(+147[1])-([2])-([3])-([4])-([5])-([6])-([7])-([8])-([9])-([10])-([11]-2)
AT1G05950	[]	+		altD	1	(+153[1])-([2])-([3])-([4])-([5])-([6])-([7])-([8])-([9]-12)-([10])-([11]-16)
AT1G05950	[]	+		altD	2	(+7[1])-([2])-([3])-([4])-([5]-1)-([6])-([7])-([8])-([9]-11)-([10])-([11]-8)
AT1G05960	[AT1G05960.1]		+	ES	1	(-3[1])-([2])-([3])-([4])-([5])-[6]-([7])-([8])-([9])-([10])-([11])-([12])-([13])-([14])-([15])-([16])-([17])-([18])-([19])-([20])-([21])-([22]+7)
AT1G05960	[]		+	altD-ES	2	(-15[1])-([2])-([3])-([4])-([5]-13)-[6]-([7])-([8])-([9])-([10])-([11])-([12])-([13])-([14])-([15])-([16])-([17])-([18])-([19])-([20])-([21])-([22]-318)
AT1G05970	[]	+		altA	1	(+15[1])-(-24[2])-([3]+67)
AT1G05970	[AT1G05970.1]	+		altA	1	(+22[1])-([2])-(-6[3]-7)
AT1G05970	[AT1G05970.2]	+	+		0	(+56[1])-([2])-([3]+246)
AT1G05970	[]	+		IR	1	(+7[1])-([2]=[3]-8)
AT1G06000	[AT1G06000.1]	+	+		0	(+4[1]+45)
AT1G06002	[AT1G06002.1]	+	+		0	(+474[1]+1)
AT1G06010	[AT1G06010.1]	+			0	(+20[1])-([2])-([3]-50)
AT1G06040	[AT1G06040.1]	+	+		0	(+30[1])-([2])-([3]+72)
AT1G06040	[AT1G06040.2]	+	+	IR	1	(+35[1])-([2]=[3]-32)
AT1G06050	[AT1G06050.1]	+	+		0	(-2[1])-([2]+167)
AT1G06050	[]	+		IR	1	(-207[1]=[2]+57)
AT1G06060	[AT1G06060.1]	+	+		0	(+2[1])-([2])-([3])-([4])-([5])-([6])-([7]+10)
AT1G06060	[]	+		altD	1	(-40[1])-([2])-([3])-([4])-([5])-([6]-42)-([7]-22)
AT1G06060	[]	+		IR	2	(-5[1])-([2]=[3])-([4])-([5])-([6]=[7]-8)
AT1G06070	[AT1G06070.1]	+	+		0	(+27[1])-([2])-([3])-([4])-([5]-1)
AT1G06080	[AT1G06080.1]	+	+		0	(+3[1])-([2])-([3])-([4])-([5]+22)
AT1G06080	[]	+		IR	1	(-5[1])-([2])-([3]=[4])-([5]+7)
AT1G06090	[AT1G06090.1]	+			0	(+56[1])-([2])-([3])-([4])-([5]-2)
AT1G06110	[]	+		crypticI	1	(-17[1])-([2 34)-(120])-([3])-([4])-([5]-59)
AT1G06110	[AT1G06110.1]	+	+		0	(+38[1])-([2])-([3])-([4])-([5]+21)
AT1G06110	[]	+		IR	1	(-64[1])-([2])-([3])-([4]=[5]-60)
AT1G06110	[]	+		IR	1	(+12[1])-([2])-([3]=[4])-([5]-59)
AT1G06110	[]	+		IR	2	(-17[1])-([2])-([3]=[4]=[5]-199)
AT1G06130	[AT1G06130.1]	+	+		0	(-14[1])-([2])-([3])-([4])-([5])-([6])-([7])-([8]-2)
AT1G06130	[]	+		IR	1	(-22[1])-([2])-([3])-([4]=[5])-([6])-([7])-([8]-50)
AT1G06149	[]	+	+	altA	1	([1])-([2])-([3])-([4])-([5])-([6])-([7])-([8])-(+6[9])-([10])-([11]+17)
AT1G06149	[AT1G06149.1]	+	+		0	([1])-([2])-([3])-([4])-([5])-([6])-([7])-([8])-([9])-([10])-([11]+1)
AT1G06160	[AT1G06160.1]	+			0	(+2[1]+32)
AT1G06180	[AT1G06180.1]	+	+		0	(+16[1])-([2])-([3]+1)
AT1G06180	[]	+		IR	1	(+16[1])-([2]=[3]-1)
AT1G06190	[AT1G06190.1]	+	+		0	(+24[1])-([2]+19)
AT1G06190	[]	+		altD	1	(-70[1]+15)-([2]-18)
AT1G06190	[AT1G06190.1]	+	+	altTSE	1	[1]-(-87[2]-2)
AT1G06200	[AT1G06200.1]	+	+		0	([1])-([2])-([3])-([4])-([5]+19)
AT1G06210	[AT1G06210.1]	+	+		0	(+49[1])-([2])-([3])-([4]+6)
AT1G06210	[]	+		altD	1	(-79[1]+74)-([2])-([3])-([4]-98)
AT1G06210	[AT1G06210.1]	+		altTSE	1	[1]-(-159[2])-([3])-([4])
AT1G06220	[AT1G06220.2]		+		0	([1])-([2])-([3])-([4])-([5])-([6])-([7])-([8])-([9])-([10])-([11])-([12]-7)
AT1G06220	[AT1G06220.1]		+	ES	1	(-10[1])-[2]-([3])-([4])-([5])-([6])-([7])-([8])-([9])-([10])-([11])-([12]-114)
AT1G06220	[]	+		altD-altA-ES	9	([1]-8)-[2]-[3]-[4]-[5]-[6]-[7]-[8]-(-27[9])-([10])-([11])-([12]-114)
AT1G06230	[]	+	+	altA	1	(+20[1])-(-5[2])-([3])-([4])-([5])-([6]+1)
AT1G06230	[AT1G06230.2]		+	IR	1	(-52[1]=[2])-([3])-([4])-([5])-([6]+17)
AT1G06240	[AT1G06240.1]	+	+		0	(+15[1])-([2])-([3])-([4])-([5])-([6])-([7]-32)
AT1G06250	[AT1G06250.1]	+			0	([1])-([2])-([3]-5)
AT1G06265	[]		+	IR-altTSE	2	(1917851 1917783)-(-10[1]=[2])-([3])-([4])-([5])-([6]-110)
AT1G06265	[]	+		IR-altTSE	2	(1917951 1917783)-(-14[1]=[2])-([3])-([4])-([5])-([6]-93)
AT1G06265	[]	+		IR-altA	2	(-88[1]=[2])-(-159[3])-([4])-([5])-([6]-113)
AT1G06265	[]	+		IR-altA	2	(-3[1]=[2])-([3])-(-19[4])-([5])-([6]-113)
AT1G06265	[]	+		IR	1	(-3[1]=[2])-([3])-([4])-([5])-([6]-81)
AT1G06265	[AT1G06265.1]	+		altTSE	1	[1]-[2]-(-18[3])-([4])-([5])-([6]-93)
AT1G06265	[AT1G06265.1, AT1G06265.2]	+		altTSE	1	[1]-[2]-[3]-[4]-(-3[5])-([6]-113)
AT1G06270	[AT1G06270.1]	+			0	(+54[1])-([2]+88)
AT1G06290	[AT1G06290.1]	+	+		0	([1])-([2])-([3])-([4])-([5])-([6])-([7])-([8])-([9])-([10])-([11])-([12])-([13])
AT1G06320	[AT1G06320.1]	+			0	(-30[1])-([2])-([3]+128)
AT1G06330	[]	+		altTSE	1	(1932432 1932348)-(-33[1])-([2]+111)
AT1G06340	[AT1G06340.1]	+			0	(+29[1]-132)
AT1G06350	[AT1G06350.1]	+			0	(+36[1])-([2])-([3])-([4])-([5]-21)
AT1G06360	[AT1G06360.1]	+	+		0	(+6[1])-([2])-([3])-([4])-([5]+120)
AT1G06360	[]	+		IR	1	(+4[1]=[2])-([3])-([4])-([5]-71)
AT1G06370	[]	+		altA-crypticI	2	(-2[1])-([2])-([3 4)-(109])-([4])-(-10[5])-([6])-([7])-([8]+26)
AT1G06370	[]	+		altA	1	(-1[1])-([2])-([3])-([4])-(-10[5])-([6])-([7])-([8])
AT1G06370	[]	+		IR	1	(-2[1])-([2])-([3])-([4]=[5])-([6])-([7])-([8]+39)
AT1G06370	[]	+		IR	3	(-1[1])-([2])-([3])-([4]=[5]=[6]=[7])-([8]+39)
AT1G06380	[]	+		crypticI	1	(+152[1 205)-(217]-33)
AT1G06380	[AT1G06380.1]	+	+		0	(+609[1]+136)
AT1G06390	[AT1G06390.2]	+	+	crypticI	1	(-22[1])-([2])-([3])-([4])-([5])-([6])-([7])-([8])-([9])-([10])-([11])-([12 124)-(271]+69)
AT1G06390	[AT1G06390.1]	+	+		0	(-22[1])-([2])-([3])-([4])-([5])-([6])-([7])-([8])-([9])-([10])-([11])-([12]-17)
AT1G06390	[]	+		IR	1	(-8[1])-([2])-([3])-([4])-([5])-([6])-([7])-([8])-([9]=[10])-([11])-([12]-44)
AT1G06400	[AT1G06400.1]	+	+		0	(+65[1])-([2]+11)
AT1G06410	[AT1G06410.1]	+	+		0	(+134[1])-([2])-([3])-([4])-([5])
AT1G06410	[]		+	altD	1	(-35[1]+134)-([2])-([3])-([4])-([5]-3)
AT1G06420	[AT1G06420.1]	+			0	(-6[1])
AT1G06430	[AT1G06430.1]	+	+		0	([1])-([2])-([3])-([4])-([5]+31)
AT1G06430	[]		+	IR	1	([1])-([2])-([3]=[4])-([5]-24)
AT1G06430	[]		+	IR	1	(-39[1]=[2])-([3])-([4])-([5]-24)
AT1G06430	[]	+	+	altTSE	1	[1]-(+432[2])-([3])-([4])-([5]-10)
AT1G06450	[AT1G06450.1]	+	+		0	(+19[1])
AT1G06460	[AT1G06460.1]	+	+		0	(+12[1])-([2])-([3])-([4])-([5])-([6])-([7]-4)
AT1G06470	[]	+		IR-altA	2	(-93[1])-([2]=[3])-(-83[4])-([5])-([6])-([7])-([8])-([9])-([10])-([11])-([12])-([13]-13)
AT1G06470	[AT1G06470.2]	+	+	IR	1	(+21[1])-([2]=[3])-([4])-([5])-([6])-([7])-([8])-([9])-([10])-([11])-([12])-([13]-14)
AT1G06470	[]	+		IR	2	(-72[1])-([2]=[3])-([4])-([5])-([6])-([7])-([8]=[9])-([10])-([11])-([12])-([13]-47)
AT1G06470	[]		+	IR-altD	2	(-83[1]-1)-([2]=[3])-([4])-([5])-([6])-([7])-([8])-([9])-([10])-([11])-([12])-([13]-11)
AT1G06470	[]	+	+	IR-altD	2	(+62[1]-4)-([2]=[3])-([4])-([5])-([6])-([7])-([8])-([9])-([10])-([11])-([12])-([13]+139)
AT1G06470	[]	+		IR-altD	5	(-64[1]-4)-([2]=[3]+4)-([4])-([5]+22)-([6])-([7])-([8]=[9])-([10])-([11])-([12])-([13]-15)
AT1G06470	[AT1G06470.2]	+		IR-altTSE	2	[1]-(-98[2]=[3])-([4])-([5])-([6])-([7])-([8])-([9])-([10])-([11])-([12])-([13]-48)
AT1G06470	[AT1G06470.2]	+		altTSE	1	[1]-[2]-(+43[3])-([4])-([5])-([6])-([7])-([8])-([9])-([10])-([11])-([12])-([13]-14)
AT1G06475	[AT1G06475.1]	+			0	(-83[1]-2)
AT1G06500	[AT1G06500.1]	+			0	([1])-([2])-([3]-9)
AT1G06500	[AT1G06500.3]	+		IR	1	(-23[1]=[2])-([3]+4)
AT1G06500	[]	+		IR	2	([1]=[2]=[3]-6)
AT1G06510	[AT1G06510.1]	+	+		0	(+8[1])-([2])-([3])-([4]+30)
AT1G06515	[AT1G06515.2]	+		altA	1	(+11[1])-(+14[2])-([3])-([4]-100)
AT1G06515	[]	+		IR-altA	2	(-56[1])-(+14[2]=[3])-([4]-4)
AT1G06515	[AT1G06515.1]	+			0	(+6[1])-([2])-([3])-([4]-8)
AT1G06520	[AT1G06520.1]	+	+		0	(-2[1])-([2]-10)
AT1G06530	[AT1G06530.1]	+	+		0	(+239[1]+172)
AT1G06550	[AT1G06550.1]	+	+		0	(+6[1])-([2])-([3])-([4])-([5])-([6])-([7])-([8])-([9])-([10])-([11])-([12])-([13])-([14])-([15])-([16]-1)
AT1G06550	[]	+		altD-altA	4	(-62[1])-([2])-([3])-([4])-([5])-([6]+70)-(-2[7])-([8]+5)-(+1[9])-([10])-([11])-([12])-([13])-([14])-([15])-([16]-34)
AT1G06560	[AT1G06560.1]	+	+		0	(-4[1])-([2])-([3])-([4])-([5])-([6])-([7])-([8])-([9])-([10])-([11])-([12])
AT1G06570	[]		+	altTEE	1	(-23[1])-([2]-92)-(2011859 2011597)
AT1G06570	[AT1G06570.1]	+	+		0	(-10[1])-([2]+25)
AT1G06570	[AT1G06570.2]	+	+	altD	1	(-30[1]-7)-([2]-8)
AT1G06570	[]		+	IR	1	(-23[1]=[2]-6)
AT1G06590	[AT1G06590.1]		+		0	(+8[1])-([2])-([3])-([4])-([5])-([6])-([7])-([8])-([9])-([10])-([11])-([12])-([13])-([14])-([15])-([16])-([17])-([18])-([19])-([20]-13)
AT1G06620	[AT1G06620.1]	+	+		0	(+68[1])-([2])-([3]+9)
AT1G06620	[]	+		altD-altA	2	(+64[1])-([2]-3)-(+78[3]-44)
AT1G06620	[]	+		IR	1	(+61[1])-([2]=[3]+11)
AT1G06630	[AT1G06630.2]	+	+	altTEE	1	(+10[1])-([2])-([3])-([4]+220)-[5]-[5^1]-[6]
AT1G06630	[]	+		altD-altTEE	2	(-4[1]+146)-([2])-([3])-([4]+215)-[5]-[5^1]-[6]
AT1G06630	[]	+		altD-altTEE	2	(+6[1]-11)-([2])-([3])-([4]+228)-[5]-[5^1]-[6]
AT1G06630	[]	+		IR-altTEE	2	(-4[1]=[2])-([3])-([4]+213)-[5]-[5^1]-[6]
AT1G06640	[]	+		crypticI	1	(-8[1 245)-(315])-([2])-([3]-83)
AT1G06640	[AT1G06640.1]	+	+		0	(+2355[1])-([2])-([3]+22)
AT1G06645	[AT1G06645.1]	+			0	(-52[1])-([2])-([3]+167)
AT1G06645	[]	+		IR	1	([1]=[2])-([3]+51)
AT1G06650	[AT1G06650.2]	+	+		0	(+98[1])-([2])-([3]+9)
AT1G06660	[AT1G06660.1]	+			0	(-166[1])-([2])-([3])-([4])-([5])-([6])-([7]+73)
AT1G06680	[AT1G06680.1]	+	+		0	(-58[1])-([2])-([3])-([4]-34)
AT1G06680	[]		+	IR	1	(-65[1]=[2])-([3])-([4]-117)
AT1G06690	[AT1G06690.1]	+	+		0	([1])-([2])-([3])-([4])-([5])-([6])-([7])-([8])-([9])-([10]-15)
AT1G06690	[]	+	+	altD-ES	2	(+2[1])-([2])-([3])-([4]+42)-[5]-([6])-([7])-([8])-([9])-([10]-15)
AT1G06690	[]		+	IR	2	(-88[1])-([2])-([3])-([4]=[5]=[6])-([7])-([8])-([9])-([10]-4)
AT1G06690	[]	+		IR	3	(-24[1])-([2])-([3]=[4]=[5]=[6])-([7])-([8])-([9])-([10]-22)
AT1G06700	[AT1G06700.1]	+	+		0	(+167[1])-([2])-([3])-([4])-([5])-([6])-([7])-([8])
AT1G06700	[]	+		IR	2	(+23[1])-([2])-([3]=[4]=[5])-([6])-([7])-([8]-2)
AT1G06700	[AT1G06700.2]	+	+	altD	1	(+113[1]+17)-([2])-([3])-([4])-([5])-([6])-([7])-([8]+60)
AT1G06700	[]	+		IR-altD	2	(+22[1]+17)-([2])-([3])-([4]=[5])-([6])-([7])-([8]-128)
AT1G06720	[]		+	altD-altA	2	(+56[1])-([2])-([3])-([4])-([5])-([6])-([7])-([8])-([9])-([10])-([11]+43)-(+41[12])-([13])-([14])-([15])-([16])-([17])-([18]-34)
AT1G06730	[AT1G06730.1]	+	+		0	(+20[1])-([2])-([3])-([4])-([5]-1)
AT1G06740	[AT1G06740.1]	+	+		0	(+1[1])-([2]+9)
AT1G06740	[AT1G06740.1]	+		altTSE	1	[1]-(-231[2]+15)
AT1G06760	[AT1G06760.1]	+	+		0	(-3[1])-([2]-1)
AT1G06760	[]	+		IR	1	(-4[1]=[2]-2)
AT1G06770	[AT1G06770.1]	+	+		0	(+28[1])-([2])-([3])-([4])-([5])-([6])-([7]+22)
AT1G06780	[AT1G06780.1]	+	+	altD	1	(-108[1]-39)-([2])-([3])-([4])-([5])-([6])-([7])-([8])-([9]+3)
AT1G06780	[]	+	+	IR-altD	2	(-111[1]-39)-([2])-([3])-([4]=[5])-([6])-([7])-([8])-([9]-274)
AT1G06790	[AT1G06790.1]	+			0	(+1[1])-([2])-([3])-([4])-([5])-([6])-([7])-([8]+66)
AT1G06800	[]	+		crypticI	1	(-315[1 1062)-(1267])-([2]-31)
AT1G06800	[AT1G06800.1]	+	+		0	(-213[1])-([2]+14)
AT1G06800	[]	+		altD	1	(-262[1]+244)-([2]-28)
AT1G06820	[]	+		IR-altA	4	(+23[1])-(+7[2])-([3])-([4])-([5])-(-14[6]=[7])-([8])-([9])-([10]=[11])-([12])-([13]-10)
AT1G06820	[]		+	altD-altA	3	(+30[1])-(+7[2])-([3])-([4])-([5]-5)-(-14[6])-([7])-([8])-([9])-([10])-([11])-([12])-([13]-8)
AT1G06820	[AT1G06820.1]	+	+		0	(+309[1])-([2])-([3])-([4])-([5])-([6])-([7])-([8])-([9])-([10])-([11])-([12])-([13]+23)
AT1G06840	[AT1G06840.1]		+		0	(-153[1])-([2])-([3])-([4])-([5])-([6])-([7])-([8])-([9])-([10])-([11])-([12])-([13])-([14])-([15])-([16])-([17])-([18])-([19])-([20]+128)
AT1G06850	[AT1G06850.1]	+	+		0	(+9[1])-([2])-([3])-([4]+15)
AT1G06850	[]	+		IR	1	(+9[1])-([2]=[3])-([4]-2)
AT1G06870	[AT1G06870.1]	+	+		0	(+9[1])-([2])-([3])-([4])-([5])-([6]-10)
AT1G06870	[]	+		IR	1	(-18[1])-([2])-([3]=[4])-([5])-([6]-55)
AT1G06890	[]	+		altA	1	(-42[1])-([2])-(-10[3])-([4])-([5])-([6])-([7])-([8])-([9]-74)
AT1G06890	[AT1G06890.3]	+		crypticI	1	(-59[1])-([2])-([3])-([4])-([5])-([6])-([7])-([8])-([9 98)-(254]+195)
AT1G06890	[]	+	+	crypticI	1	(-59[1])-([2])-([3])-([4])-([5])-([6])-([7])-([8])-([9 98)-(257]+224)
AT1G06890	[AT1G06890.1]	+	+		0	(-34[1])-([2])-([3])-([4])-([5])-([6])-([7])-([8])-([9]+224)
AT1G06890	[]	+		altD	1	(-62[1])-([2])-([3])-([4])-([5])-([6])-([7]-4)-([8])-([9]-93)
AT1G06890	[]	+		IR	1	(-60[1])-([2])-([3])-([4])-([5])-([6]=[7])-([8])-([9]-90)
AT1G06900	[AT1G06900.1]		+		0	(+4[1])-([2])-([3])-([4])-([5])-([6])-([7])-([8])-([9])-([10])-([11])-([12])-([13])-([14])-([15])-([16])-([17])-([18])-([19]+21)
AT1G06910	[]	+		IR-altA	2	(+20[1])-(-2[2]=[3])-([4])-([5])-([6]-7)
AT1G06910	[]	+		altA	1	(+35[1])-([2])-(-25[3])-([4])-([5])-([6]-110)
AT1G06910	[AT1G06910.1]	+	+		0	(+46[1])-([2])-([3])-([4])-([5])-([6]-1)
AT1G06910	[]	+		IR	1	(+50[1])-([2]=[3])-([4])-([5])-([6]-10)
AT1G06920	[AT1G06920.1]	+			0	(+58[1]+209)
AT1G06925	[]	+		altD-altA-altTSE	3	[1]-(+13[2]-29)-(+16[3]+300)
AT1G06950	[AT1G06950.1]		+		0	([1])-([2])-([3])-([4])-([5])-([6])-([7])-([8])-([9])-([10])-([11])-([12])-([13])-([14])-([15]-18)
AT1G06950	[]		+	IR	1	([1])-([2])-([3])-([4])-([5])-([6])-([7])-([8])-([9]=[10])-([11])-([12])-([13])-([14])-([15]+2)
AT1G06960	[]	+		IR-altA	2	(-9[1])-(-35[2])-([3])-([4]=[5]-14)
AT1G06960	[AT1G06960.1]	+			0	(+26[1])-([2])-([3])-([4])-([5]+90)
AT1G06960	[AT1G06960.2]	+	+	altD	1	(-35[1])-([2])-([3])-([4]-3)-([5]+27)
AT1G06960	[]	+		IR	1	(-10[1])-([2])-([3])-([4]=[5]+90)
AT1G06960	[]	+		IR	2	(+18[1])-([2]=[3])-([4]=[5]-1)
AT1G06980	[AT1G06980.1]	+	+		0	(+4[1]+89)
AT1G07000	[AT1G07000.1]	+	+		0	(+224[1])-([2]+17)
AT1G07000	[]	+		IR	1	(+224[1]=[2]+2)
AT1G07010	[]	+		altD-altA-ES	5	(+22[1])-(-27[2]+15)-[3]-(+12[4])-([5])-(+5[6])-([7])-([8])-([9])-([10]+30)
AT1G07010	[]	+		altD-altA-crypticI-ES	5	(-21[1])-(-27[2]+15)-[3]-(+12[4])-([5])-([6])-([7])-([8])-([9])-([10 227)-(240]+9)
AT1G07010	[AT1G07010.1]	+	+	altD-altA-ES	4	(+28[1])-(-27[2]+15)-[3]-(+12[4])-([5])-([6])-([7])-([8])-([9])-([10]+9)
AT1G07010	[]	+		IR-altD-altA-ES	5	(-45[1])-(-27[2]+15)-[3]-(+12[4])-([5]=[6])-([7])-([8])-([9])-([10]-4)
AT1G07010	[]	+		IR-altD-altA-ES	6	(+27[1])-(-27[2]+15)-[3]-(+12[4]=[5])-(+5[6])-([7])-([8])-([9])-([10]-3)
AT1G07020	[AT1G07020.1]	+	+		0	([1])-([2]+8)
AT1G07030	[AT1G07030.1]	+	+		0	(+5[1])-([2]+6)
AT1G07030	[]	+		IR	1	(-46[1]=[2]-1)
AT1G07040	[AT1G07040.1]	+	+		0	(+72[1])-([2])-([3])-([4])-([5])-([6])-([7]+17)
AT1G07050	[AT1G07050.1]	+			0	(-46[1])-([2])-([3]+60)
AT1G07050	[]	+		IR	1	(-46[1])-([2]=[3]-2)
AT1G07050	[]	+		IR	2	(-46[1]=[2]=[3]+297)
AT1G07070	[AT1G07070.1]		+		0	(-17[1])-([2])-([3])-([4]-35)
AT1G07080	[AT1G07080.1]	+	+		0	(-23[1])-([2])-([3])-([4])-([5]-117)
AT1G07090	[AT1G07090.1]	+	+		0	(+22[1]+1)
AT1G07110	[AT1G07110.1]	+	+		0	([1])-([2])-([3])-([4])-([5])-([6])-([7])-([8])-([9])-([10])-([11])-([12])-([13])-([14])-([15])-([16])-([17])-([18])-([19])-([20])-([21])-([22])-([23]-19)
AT1G07110	[]		+	IR	1	(-90[1])-([2])-([3])-([4])-([5])-([6])-([7])-([8])-([9]=[10])-([11])-([12])-([13])-([14])-([15])-([16])-([17])-([18])-([19])-([20])-([21])-([22])-([23]-27)
AT1G07119	[]	+		casseteE-ES-altTEE	3	(+11[1])-[2]-([3])-(2185391 2185436)-([4])-([5]+34)-(2186873 2187160)
AT1G07128	[AT1G07128.1]		+		0	(+29[1]-64)
AT1G07135	[AT1G07135.1]	+	+		0	([1]-6)
AT1G07140	[AT1G07140.1]	+	+		0	(-13[1])-([2])-([3])-([4]-91)
AT1G07150	[AT1G07150.1, AT1G07150.2]	+	+		0	([1]-146)-[1^1]
AT1G07160	[AT1G07160.1]	+	+		0	(+109[1])-([2])-([3]+62)
AT1G07170	[AT1G07170.3]	+			0	(-22[1])-([1^1])-([2]-6)
AT1G07170	[AT1G07170.1]	+	+	ES	1	(-22[1])-[1^1]-([2]+20)
AT1G07180	[AT1G07180.1]	+	+		0	(+75[1])-([2])-([3])-([4])-([5])-([6])-([7])-([8]-31)
AT1G07180	[]	+		IR	1	(-23[1])-([2])-([3]=[4])-([5])-([6])-([7])-([8]-33)
AT1G07200	[]		+	altA	1	(-31[1])-([2])-(+5[3]+20)
AT1G07200	[AT1G07200.2]	+	+		0	(+20[1])-([2])-([3]+17)
AT1G07200	[AT1G07200.1, AT1G07200.2]	+		altTSE	1	[1]-[2]-(-13[3]-43)
AT1G07210	[AT1G07210.1]	+	+		0	([1])-([2])-([3])-([4])-([5]-1)
AT1G07220	[AT1G07220.1]	+	+		0	([1])-([2])-([3])-([4])-([5])-([6])-([7]-10)
AT1G07230	[AT1G07230.1]	+	+		0	(+20[1])-([2])-([3]+12)
AT1G07240	[AT1G07240.1]	+	+		0	(-147[1]-4)
AT1G07250	[AT1G07250.1]	+	+		0	(+143[1]+85)
AT1G07260	[AT1G07260.1]	+	+		0	(+42[1]-1)
AT1G07280	[AT1G07280.1]	+			0	([1])-[1^1]-([2])-([3]-91)
AT1G07280	[AT1G07280.3]	+		altTSE	1	[1]-(+51[1^1])-([2])-([3]-17)
AT1G07280	[]		+	altD-altTSE	2	[1]-(+51[1^1]+4)-([2])-([3]-95)
AT1G07280	[]		+	IR-altTSE	2	[1]-(+51[1^1]=[2])-([3]-90)
AT1G07290	[AT1G07290.1]	+			0	(+513[1])-([2])-([3])-([4])-([5])-([6])-([7])-([8])-([9]+162)
AT1G07310	[]	+		crypticI	1	(-40[1 279)-(642]-19)
AT1G07310	[]		+	altTEE	1	(-8[1]+693)-(2246293 2245730)
AT1G07310	[AT1G07310.1]	+	+		0	(-8[1]+56)
AT1G07320	[AT1G07320.2]		+	altA	1	(-3[1])-(-6[2]-43)
AT1G07320	[AT1G07320.1]	+	+		0	(+36[1])-([2]+2)
AT1G07320	[AT1G07320.3]	+		IR	1	(-8[1]=[2]-163)
AT1G07320	[AT1G07320.3]	+		altTEE	1	(-8[1]+142)-[2]
AT1G07350	[]	+		altA	1	(+4[1])-([2])-([3])-([4])-(-12[4^1])-([5])-([6])-([7]-4)
AT1G07350	[]	+		altA	1	(-58[1])-([2])-([3])-([4])-(-15[4^1])-([5])-([6])-([7]-87)
AT1G07350	[AT1G07350.2]	+	+		0	(-10[1])-([2])-([3])-([4])-([4^1])-([5])-([6])-([7])
AT1G07350	[]	+	+	IR	1	([1])-([2])-([3])-([4])-([4^1]=[5])-([6])-([7]-105)
AT1G07350	[AT1G07350.1]	+	+	ES	1	(-10[1])-([2])-([3])-([4])-[4^1]-([5])-([6])-([7])
AT1G07350	[]	+		IR	1	(-10[1])-([2])-([3])-([4]=[4^1])-([5])-([6])-([7]-108)
AT1G07350	[]		+	IR-altD	2	(-12[1])-([2])-([3])-([4]=[4^1]+3)-([5])-([6])-([7]-105)
AT1G07350	[]	+	+	IR	2	(+5[1])-([2])-([3])-([4]=[4^1]=[5])-([6])-([7]-105)
AT1G07350	[AT1G07350.2]	+		altTSE	1	[1]-[2]-(-75[3])-([4])-([4^1])-([5])-([6])-([7]-108)
AT1G07360	[AT1G07360.1]	+	+		0	(+10[1])-([2])-([3])-([4]+71)
AT1G07360	[AT1G07360.1]	+		altTSE	1	[1]-(-19[2])-([3])-([4]-3)
AT1G07370	[AT1G07370.1]	+	+		0	(+83[1])-([2])-([3])-([4]-2)
AT1G07380	[]		+	altTSE	1	(2269101 2268916)-(+32[1])-([2])-([3])-([4])-([5])-([6])-([7])-([8])-([9])-([10]+164)
AT1G07380	[]		+	altTSE	1	(2269020 2268916)-(+35[1])-([2])-([3])-([4])-([5])-([6])-([7])-([8])-([9])-([10]+170)
AT1G07400	[AT1G07400.1]		+		0	(-118[1]-4)
AT1G07410	[]	+		altTSE	1	(2275059 2275594)-[1]-([2])-([3]+218)
AT1G07410	[AT1G07410.1]	+			0	(+24[1])-([2])-([3]+251)
AT1G07410	[]	+		altD-altA	2	(-66[1]-3)-(+2[2])-([3]+238)
AT1G07420	[]	+		altA	1	(-99[1])-([2])-([3])-(+34[4])-([5])-([6])-([7]-12)
AT1G07420	[]	+		crypticI	1	(-25[1])-([2])-([3])-([4])-([5])-([6])-([7 113)-(203]-11)
AT1G07420	[AT1G07420.1]	+	+		0	(+85[1])-([2])-([3])-([4])-([5])-([6])-([7]+75)
AT1G07430	[AT1G07430.1]	+	+		0	([1])-([2])-([3]+3)
AT1G07440	[]	+		altA	1	(-29[1])-(-16[2])-([3])-([4])-([5]+10)
AT1G07440	[]	+		altA	1	(-71[1])-(-26[2])-([3])-([4])-([5]-7)
AT1G07440	[AT1G07440.1]	+	+		0	(-4[1])-([2])-([3])-([4])-([5]+78)
AT1G07440	[]	+		IR	1	(-56[1])-([2]=[3])-([4])-([5]-28)
AT1G07440	[]	+		IR	3	(-8[1]=[2]=[3]=[4])-([5]-16)
AT1G07450	[AT1G07450.1]	+			0	(-67[1])-([2])-([3])-([4])-([5]+21)
AT1G07470	[AT1G07470.1]	+	+		0	([1])-([2])-([3])-([4])-([5])-([6])-([7])-([8])-([9])-([10])-([11])-([12]+18)
AT1G07470	[]	+		IR	1	([1])-([2])-([3])-([4])-([5]=[6])-([7])-([8])-([9])-([10])-([11])-([12]-1)
AT1G07470	[]	+		altD-altA	2	(-5[1])-([2]-35)-(-31[3])-([4])-([5])-([6])-([7])-([8])-([9])-([10])-([11])-([12]-62)
AT1G07510	[AT1G07510.1]	+	+		0	(-141[1])-([2])-([3])-([4])-([5])-([6])-([7])-([8]-2)
AT1G07510	[AT1G07510.1]	+		altTSE	1	[1]-(-195[2])-([3])-([4])-([5])-([6])-([7])-([8]-5)
AT1G07520	[AT1G07520.1]	+	+		0	(+414[1]+23)
AT1G07530	[]		+	altD-altA-crypticI	3	(-120[1 135)-(146]-1)-(+34[2]-1)
AT1G07530	[AT1G07530.1]	+	+		0	(-49[1])-([2])
AT1G07530	[AT1G07530.1]	+		altTSE	1	[1]-(-1[2]-1)
AT1G07570	[]	+		IR-altA	2	(-179[1])-(-113[1^1])-([2])-([3]=[4])-([5])-([6]+194)
AT1G07570	[AT1G07570.2]	+	+	altA	1	(-61[1])-(-114[1^1])-([2])-([3])-([4])-([5])-([6]+195)
AT1G07570	[]	+		altA	1	(-137[1])-(-133[1^1])-([2])-([3])-([4])-([5])-([6]+193)
AT1G07570	[]	+		altA	1	(-69[1])-(-72[1^1])-([2])-([3])-([4])-([5])-([6]+123)
AT1G07570	[AT1G07570.1]	+	+	altTSE	1	[1]-(+89[1^1])-([2])-([3])-([4])-([5])-([6]+195)
AT1G07570	[]	+		IR-altTSE	2	[1]-(+26[1^1])-([2])-([3])-([4]=[5])-([6]+106)
AT1G07570	[]	+		IR-altTSE	4	[1]-(+48[1^1])-([2]=[3]=[4]=[5])-([6]+194)
AT1G07570	[AT1G07570.1, AT1G07570.2, AT1G07570.3]	+		altTSE	1	[1]-[1^1]-(-44[2])-([3])-([4])-([5])-([6]+194)
AT1G07610	[AT1G07610.1]	+	+		0	([1])-([2]-2)
AT1G07615	[AT1G07615.1]	+	+		0	(+35[1])-([2])-([3])-([4])-([5]+42)
AT1G07615	[]	+		IR	1	(+34[1])-([2]=[3])-([4])-([5]-8)
AT1G07620	[AT1G07620.1]	+		altTSE	1	[1]-(-21[2])-([3])-([4]-39)
AT1G07630	[AT1G07630.1]	+	+		0	(+73[1])-([2])-([3])-([4])
AT1G07640	[AT1G07640.3]	+	+		0	(-12[1])-([2]+10)
AT1G07640	[AT1G07640.2]	+		altD	1	(-223[1]+190)-([2]-1)
AT1G07640	[AT1G07640.1]	+		IR	1	(-238[1]=[2]+3)
AT1G07640	[AT1G07640.2]	+		altTSE	1	[1]-(2355965 2355796)-([2]+7)
AT1G07640	[AT1G07640.1]	+	+	altTSE	1	[1]-(+230[2]+29)
AT1G07650	[]		+	altA-crypticI	2	(+85[1])-([2])-(-18[3])-([4])-([5])-([6])-([7])-([8])-([9])-([10])-([11])-([12])-([13])-([14])-([15])-([16])-([17])-([18 51)-(130])-([19])-([20])-([21])-([22])-([23])-([24]-37)
AT1G07650	[]		+	altA-crypticI	2	(-35[1])-([2])-(-18[3])-([4])-([5])-([6])-([7])-([8])-([9])-([10])-([11])-([12])-([13])-([14])-([15])-([16])-([17])-([18 51)-(139])-([19])-([20])-([21])-([22])-([23])-([24]+135)
AT1G07650	[AT1G07650.1]		+	altA	1	(+144[1])-([2])-(-18[3])-([4])-([5])-([6])-([7])-([8])-([9])-([10])-([11])-([12])-([13])-([14])-([15])-([16])-([17])-([18])-([19])-([20])-([21])-([22])-([23])-([24]+117)
AT1G07650	[AT1G07650.1, AT1G07650.2]	+		altTSE	1	[1]-[2]-[3]-[4]-(-4[5])-([6])-([7])-([8])-([9])-([10])-([11])-([12])-([13])-([14])-([15])-([16])-([17])-([18])-([19])-([20])-([21])-([22])-([23])-([24]-64)
AT1G07660	[AT1G07660.1]	+	+		0	(+1[1])-([2])
AT1G07670	[AT1G07670.1]		+		0	(-5[1])-([2])-([3])-([4])-([5])-([6])-([7])-([8])-([9]-16)
AT1G07690	[]		+	altD	1	(+43[1])-([2])-([3])-([4]-12)-([5]+198)
AT1G07690	[]		+	altD	1	(+43[1])-([2]+12)-([3])-([4])-([5]+198)
AT1G07690	[]		+	altD	2	(+43[1])-([2]+12)-([3])-([4]-12)-([5]+198)
AT1G07700	[AT1G07700.1]	+	+	crypticI	1	(-19[1 151)-(457 584)-(707])-([2])-([3]-1)
AT1G07700	[]	+		crypticI	1	(+26[1 584)-(707])-([2])-([3]-94)
AT1G07700	[]	+	+	crypticI	1	(+26[1 82)-(457 584)-(707])-([2])-([3]+18)
AT1G07700	[]	+		crypticI	1	(+2[1 82)-(457])-([2])-([3]-95)
AT1G07700	[AT1G07700.3]	+			0	(+2[1])-([2])-([3]-96)
AT1G07700	[]	+		IR	1	(+2[1])-([2]=[3]-97)
AT1G07705	[AT1G07705.2]	+	+		0	(+4[1])-([2])-([3])-([4])-([5])-([6])-([7])-([8])-([9])-([10])-([11])-([12])-([13])-([14])-([15]-21)
AT1G07705	[]	+		IR	1	(-4[1])-([2])-([3])-([4])-([5])-([6])-([7])-([8])-([9])-([10])-([11])-([12]=[13])-([14])-([15]-110)
AT1G07705	[]	+		altD	1	(-31[1])-([2])-([3]-39)-([4])-([5])-([6])-([7])-([8])-([9])-([10])-([11])-([12])-([13])-([14])-([15]-53)
AT1G07705	[]	+		altD-altA-ES	3	(-87[1])-([2])-([3]-7)-(+1[4])-([5])-([6])-([7])-([8])-[9]-([10])-([11])-([12])-([13])-([14])-([15]-45)
AT1G07720	[AT1G07720.1]	+	+		0	(+40[1]+115)
AT1G07728	[AT1G07728.1]	+	+		0	(+19[1])-([2]+34)
AT1G07728	[AT1G07728.2]	+	+	IR	1	(+16[1]=[2]+33)
AT1G07740	[AT1G07740.1]	+			0	([1])-([2]-2)
AT1G07745	[AT1G07745.1]	+			0	(+34[1])-([2])-([3])-([4])-([5])-([6])-([7])-([8])-([9])
AT1G07745	[]	+		IR	2	(-24[1])-([2])-([3]=[4]=[5])-([6])-([7])-([8])-([9]-1)
AT1G07745	[]	+		IR-altD	4	(+34[1])-([2])-([3]=[4]=[5])-([6]+12)-([7]=[8])-([9]-51)
AT1G07745	[]	+		IR-altD-altA	5	(+29[1]+135)-(-1[2])-([3])-([4])-([5])-([6]+11)-([7]=[8])-(-1[9]-1)
AT1G07745	[]	+	+	altD	1	(+36[1]+135)-([2])-([3])-([4])-([5])-([6])-([7])-([8])-([9]-51)
AT1G07750	[AT1G07750.1]	+	+		0	(-1[1])-([2])-([3]+5)
AT1G07770	[AT1G07770.2]	+		altA	1	(-28[1])-(-3[2])-([3])-([4]-66)
AT1G07770	[AT1G07770.1]	+	+		0	(-30[1])-([2])-([3])-([4]-62)
AT1G07780	[AT1G07780.1]	+		crypticI	1	(+30[1])-([2 25)-(290])-([3])-([4])-([5])-([6]-104)
AT1G07780	[AT1G07780.3]	+		altTSE	1	[1]-(-248[2])-([3])-([4])-([5])-([6]-86)
AT1G07790	[AT1G07790.1]	+			0	(-16[1]-3)
AT1G07810	[AT1G07810.1]		+		0	(+21[1])-([2])-([3])-([4])-([5])-([6])-([7])-([8])-([9]-48)
AT1G07810	[]		+	IR	1	(+26[1])-([2])-([3])-([4]=[5])-([6])-([7])-([8])-([9]+20)
AT1G07810	[AT1G07810.1]		+	altTSE	1	[1]-(-394[2])-([3])-([4])-([5])-([6])-([7])-([8])-([9]-48)
AT1G07820	[AT1G07820.2]		+	crypticI	1	(-2[1 40)-(160]-1)
AT1G07820	[AT1G07820.1]		+		0	(+2[1]+1)
AT1G07830	[AT1G07830.1]	+	+		0	(-8[1])-([2])-([3])-([4]+6)
AT1G07830	[]	+		altD	1	(-46[1]+81)-([2])-([3])-([4]-55)
AT1G07840	[AT1G07840.1]	+	+	altD	1	(+14[1]-121)-([2])-([3])-([4])-([5])-([6])-([7])-([8])-([9]-1)
AT1G07840	[AT1G07840.3]	+		IR-altD	2	(+14[1]-121)-([2])-([3])-([4])-([5])-([6])-([7]=[8])-([9]-4)
AT1G07870	[AT1G07870.1]	+	+	altTEE	1	(+5[1])-([2])-([3])-([4])-([5]+245)-[6]-[7]
AT1G07880	[]	+		crypticI	1	(-24[1 163)-(174])-([2])-([3])-([4])-([5])-([6])
AT1G07880	[AT1G07880.1]	+		IR	1	(+39[1])-([2])-([3])-([4]=[5])-([6]+14)
AT1G07890	[AT1G07890.2]		+	altD-altA-altTSE	3	(-148[0^1])-(+44[1]+82)-([2])-([3])-([4])-([5])-([6])-([7])-([8])-([9]-13)
AT1G07890	[]		+	IR-altA-altTSE	3	(-148[0^1])-(+44[1]=[2])-([3])-([4])-([5])-([6])-([7])-([8])-([9]-13)
AT1G07890	[AT1G07890.1]	+	+	ES-altTSE	2	(-148[0^1])-[1]-([2])-([3])-([4])-([5])-([6])-([7])-([8])-([9]-13)
AT1G07890	[]		+	IR	2	(-148[0^1]=[1]=[2])-([3])-([4])-([5])-([6])-([7])-([8])-([9]-13)
AT1G07920	[]		+	altTSE	1	(2444434 2444484)-[1]-(2455354 2455418)-([2])-([3]-57)
AT1G07920	[AT1G07920.1]	+	+		0	(-77[1])-([2])-([3]-28)
AT1G07920	[AT1G07920.1]		+	altTSE	1	[1]-(-48[2])-([3]-57)
AT1G07930	[AT1G07930.1]		+		0	(-33[1])-([2])-([3]-4)
AT1G07940	[]		+	IR	1	(-37[1])-([1^1]=[2])-([3]-152)
AT1G07940	[AT1G07940.1]	+	+	ES	1	(-59[1])-[1^1]-([2])-([3]-98)
AT1G07940	[AT1G07940.1, AT1G07940.2]		+	altTSE	1	[1]-[1^1]-(-95[2])-([3]-112)
AT1G07950	[AT1G07950.1]	+			0	(+8[1])-([2])-([3]+44)
AT1G07950	[]	+		IR	1	(-29[1])-([2]=[3]-56)
AT1G07960	[AT1G07960.3]	+	+	crypticI	1	(+38[1 23)-(449])-([2])-([3])-([4]+35)
AT1G07960	[]	+		IR	1	(+1[1])-([2]=[3])-([4]-111)
AT1G07970	[AT1G07970.1]	+	+		0	(+31[1])-([2])-([3])-([4])-([5])-([6])-([7]+23)
AT1G07980	[AT1G07980.1]	+	+		0	(+204[1])-([2])-([3])-([4]-15)
AT1G07980	[]	+		IR	1	(-1[1])-([2]=[3])-([4]-179)
AT1G07985	[AT1G07985.1]	+	+		0	(+123[1]-1)
AT1G07990	[AT1G07990.1]	+	+		0	(-1[1])-([2])-([3])-([4])-([5])-([6])-([7])-([8])-([9])-([10])-([11])-([12])-([13])-([14])-([15])-([16])-([17])-([18])-([19]-17)
AT1G07990	[]	+		altD-altA	2	(-1[1])-([2])-([3])-([4])-([5])-([6])-([7])-([8]+6)-(-4[9])-([10])-([11])-([12])-([13])-([14])-([15])-([16])-([17])-([18])-([19]-19)
AT1G08000	[]	+		altA	1	(-57[1])-(-3[2])-([3])
AT1G08000	[AT1G08000.1]	+	+		0	(-57[1])-([2])-([3]+11)
AT1G08010	[AT1G08010.1]	+	+		0	(+8[1])-[1^1]-([2])-([3]+1)
AT1G08010	[]	+		altTSE	1	[1]-[1^1]-(2487769 2487597)-(-4[2])-([3]+4)
AT1G08010	[AT1G08010.1, AT1G08010.2]	+		altTSE	1	[1]-[1^1]-(-8[2])-([3]-59)
AT1G08030	[]		+	altA	1	(+6[1])-(-3[2])-([3])-([4])-([5])-([6])-([7])-([8])-([9])-([10])-([11])-([12])-([13]+82)
AT1G08030	[]	+		altA	1	(-7[1])-([2])-([3])-([4])-([5])-([6])-(-7[7])-([8])-([9])-([10])-([11])-([12])-([13]+53)
AT1G08030	[AT1G08030.1]	+	+		0	(+12[1])-([2])-([3])-([4])-([5])-([6])-([7])-([8])-([9])-([10])-([11])-([12])-([13]+82)
AT1G08030	[]	+		altTSE	1	[1]-(+100[2])-([3])-([4])-([5])-([6])-([7])-([8])-([9])-([10])-([11])-([12])-([13]-21)
AT1G08040	[AT1G08040.1]	+	+		0	(-106[1])-([2])-([3])-([4])-([5])-([6])-([7])-([8])-([9])-([10])-([11])-([12])-([13])-([14])-([15]-7)
AT1G08040	[AT1G08040.2]		+	altD	1	(-103[1]+4)-([2])-([3])-([4])-([5])-([6])-([7])-([8])-([9])-([10])-([11])-([12])-([13])-([14])-([15]-7)
AT1G08040	[AT1G08040.1, AT1G08040.2]	+		altTSE	1	[1]-(-34[2])-([3])-([4])-([5])-([6])-([7])-([8])-([9])-([10])-([11])-([12])-([13])-([14])-([15]-10)
AT1G08040	[AT1G08040.1, AT1G08040.2]	+		altTSE	1	[1]-[2]-(-39[3])-([4])-([5])-([6])-([7])-([8])-([9])-([10])-([11])-([12])-([13])-([14])-([15]-10)
AT1G08050	[AT1G08050.1]	+	+		0	(+39[1])-([2]-1)
AT1G08060	[AT1G08060.1]		+		0	(-9[1])-([2])-([3])-([4])-([5])-([6])-([7])-([8])-([9])-([10])-([11])-([12])-([13])-([14])-([15])-([16]-34)
AT1G08070	[]	+		crypticI	1	(+16[1 210)-(291]+22)
AT1G08070	[AT1G08070.1]	+			0	(+20[1]+50)
AT1G08110	[AT1G08110.1]	+	+	crypticI	1	(+46[1 15)-(200])-([2])-([3])-([4])-([5])-([6])-([7])-([8]-2)
AT1G08110	[AT1G08110.4]	+	+		0	([1])-([2])-([3])-([4])-([5])-([6])-([7])-([8]-1)
AT1G08110	[]	+		altD	1	(-12[1])-([2])-([3])-([4])-([5])-([6])-([7]+15)-([8]-9)
AT1G08110	[AT1G08110.3]	+	+	altD	1	(+50[1]-200)-([2])-([3])-([4])-([5])-([6])-([7])-([8]-1)
AT1G08125	[]	+		altD-altA	2	(-42[1]-93)-(+3[2])-([3])-([4])-([5])-([6])-([7])-([8])-([9])-([10])-([11]-29)
AT1G08125	[]	+		altD-altA	3	(-22[1]-93)-(+57[2])-([3])-([4])-([5]+13)-([6])-([7])-([8])-([9])-([10])-([11]-29)
AT1G08125	[]	+		altD	2	(+21[1]-93)-([2])-([3])-([4])-([5]+13)-([6])-([7])-([8])-([9])-([10])-([11]+13)
AT1G08125	[AT1G08125.1]	+	+	altD-ES	2	(+1[1]-93)-[2]-([3])-([4])-([5])-([6])-([7])-([8])-([9])-([10])-([11]+17)
AT1G08125	[]	+		IR-altD-ES	3	(-42[1]-93)-[2]-([3])-([4])-([5])-([6]=[7])-([8])-([9])-([10])-([11]-28)
AT1G08125	[]	+		altD-ES	3	(-42[1]-93)-[2]-([3])-([4])-([5]+13)-([6])-([7])-([8])-([9])-([10])-([11]-30)
AT1G08125	[]	+		IR-altD-ES	4	(-57[1]-93)-[2]-([3])-([4])-([5]+13)-([6])-([7])-([8]=[9])-([10])-([11]-30)
AT1G08125	[]	+		altD-ES	3	(-62[1]-93)-[2]-([3])-[4]-([5])-([6])-([7])-([8])-([9])-([10])-([11]-29)
AT1G08125	[]	+		IR-altD	2	(-161[1]=[2])-([3])-([4])-([5]+13)-([6])-([7])-([8])-([9])-([10])-([11]-29)
AT1G08125	[]	+		IR	2	(-42[1]=[2]=[3])-([4])-([5])-([6])-([7])-([8])-([9])-([10])-([11]+17)
AT1G08125	[]	+		IR-altD	4	(-42[1]=[2]=[3])-([4])-([5])-([6])-([7])-([8]+21)-([9])-([10]=[11]-130)
AT1G08125	[]	+		IR-altD	3	(-1[1]=[2]=[3])-([4])-([5]+13)-([6])-([7])-([8])-([9])-([10])-([11]-29)
AT1G08130	[AT1G08130.1]	+	+		0	(+86[1])-([2])-([3])-([4])-([5])-([6])-([7])-([8])-([9])-([10])-([11])-([12])-([13])-([14])-([15])-([16])-([17]-47)
AT1G08160	[AT1G08160.1]	+	+		0	(+4[1]+75)
AT1G08180	[AT1G08180.1]	+			0	(+123[1]-63)
AT1G08190	[]		+	altA	1	(-17[1])-([2])-(+7[3])-([4])-([5])-([6])-([7])-([8])-([9])-([10])-([11])-([12])-([13])-([14])-([15])-([16])-([17])-([18])-([19]-44)
AT1G08190	[AT1G08190.1]		+		0	(-45[1])-([2])-([3])-([4])-([5])-([6])-([7])-([8])-([9])-([10])-([11])-([12])-([13])-([14])-([15])-([16])-([17])-([18])-([19]-4)
AT1G08200	[AT1G08200.1]	+	+		0	(-19[1])-([2])-([3])-([4])-([5])-([6])-([7])-([8])-([9])
AT1G08210	[]	+	+	altA	1	(-30[1])-([2])-([3])-([4])-(-25[5])-([6])-([7])-([8])-([9])-([10]-5)
AT1G08210	[AT1G08210.1]	+	+		0	(-7[1])-([2])-([3])-([4])-([5])-([6])-([7])-([8])-([9])-([10]-4)
AT1G08210	[]	+		altD-altA	2	(-62[1])-([2])-([3]-111)-(-6[4])-([5])-([6])-([7])-([8])-([9])-([10]-12)
AT1G08220	[AT1G08220.1]	+			0	(+17[1])-([2])-([3])-([4])-([5])-([6])-([7])-([8])
AT1G08220	[]	+		altA-altTSE	2	[1]-(+48[2])-(+5[3])-([4])-([5])-([6])-([7])-([8]-1)
AT1G08230	[AT1G08230.2]	+	+		0	(-9[1])-([2])-([3])-([4])-([5])-([6]+2)
AT1G08250	[]	+		crypticI	1	(-52[1 72)-(164]-79)
AT1G08250	[AT1G08250.1]	+	+		0	(+19[1]+5)
AT1G08270	[]	+		IR	1	(-109[1])-([2]=[3]+408)
AT1G08280	[AT1G08280.1]	+	+		0	(+548[1]+25)
AT1G08310	[AT1G08310.1]	+	+	altA	1	(-96[1])-([2])-(-9[3])-([4])-([5])
AT1G08310	[]	+		IR	2	(-99[1])-([2]=[3])-([4]=[5]-19)
AT1G08315	[AT1G08315.1]	+	+		0	(+138[1]+31)
AT1G08320	[AT1G08320.1]	+	+		0	(+25[1])-([2])-([3])-([4])-([5])-([6])-([7])-([8])-([9])-([10])-([11])-([12])-([13]-19)
AT1G08320	[AT1G08320.3]	+	+	altTSE	1	[1]-(+215[2])-([3])-([4])-([5])-([6])-([7])-([8])-([9])-([10])-([11])-([12])-([13]-55)
AT1G08320	[]	+		altTSE	1	[1]-[2]-(2627141 2627003)-([3])-([4])-([5])-([6])-([7])-([8])-([9])-([10])-([11])-([12])-([13]+18)
AT1G08320	[AT1G08320.2]	+	+	altTSE	1	[1]-[2]-[3]-[4]-(+81[5])-([6])-([7])-([8])-([9])-([10])-([11])-([12])-([13]-52)
AT1G08340	[AT1G08340.1]	+			0	(+77[1])-([2])-([3])-([4]-1)
AT1G08350	[AT1G08350.2]	+	+		0	([1])-([2])-([3])-([4])-([5])-([6])-([7])-([8]-4)
AT1G08350	[]	+	+	IR	1	(-21[1]=[2])-([3])-([4])-([5])-([6])-([7])-([8]+20)
AT1G08350	[]	+		altTSE	1	[1]-(+144[2])-([3])-([4])-([5])-([6])-([7])-([8]+29)
AT1G08360	[AT1G08360.1]	+	+		0	(-13[1])-([2])-([3])-([4])-([5]-42)
AT1G08360	[]	+	+	altD	1	(-41[1]+56)-([2])-([3])-([4])-([5]+34)
AT1G08370	[]	+		crypticI	1	(+33[1 123)-(218])-([2])-([3])-([4])-([5])-([6])-([7])-([8]-7)
AT1G08370	[AT1G08370.1]	+	+		0	(+1[1])-([2])-([3])-([4])-([5])-([6])-([7])-([8]+44)
AT1G08370	[]		+	IR	1	(-54[1])-([2])-([3])-([4]=[5])-([6])-([7])-([8]-13)
AT1G08380	[AT1G08380.1]		+		0	(-23[1])-([2])-([3])
AT1G08390	[AT1G08390.1]	+			0	(+8[1])-([2])-([3]-36)
AT1G08400	[AT1G08400.1]	+	+		0	(+21[1])-([2])-([3])-([4]+49)
AT1G08400	[]		+	altD	1	(+14[1])-([2])-([3]-11)-([4]-1)
AT1G08410	[AT1G08410.1]	+	+		0	(+36[1])-([2])-([3])-([4])-([5])-([6])-([7]-1)
AT1G08420	[AT1G08420.1]		+		0	(+258[1])-([2])-([3])-([4])-([5])-([6])-([7])-([8])-([9])-([10])-([11])-([12])-([13])-([14])-([15])-([16])-([17])-([18])-([19])-([20])-([21]+2)
AT1G08430	[AT1G08430.1]	+			0	(+104[1])-([2])-([3])-([4])-([5])-([6]+183)
AT1G08450	[AT1G08450.1]	+	+		0	(-3[1])-([2])-([3])-([4])-([5])-([6])-([7])-([8])-([9])-([10])-([11])-([12])-([13])-([14]+4)
AT1G08460	[AT1G08460.1]	+	+		0	(+116[1])-([2])-([3]+32)
AT1G08460	[]	+	+	IR	1	(-13[1])-([2]=[3]-16)
AT1G08460	[]	+		altD	1	(-126[1]+15)-([2])-([3]-19)
AT1G08465	[AT1G08465.1]	+	+		0	(+84[1])-([2])-([3])-([4])-([5])-([6]-19)
AT1G08470	[AT1G08470.1]	+	+		0	(+4[1])-([2])-([3])-([4]+30)
AT1G08480	[AT1G08480.1]	+	+		0	(-52[1])-([2])-([3]+56)
AT1G08480	[]	+	+	IR	1	(-13[1]=[2])-([3]-4)
AT1G08490	[]	+		altA	1	(-96[1])-([2])-(-13[3])-([4])-([5])-([6])-([7])-([8])-([9]-119)
AT1G08490	[]	+	+	altA	1	([1])-([2])-([3])-([4])-(-16[5])-([6])-([7])-([8])-([9]+1)
AT1G08490	[]	+		altA	1	([1])-([2])-([3])-([4])-([5])-([6])-([7])-(+24[8])-([9]-127)
AT1G08490	[AT1G08490.1]	+	+		0	(+3[1])-([2])-([3])-([4])-([5])-([6])-([7])-([8])-([9]+44)
AT1G08490	[]	+		altD-altA	2	(-6[1])-([2])-([3])-([4]-1)-(-5[5])-([6])-([7])-([8])-([9]-45)
AT1G08500	[AT1G08500.1]	+	+		0	(+4[1])-([2]+169)
AT1G08500	[]	+		altD	1	(+4[1]-12)-([2]-69)
AT1G08500	[]	+	+	IR	1	(+9[1]=[2]-47)
AT1G08510	[AT1G08510.1]	+	+		0	(+55[1])-([2])-([3])-([4])-([5])-([6]+14)
AT1G08510	[]		+	IR	1	(+34[1])-([2])-([3]=[4])-([5])-([6]-114)
AT1G08520	[AT1G08520.1]	+	+		0	(+12[1])-([2])-([3])-([4])-([5])-([6])-([7])-([8])-([9])-([10])-([11])-([12])-([13])-([14])-([15]-23)
AT1G08520	[]		+	IR	2	(-66[1])-([2])-([3])-([4])-([5])-([6])-([7])-([8])-([9])-([10])-([11]=[12])-([13]=[14])-([15]-24)
AT1G08520	[]	+		altD-altA	2	(-17[1])-([2])-([3])-([4])-([5])-([6])-([7])-([8]-5)-(+2[9])-([10])-([11])-([12])-([13])-([14])-([15]-28)
AT1G08520	[]		+	IR	1	(+15[1]=[2])-([3])-([4])-([5])-([6])-([7])-([8])-([9])-([10])-([11])-([12])-([13])-([14])-([15]-23)
AT1G08520	[AT1G08520.1]	+		altTSE	1	[1]-(-35[2])-([3])-([4])-([5])-([6])-([7])-([8])-([9])-([10])-([11])-([12])-([13])-([14])-([15]-36)
AT1G08530	[AT1G08530.1]	+	+		0	(+67[1])-([2])-([3])-([4])-([5]+99)
AT1G08540	[AT1G08540.1]	+	+		0	(+5[1])-([2])-([3])-([4])-([5])-([6])-([7]+4)
AT1G08550	[]	+		altA	2	(-84[1])-[1^1]-(-118[2])-([3])-(-5[4])-([5])-([6]-40)
AT1G08550	[AT1G08550.1]	+	+		0	(+24[1])-[1^1]-([2])-([3])-([4])-([5])-([6]+12)
AT1G08550	[]		+	IR	2	(-106[1]=[1^1]=[2])-([3])-([4])-([5])-([6]-62)
AT1G08560	[AT1G08560.1]	+	+		0	(+105[1])-([2]+23)
AT1G08560	[]	+		IR	1	(+4[1]=[2]+23)
AT1G08560	[AT1G08560.1]	+		altTSE	1	[1]-(-9[2]+23)
AT1G08570	[AT1G08570.3]	+	+	crypticI	1	(-2[1 118)-(204])-([2])-([3])-([4]-1)
AT1G08570	[AT1G08570.4]		+	crypticI	1	(+36[1 93)-(204])-([2])-([3])-([4])
AT1G08570	[AT1G08570.1]	+	+		0	(+19[1])-([2])-([3])-([4]+96)
AT1G08570	[]		+	IR	1	(+14[1]=[2])-([3])-([4]-1)
AT1G08580	[AT1G08580.1]	+			0	(-1[1])-([2])-([3])-([4]+10)
AT1G08580	[]	+		IR	3	(-42[1]=[2]=[3]=[4]+66)
AT1G08590	[AT1G08590.1]		+		0	(+35[1]-24)
AT1G08610	[AT1G08610.1]	+	+		0	(-28[1])-([2]+70)
AT1G08610	[]	+	+	IR	1	(-31[1]=[2]+70)
AT1G08620	[AT1G08620.2]		+	crypticI-altTSE	2	(+12[0^1])-[1]-([2 73)-(270])-([3])-([4])-([5])-([6])-([7])-([8])-([9])-([10])-([11])-([12]-20)
AT1G08630	[]	+		altA-altTSE	2	(+1[0^1])-[1]-[1^1]-([2])-([3])-([4])-([5])-([6])-([7])-(+34[8])-([9])-([10]-94)
AT1G08630	[AT1G08630.2]	+	+	altTSE	1	(+22[0^1])-[1]-[1^1]-([2])-([3])-([4])-([5])-([6])-([7])-([8])-([9])-([10])
AT1G08630	[AT1G08630.2]	+		altTSE-altTEE	2	(+1[0^1])-[1]-[1^1]-([2])-([3])-([4])-([5])-([6])-([7])-([8])-([9]-47)-[10]
AT1G08630	[]		+	IR-altTSE	2	(-31[0^1])-[1]-[1^1]-([2])-([3])-([4])-([5])-([6])-([7])-([8]=[9])-([10]-30)
AT1G08630	[]	+		IR-altTSE	2	(-35[0^1])-[1]-[1^1]-([2])-([3])-([4])-([5])-([6])-([7]=[8])-([9])-([10]-81)
AT1G08630	[]		+	IR-altTSE	2	(+1[0^1])-[1]-[1^1]-([2])-([3])-([4])-([5])-([6]=[7])-([8])-([9])-([10]-72)
AT1G08630	[]		+	IR-altTSE	2	(+1[0^1])-[1]-[1^1]-([2]=[3])-([4])-([5])-([6])-([7])-([8])-([9])-([10]-11)
AT1G08630	[]		+	IR	3	(-35[0^1]=[1]=[1^1]=[2])-([3])-([4])-([5])-([6])-([7])-([8])-([9])-([10]-74)
AT1G08630	[]	+		altTSE	1	[0^1]-(2747451 2747421)-[1]-[1^1]-([2])-([3])-([4])-([5])-([6])-([7])-([8])-([9])-([10]-5)
AT1G08630	[AT1G08630.3]	+	+	IR	1	[0^1]-(-186[1]=[1^1])-([2])-([3])-([4])-([5])-([6])-([7])-([8])-([9])-([10]-3)
AT1G08630	[]	+		IR	2	[0^1]-(-192[1]=[1^1])-([2])-([3])-([4])-([5])-([6])-([7])-([8]=[9])-([10]-75)
AT1G08630	[]	+		altTSE	1	[0^1]-[1]-[1^1]-(+146[2])-([3])-([4])-([5])-([6])-([7])-([8])-([9])-([10]-35)
AT1G08630	[AT1G08630.1, AT1G08630.2, AT1G08630.3, AT1G08630.4]	+		altTSE	1	[0^1]-[1]-[1^1]-[2]-(-109[3])-([4])-([5])-([6])-([7])-([8])-([9])-([10]-15)
AT1G08640	[AT1G08640.1]	+	+		0	([1])-([2])-([3])-([4])-([5])-([6])-([7])-([8])-([9])-([10]-2)
AT1G08640	[]	+		altD-altA	2	(-61[1])-([2])-([3])-([4])-([5])-([6])-([7])-([8])-([9]-2)-(-3[10]-18)
AT1G08640	[]	+		IR	2	(-25[1])-([2])-([3])-([4])-([5])-([6]=[7])-([8])-([9]=[10]-31)
AT1G08650	[AT1G08650.1]	+	+	ES	1	([1])-[1^1]-([2]-1)
AT1G08650	[]	+	+	IR	2	([1]=[1^1]=[2]-1)
AT1G08660	[AT1G08660.1]	+	+		0	(+13[1])-([2])-([3])-([4])-([5])-([6])-([7])-([8])-([9])-([10])-([11]+126)
AT1G08660	[]	+		altD	1	(-83[1])-([2])-([3])-([4])-([5])-([6])-([7])-([8])-([9])-([10]+13)-([11]-22)
AT1G08660	[]	+		altD	1	(-15[1])-([2])-([3])-([4])-([5])-([6])-([7])-([8])-([9])-([10]-2)-([11]+24)
AT1G08660	[AT1G08660.2]	+	+	IR	1	(-16[1])-([2])-([3])-([4])-([5])-([6])-([7])-([8])-([9])-([10]=[11]+44)
AT1G08670	[AT1G08670.1]	+	+		0	(+123[1])-([2])-([3]+130)
AT1G08670	[]	+		IR	1	(-4[1]=[2])-([3]-17)
AT1G08670	[]	+		IR	2	(-4[1]=[2]=[3]-2)
AT1G08680	[AT1G08680.2]	+	+	altA	2	(-8[1])-([2])-([3])-([4])-([5])-([6])-([7])-(-3[8])-(-6[9])-([10])-([11])-([12])-([13]+17)
AT1G08680	[AT1G08680.1]	+	+	altA	1	(-6[1])-([2])-([3])-([4])-([5])-([6])-([7])-([8])-(-6[9])-([10])-([11])-([12])-([13]+21)
AT1G08680	[AT1G08680.1]	+		altA-altTSE	2	[1]-[2]-(-18[3])-([4])-([5])-([6])-([7])-([8])-(-6[9])-([10])-([11])-([12])-([13])
AT1G08700	[AT1G08700.1]	+	+		0	(-8[1])-([2]+92)
AT1G08710	[]	+		altD-altA-altTEE	3	(-79[1])-([2])-([3])-([4]-152)-(+3[4^1]+122)
AT1G08710	[AT1G08710.1]	+	+	altD-altTEE	2	(+6[1])-([2])-([3])-([4]-152)-([4^1]+22)
AT1G08710	[]	+	+	altD-altTEE	2	(-66[1])-([2])-([3])-([4]-195)-([4^1]+23)
AT1G08710	[AT1G08710.2]	+		IR	1	(-89[1])-([2])-([3])-([4]=[4^1]+20)
AT1G08710	[]	+		IR	2	(-30[1])-([2]=[3])-([4]=[4^1]-1)
AT1G08720	[AT1G08720.1]		+		0	(+1[1])-([2])-([3])-([4])-([5])-([6])-([7])-([8])-([9])-([10])-([11])-([12])-([13]-29)
AT1G08720	[]		+	IR	1	(+1[1])-([2])-([3])-([4])-([5])-([6])-([7])-([8])-([9])-([10])-([11])-([12]=[13]-29)
AT1G08750	[AT1G08750.3]	+	+	crypticI	1	(+34[1 93)-(201])-([2])-([3])-([4])-([5])-([6])-([7])-([8])-([9])-([10]+84)
AT1G08750	[AT1G08750.1]	+			0	(-40[1])-([2])-([3])-([4])-([5])-([6])-([7])-([8])-([9])-([10]-28)
AT1G08750	[AT1G08750.1, AT1G08750.2, AT1G08750.3]	+		altTSE	1	[1]-(-21[2])-([3])-([4])-([5])-([6])-([7])-([8])-([9])-([10]-38)
AT1G08760	[AT1G08760.1]	+	+		0	(+47[1])-([2])-([3])-([4]+5)
AT1G08770	[AT1G08770.1]	+	+		0	(+11[1]+27)
AT1G08780	[AT1G08780.1]	+	+		0	(-2[1])-([2])-([3]-2)
AT1G08780	[]	+		IR	1	(-13[1])-([2]=[3]-41)
AT1G08780	[]	+		IR	2	(-3[1]=[2]=[3]-2)
AT1G08800	[AT1G08800.2]		+	altTSE	1	([0^1])-[1]-([2])-([3])-([4]+17)
AT1G08800	[AT1G08800.1]		+		0	[0^1]-(-100[1])-([2])-([3])-([4]-3)
AT1G08810	[AT1G08810.1]	+	+		0	(+8[1])-([2])-([3]+12)
AT1G08810	[]	+		IR	1	(-44[1])-([2]=[3]-3)
AT1G08810	[]	+		IR	1	(-49[1]=[2])-([3]-75)
AT1G08810	[AT1G08810.2]	+		IR	2	(-46[1]=[2]=[3]-3)
AT1G08810	[]	+		altTSE	1	[1]-(+44[2])-([3]-10)
AT1G08820	[AT1G08820.2]	+	+	ES	1	(+2[1])-[2]-([3])-([4])-([5])-([6])-([7])-([8])-([9])-([10]+15)
AT1G08820	[AT1G08820.1]	+		altTSE	1	[1]-(-18[2])-([3])-([4])-([5])-([6])-([7])-([8])-([9])-([10]+1)
AT1G08830	[AT1G08830.1]	+	+		0	(-52[1])-([2])-([3])-([4])-([5])-([6])-([7])-([8])
AT1G08845	[]	+		altA-altTSE	2	[1]-(+78[2])-(-10[3])-([4]+44)
AT1G08845	[AT1G08845.1]	+		altTSE	1	[1]-(+79[2])-([3])-([4]+137)
AT1G08880	[AT1G08880.1]	+	+		0	(+11[1])-([2]+23)
AT1G08890	[]	+		altD-altA-ES	3	(-2[1])-([2])-([3])-([4])-([5])-([6])-([7])-([8])-(-14[9]+8)-([10])-[11]-([12])-([13])-([14])-([15])-([16])-([17])-([18]-48)
AT1G08890	[AT1G08890.1]	+	+		0	(+87[1])-([2])-([3])-([4])-([5])-([6])-([7])-([8])-([9])-([10])-([11])-([12])-([13])-([14])-([15])-([16])-([17])-([18]-16)
AT1G08890	[]	+		ES	1	(+83[1])-([2])-([3])-([4])-([5])-([6])-([7])-([8])-([9])-([10])-[11]-([12])-([13])-([14])-([15])-([16])-([17])-([18]-68)
AT1G08890	[]	+		altD	1	(+87[1])-([2]+13)-([3])-([4])-([5])-([6])-([7])-([8])-([9])-([10])-([11])-([12])-([13])-([14])-([15])-([16])-([17])-([18]-48)
AT1G08890	[AT1G08890.1]		+	altTSE	1	[1]-[2]-(-1[3])-([4])-([5])-([6])-([7])-([8])-([9])-([10])-([11])-([12])-([13])-([14])-([15])-([16])-([17])-([18]-30)
AT1G08900	[]	+		IR-altA	3	([1])-([2])-([3])-([4])-([5])-(-16[6])-([7])-([8])-([9])-([10])-([11])-([12])-([13])-([14])-([15])-([16])-([17]=[18]=[19]-60)
AT1G08900	[]	+		IR-altA	5	([1])-([2])-([3])-([4])-([5])-(-19[6])-([7])-([8])-([9])-([10])-([11])-([12]=[13]=[14])-([15])-([16])-([17]=[18]=[19]+28)
AT1G08900	[]	+		IR-altA	2	([1])-([2])-([3])-([4])-([5])-([6])-([7])-([8])-([9])-([10])-(+19[11])-([12])-([13])-([14])-([15])-([16])-([17])-([18]=[19]-5)
AT1G08900	[AT1G08900.2]	+	+	IR	1	([1])-([2])-([3])-([4])-([5])-([6])-([7])-([8])-([9])-([10])-([11])-([12])-([13])-([14])-([15])-([16])-([17])-([18]=[19]+14)
AT1G08900	[AT1G08900.2]	+	+	altTEE	1	([1])-([2])-([3])-([4])-([5])-([6])-([7])-([8])-([9])-([10])-([11])-([12])-([13])-([14])-([15])-([16])-([17])-([18]+18)-[19]
AT1G08900	[]	+	+	IR	2	([1])-([2])-([3])-([4])-([5])-([6])-([7])-([8])-([9])-([10])-([11])-([12])-([13])-([14])-([15])-([16])-([17]=[18]=[19]-43)
AT1G08900	[]		+	IR	2	([1])-([2])-([3])-([4])-([5])-([6])-([7])-([8])-([9])-([10]=[11])-([12])-([13])-([14])-([15])-([16])-([17])-([18]=[19]-39)
AT1G08900	[]	+		IR-altA	3	([1]=[2])-([3])-([4])-([5])-([6])-([7])-(-58[8])-([9])-([10])-([11])-([12])-([13])-([14])-([15])-([16])-([17])-([18]=[19]-37)
AT1G08910	[]	+		altD-altA	3	(+61[1])-([2])-([3])-([4])-([5])-([6])-([7])-(-4[8])-([9])-([10])-([11])-([12])-([13])-(-28[14])-([15]+53)-([16])-([17]-121)
AT1G08910	[]		+	altD	1	(+65[1])-([2])-([3])-([4])-([5])-([6])-([7])-([8])-([9])-([10])-([11])-([12])-([13])-([14])-([15]+53)-([16])-([17]-18)
AT1G08920	[AT1G08920.1]	+	+	altA	1	(-2[1])-([2])-([3])-([4])-([5])-([6])-([7])-([8])-([9])-([10])-([11])-([12])-(-21[13])-([14])-([15])-([16])-([17]-61)
AT1G08920	[]	+		altD-altA	3	(-2[1])-([2])-([3])-([4])-([5])-([6])-([7])-([8])-([9])-([10])-([11])-([12])-(-21[13])-([14])-([15])-([16]-3)-(-1[17]-101)
AT1G08930	[AT1G08930.1]	+	+		0	(+1[1])-([2])-([3])-([4])-([5])-([6])-([7])-([8])-([9])-([10])-([11])-([12])-([13])-([14])-([15])-([16])-([17]-14)-[17^1]
AT1G08940	[AT1G08940.1]	+	+		0	(+215[1])-([2]+110)
AT1G08940	[]	+		IR	1	(+7[1]=[2]-2)
AT1G08960	[AT1G08960.1]	+	+		0	(+73[1])-([2]+1)
AT1G08970	[AT1G08970.2]	+	+	crypticI	1	(+62[1 143)-(598])-([2]+5)
AT1G08970	[AT1G08970.1]	+	+	crypticI-altTEE	2	(+20[1 143)-(598]+162)-[2]
AT1G08980	[]	+		altA	1	(-14[1])-(-14[2])-([3])-([4])-([5])-([6])-([7])-([8])-([9]-57)
AT1G08980	[]	+		altA	1	(+25[1])-([2])-([3])-([4])-([5])-(-9[6])-([7])-([8])-([9]-6)
AT1G08980	[]	+		altA	1	(-50[1])-([2])-([3])-([4])-([5])-([6])-(-13[7])-([8])-([9]-48)
AT1G08980	[AT1G08980.1]	+	+		0	(+42[1])-([2])-([3])-([4])-([5])-([6])-([7])-([8])-([9]-2)
AT1G08980	[]	+		altD-altA	2	(-14[1]-1)-([2])-([3])-([4])-([5])-([6])-(-13[7])-([8])-([9]-59)
AT1G08980	[]	+		IR	1	(-33[1]=[2])-([3])-([4])-([5])-([6])-([7])-([8])-([9]-9)
AT1G08980	[AT1G08980.1]	+		altTSE	1	[1]-(-54[2])-([3])-([4])-([5])-([6])-([7])-([8])-([9]-37)
AT1G08990	[AT1G08990.1]	+	+		0	(+211[1])-([2])-([3]+40)
AT1G09000	[]	+		altA-crypticI	2	(-38[1])-([2])-([3])-([4])-([5])-([6])-([7])-([8])-([9])-([10])-([11])-([12])-(-5[13 21)-(149])-([14])-([15])-([16])-([17]-4)
AT1G09000	[AT1G09000.1]	+	+		0	(+4[1])-([2])-([3])-([4])-([5])-([6])-([7])-([8])-([9])-([10])-([11])-([12])-([13])-([14])-([15])-([16])-([17]+42)
AT1G09010	[AT1G09010.1]	+	+		0	(-12[1])-([2])-([3])-([4])-([5])-([6])-([7])-([8])-([9])-([10])-([11]-12)
AT1G09010	[AT1G09010.1]	+		altTSE	1	[1]-(-8[2])-([3])-([4])-([5])-([6])-([7])-([8])-([9])-([10])-([11]-16)
AT1G09020	[]		+	altA	1	(+6[1])-([2])-([3])-([4])-([5])-([6])-([7])-([8])-(-10[9])-([10])-([11])-([12])-([13]-68)
AT1G09020	[AT1G09020.1]	+	+		0	(+58[1])-([2])-([3])-([4])-([5])-([6])-([7])-([8])-([9])-([10])-([11])-([12])-([13]+3)
AT1G09050	[]		+	altTSE	1	(2917016 2917162)-(+17[1])-([2]+228)
AT1G09060	[AT1G09060.2]		+	altA	1	(+127[1])-(-16[2])-([3])-([4])-([5])-([6])-([7])-([8])-([9])-([10])-([11])-([12])-([13])-([14]-24)
AT1G09060	[AT1G09060.1]		+	altD-altA	2	(+166[1]-24)-(-16[2])-([3])-([4])-([5])-([6])-([7])-([8])-([9])-([10])-([11])-([12])-([13])-([14]-39)
AT1G09060	[AT1G09060.1, AT1G09060.2, AT1G09060.3]	+		altTSE	1	[1]-(-545[2])-([3])-([4])-([5])-([6])-([7])-([8])-([9])-([10])-([11])-([12])-([13])-([14]-36)
AT1G09070	[AT1G09070.1]	+	+		0	(+132[1]-11)
AT1G09080	[AT1G09080.2]	+	+	altA	1	(+11[1])-(-30[2])-([3])-([4])-([5])-([6]+138)
AT1G09090	[AT1G09090.2]	+			0	(-6[1])-([2])-([3])-([4])-([5])-([6])-([7])-([8])-([9])-([10])-([11])-([12]-2)
AT1G09100	[]	+		IR-altA	3	(-39[1])-([2])-([3])-(-37[4])-([5])-(+12[6]=[7])-([8])-([9])-([10]-23)
AT1G09100	[AT1G09100.1]	+	+		0	(-39[1])-([2])-([3])-([4])-([5])-([6])-([7])-([8])-([9])-([10]+27)
AT1G09100	[]	+		IR	1	(-39[1]=[2])-([3])-([4])-([5])-([6])-([7])-([8])-([9])-([10]-24)
AT1G09130	[AT1G09130.1]	+	+	altD	1	(-10[1])-([2])-([3])-([4])-([5])-([6])-([7])-([8])-([9]+44)-([10]+17)
AT1G09130	[]	+		IR	4	(-22[1]=[2])-([3])-([4])-([5])-([6]=[7]=[8])-([9]=[10]-95)
AT1G09140	[AT1G09140.2]	+	+	altA	1	(-6[1])-([2])-([3])-([4])-([5])-([6])-([7])-([8])-([9])-([10])-(+338[11])-([12]-7)
AT1G09140	[]		+	casseteE	1	(-6[1])-([2])-([3])-([4])-([5])-([6])-([7])-([8])-([9])-([10])-(2943564 2943438)-([11])-([12]-110)
AT1G09140	[AT1G09140.1]	+	+		0	(-6[1])-([2])-([3])-([4])-([5])-([6])-([7])-([8])-([9])-([10])-([11])-([12]+18)
AT1G09140	[]		+	IR	1	(-6[1])-([2])-([3])-([4])-([5])-([6])-([7])-([8])-([9])-([10]=[11])-([12]-7)
AT1G09140	[]	+		IR-altA	2	(-6[1])-([2])-([3])-([4])-([5])-([6])-([7])-([8]=[9])-([10])-(+338[11])-([12]-75)
AT1G09140	[]		+	altA-ES	3	(-7[1])-([2])-([3])-([4])-([5])-([6])-[7]-(-44[8])-([9])-([10])-(+338[11])-([12]-50)
AT1G09150	[AT1G09150.1]	+	+		0	(+44[1])-([2])-([3])-([4])-([5])-([6])-([7])-([8])-([9]+48)
AT1G09155	[AT1G09155.1]	+			0	(-60[1])-([2])-([3]+36)
AT1G09160	[AT1G09160.2]	+	+		0	(+7[1])-([2])-([3])-([4])-([5])-([6])-([7])-([8])-([9]-26)
AT1G09160	[AT1G09160.1]	+	+	IR	1	(+9[1])-([2])-([3])-([4])-([5])-([6])-([7])-([8]=[9]-41)
AT1G09190	[AT1G09190.1]	+	+		0	(+11[1]+79)
AT1G09195	[]	+		IR-crypticI	5	(+8[1 420)-(777])-([2])-([3])-([4])-([5]=[6]=[6^1])-([7]=[8]=[9]-3)
AT1G09195	[]	+		altA	1	(-68[1])-([2])-([3])-([4])-([5])-([6])-([6^1])-([7])-([8])-(-55[9]-6)
AT1G09195	[]	+		altA-ES	2	(-100[1])-([2])-([3])-([4])-([5])-([6])-([6^1])-[7]-(+42[8])-([9]-3)
AT1G09200	[AT1G09200.1]	+	+		0	([1]-19)
AT1G09210	[AT1G09210.1]	+	+		0	(+19[1])-([2])-([3])-([4])-([5])-([6])-([7])-([8])-([9])-([10])-([11])-([12])-([13]+124)
AT1G09210	[]	+		IR	1	(-54[1])-([2])-([3])-([4])-([5]=[6])-([7])-([8])-([9])-([10])-([11])-([12])-([13]-194)
AT1G09230	[]	+		altA	1	(-45[1])-([2])-([3])-([4])-([5])-(-7[6])-([7])-([8])-([9])-([10])-([11]-7)
AT1G09230	[AT1G09230.1]	+	+		0	(-23[1])-([2])-([3])-([4])-([5])-([6])-([7])-([8])-([9])-([10])-([11]+123)
AT1G09230	[]	+		IR	1	(-43[1])-([2])-([3])-([4])-([5])-([6]=[7])-([8])-([9])-([10])-([11]+17)
AT1G09230	[]	+		IR-altA	3	(-28[1])-([2])-([3])-([4]=[5])-(-7[6]=[7])-([8])-([9])-([10])-([11]+21)
AT1G09230	[]	+		IR-altD-altA	4	(-43[1])-([2])-([3])-([4]=[5])-([6])-([7])-([8])-(+11[9])-([10]+107)-(-56[11]-5)
AT1G09230	[]	+	+	IR	1	(-23[1])-([2])-([3])-([4]=[5])-([6])-([7])-([8])-([9])-([10])-([11]+32)
AT1G09240	[AT1G09240.1]	+			0	([1]+2)
AT1G09250	[AT1G09250.1]	+	+		0	(+1[1]+55)
AT1G09270	[AT1G09270.2]	+	+	crypticI	1	(-51[1])-([2])-([3])-([4])-([5])-([6])-([7])-([8])-([9])-([10 383)-(465]-81)
AT1G09270	[AT1G09270.1]	+	+		0	(+95[1])-([2])-([3])-([4])-([5])-([6])-([7])-([8])-([9])-([10]-47)
AT1G09280	[AT1G09280.1]	+	+		0	(+7[1])-([2])-([3])-([4])-([5])-([6])-([7])-([8])-([9]+2)
AT1G09280	[]	+		altD-altA	2	(-37[1])-([2])-([3])-([4])-([5])-([6]-24)-(+21[7])-([8])-([9]-72)
AT1G09280	[]	+		IR	1	(-40[1])-([2])-([3]=[4])-([5])-([6])-([7])-([8])-([9]-62)
AT1G09280	[]	+		IR-altD	2	(+10[1])-([2])-([3]=[4])-([5])-([6])-([7])-([8]+5)-([9]-25)
AT1G09290	[AT1G09290.1]	+			0	([1])-([2])-([3])-([4])-([5])-([6])-([7]+46)
AT1G09300	[AT1G09300.1]	+	+		0	(+182[1])-([2])-([3])-([4])-([5])-([6])-([7])-([8])-([9])-([10])-([11])-([12])-([13]+123)
AT1G09310	[]		+	crypticI	1	(-2[1 293)-(450])
AT1G09310	[AT1G09310.1]		+		0	(-2[1])
AT1G09320	[AT1G09320.1]	+	+		0	(+36[1])-([2])-([3])-([4]-39)
AT1G09330	[AT1G09330.1]	+	+		0	(-30[1])-([2])-([3])-([4])-([5])-([6]+11)
AT1G09340	[AT1G09340.1]	+	+		0	(+58[1])-([2])-([3])-([4])-([5])-([6])-([7])-([8])-([9])-([10]+155)
AT1G09340	[]		+	IR	1	(-69[1]=[2])-([3])-([4])-([5])-([6])-([7])-([8])-([9])-([10]-119)
AT1G09350	[AT1G09350.1]	+	+		0	(+79[1])-([2])-([3])-([4]+13)
AT1G09380	[AT1G09380.1]	+			0	(-61[1])-([2])-([3])-([4])-([5])-([6])-([7])
AT1G09390	[]	+		altTEE	1	(-36[1])-([2])-([3])-([4])-([5]+637)-(3034300 3035030)
AT1G09390	[AT1G09390.1]	+	+		0	(+55[1])-([2])-([3])-([4])-([5])
AT1G09415	[]	+		altTSE	1	(3039086 3038971)-(+469[1]-85)
AT1G09415	[AT1G09415.1]	+			0	(+35[1]+12)
AT1G09420	[AT1G09420.1]	+	+	altD-altA	2	(-69[1])-([2])-([3])-([4])-([5])-([6])-([7])-([8])-([9]-36)-(+6[10])-([11])-([12]+107)
AT1G09420	[]		+	altD-altA	3	(-75[1])-([2])-([3])-([4])-([5])-([6])-([7])-([8]+39)-([9]-36)-(+6[10])-([11])-([12]-10)
AT1G09430	[]		+	altA	1	(-60[1])-([2])-([3])-(+27[4])-([5])-([6])-([7])-([8])-([9])-([10])-([11])-([12]-170)
AT1G09430	[AT1G09430.1]	+	+		0	(+208[1])-([2])-([3])-([4])-([5])-([6])-([7])-([8])-([9])-([10])-([11])-([12]-91)
AT1G09430	[]	+		IR	1	(-73[1])-([2])-([3])-([4])-([5])-([6])-([7])-([8])-([9]=[10])-([11])-([12]-184)
AT1G09440	[AT1G09440.1]	+			0	(-3[1])-([2])-([3])-([4])-([5])-([6])-([7])-([8]+285)
AT1G09440	[]	+		altTSE	1	[1]-(+96[2])-([3])-([4])-([5])-([6])-([7])-([8]+311)
AT1G09450	[AT1G09450.1]	+			0	([1])-([2])-([3])-([4])-([5])-([6])-([7])-([8])-([9])-([10])-([11])-([12])-([13])-([14])-([15]-12)
AT1G09460	[AT1G09460.1]	+	+		0	(+701[1])-([2])-([3]+28)
AT1G09460	[]	+		IR	1	(+368[1])-([2]=[3]-80)
AT1G09470	[AT1G09470.1]	+			0	[0^1]-(+168[1])-([2])-([3])-([4])-([5]-26)
AT1G09480	[]	+	+	altTSE	1	[1]-(+51[2])-([3])-([4])-([5])-([6]+132)
AT1G09490	[AT1G09490.1]	+	+		0	(+26[1])-([2])-([3])-([4])-([5]+11)
AT1G09490	[AT1G09490.2]	+		altTSE	1	[1]-(+101[2])-([3])-([4])-([5]+11)
AT1G09520	[]	+		crypticI	1	(+3[1 823)-(947]+39)
AT1G09520	[AT1G09520.1]	+	+		0	(+6[1]+41)
AT1G09530	[AT1G09530.1]	+	+		0	(+125[1])-([2])-([3])-([4])-([5])-([6])-([7]+2)
AT1G09530	[]	+		IR	1	(+24[1])-([2])-([3])-([4])-([5])-([6]=[7]-110)
AT1G09530	[AT1G09530.2]	+		altD	1	(+32[1]+60)-([2])-([3])-([4])-([5])-([6])-([7]-6)
AT1G09530	[]	+		IR	1	(+100[1]=[2])-([3])-([4])-([5])-([6])-([7]-6)
AT1G09530	[AT1G09530.2]	+	+	altTSE	1	[1]-(3076766 3076808)-([2])-([3])-([4])-([5])-([6])-([7]+1)
AT1G09530	[]	+		IR-altTSE	2	[1]-(3076774 3076808)-([2])-([3])-([4])-([5]=[6])-([7]-57)
AT1G09530	[]		+	altTSE	1	[1]-(+357[2])-([3])-([4])-([5])-([6])-([7]-54)
AT1G09540	[AT1G09540.1]	+			0	(+3[1])-([2])-([3]+51)
AT1G09560	[AT1G09560.1]	+	+		0	(+164[1])-([2]-2)
AT1G09570	[AT1G09570.1]		+		0	(+433[1])-([2])-([3])-([4])-([5]+12)
AT1G09570	[]		+	IR	1	(-91[1])-([2])-([3]=[4])-([5]-118)
AT1G09570	[]		+	IR	1	(-91[1]=[2])-([3])-([4])-([5]+13)
AT1G09570	[]		+	altTSE	1	[1]-(3100062 3099933)-([2])-([3])-([4])-([5]-62)
AT1G09570	[]		+	altTSE	1	[1]-(3100062 3099937)-([2])-([3])-([4])-([5]+13)
AT1G09570	[]		+	altTSE	1	[1]-(3100119 3100037)-([2])-([3])-([4])-([5]-62)
AT1G09570	[]		+	altTSE	1	[1]-(+2[2])-([3])-([4])-([5]-45)
AT1G09575	[AT1G09575.1]	+	+		0	(+350[1])-([2]+67)
AT1G09580	[AT1G09580.1]	+	+		0	(+11[1])-([2])-([3])-([4]+28)
AT1G09590	[AT1G09590.1]	+	+		0	(-33[1])-([2]-16)
AT1G09610	[AT1G09610.1]	+			0	(-59[1]-44)
AT1G09620	[AT1G09620.1]		+		0	(-5[1])-([2])-([3]+25)
AT1G09620	[]		+	IR	1	([1])-([2]=[3]-77)
AT1G09630	[AT1G09630.1]	+			0	(-8[1])-([2]+6)
AT1G09630	[]	+		IR	1	(-104[1]=[2]+6)
AT1G09640	[AT1G09640.1]	+	+		0	(-40[1])-([2])-([3])-([4])-([5])-([6])-([7])-([8]+16)
AT1G09645	[AT1G09645.1]	+	+		0	(+39[1])-([2]-3)
AT1G09650	[AT1G09650.1]	+			0	(-62[1]-52)
AT1G09660	[AT1G09660.1]	+	+		0	(-10[1])-([2])-([3])-([4])-([5])-([6])-([7])-([8]-10)
AT1G09660	[]	+		IR	2	(-29[1])-([2])-([3])-([4])-([5]=[6])-([7]=[8]-67)
AT1G09660	[]	+		IR	1	(-10[1]=[2])-([3])-([4])-([5])-([6])-([7])-([8]-24)
AT1G09680	[AT1G09680.1]	+			0	(+58[1]+124)
AT1G09690	[AT1G09690.1]	+	+		0	(-2[1])-([2]-22)
AT1G09700	[]	+		crypticI	1	(-82[1])-([2])-([3 509)-(930]+5)
AT1G09700	[AT1G09700.1]	+	+		0	(-56[1])-([2])-([3]-22)
AT1G09710	[]	+		altD-altA	2	(-5[1])-([2])-([3])-([4])-([5])-([6]-120)-(-36[7]+101)
AT1G09710	[AT1G09710.1]	+	+	altD	1	(-5[1])-([2])-([3])-([4])-([5])-([6]-120)-([7]+108)
AT1G09710	[]	+		altD	2	(-24[1]-4)-([2])-([3])-([4])-([5])-([6]-120)-([7]+66)
AT1G09730	[AT1G09730.2]		+	crypticI	1	(+11[1])-([2])-([3 93)-(190])-([4])-([5])-([6])-([7])-([8])-([9])-([10])-([11])-([12])-([13])-([14])-([15]+26)
AT1G09740	[AT1G09740.1]	+	+		0	([1])-([2])-([3])-([4])-([5]+46)
AT1G09750	[AT1G09750.1]	+	+		0	(-3[1])-([2]+91)
AT1G09750	[]	+	+	IR	1	(-3[1]=[2]-32)
AT1G09760	[AT1G09760.1]	+	+		0	(+11[1])-([2])-([3])-([4])-([5])-([6])-([7])-([8]-19)
AT1G09770	[AT1G09770.1]		+		0	(+19[1])-([2])-([3])-([4]-3)
AT1G09770	[AT1G09770.1]	+		altTSE	1	[1]-(-131[2])-([3])-([4]-82)
AT1G09780	[AT1G09780.1]	+	+		0	(+12[1])-([2])-([3])-([4])-([5])-([6])-([7]-3)
AT1G09780	[AT1G09780.1]	+	+	altTSE	1	[1]-(-3[2])-([3])-([4])-([5])-([6])-([7]-15)
AT1G09794	[]	+		IR	1	(-46[1]=[2]+29)
AT1G09795	[AT1G09795.1]	+	+		0	(-8[1])-([2])-([3])-([4])-([5])-([6])-([7])-([8])-([9])-([10])-([11]+25)
AT1G09800	[AT1G09800.1]	+			0	(+313[1])-([2])-([3])-([4])-([5])-([6])-([7])-([8])-([9])-([10]-1)
AT1G09810	[AT1G09810.1]	+	+		0	(-12[1])-([2])-([3])-([4])-([5])-([6])-([7])-([8])-([9]-3)
AT1G09810	[]		+	IR	1	(-10[1])-([2])-([3])-([4]=[5])-([6])-([7])-([8])-([9]-5)
AT1G09812	[AT1G09812.1]	+			0	(+367[1])-([2]+125)
AT1G09812	[]	+		IR	1	(+235[1]=[2]+202)
AT1G09815	[AT1G09815.1]	+	+		0	(-14[1])-([2]-2)
AT1G09830	[]	+		crypticI	1	(-60[1])-([2])-([3 51)-(360])-([4]-2)
AT1G09830	[AT1G09830.1]	+	+		0	(+66[1])-([2])-([3])-([4])
AT1G09840	[AT1G09840.4]	+	+	altA-crypticI	2	(-10[1 96)-(176])-(-4[2])-([3])-([4])-([5])-([6])-([7])-([8])-([9])-([10])-([11])-([12])-([13]-44)
AT1G09840	[]	+		crypticI	1	(-21[1 96)-(183])-([2])-([3])-([4])-([5])-([6])-([7])-([8])-([9])-([10])-([11])-([12])-([13]+28)
AT1G09840	[]		+	crypticI	1	(-25[1 96)-(222])-([2])-([3])-([4])-([5])-([6])-([7])-([8])-([9])-([10])-([11])-([12])-([13]-1)
AT1G09840	[]		+	altA	1	(-10[1])-(+71[2])-([3])-([4])-([5])-([6])-([7])-([8])-([9])-([10])-([11])-([12])-([13]-107)
AT1G09840	[]	+		altA-casseteE	2	(-178[1])-(3199691 3199682)-(+48[2])-([3])-([4])-([5])-([6])-([7])-([8])-([9])-([10])-([11])-([12])-([13]-61)
AT1G09840	[AT1G09840.1]	+	+		0	(-16[1])-([2])-([3])-([4])-([5])-([6])-([7])-([8])-([9])-([10])-([11])-([12])-([13]-1)
AT1G09840	[]	+		IR	1	(-16[1])-([2])-([3])-([4])-([5])-([6])-([7])-([8])-([9])-([10])-([11]=[12])-([13]-49)
AT1G09840	[]	+		altD	1	(-172[1])-([2])-([3])-([4])-([5]-117)-([6])-([7])-([8])-([9])-([10])-([11])-([12])-([13]-49)
AT1G09840	[]	+		IR	1	(-204[1])-([2])-([3])-([4]=[5])-([6])-([7])-([8])-([9])-([10])-([11])-([12])-([13]-92)
AT1G09840	[AT1G09840.3]	+		altTSE	1	[1]-(+73[2])-([3])-([4])-([5])-([6])-([7])-([8])-([9])-([10])-([11])-([12])-([13]-41)
AT1G09850	[AT1G09850.1]	+	+		0	(+14[1])-([2])-([3])-([4])-([5])
AT1G09860	[AT1G09860.1]	+			0	(-1[1]+94)
AT1G09870	[]	+		altA	1	(-69[1])-([2])-(-5[3])-([4])-([5])-([6])-([7])-([8])-([9])-([10])-([11]+10)
AT1G09870	[AT1G09870.1]	+	+		0	(+37[1])-([2])-([3])-([4])-([5])-([6])-([7])-([8])-([9])-([10])-([11]+73)
AT1G09870	[]	+		IR	1	(+37[1])-([2])-([3])-([4])-([5])-([6]=[7])-([8])-([9])-([10])-([11]+64)
AT1G09890	[AT1G09890.1]	+			0	(+42[1])-([2])-([3])-([4])-([5])-([6])-([7])-([8])-([9])-([10])-([11])-([12])-([13])-([14])-([15]+123)
AT1G09890	[]	+		IR-altTEE	2	(+36[1])-([2])-([3])-([4])-([5])-([6])-([7])-([8])-([9])-([10])-([11])-([12])-([13]=[14]-114)-[15]
AT1G09890	[AT1G09890.1]	+		altTSE	1	[1]-[2]-[3]-[4]-(-46[5])-([6])-([7])-([8])-([9])-([10])-([11])-([12])-([13])-([14])-([15]+131)
AT1G09900	[AT1G09900.1]	+	+		0	(+139[1]+163)
AT1G09910	[AT1G09910.1]	+	+		0	(+21[1])-([2])-([3])-([4])-([5])-([6])-([7])-([8])-([9])-([10])-([11])-([12])-([13])-([14])-([15]-22)
AT1G09920	[AT1G09920.1]	+	+		0	([1])-([2])-([3])-([4])-([5]+3)
AT1G09920	[]	+		IR	1	(-27[1])-([2])-([3]=[4])-([5]-1)
AT1G09932	[AT1G09932.1]	+	+		0	(+21[1])-([2])-([3])-([4])-([5])-([6])-([7])-([8])-([9]+12)
AT1G09932	[]	+		IR	2	(-4[1])-([2])-([3])-([4]=[5]=[6])-([7])-([8])-([9]-52)
AT1G09940	[AT1G09940.1]	+	+		0	(-121[1])-([2])-([3])
AT1G09950	[AT1G09950.1]	+			0	(-56[1]-1)
AT1G09960	[AT1G09960.1]	+	+		0	(+7[1])-([2])-([3])-([4])-([5])-([6]+10)
AT1G09970	[]		+	altA-crypticI	2	(+42[1])-(-3[2 223)-(296]+4)
AT1G09970	[AT1G09970.1]		+	altA	1	(+191[1])-(-3[2]+35)
AT1G09980	[AT1G09980.1]	+	+		0	(+75[1])-([2])-([3])-([4])-([5])-([6])-([7])-([8])-([9])-([10])-([11])-([12])-([13])-([14])-([15]-74)
AT1G09980	[AT1G09980.1]	+		altTSE	1	[1]-(-47[2])-([3])-([4])-([5])-([6])-([7])-([8])-([9])-([10])-([11])-([12])-([13])-([14])-([15]-248)
AT1G09995	[AT1G09995.1]	+			0	(-54[1])-([2])-([3]+29)
AT1G09995	[]	+		IR-altA	2	(-14[1]=[2])-(+3[3]-1)
AT1G10020	[AT1G10020.1]	+	+		0	(+92[1])-([2]+77)
AT1G10030	[AT1G10030.1]	+	+		0	(+5[1])-([2])-([3]+107)
AT1G10030	[]	+		altD	1	(-108[1])-([2]-4)-([3]+73)
AT1G10040	[AT1G10040.1]	+			0	(+11[1])-([2])-([3])-([4])-([5])-([6])-([7])-([8])-([9])-([10]+19)
AT1G10050	[]		+	altTSE	1	(3278952 3279156)-(+9[1])-([2])-([3])-([4])-([5])-([6])-([7])-([8]+59)
AT1G10060	[AT1G10060.2]	+	+		0	(-45[1])-([2])-([3])-([4])-([5])-([6])-([7])-([8])-([9])-([10]-4)
AT1G10060	[AT1G10060.1]	+		altD	1	(-72[1])-([2])-([3])-([4])-([5])-([6])-([7])-([8]-41)-([9])-([10]-136)
AT1G10060	[]	+		IR	2	(-72[1])-([2])-([3]=[4])-([5]=[6])-([7])-([8])-([9])-([10]-93)
AT1G10070	[]		+	altA-crypticI	2	(-3[1 66)-(151])-([2])-([3])-([4])-([5])-([6])-([7])-(-46[8])-([9])-([10]-50)
AT1G10070	[AT1G10070.2]	+	+	crypticI	1	(+129[1 66)-(151])-([2])-([3])-([4])-([5])-([6])-([7])-([8])-([9])-([10]+22)
AT1G10070	[]		+	IR-crypticI	2	(-13[1 66)-(151])-([2])-([3])-([4])-([5])-([6])-([7]=[8])-([9])-([10]-114)
AT1G10070	[AT1G10070.3]		+	IR-crypticI	2	(+1[1 66)-(151]=[2])-([3])-([4])-([5])-([6])-([7])-([8])-([9])-([10]-115)
AT1G10070	[]		+	IR-crypticI	3	(+1[1 66)-(151]=[2]=[3])-([4])-([5])-([6])-([7])-([8])-([9])-([10]-79)
AT1G10070	[AT1G10070.1]	+	+		0	(+1[1])-([2])-([3])-([4])-([5])-([6])-([7])-([8])-([9])-([10]+742)
AT1G10070	[]		+	IR	1	(-3[1])-([2])-([3])-([4])-([5])-([6])-([7])-([8]=[9])-([10]-78)
AT1G10070	[]		+	IR	1	(+1[1])-([2])-([3])-([4])-([5])-([6])-([7]=[8])-([9])-([10]-77)
AT1G10070	[]	+	+	IR	1	(+1[1])-([2]=[3])-([4])-([5])-([6])-([7])-([8])-([9])-([10]-79)
AT1G10070	[]		+	IR	2	(+1[1])-([2]=[3])-([4])-([5])-([6])-([7]=[8])-([9])-([10]-83)
AT1G10070	[]	+	+	IR	1	(+1[1]=[2])-([3])-([4])-([5])-([6])-([7])-([8])-([9])-([10]+41)
AT1G10070	[]		+	IR	2	(+1[1]=[2])-([3])-([4])-([5])-([6]=[7])-([8])-([9])-([10]-81)
AT1G10070	[]		+	IR	4	(+1[1]=[2])-([3])-([4])-([5])-([6]=[7]=[8]=[9])-([10]-184)
AT1G10070	[]		+	IR	2	(+1[1]=[2]=[3])-([4])-([5])-([6])-([7])-([8])-([9])-([10]-114)
AT1G10070	[AT1G10070.1, AT1G10070.2, AT1G10070.3]		+	altTSE	1	[1]-(-61[2])-([3])-([4])-([5])-([6])-([7])-([8])-([9])-([10]-78)
AT1G10090	[AT1G10090.1]	+	+		0	(+10[1])-([2])-([3])-([4])-([5])-([6])-([7])-([8])-([9])-([10])-([11]+51)
AT1G10090	[AT1G10090.1]	+		altTSE	1	[1]-(-192[2])-([3])-([4])-([5])-([6])-([7])-([8])-([9])-([10])-([11]-86)
AT1G10095	[AT1G10095.1]		+		0	(+73[1])-([2])-([3])-([4])-([5])-([6])-([7])-([8])-([9])-([10]+66)
AT1G10110	[AT1G10110.1]	+			0	(+107[1]-9)
AT1G10130	[AT1G10130.1]		+		0	(-31[1])-([2])-([3])-([4])-([5])-([6])-([7])-([8])-([9])-([10])-([11])-([12])-([13])-([14])-([15])-([16])-([17])-([18])-([19])-([20])-([21])-([22])-([23])-([24])-([25])-([26])-([27])-([28])-([29])-([30])-([31])-([32])-([33])-([34]-5)
AT1G10130	[]		+	altD-altA	2	(-29[1])-([2])-([3])-([4])-([5])-([6])-([7])-([8])-([9])-([10])-([11])-([12])-([13])-([14])-([15])-([16])-([17]-1)-(+2[18])-([19])-([20])-([21])-([22])-([23])-([24])-([25])-([26])-([27])-([28])-([29])-([30])-([31])-([32])-([33])-([34]-15)
AT1G10140	[AT1G10140.1]	+	+		0	(+198[1]+311)
AT1G10150	[AT1G10150.1]	+	+		0	(+10[1]+4)
AT1G10160	[AT1G10160.1]		+		0	(+15[1])
AT1G10170	[]		+	crypticI-altTSE	2	(3338061 3337945)-(+67[1 421)-(493]-73)
AT1G10170	[]		+	altTSE	1	(3338160 3337945)-(+67[1]-8)
AT1G10170	[AT1G10170.1]		+		0	(-229[1]+10)
AT1G10180	[AT1G10180.1]	+	+		0	(+37[1])-([2])-([3])-([4])-([5])-([6])-([7]+40)
AT1G10180	[AT1G10180.1]	+		altTSE	1	[1]-[2]-(-11[3])-([4])-([5])-([6])-([7]-9)
AT1G10200	[]		+	altA	1	(+25[1])-([2])-(+22[3])-([4])-([5]-35)
AT1G10200	[AT1G10200.1]	+	+		0	([1])-([2])-([3])-([4])-([5]-1)
AT1G10200	[]	+		IR-crypticI	2	(-60[1]=[2])-([3])-([4])-([5 134)-(166]-20)
AT1G10200	[]		+	IR	1	(-65[1]=[2])-([3])-([4])-([5]-33)
AT1G10210	[AT1G10210.1]	+	+		0	(+7[1])-([2])-([3])
AT1G10210	[AT1G10210.2]	+		IR	1	(-77[1]=[2])-([3]-121)
AT1G10230	[AT1G10230.1]	+			0	([1]-22)
AT1G10240	[AT1G10240.1]		+		0	([1])-([2])-([3])-([4])
AT1G10270	[AT1G10270.1]		+		0	(+59[1]+10)
AT1G10280	[AT1G10280.1]	+	+		0	(+11[1])-([2]-2)
AT1G10290	[AT1G10290.1]		+		0	(+76[1])-([2])-([3])-([4])-([5])-([6])-([7])-([8])-([9])-([10])-([11])-([12])-([13])-([14])-([15])-([16])-([17])-([18])-([19])-([20])-([21])-([22])
AT1G10310	[]	+		altTEE	1	(+23[1])-([2])-([3])-([4])-([5]-83)-(3381575 3381403)
AT1G10310	[AT1G10310.1]	+	+		0	(+12[1])-([2])-([3])-([4])-([5]+129)
AT1G10320	[]	+		altA	1	(+18[1])-([2])-(-27[3])-([4])-([5])-([6])-([7])-([8])-([9]+98)
AT1G10320	[]		+	altD-altA-casseteE	4	(+18[1])-([2])-(-27[3])-([4]+30)-(3387033 3386960)-(3386671 3386597)-([5])-([6])-([7])-([8])-([9]+163)
AT1G10330	[]	+		crypticI	1	(+181[1 1025)-(1113]+108)
AT1G10330	[AT1G10330.1]	+			0	(+182[1]+108)
AT1G10340	[AT1G10340.1]	+			0	(+45[1])-([2])-([3]-16)
AT1G10350	[AT1G10350.1]	+	+		0	(+250[1])-([2]+276)
AT1G10360	[]	+		altA	1	(+38[1])-(-20[2]+6)
AT1G10360	[AT1G10360.1]	+	+		0	(+38[1])-([2]+8)
AT1G10360	[]	+		IR	1	(-16[1]=[2]+5)
AT1G10370	[AT1G10370.1]	+	+		0	([1])-([2]+20)
AT1G10380	[AT1G10380.1]	+	+		0	([1])-([2])-([3]+30)
AT1G10390	[AT1G10390.2]		+	crypticI	1	(-13[1 135)-(235])-([2])-([3])-([4])-([5])-([6])-([7])-([8])-([9])-([10])-([11])-([12])-([13]-1)
AT1G10390	[AT1G10390.1]		+		0	(-52[1])-([2])-([3])-([4])-([5])-([6])-([7])-([8])-([9])-([10])-([11])-([12])-([13]-2)
AT1G10400	[AT1G10400.1]	+			0	(+150[1])-([2]+55)
AT1G10410	[AT1G10410.1]	+	+		0	(+161[1])-([2])-([3])-([4])-([5])-([6])-([7])-([8])-([9]+120)
AT1G10410	[]	+		IR	1	(-230[1])-([2]=[3])-([4])-([5])-([6])-([7])-([8])-([9]-22)
AT1G10410	[]	+		IR	1	(-203[1]=[2])-([3])-([4])-([5])-([6])-([7])-([8])-([9]-33)
AT1G10417	[]	+		altD-altA-crypticI	4	(+43[1 71)-(184]-14)-([2])-([3])-([4])-([5])-([6])-([7])-([8])-([9])-([10])-([11]-4)-(+6[12])-([13]-118)
AT1G10417	[]	+		altD-altA-crypticI	5	(+77[1 85)-(184]-14)-([2])-([3])-([4])-([5])-([6])-([7])-([8])-([9])-([10])-([11]-4)-(+6[12]+1)-([13]-120)
AT1G10417	[]	+		IR-altD-altA-crypticI	7	(+79[1 85)-(184]-14)-([2])-([3]=[4])-([5])-([6])-([7])-(-21[8])-([9])-([10])-([11]-4)-(+16[12]+1)-([13]-121)
AT1G10430	[AT1G10430.1]	+	+		0	(+13[1])-([2])-([3])-([4])-([5])-([6]+2)
AT1G10450	[AT1G10450.1]		+		0	(-3[1])-([2])-([3])-([4])-([5])-([6])-([7])-([8])-([9])-([10])-([11])-([12])-([13])-([14])-([15])-([16])-([17])-([18])-([19])-([20]-37)
AT1G10460	[AT1G10460.1]	+			0	(-82[1]-113)
AT1G10470	[AT1G10470.1]	+	+		0	(-36[1])-([2])-([3])-([4])-([5]-50)
AT1G10490	[]		+	altA	1	(+26[1])-(+5[2])-([3])-([4])-([5])-([6])-([7])-([8])-([9])-([10])-([11])-([12])-([13])-([14])-([15])-([16])-([17])-([18])-([19])-([20])-([21])-([22])-([23])-([24])-([25])-([26])-([27]-501)
AT1G10490	[]		+	altD-altA	2	(-29[1]+73)-(+5[2])-([3])-([4])-([5])-([6])-([7])-([8])-([9])-([10])-([11])-([12])-([13])-([14])-([15])-([16])-([17])-([18])-([19])-([20])-([21])-([22])-([23])-([24])-([25])-([26])-([27]-536)
AT1G10500	[AT1G10500.1]	+	+		0	([1])-([2])-([3]-5)
AT1G10510	[AT1G10510.1]	+	+		0	(+29[1])-([2])-([3])-([4])-([5])-([6])-([7])-([8])-([9])-([10])-([11])-([12])-([13])-([14])-([15])-([16])-([17])-([18]-40)
AT1G10510	[AT1G10510.1]	+		altTSE	1	[1]-(-39[2])-([3])-([4])-([5])-([6])-([7])-([8])-([9])-([10])-([11])-([12])-([13])-([14])-([15])-([16])-([17])-([18]-41)
AT1G10520	[AT1G10520.1]	+			0	(+51[1])-([2])-([3])-([4])-([5])-([6])-([7])-([8])-([9])-([10])-([11])-([12])-([13])-([14]+158)
AT1G10522	[AT1G10522.1]	+	+		0	(+35[1])-([2])-([3])-([4]-6)
AT1G10522	[]	+		IR	1	([1])-([2]=[3])-([4]-71)
AT1G10550	[AT1G10550.1]	+	+		0	(+9[1])-([2])-([3])-([4]+124)
AT1G10560	[AT1G10560.1]	+	+		0	(+28[1]+1)
AT1G10570	[]	+		altA	1	(-43[1])-(-2[2])-([3])-([4])-([5])-([6])-([7])-([8])-([9])-([10])-([11])-([12])-([13])-([14]-1)
AT1G10570	[]	+		altA	2	(+18[1])-(-3[2])-([3])-([4])-([5])-(-7[6])-([7])-([8])-([9])-([10])-([11])-([12])-([13])-([14]-2)
AT1G10570	[AT1G10570.2]	+		altA	1	(+19[1])-(-3[2])-([3])-([4])-([5])-([6])-([7])-([8])-([9])-([10])-([11])-([12])-([13])-([14]-23)
AT1G10570	[AT1G10570.1]	+			0	(+10[1])-([2])-([3])-([4])-([5])-([6])-([7])-([8])-([9])-([10])-([11])-([12])-([13])-([14]-1)
AT1G10570	[]	+		altD-altA	2	(+18[1])-([2])-([3])-([4]-161)-([5])-(-7[6])-([7])-([8])-([9])-([10])-([11])-([12])-([13])-([14]-110)
AT1G10570	[]	+		IR-altA	2	([1]=[2])-([3])-([4])-([5])-(-1[6])-([7])-([8])-([9])-([10])-([11])-([12])-([13])-([14]-113)
AT1G10570	[]	+		IR-altA	3	(-41[1]=[2])-([3])-([4])-([5])-(-7[6])-([7])-([8])-([9])-([10])-([11])-([12]=[13])-([14]-43)
AT1G10570	[]		+	IR-altA	2	([1]=[2])-([3])-([4])-([5])-([6])-([7])-([8])-(-79[9])-([10])-([11])-([12])-([13])-([14]-22)
AT1G10570	[]	+	+	IR	1	(+19[1]=[2])-([3])-([4])-([5])-([6])-([7])-([8])-([9])-([10])-([11])-([12])-([13])-([14]-1)
AT1G10570	[]	+		IR	2	(+22[1]=[2])-([3])-([4]=[5])-([6])-([7])-([8])-([9])-([10])-([11])-([12])-([13])-([14]-3)
AT1G10580	[AT1G10580.1]	+	+		0	(+3[1])-([2]+7)
AT1G10585	[AT1G10585.1]	+			0	(-10[1])-([2])-([3]+195)
AT1G10590	[AT1G10590.1]	+	+	altA	1	(+40[1])-(-45[2])-([3]+3)
AT1G10590	[AT1G10590.2]	+		altD-altA	2	(+20[1]+4)-(-45[2])-([3]-114)
AT1G10600	[]	+		altA-ES	2	([1])-([2])-([2^1])-[3]-(-6[4])-([5])-([6])-([7]-15)
AT1G10600	[AT1G10600.2]	+		ES	1	(-1[1])-([2])-([2^1])-[3]-([4])-([5])-([6])-([7]+32)
AT1G10600	[]	+		altA-ES	2	(-3[1])-([2])-[2^1]-([3])-([4])-(-37[5])-([6])-([7]-4)
AT1G10600	[]	+		crypticI-ES-altTEE	3	(-14[1])-([2])-[2^1]-([3])-([4])-([5])-([6])-([7 175)-(278]-158)-(3506113 3506265)
AT1G10600	[]	+		ES-altTEE	2	(-1[1])-([2])-[2^1]-([3])-([4])-([5])-([6])-([7]-158)-(3506113 3506269)
AT1G10600	[AT1G10600.1]	+	+	ES	1	(+89[1])-([2])-[2^1]-([3])-([4])-([5])-([6])-([7]+50)
AT1G10600	[]	+		ES	2	(-15[1])-([2])-[2^1]-[3]-([4])-([5])-([6])-([7]-5)
AT1G10610	[]		+	altTSE	1	(3503727 3503917)-(3504024 3504113)-(3504426 3504488)-(3504569 3504643)-(3504737 3504799)-(3504882 3504934)-(3505016 3505344)-(+73[1])-([2])-([3])-([4])-([5])-([6])-([7])-([8]-72)
AT1G10630	[AT1G10630.1]	+	+		0	(+1[1])-([2])-([3])-([4])-([5])-([6])-([7]-146)
AT1G10640	[AT1G10640.1]	+	+		0	(+23[1])-([2])-([3])-([4])-([5])-([6]+192)
AT1G10650	[]	+		altA	1	(-182[1])-([2])-(-6[3])-([4])-([5]-57)
AT1G10650	[AT1G10650.1]	+	+		0	(+4[1])-([2])-([3])-([4])-([5]+53)
AT1G10650	[]	+		IR	1	(-52[1]=[2])-([3])-([4])-([5]+18)
AT1G10657	[AT1G10657.2]	+		altA	1	([1])-([2])-(-72[3])-([4]-20)
AT1G10657	[]	+		IR	2	(-37[1])-([2]=[3]=[4]-132)
AT1G10660	[AT1G10660.3]	+	+	altA	1	(-51[1])-(-5[2])-([3])-([4])-([5])-([6])-([7])-([8])-([9]-4)
AT1G10660	[AT1G10660.1]	+	+	altA	1	(-4[1])-(-74[2])-([3])-([4])-([5])-([6])-([7])-([8])-([9]-3)
AT1G10660	[AT1G10660.2]	+	+		0	(-36[1])-([2])-([3])-([4])-([5])-([6])-([7])-([8])-([9]-3)
AT1G10670	[AT1G10670.1]	+	+	ES	1	(-124[1])-([2])-[3]-([4])-([5])-([6])-([7])-([8])-([9])-([10])-([11])-([12])-([13]-5)-[13^1]
AT1G10670	[AT1G10670.2]		+	IR-ES	2	(-182[1]=[2])-[3]-([4])-([5])-([6])-([7])-([8])-([9])-([10])-([11])-([12])-([13]-4)-[13^1]
AT1G10670	[AT1G10670.2]	+		ES-altTSE	2	[1]-(+166[2])-[3]-([4])-([5])-([6])-([7])-([8])-([9])-([10])-([11])-([12])-([13]-12)-[13^1]
AT1G10682	[AT1G10682.1]	+	+		0	([1]+89)
AT1G10690	[AT1G10690.1]	+			0	(+104[1]+23)
AT1G10700	[AT1G10700.1]	+	+		0	(+6[1])-([2])-([3])-([4])-([5])-([6])-([7]+40)
AT1G10720	[AT1G10720.1]	+	+		0	(+51[1])-([2])-([3]+39)
AT1G10720	[]	+		IR	1	(-5[1])-([2]=[3]-174)
AT1G10730	[AT1G10730.1]	+	+		0	(+212[1])-([2])-([3])-([4])-([5])-([6])-([7])-([8])-([9])-([10])-([11]+251)
AT1G10740	[]	+		altA	1	(+10[1])-([2])-([3])-([4])-([5])-(-1[6])-([7])-([8]-83)-[8^1]
AT1G10740	[AT1G10740.1]	+	+		0	(+154[1])-([2])-([3])-([4])-([5])-([6])-([7])-([8]-1)-[8^1]
AT1G10740	[AT1G10740.2]		+	IR	1	(+21[1])-([2])-([3])-([4])-([5])-([6])-([7]=[8]+8)-[8^1]
AT1G10750	[AT1G10750.1]	+	+		0	(+89[1])-([2])-([3])-([4])-([5])-([6])-([7]+31)
AT1G10760	[]		+	altTSE	1	[1]-[2]-(+18[3])-([4])-([5])-([6])-([7])-([8])-([9])-([10])-([11])-([12])-([13])-([14])-([15])-([16])-([17])-([18])-([19])-([20])-([21])-([22])-([23])-([24])-([25])-([26])-([27])-([28])-([29])-([30])-([31])-([32])-([33])-([34])-([35])
AT1G10780	[AT1G10780.1]	+	+		0	(+142[1])-([2])-([3])-([4]+44)
AT1G10790	[AT1G10790.1]	+			0	(+88[1])-([2])-([3]+222)
AT1G10810	[AT1G10810.1]	+			0	(-53[1])-([2])-([3])-([4])-([5]-35)
AT1G10820	[]	+		altA-ES	2	(+30[1])-(-142[2])-([3])-([4])-[5]-([6])-([7])-([8])-([9]-164)
AT1G10820	[]	+		altA	1	(+23[1])-([2])-([3])-([4])-([5])-([6])-(-17[7])-([8])-([9]-143)
AT1G10820	[]	+		altA	1	(+55[1])-([2])-([3])-([4])-([5])-([6])-(-6[7])-([8])-([9]+30)
AT1G10820	[AT1G10820.2]	+	+		0	(+30[1])-([2])-([3])-([4])-([5])-([6])-([7])-([8])-([9]+13)
AT1G10820	[]	+		IR	1	(+32[1])-([2])-([3])-([4]=[5])-([6])-([7])-([8])-([9]-2)
AT1G10820	[]	+		IR-altD	2	(+26[1])-([2]+4)-([3])-([4]=[5])-([6])-([7])-([8])-([9]-3)
AT1G10820	[]	+		altA-altTSE	2	[1]-(+103[2])-([3])-([4])-([5])-([6])-(-6[7])-([8])-([9]+30)
AT1G10830	[AT1G10830.1]	+	+		0	(+19[1])-([2])-([3])-([4]+57)
AT1G10840	[AT1G10840.1]	+	+		0	(-2[1])-([2])-([3])-([4])-([5])-([6])-([7])-([8])-([9])-([10])-([11])-([12]-66)
AT1G10850	[AT1G10850.1]	+	+		0	([1])-([2]-2)
AT1G10865	[AT1G10865.1]	+	+		0	(+26[1])-([2])-([3])-([4]+26)
AT1G10870	[]		+	altA	1	(-1[1])-([2])-([3])-([4])-([5])-([6])-([7])-([8])-(+7[9])-([10])-([11])-([12])-([13])-([14])-([15])-([16])-([17])-([18])-([19])
AT1G10870	[]		+	altA	1	(-16[1])-([2])-([3])-([4])-([5])-([6])-([7])-([8])-([9])-([10])-([11])-([12])-([13])-([14])-([15])-([16])-(+15[17])-([18])-([19]-24)
AT1G10870	[AT1G10870.1]		+		0	(+2[1])-([2])-([3])-([4])-([5])-([6])-([7])-([8])-([9])-([10])-([11])-([12])-([13])-([14])-([15])-([16])-([17])-([18])-([19])
AT1G10870	[AT1G10870.1]	+		altTSE	1	[1]-[2]-(-10[3])-([4])-([5])-([6])-([7])-([8])-([9])-([10])-([11])-([12])-([13])-([14])-([15])-([16])-([17])-([18])-([19]-10)
AT1G10890	[]	+		altA	1	(+47[1])-([2])-([3])-(+457[4])-([5]-60)
AT1G10890	[]	+	+	altA	1	(+21[1])-([2])-([3])-([4])-(-24[5]-8)
AT1G10890	[AT1G10890.1]	+	+		0	(+36[1])-([2])-([3])-([4])-([5]-8)
AT1G10890	[]		+	IR	1	(+36[1])-([2])-([3]=[4])-([5]-8)
AT1G10890	[]		+	altD-altA	2	(+21[1])-([2]+743)-([3])-([4])-(-24[5]+7)
AT1G10890	[]	+	+	altD	1	(+36[1])-([2]+743)-([3])-([4])-([5]-8)
AT1G10890	[]	+	+	IR-altA	2	(+36[1])-([2]=[3])-([4])-(-24[5]-10)
AT1G10890	[]	+	+	IR	1	(+36[1])-([2]=[3])-([4])-([5]+6)
AT1G10890	[]	+	+	IR-altA	3	(+36[1])-([2]=[3]=[4])-(-24[5]-8)
AT1G10890	[]	+	+	IR	2	(+31[1])-([2]=[3]=[4])-([5]-1)
AT1G10890	[]		+	IR	3	(+33[1])-([2]=[3]=[4]=[5]-9)
AT1G10900	[AT1G10900.1]	+	+		0	(+37[1])-([2])-([3])-([4])-([5])-([6])-([7])-([8])-([9])-([10]+18)
AT1G10900	[]		+	altD-altA	2	(-5[1]+25)-(-9[2])-([3])-([4])-([5])-([6])-([7])-([8])-([9])-([10]+3)
AT1G10900	[]	+	+	altD	1	(+35[1]+25)-([2])-([3])-([4])-([5])-([6])-([7])-([8])-([9])-([10]+4)
AT1G10900	[]	+		altTSE	1	[1]-(+167[2])-([3])-([4])-([5])-([6])-([7])-([8])-([9])-([10]-28)
AT1G10900	[AT1G10900.1]	+		altTSE	1	[1]-[2]-(-203[3])-([4])-([5])-([6])-([7])-([8])-([9])-([10]-21)
AT1G10910	[]		+	altA	1	(-7[1])-([2])-([3])-(-10[4])-([5])-([6])-([7])-([8])-([9])-([10]-30)
AT1G10910	[]	+	+	IR-altA	2	([1])-([2])-([3])-(-10[4])-([5])-([6])-([7])-([8])-([9]=[10]+8)
AT1G10910	[]	+		altD-altA-casseteE	5	(-76[1])-([2])-([3])-(-10[4]-15)-(3641650 3641738)-(+1[5])-([6])-([7])-([8])-([9]-65)-([10]-88)
AT1G10910	[AT1G10910.1]	+	+		0	(-1[1])-([2])-([3])-([4])-([5])-([6])-([7])-([8])-([9])-([10]-29)
AT1G10910	[]	+	+	IR	1	(-7[1])-([2])-([3])-([4])-([5])-([6])-([7])-([8])-([9]=[10]+6)
AT1G10910	[]	+		altD	1	(-8[1])-([2])-([3])-([4])-([5])-([6])-([7]-1)-([8])-([9])-([10]-30)
AT1G10930	[AT1G10930.1]		+		0	(+1[1])-([2])-([3])-([4])-([5])-([6])-([7])-([8])-([9])-([10])-([11])-([12])-([13])-([14])-([15])-([16])-([17])-([18])-([19])-([20])-([21])-([22])-([23])-([24])-([25])-([26]+40)
AT1G10940	[AT1G10940.1]	+	+	ES	1	(-52[1])-([2])-([3])-[4]-([5])-([6])-([7])-([8])-([9])-([10]+74)
AT1G10940	[]		+	IR-ES	2	(-85[1])-([2])-([3])-[4]-([5])-([6])-([7])-([8]=[9])-([10]+14)
AT1G10950	[]		+	altA	1	(-19[1])-([2])-([3])-([4])-([5])-([6])-([7])-([8])-([9])-([10])-(-100[11])-([12]-102)
AT1G10950	[AT1G10950.1]	+	+		0	(-4[1])-([2])-([3])-([4])-([5])-([6])-([7])-([8])-([9])-([10])-([11])-([12]-3)
AT1G10960	[AT1G10960.1]	+	+		0	(-3[1]-6)
AT1G10970	[]	+		altA	1	(-176[1])-([2])-(+13[3])-([4]-57)
AT1G10970	[AT1G10970.1]	+			0	(+22[1])-([2])-([3])-([4]-9)
AT1G11000	[AT1G11000.1]	+	+		0	(+47[1])-([2])-([3])-([4])-([5])-([6])-([7])-([8])-([9])-([10])-([11])-([12])-([13])-([14])-([15]-7)
AT1G11020	[AT1G11020.1]	+	+		0	(-60[1])-([2])-([3]+51)
AT1G11050	[AT1G11050.1]		+	altTEE	1	(+75[1]+4)-(3684209 3684214)
AT1G11050	[AT1G11050.1]	+	+		0	(+71[1]+49)
AT1G11060	[AT1G11060.1]	+	+		0	(-107[1])-([2])-([3])-([4])-([5])-([6])-([7])-([8])-([9])-([10])-([11])-([12])-([13]-7)
AT1G11060	[]		+	altD	1	(-107[1])-([2])-([3])-([4]+57)-([5])-([6])-([7])-([8])-([9])-([10])-([11])-([12])-([13]-16)
AT1G11070	[]	+		altD	1	(+78[1])-([2])-([3])-([4])-([5])-([6])-([7]-54)-([8])-([9]-3)
AT1G11090	[AT1G11090.1]	+	+		0	(+37[1]+26)
AT1G11120	[AT1G11120.2]	+		altD-ES	2	(+48[1]-4)-[2]-([3]+271)
AT1G11125	[AT1G11125.1]	+			0	(+5[1]+100)
AT1G11130	[AT1G11130.1]	+	+		0	(+2[1])-([2])-([3])-([4])-([5])-([6])-([7])-([8])-([9])-([10])-([11])-([12])-([13])-([14])-([15])-([16]-7)
AT1G11130	[AT1G11130.1]	+		altTSE	1	[1]-(-60[2])-([3])-([4])-([5])-([6])-([7])-([8])-([9])-([10])-([11])-([12])-([13])-([14])-([15])-([16]-31)
AT1G11170	[AT1G11170.1]	+	+		0	([1])-([2])-([3])-([4])-([5])-([6])-([7])-([8])-([9])-([10])-([11])-([12])-([13])-([14])-([15])-([16])-([17]-1)
AT1G11170	[]	+		IR-altA	2	(-55[1])-([2])-([3])-([4])-([5]=[6])-(-43[7])-([8])-([9])-([10])-([11])-([12])-([13])-([14])-([15])-([16])-([17]-2)
AT1G11175	[AT1G11175.1]	+	+		0	(+11[1]+53)
AT1G11180	[]	+		altA-altTSE	2	(3744882 3745497)-(+28[1])-([2])-(-39[3])-([4])-([5])-([6])-([7])-([8])-([9])-([10])-([11])-([12]-37)
AT1G11180	[AT1G11180.1]	+	+	altA	1	(+21[1])-([2])-(-39[3])-([4])-([5])-([6])-([7])-([8])-([9])-([10])-([11])-([12]+30)
AT1G11180	[]	+		IR-altA	2	(+21[1])-([2])-(-39[3])-([4]=[5])-([6])-([7])-([8])-([9])-([10])-([11])-([12]-79)
AT1G11190	[AT1G11190.1]	+	+		0	([1])-([2])-([3])-([4])-([5])-([6])-([7])-([8])-([9]+17)
AT1G11190	[]	+		altD	1	([1])-([2])-([3])-([4])-([5])-([6])-([7])-([8]-2)-([9]+16)
AT1G11200	[AT1G11200.1]	+	+		0	(+126[1])-([2])-([3])-([4]+41)
AT1G11210	[AT1G11210.1]	+	+		0	([1])-([2]+50)
AT1G11220	[AT1G11220.1]	+			0	(+45[1])-([2]+108)
AT1G11240	[AT1G11240.1]	+	+		0	([1])-([2])-([3])-([4]+13)
AT1G11260	[AT1G11260.1]	+	+		0	(-2[1])-([2])-([3])-([4]+6)
AT1G11260	[]		+	IR	2	(-2[1])-([2]=[3]=[4]-177)
AT1G11260	[AT1G11260.1]		+	altTSE	1	[1]-(-2[2])-([3])-([4])
AT1G11270	[AT1G11270.2]	+	+	altD-altTEE	2	(+38[1])-([2]-190)-([2^1]+60)
AT1G11270	[]	+		IR-altD-altTEE	3	(-22[1]=[2]-190)-([2^1]+44)
AT1G11270	[]	+		IR	1	(-75[1]=[2]-27)-[2^1]
AT1G11280	[AT1G11280.1]		+		0	(+10[1])-([2])-([3])-([4])-([5])-([6])-([7])-([8]-8)
AT1G11280	[AT1G11280.2]	+	+	IR	1	(+83[1]=[2])-([3])-([4])-([5])-([6])-([7])-([8]+6)
AT1G11280	[AT1G11280.2]	+	+	altTSE	1	[1]-(+44[2])-([3])-([4])-([5])-([6])-([7])-([8]+2)
AT1G11280	[]	+		altD-altA-altTSE	3	[1]-(+39[2])-([3]-3)-(+1[4])-([5])-([6])-([7])-([8]-61)
AT1G11310	[AT1G11310.1]	+	+		0	(+25[1])-([2])-([3])-([4])-([5])-([6])-([7])-([8])-([9])-([10])-([11])-([12])-([13])-([14]-7)
AT1G11310	[AT1G11310.1]	+		altTSE	1	[1]-(-3[2])-([3])-([4])-([5])-([6])-([7])-([8])-([9])-([10])-([11])-([12])-([13])-([14]-10)
AT1G11320	[AT1G11320.1]	+	+		0	(+14[1])-([2])-([3]+1)
AT1G11330	[]		+	altA	1	(-247[1])-([2])-(+3[3])-([4])-([5])-([6])-([7]+23)
AT1G11330	[AT1G11330.2]	+	+		0	(-186[1])-([2])-([3])-([4])-([5])-([6])-([7]+23)
AT1G11340	[]	+		IR-altA	2	(-370[1])-([2])-(+5[3])-([4])-([5]=[6])-([7]+144)
AT1G11350	[AT1G11350.1]	+			0	(-47[1])-([2])-([3])-([4])-([5])-([6])-([7]+27)
AT1G11350	[]	+		altD	1	(-124[1]-5)-([2])-([3])-([4])-([5])-([6])-([7]+23)
AT1G11360	[]	+		altA	1	(-141[1])-(-15[2]-51)
AT1G11360	[AT1G11360.1]	+	+		0	(-126[1])-([2]-7)
AT1G11360	[AT1G11360.3]	+		altD	1	(-141[1]+146)-([2]-53)
AT1G11360	[AT1G11360.4]	+	+	altD	1	(-128[1]+17)-([2]-51)
AT1G11380	[]	+		crypticI	1	(-6[1 78)-(214])-([2])-([3])-([4])-([5]-3)
AT1G11380	[AT1G11380.1]	+	+		0	(+68[1])-([2])-([3])-([4])-([5]+197)
AT1G11380	[]	+		IR	1	(-34[1])-([2])-([3]=[4])-([5]+87)
AT1G11380	[]	+		IR	3	(-8[1])-([2]=[3]=[4]=[5]-6)
AT1G11380	[]	+		IR	2	(-34[1]=[2])-([3])-([4]=[5]-28)
AT1G11390	[AT1G11390.1]	+	+		0	(-1[1])-([2])-([3])-([4])-([5]+18)
AT1G11400	[AT1G11400.2]	+	+	altA	1	(+117[1])-[1^1]-(+7[2])-([3])-([4])-([5]+59)
AT1G11400	[AT1G11400.3]	+		IR-altA	2	(+22[1]=[1^1])-(+7[2])-([3])-([4])-([5]-7)
AT1G11400	[AT1G11400.1, AT1G11400.2, AT1G11400.3]		+	altTSE	1	[1]-[1^1]-(-67[2])-([3])-([4])-([5]-1)
AT1G11410	[]	+		altA-casseteE	2	(+9[1])-([2])-([3])-([4])-(3843644 3843646)-(-17[5])-([6])
AT1G11410	[AT1G11410.1]	+	+		0	(+26[1])-([2])-([3])-([4])-([5])-([6]+41)
AT1G11420	[AT1G11420.1]	+			0	(+152[1])-([2])-([3])-([4])-([5])-([6]+211)
AT1G11430	[AT1G11430.1]	+	+		0	(+40[1])-([2])-([3])-([4]+2)
AT1G11440	[]	+		crypticI	1	(+43[1 105)-(419]-41)
AT1G11440	[AT1G11440.1]	+	+		0	(+87[1]+123)
AT1G11450	[]	+		altTSE	1	(3853253 3853458)-[1]-([2])-([3])-([4])-([5])-([6]+54)
AT1G11450	[AT1G11450.2]	+			0	(+248[1])-([2])-([3])-([4])-([5])-([6]+72)
AT1G11450	[]	+		IR	3	(+224[1]=[2])-([3]=[4])-([5]=[6]-28)
AT1G11480	[AT1G11480.1]	+	+		0	(+10[1])-([2])-([3])-([4])-([5])-([6]+95)
AT1G11530	[AT1G11530.1]	+	+		0	(+40[1])-([2])-([3]+1)
AT1G11530	[]		+	IR	1	(+24[1]=[2])-([3]-41)
AT1G11545	[AT1G11545.1]	+	+		0	(-1[1])-([2])-([3])-([4]+47)
AT1G11570	[AT1G11570.2]	+			0	(+45[1])-([2]+138)
AT1G11572	[AT1G11572.1]	+			0	(-5[1]+70)
AT1G11580	[AT1G11580.1]	+	+		0	(+50[1])-([2])-([3]-2)
AT1G11592	[]	+	+	altA	1	(+37[1])-([2])-([3])-([4])-(+3[5])-([6])-([7]+126)
AT1G11592	[AT1G11592.1]	+	+		0	(+8[1])-([2])-([3])-([4])-([5])-([6])-([7]+36)
AT1G11592	[]	+		IR	1	(+14[1]=[2])-([3])-([4])-([5])-([6])-([7]+45)
AT1G11600	[AT1G11600.1]	+			0	([1]-3)
AT1G11630	[AT1G11630.1]	+			0	(+47[1]+142)
AT1G11650	[]		+	casseteE	1	(-40[1])-([2])-(3916146 3916232)-([3])-([4])-([5])-([6]-33)
AT1G11650	[AT1G11650.2]	+	+		0	(+17[1])-([2])-([3])-([4])-([5])-([6]+8)
AT1G11660	[AT1G11660.1]	+	+		0	(+31[1])-([2])-([3])-([4])-([5])-([6])-([7])-([8])-([9])-([10]+9)
AT1G11660	[AT1G11660.1]	+		altTSE	1	[1]-(-363[2])-([3])-([4])-([5])-([6])-([7])-([8])-([9])-([10]-5)
AT1G11660	[]	+		IR-altTSE	3	[1]-(-111[2])-([3])-([4])-([5])-([6])-([7])-([8]=[9]=[10]-56)
AT1G11670	[AT1G11670.1]	+	+		0	(+12[1])-([2])-([3])-([4])-([5])-([6])-([7]-1)
AT1G11670	[]		+	IR	1	(+10[1])-([2])-([3])-([4]=[5])-([6])-([7])
AT1G11680	[AT1G11680.1]	+	+		0	(-11[1])-([2])-([3]-2)
AT1G11700	[AT1G11700.1]	+	+		0	(+2[1]+60)
AT1G11710	[AT1G11710.1]		+		0	(-6[1]+27)
AT1G11720	[AT1G11720.2]		+		0	(+113[1])-([2])-([3])-([4])-([5])-([6])-([7])-([8])-([9])-([10])-([11])-([12])-([13])-([14])-([15])-([16])
AT1G11720	[]	+		IR	1	(+146[1])-([2])-([3])-([4])-([5])-([6])-([7])-([8])-([9])-([10])-([11])-([12])-([13]=[14])-([15])-([16]-1)
AT1G11730	[AT1G11730.1]	+			0	(+159[1])-([2])-([3])-([4])-([5])-([6])-([7])-([8])-([9])-([10])-([11]+244)
AT1G11730	[]	+		altD	1	(-9[1])-([2])-([3])-([4])-([5])-([6])-([7])-([8]+21)-([9])-([10])-([11]+245)
AT1G11730	[]	+		IR	1	(+130[1])-([2])-([3])-([4])-([5])-([6])-([7])-([8]=[9])-([10])-([11]+281)
AT1G11730	[]	+		IR	4	(+159[1])-([2])-([3])-([4]=[5]=[6])-([7])-([8]=[9]=[10])-([11]+104)
AT1G11735	[AT1G11735.1]	+			0	(+8[1]+412)
AT1G11750	[AT1G11750.1]	+	+	ES	1	(+71[1])-([2])-([3])-[4]-([5])-([6])-([7])-([8])-([9])-([10]-110)
AT1G11750	[]		+	IR-altD-ES	3	(-65[1])-([2])-([3])-[4]-([5]=[6])-([7])-([8])-([9]+82)-([10]-139)
AT1G11750	[]	+		IR	3	(-65[1])-([2])-([3]=[4]=[5]=[6])-([7])-([8])-([9])-([10]-172)
AT1G11755	[AT1G11755.1]	+	+		0	(+62[1])-([2])-([3])-([4])-([5])-([6])-([7])-([8]+4)
AT1G11760	[AT1G11760.1]	+	+		0	(+7[1])-([2]+21)
AT1G11785	[]	+		IR	1	(-30[1]=[2]+602)
AT1G11790	[]	+		crypticI	1	(-317[1])-([2])-([3])-([4])-([5])-([6])-([7])-([8])-([9 3)-(19])-([10])-([11]-1)
AT1G11790	[AT1G11790.1]	+	+		0	(+98[1])-([2])-([3])-([4])-([5])-([6])-([7])-([8])-([9])-([10])-([11])
AT1G11800	[AT1G11800.1]	+	+		0	(-9[1])-([2])-([3])-([4]-4)
AT1G11820	[AT1G11820.2]	+	+		0	(+26[1])-([2])-([3])-([4]+22)
AT1G11820	[]	+		ES	1	(-62[1])-([2])-[3]-([4]-3)
AT1G11840	[AT1G11840.1]	+	+	altA	1	(-20[1])-(-111[2])-([3])-([4])-([5])-([6])-([7])-([8])-([9]-158)
AT1G11840	[AT1G11840.2]	+	+	altA	1	(-7[1])-(-136[2])-([3])-([4])-([5])-([6])-([7])-([8])-([9]-80)
AT1G11840	[]	+		altD-altA	2	(-16[1]-3)-(-123[2])-([3])-([4])-([5])-([6])-([7])-([8])-([9]-187)
AT1G11840	[]		+	altTSE	1	[1]-(+430[2])-([3])-([4])-([5])-([6])-([7])-([8])-([9]-183)
AT1G11860	[AT1G11860.1]	+	+		0	(+81[1])-([2])-([3])-([4]+67)
AT1G11860	[]		+	IR	1	(-106[1]=[2])-([3])-([4]-47)
AT1G11870	[]	+	+	altA	1	(+55[1])-(-3[2])-([3])-([4])-([5])-([6])-([7])-([8])-([9])-([10]-1)
AT1G11870	[AT1G11870.1]	+		altA	1	(+6[1])-(-6[2])-([3])-([4])-([5])-([6])-([7])-([8])-([9])-([10]+17)
AT1G11870	[AT1G11870.2]	+	+		0	(+6[1])-([2])-([3])-([4])-([5])-([6])-([7])-([8])-([9])-([10]-1)
AT1G11870	[AT1G11870.1, AT1G11870.2]	+		altTSE	1	[1]-(-79[2])-([3])-([4])-([5])-([6])-([7])-([8])-([9])-([10]-6)
AT1G11880	[]	+		altA-crypticI	2	(-46[1])-([2])-(-22[3])-([4])-([5])-([6])-([7])-([8 126)-(222]+33)
AT1G11880	[AT1G11880.1]	+	+		0	([1])-([2])-([3])-([4])-([5])-([6])-([7])-([8]+54)
AT1G11890	[AT1G11890.1]	+	+		0	(+30[1])-([2])-([3])-([4])-([5])-([6]-3)
AT1G11890	[]	+		IR	1	(-2[1])-([2])-([3])-([4]=[5])-([6]-86)
AT1G11890	[]		+	IR	1	(+39[1])-([2]=[3])-([4])-([5])-([6]-25)
AT1G11890	[]	+		IR	2	([1])-([2]=[3])-([4])-([5]=[6]-5)
AT1G11900	[AT1G11900.1]	+			0	(+39[1])-([2]+114)
AT1G11905	[AT1G11905.1]	+	+	ES	1	(+18[1])-[1^1]-([2]+32)
AT1G11905	[]	+		IR	2	(-13[1]=[1^1]=[2]-47)
AT1G11910	[AT1G11910.1]	+	+		0	([1])-([2])-([3])-([4])-([5])-([6])-([7])-([8])-([9])-([10])-([11])-([12])-([13])-([14]-8)
AT1G11910	[]		+	altD	1	([1]+129)-([2])-([3])-([4])-([5])-([6])-([7])-([8])-([9])-([10])-([11])-([12])-([13])-([14]-84)
AT1G11910	[AT1G11910.1]		+	altTSE	1	[1]-(-9[2])-([3])-([4])-([5])-([6])-([7])-([8])-([9])-([10])-([11])-([12])-([13])-([14]-43)
AT1G11915	[AT1G11915.1]	+			0	(+14[1])-([2])-([3]-6)
AT1G11930	[AT1G11930.2]	+	+	altA	1	(+8[1])-([2])-([3])-([4])-([5])-([6])-(-6[7]+45)
AT1G11930	[]	+		altD-altA	2	(-59[1])-([2]+24)-([3])-([4])-([5])-([6])-(-6[7]-3)
AT1G11930	[]	+	+	IR-altA	2	(+94[1])-([2]=[3])-([4])-([5])-([6])-(-6[7]-30)
AT1G11930	[]	+		IR-altA	3	(-79[1])-([2]=[3]=[4])-([5])-([6])-(-6[7]-39)
AT1G11940	[AT1G11940.1]	+			0	(-1[1])-([2])-([3])-([4])-([5])-([6])-([7])-([8])-([9])-([10]+46)
AT1G11950	[]		+	altTSE	1	(4039095 4038905)-(-64[1])-([2])-([3])-([4])-([5])-([6])-([7])-([8])-([9])-([10])-([11])-([12])-([13]+108)
AT1G11960	[AT1G11960.1]	+	+		0	(+68[1])-([2])-([3])-([4])-([5])-([6])-([7])-([8])-([9])-([10])-([11])-([12]+21)
AT1G12000	[AT1G12000.1]	+	+		0	([1])-([2])-([3])-([4])-([5])-([6])-([7])-([8])-([9])-([10])-([11])-([12])-([13])-([14])-([15])-([16]+50)
AT1G12020	[AT1G12020.1]	+			0	(+22[1]+43)
AT1G12030	[AT1G12030.1]	+			0	(-1[1])-([2]+118)
AT1G12050	[AT1G12050.1]	+	+		0	(+3[1])-([2])-([3])-([4])-([5])-([6])-([7])-([8])-([9])-([10])-([11])-([12])-([13])-([14])-([15]-36)
AT1G12050	[]	+		IR	1	(-74[1])-([2])-([3])-([4])-([5])-([6])-([7])-([8])-([9])-([10])-([11])-([12]=[13])-([14])-([15]-33)
AT1G12050	[]	+		IR	1	(-67[1])-([2])-([3])-([4])-([5])-([6])-([7])-([8]=[9])-([10])-([11])-([12])-([13])-([14])-([15]-78)
AT1G12060	[AT1G12060.1]	+			0	(+34[1]+263)
AT1G12070	[AT1G12070.1]	+	+		0	(+267[1])-([2])-([3])-([4])-([5]+215)
AT1G12080	[]		+	crypticI	1	(-45[1])-([2 233)-(285]-21)
AT1G12080	[AT1G12080.2]		+		0	(+79[1])-([2]+103)
AT1G12090	[AT1G12090.1]		+		0	(-77[1]+99)
AT1G12110	[AT1G12110.1]	+	+		0	(+1[1])-([2])-([3])-([4])-([5]-7)
AT1G12120	[AT1G12120.1]	+	+		0	(+14[1])-([2])-([3]+57)
AT1G12140	[]	+		crypticI-altTEE	2	(-3[1 199)-(408])-([2])-([3])-([4])-([5]-200)-[6]
AT1G12140	[AT1G12140.1]	+	+	altTEE	1	([1])-([2])-([3])-([4])-([5]-120)-[6]
AT1G12160	[AT1G12160.1]		+		0	(+1[1])-([2])-([3])-([4])-([5]-44)
AT1G12200	[]		+	altA	1	(-5[1])-([2])-([3])-(+19[4])-([5])-([6])-([7]+16)
AT1G12200	[AT1G12200.1]		+		0	([1])-([2])-([3])-([4])-([5])-([6])-([7]+38)
AT1G12200	[]	+		IR	1	(-5[1])-([2])-([3])-([4])-([5]=[6])-([7]+20)
AT1G12230	[AT1G12230.1]	+	+	ES	1	(-72[1])-([2])-([3])-[4]-([5])-([6])-([7])-([8])-([9])-([10])-([11])-([12])-([13]+8)
AT1G12230	[]	+		IR-ES	2	(-78[1])-([2])-([3])-[4]-([5])-([6])-([7])-([8])-([9])-([10])-([11])-([12]=[13]-162)
AT1G12230	[]		+	IR-ES	2	(-72[1])-([2])-([3])-[4]-([5])-([6]=[7])-([8])-([9])-([10])-([11])-([12])-([13]-119)
AT1G12240	[AT1G12240.1]	+	+		0	(+3[1])-([2])-([3])-([4])-([5])-([6])-([7]+10)
AT1G12240	[]		+	IR	1	([1]=[2])-([3])-([4])-([5])-([6])-([7]-25)
AT1G12244	[AT1G12244.1]	+			0	(-6[1])-([2])-([3])-([4])-([5]-3)
AT1G12244	[]	+		altD	1	(-6[1])-([2])-([3])-([4]-3)-([5]-1)
AT1G12250	[]	+		altA	1	(+7[1])-(+24[2])-([3])-([4])-([5])-([6])-([7]-113)
AT1G12250	[AT1G12250.2]	+		altA	1	([1])-(-5[2])-([3])-([4])-([5])-([6])-([7]-3)
AT1G12250	[]	+		IR-altA	2	(+134[1])-(-5[2]=[3])-([4])-([5])-([6])-([7]-36)
AT1G12250	[AT1G12250.1]	+	+		0	(+134[1])-([2])-([3])-([4])-([5])-([6])-([7]+32)
AT1G12250	[]	+		ES	1	(-4[1])-([2])-[3]-([4])-([5])-([6])-([7]+31)
AT1G12250	[]		+	IR	1	([1])-([2]=[3])-([4])-([5])-([6])-([7]+31)
AT1G12250	[]	+		IR	3	([1]=[2]=[3])-([4])-([5]=[6])-([7]-68)
AT1G12260	[]	+		altA	1	(+25[1])-(-4[2])-([3])-([4]-10)
AT1G12260	[]	+		crypticI	1	(-81[1])-([2])-([3])-([4 284)-(444]+12)
AT1G12270	[AT1G12270.1]	+	+		0	(+86[1])-([2])-([3])-([4])-([5])-([6])-([7]+15)
AT1G12300	[AT1G12300.1]		+		0	(+12[1]-23)
AT1G12310	[AT1G12310.1]	+	+		0	([1]-8)
AT1G12320	[AT1G12320.1]	+			0	(+919[1])-([2])
AT1G12320	[]	+		IR	1	(-7[1]=[2])
AT1G12330	[AT1G12330.1]	+	+		0	(+35[1])-([2])-([3]-1)
AT1G12330	[]	+		IR	1	(+11[1])-([2]=[3]-36)
AT1G12330	[]	+		altTSE	1	[1]-(+320[2])-([3]-2)
AT1G12350	[AT1G12350.1]	+	+		0	(+30[1])-([2])-([3])-([4])-([5])-([6])-([7])-([8])-([9])-([10]+42)
AT1G12350	[]	+	+	IR	1	(-12[1])-([2])-([3])-([4])-([5])-([6])-([7])-([8]=[9])-([10]+41)
AT1G12350	[]	+		IR	1	(-61[1])-([2])-([3])-([4])-([5])-([6]=[7])-([8])-([9])-([10]-15)
AT1G12350	[]	+		IR	2	(-19[1])-([2])-([3])-([4])-([5])-([6]=[7])-([8]=[9])-([10]-21)
AT1G12350	[]	+		IR	1	(-19[1]=[2])-([3])-([4])-([5])-([6])-([7])-([8])-([9])-([10]+28)
AT1G12360	[AT1G12360.1]	+	+		0	(-96[1])-([2])-([3])-([4])-([5])-([6])-([7])-([8])-([9])-([10])-([11])-([12])-([13])-([14])-([15])-([16])-([17])-([18])-([19])-([20])-([21]-1)
AT1G12370	[AT1G12370.2]	+	+		0	([1])-([2])-([3])-([4])-([5])-([6])-([7])-([8])-([9])
AT1G12370	[]	+		altD-altA	2	(-6[1])-([2])-([3]+27)-([4])-([5])-(-18[6])-([7])-([8])-([9]-43)
AT1G12380	[AT1G12380.1]	+			0	(-18[1]-101)
AT1G12390	[AT1G12390.1]	+	+		0	(-4[1])-([2])-([3])-([4]+2)
AT1G12410	[AT1G12410.1]	+	+		0	(+8[1])-([2])-([3])-([4])-([5])-([6])-([7])-([8])-([9]+16)
AT1G12420	[AT1G12420.1]	+	+		0	(+1[1])-([2])-([3])-([4])-([5])-([6])-([7]+90)
AT1G12420	[AT1G12420.1]	+		altTSE	1	[1]-[2]-(-4[3])-([4])-([5])-([6])-([7]-2)
AT1G12430	[AT1G12430.1]		+	altA	1	(+6[1])-([2])-([3])-([4])-([5])-([6])-([7])-([8])-([9])-([10])-([11])-([12])-([13])-([14])-([15])-([16])-(-3[17])-([18]-12)
AT1G12440	[]	+	+	crypticI	1	(-21[1])-([2 48)-(369]-17)
AT1G12440	[AT1G12440.1]	+	+		0	(+27[1])-([2]+2)
AT1G12450	[]		+	crypticI	1	(-2[1 98)-(199])-([2])-([3])-([4]-1)
AT1G12450	[AT1G12450.1]	+	+		0	(+25[1])-([2])-([3])-([4]+17)
AT1G12450	[]	+		IR	2	(+7[1])-([2]=[3]=[4]+19)
AT1G12460	[AT1G12460.1]	+	+		0	(-94[1])-([2]-63)
AT1G12470	[AT1G12470.1]	+	+		0	(+53[1])-([2])-([3])-([4])-([5])-([6])-([7])-([8])-([9])-([10])-([11])-([12])-([13])-([14])-([15])-([16])-([17])-([18])-([19])-([20])-([21])-([22])-([23])-([24]+61)
AT1G12500	[AT1G12500.1]	+	+		0	(+31[1])-([2])
AT1G12500	[]		+	IR	1	(+16[1]=[2]-116)
AT1G12520	[]	+		altA	1	(-25[1])-([2])-(+67[3])-([4])-([5])-([6]-83)
AT1G12520	[]	+		altA	1	(-25[1])-([2])-(-51[3])-([4])-([5])-([6]-57)
AT1G12520	[AT1G12520.1]	+	+		0	(-1[1])-([2])-([3])-([4])-([5])-([6]+11)
AT1G12520	[AT1G12520.3]	+		IR	1	(-25[1])-([2])-([3]=[4])-([5])-([6]+9)
AT1G12520	[AT1G12520.2]	+	+	IR	1	(-19[1])-([2]=[3])-([4])-([5])-([6]-10)
AT1G12530	[AT1G12530.1]	+			0	(+22[1])-([2])-([3]+1)
AT1G12550	[AT1G12550.1]	+			0	(+14[1])-([2]-7)
AT1G12580	[AT1G12580.1]	+	+		0	(+53[1])-([2])-([3])-([4])-([5]+36)
AT1G12580	[AT1G12580.1]	+		altTSE	1	[1]-(-139[2])-([3])-([4])-([5]+42)
AT1G12620	[AT1G12620.1]	+	+		0	(+82[1])-([2]-18)
AT1G12640	[]	+		altTEE	1	(-75[1])-([2])-([3])-([4])-([5])-([6])-([7])-([8]-247)-(4300936 4300735)
AT1G12640	[]	+		altTEE	1	(-75[1])-([2])-([3])-([4])-([5])-([6])-([7])-([8]-251)-(4300936 4300722)
AT1G12640	[AT1G12640.1]	+	+		0	(+2[1])-([2])-([3])-([4])-([5])-([6])-([7])-([8]+10)
AT1G12650	[AT1G12650.2]	+	+	altA-altTSE	2	(+29[0^1])-(-110[1])-([2])-([3])-([4])-([5])-([6])-([7])-([8])-([9]+7)
AT1G12650	[]	+		IR-altA-altTSE	3	([0^1])-(-110[1])-([2])-([3])-([4])-([5]=[6])-([7])-([8])-([9]-92)
AT1G12650	[]	+		IR-altA-altTSE	3	([0^1])-(-110[1])-([2])-([3])-([4]=[5])-([6])-([7])-([8])-([9]-162)
AT1G12650	[AT1G12650.3]	+		altA-altTSE	2	(+5[0^1])-(-90[1])-([2])-([3])-([4])-([5])-([6])-([7])-([8])-([9]-40)
AT1G12680	[]		+	casseteE	1	([1])-([2])-(4321441 4321289)-([3])-([4]-15)
AT1G12680	[AT1G12680.1]	+	+		0	([1])-([2])-([3])-([4]-4)
AT1G12700	[]	+		IR	2	(+102[1]=[2])-([3]=[4]-26)
AT1G12710	[AT1G12710.1]	+	+		0	(+71[1])-([2])-([3]-7)
AT1G12710	[]	+		IR	1	(-15[1])-([2]=[3]-78)
AT1G12710	[]	+		IR	1	(-15[1]=[2])-([3]-9)
AT1G12710	[]	+		IR	2	(+66[1]=[2]=[3]-22)
AT1G12730	[AT1G12730.2]	+	+	altA	1	(+4[1])-([2])-([3])-([4])-(-20[5])-([6])-([7])-([8])-([9])-([10])-([11])-([12])-([13])-([14])
AT1G12730	[AT1G12730.1]	+			0	(-1[1])-([2])-([3])-([4])-([5])-([6])-([7])-([8])-([9])-([10])-([11])-([12])-([13])-([14]-2)
AT1G12740	[AT1G12740.1]	+		altA	1	(-99[1])-(-18[2])-([3])-([4])-([5])-([6])-([7])-([8])-([9]-85)
AT1G12750	[AT1G12750.3]	+	+	altA	1	(+38[1])-(+253[2])-([3])-([4])-([5])-([6])-([7]+5)
AT1G12750	[]	+		altA	1	(-9[1])-([2])-([3])-([4])-([5])-([6])-(-52[7]+7)
AT1G12750	[AT1G12750.1]	+			0	(-13[1])-([2])-([3])-([4])-([5])-([6])-([7]+32)
AT1G12750	[]	+	+	altTSE	1	[1]-[2]-(+2[3])-([4])-([5])-([6])-([7])
AT1G12760	[AT1G12760.1]	+	+		0	(+1[1])-([2])-([3])-([4])-([5]-7)
AT1G12770	[AT1G12770.1]	+	+		0	(-142[1])-([2]-13)
AT1G12775	[AT1G12775.1]	+			0	(+32[1]+44)
AT1G12780	[]		+	altTSE	1	(4361273 4361153)-(4360862 4360735)-(4360646 4360558)-(4360475 4360380)-(4360289 4360195)-(4360107 4360067)-(4359981 4359898)-(4359746 4359580)-(4359502 4359415)-(-229[1])-([2])-([3])-([4])-([5])-([6])-([7])-([8]-44)
AT1G12780	[]		+	altA	1	(-108[1])-(+132[2])-([3])-([4])-([5])-([6])-([7])-([8]-45)
AT1G12780	[AT1G12780.1]	+	+		0	(+128[1])-([2])-([3])-([4])-([5])-([6])-([7])-([8]+3)
AT1G12780	[]		+	IR	1	(-71[1])-([2])-([3])-([4])-([5])-([6]=[7])-([8]-44)
AT1G12790	[]	+		crypticI	1	(+1[1])-([2])-([3])-([4])-([5])-([6])-([7])-([8])-([9 87)-(231]+74)
AT1G12790	[AT1G12790.1]	+	+		0	(+1[1])-([2])-([3])-([4])-([5])-([6])-([7])-([8])-([9]-132)
AT1G12790	[]	+		IR-crypticI	4	(+1[1])-([2]=[3]=[4])-([5])-([6])-([7]=[8])-([9 87)-(231]+74)
AT1G12790	[]	+		ES	2	(-5[1])-[2]-[3]-([4])-([5])-([6])-([7])-([8])-([9]-134)
AT1G12800	[AT1G12800.1]	+	+		0	(+11[1])-([2])-([3])-([4])-([5])-([6])-([7])-([8])-([9])-([10])-([11])-([12])-([13]-74)
AT1G12810	[AT1G12810.1]	+	+	ES	1	([1])-([2])-[3]-([4]+34)
AT1G12820	[AT1G12820.1]	+	+		0	(+4[1])-([2])-([3])-([4]+11)
AT1G12830	[AT1G12830.1]	+	+		0	(+64[1]+24)
AT1G12840	[AT1G12840.1]	+	+		0	([1])-([2])-([3])-([4])-([5])-([6])-([7])-([8])-([9])-([10])-([11]-1)
AT1G12845	[AT1G12845.1]	+			0	(-108[1]+70)
AT1G12850	[AT1G12850.1]	+	+		0	(+61[1])-([2]-9)
AT1G12860	[AT1G12860.1]	+	+		0	(-20[1])-([2])-([3])-([4]+43)
AT1G12860	[]	+		IR	1	(-152[1])-([2])-([3]=[4]+3)
AT1G12860	[]	+		IR	3	(-91[1]=[2]=[3]=[4]-64)
AT1G12880	[AT1G12880.1]	+	+		0	(-1[1])-([2])-([3])-([4])-([5]+1)
AT1G12900	[AT1G12900.1]	+	+		0	(-89[1])-([2])-([3])-([4])-([5]-15)
AT1G12900	[]		+	IR	1	(-86[1])-([2])-([3])-([4]=[5]-56)
AT1G12900	[]		+	IR	1	(-86[1])-([2]=[3])-([4])-([5]-58)
AT1G12900	[AT1G12900.1, AT1G12900.3, AT1G12900.4]		+	altTSE	1	[1]-[2]-(-29[3])-([4])-([5]-50)
AT1G12910	[AT1G12910.1]	+	+		0	(-51[1]-1)
AT1G12920	[AT1G12920.1]	+	+		0	(-4[1])-([2]+128)
AT1G12920	[]		+	IR	1	(-43[1]=[2]-10)
AT1G12920	[AT1G12920.1]	+		altTSE	1	[1]-(-68[2]-16)
AT1G12930	[]		+	altA	1	(-26[1])-([2])-([3])-([4])-([5])-([6])-([7])-([8])-([9])-([10])-([11])-([12])-([13])-([14])-([15])-(-12[16])-([17])-([18])-([19])-([20])-([21])-([22])-([23])-([24]-47)
AT1G12930	[AT1G12930.1]		+		0	(-37[1])-([2])-([3])-([4])-([5])-([6])-([7])-([8])-([9])-([10])-([11])-([12])-([13])-([14])-([15])-([16])-([17])-([18])-([19])-([20])-([21])-([22])-([23])-([24])
AT1G12970	[AT1G12970.1]	+	+		0	(+126[1])-([2])-([3]+124)
AT1G12990	[AT1G12990.1]	+	+		0	(+12[1])-([2]-6)
AT1G13000	[AT1G13000.1]	+	+		0	(+130[1])-([2])-([3])-([4])-([5])-([6])-([7])-([8])-([9])-([10])-([11])-([12])-([13])-([14]-10)
AT1G13000	[]	+		IR	1	(-135[1])-([2])-([3])-([4])-([5])-([6])-([7])-([8])-([9])-([10])-([11])-([12])-([13]=[14]-116)
AT1G13000	[]	+		IR	1	(-51[1])-([2])-([3])-([4])-([5])-([6])-([7])-([8])-([9])-([10])-([11]=[12])-([13])-([14]-10)
AT1G13000	[AT1G13000.2]	+	+	altD	1	(+99[1]-238)-([2])-([3])-([4])-([5])-([6])-([7])-([8])-([9])-([10])-([11])-([12])-([13])-([14]-8)
AT1G13000	[]	+		IR-altD	2	(+7[1]-238)-([2])-([3])-([4])-([5])-([6])-([7])-([8])-([9])-([10])-([11]=[12])-([13])-([14]-111)
AT1G13020	[AT1G13020.1]	+	+		0	(+150[1])-([2])-([3]+46)
AT1G13030	[AT1G13030.1]	+	+		0	(+6[1])-([2])-([3])-([4])-([5])-([6])-([7])-([8])-([9])-([10])-([11])-([12])-([13]-17)
AT1G13040	[]	+		altTEE	1	(+93[1]+162)-(4449512 4450041)
AT1G13050	[]	+		altA-altTSE	2	(4448209 4449362)-(4449512 4449726)-(+81[0^1])-(-240[1]-6)
AT1G13060	[AT1G13060.1]	+	+	ES	1	(-59[1])-([2])-([3])-[4]-([5])-([6])-([7])-([8])-([9]-28)
AT1G13060	[]		+	IR	2	(-96[1])-([2])-([3]=[4]=[5])-([6])-([7])-([8])-([9]-38)
AT1G13080	[AT1G13080.1]	+	+		0	(+166[1])-([2]+126)
AT1G13090	[]	+		crypticI	1	(-19[1 461)-(714])-([2]-76)
AT1G13090	[AT1G13090.1]	+	+		0	(+5[1])-([2])
AT1G13090	[]	+		IR	1	(-28[1]=[2]-76)
AT1G13100	[AT1G13100.1]	+	+		0	(+8[1])-([2]+149)
AT1G13110	[AT1G13110.1]	+	+		0	([1])-([2]-19)
AT1G13120	[]	+		crypticI	1	(-16[1 206)-(419])-([2])-([3])-([4])-([5])-([6])-([7])-([8])-([9])-([10])-([11])-([12])-([13])-([14]-6)
AT1G13120	[AT1G13120.1]	+	+		0	(+52[1])-([2])-([3])-([4])-([5])-([6])-([7])-([8])-([9])-([10])-([11])-([12])-([13])-([14]+42)
AT1G13120	[]	+		IR	1	(-150[1])-([2])-([3])-([4])-([5])-([6])-([7]=[8])-([9])-([10])-([11])-([12])-([13])-([14]-31)
AT1G13120	[]	+		IR	2	(-10[1])-([2])-([3])-([4])-([5])-([6]=[7]=[8])-([9])-([10])-([11])-([12])-([13])-([14]+39)
AT1G13145	[]	+		altTEE	1	(+39[1]+552)-(4482031 4482168)-(4482302 4482374)-(4482460 4483668)
AT1G13145	[AT1G13145.1]	+			0	(+64[1]+28)
AT1G13160	[AT1G13160.1]	+	+		0	(-3[1])-([2])-([3])-([4])-([5])-([6])-([7])-([8])-([9])-([10])-([11])-([12])-([13])-([14]+8)
AT1G13160	[]		+	IR	1	(-5[1])-([2])-([3])-([4])-([5]=[6])-([7])-([8])-([9])-([10])-([11])-([12])-([13])-([14]-1)
AT1G13170	[AT1G13170.1]	+	+	altD	1	(-60[1])-([2])-([3])-([4]-63)-([5])-([6])-([7])-([8]-111)
AT1G13180	[]	+		altA	1	(-6[1])-([2])-(-13[3])-([4])-([5])-([6])-([7])-([8])-([9]-67)
AT1G13180	[AT1G13180.1]	+	+		0	(+23[1])-([2])-([3])-([4])-([5])-([6])-([7])-([8])-([9]-2)
AT1G13180	[]	+		altD	1	(+23[1])-([2])-([3])-([4])-([5]-1)-([6])-([7])-([8])-([9]-72)
AT1G13190	[AT1G13190.1]	+	+		0	(+28[1])-([2])
AT1G13195	[AT1G13195.1]	+	+		0	(-5[1])-([2])-([3])-([4])-([5]-3)
AT1G13210	[AT1G13210.1]		+		0	([1])-([2])-([3])-([4])-([5])-([6])-([7])-([8])-([9])-([10])-([11]-53)
AT1G13220	[AT1G13220.2]		+		0	(+103[1])-([2])-([3])-([4])-([5])-([6])-([7]-12)
[truncated: 34,735 more rows]
