# Supplementary material for: An improved repertoire of splicing variants and their potential roles in Arabidopsis photomorphogenic development
Source: Genome Biol. 2022 Feb 9;23:50. doi: 10.1186/s13059-022-02620-2 (PMC8827149; doi:10.1186/s13059-022-02620-2)
Supplement: Supplementary file 12 — Additional file 12: Table S11. A summary of Iso-seq-identified full-length gene models based on Araport11. [file 13059_2022_2620_MOESM12_ESM.xlsx]

## Sheet: FL gene model Araport11
Additional file 12: Table S11. A summary of Iso-seq identified full-length gene models based on Araport11.
Araport11_Locus_IDa	AS events	eventCntb	fit_Modelsc	Exon structure
AT1G01010		0	[AT1G01010.1]	([1])-([2])-([3])-([4])-([5])-([6]-5)
AT1G01010	altD	1	[]	(-31[1])-([2]-217)-([3])-([4])-([5])-([6]-6)
AT1G01020	crypticI	1	[AT1G01020.1]	(-433[1])-([2 47)-(139])-([3])-([4])-([5])-([6])-([7])-([8]-27)
AT1G01020	IR-crypticI	3	[]	(-448[1])-([2 47)-(139]=[3]=[4])-([5])-([6])-([7])-([8]-46)
AT1G01020	IR-crypticI	2	[]	(-439[1])-([2 47)-(139])-([3])-([4])-([5])-([6])-([7]=[8]-140)
AT1G01020	IR	1	[]	(-456[1])-([2]=[3])-([4])-([5])-([6])-([7])-([8]-72)
AT1G01030		0	[AT1G01030.1]	(-235[1])-([2]+18)
AT1G01050		0	[AT1G01050.1]	(-19[1])-[1^1]-([2])-([3])-([4])-([5])-([6])-([7])-([8])-([9]+48)
AT1G01050	IR	3	[]	(-58[1])-[1^1]-([2])-([3])-([4])-([5]=[6]=[7]=[8])-([9]-39)
AT1G01060	altA-crypticI-ES-altTEE	5	[AT1G01060.4]	(-18[1 302)-(473])-([2])-([3])-([4])-[5]-(-36[6])-([7])-(-3[8])-([9]+244)-[10]
AT1G01060	altD-altA-crypticI-ES-altTEE	8	[]	(-18[1 302)-(473])-([2])-([3]-93)-[4]-[5]-[6]-[7]-(-268[8])-([9]+246)-[10]
AT1G01060	altD-altA-crypticI-ES-altTEE	6	[]	(-18[1 302)-(473]+71)-([2])-([3])-([4])-[5]-(-36[6])-([7])-([8 192)-(262])-([9]+244)-[10]
AT1G01060	altD-altA-crypticI-ES-altTEE	6	[]	(-18[1 302)-(473]+71)-([2])-([3])-([4])-[5]-(-36[6])-([7]-1)-([8])-([9]+223)-[10]
AT1G01070		0	[AT1G01070.1]	(-72[1])-([2])-([3])-([4])-([5])-([6]-284)
AT1G01070	crypticI	1	[]	(-90[1])-([2])-([3 68)-(116])-([4])-([5])-([6]-311)
AT1G01080	crypticI	1	[AT1G01080.1]	(-229[1])-([2])-([3 308)-(395]-323)
AT1G01090	IR	1	[]	(-25[1])-([2]=[3]-386)
AT1G01090		0	[AT1G01090.1]	(-25[1])-([2])-([3]-253)
AT1G01100		0	[AT1G01100.2]	(-23[1])-[1^1]-([2])-([3])-([4]-185)
AT1G01110		0	[AT1G01110.2]	(-223[1])-([2])-([3])-([4])-([5]-35)
AT1G01120		0	[AT1G01120.1]	(-50[1]-92)
AT1G01140		0	[AT1G01140.1]	(-149[1])-([2])-([3])-([4])-([5])-([6])-([7])-([8])-([9])-([10])-([11])-([12])-([13])-([14]+11)
AT1G01140	altTSE	1	[]	[1]-(67084 67017)-([2])-([3])-([4])-([5])-([6])-([7])-([8])-([9])-([10])-([11])-([12])-([13])-([14]-18)
AT1G01150	altTEE	1	[AT1G01150.3]	(-22[1])-([2])-([3]+254)-[4]
AT1G01160	ES	1	[AT1G01160.1]	(+52[1])-[2]-([3])-([4])-([5])-([6]+7)
AT1G01160	IR	2	[]	(+48[1]=[2]=[3])-([4])-([5])-([6]-52)
AT1G01160	IR	3	[]	(-11[1]=[2]=[3]=[4])-([5])-([6]-50)
AT1G01170		0	[AT1G01170.1]	(-6[1])-([2])-([3]-66)
AT1G01180		0	[AT1G01180.1]	(-143[1]-5)
AT1G01190		0	[AT1G01190.1, AT1G01190.2]	(+2[1])-([2]+59)
AT1G01200	crypticI	1	[]	(-44[1 136)-(257])-([2]-32)
AT1G01200		0	[AT1G01200.1]	(+20[1])-([2]+2)
AT1G01200	IR-altTSE	2	[]	(88482 88445)-(-257[1]=[2]-84)
AT1G01210	IR	1	[AT1G01210.1]	[0^1]-(+2[1])-([2])-([3]=[4]+112)
AT1G01220	crypticI	1	[AT1G01220.1]	(-142[1])-([2 327)-(527 758)-(826])-([3])-([4])-([5])-([6]+18)
AT1G01225		0	[AT1G01225.1]	(-70[1])-([2]+35)
AT1G01225	IR	1	[]	(-85[1]=[2]+7)
AT1G01230		0	[AT1G01230.1]	(-39[1])-([2])-([3]-2)
AT1G01230	IR	1	[]	(-60[1])-([2]=[3]-37)
AT1G01240	crypticI	1	[AT1G01240.1]	(-41[1 165)-(791]-90)
AT1G01240	crypticI	1	[AT1G01240.2]	(-54[1 354)-(791]-154)
AT1G01240		0	[AT1G01240.3]	(-41[1]-155)
AT1G01240		0	[AT1G01240.3, AT1G01240.5]	(-703[1]-146)
AT1G01240	crypticI	1	[AT1G01240.2, AT1G01240.4]	(-247[1 354)-(791]-153)
AT1G01260	crypticI	1	[AT1G01260.3]	(-38[1 339)-(415]-102)
AT1G01260	crypticI	1	[AT1G01260.2]	(-106[1 339)-(422]-171)
AT1G01260		0	[AT1G01260.1]	(-38[1]-104)
AT1G01290	crypticI	1	[]	(-89[1])-([2 720)-(863]-641)
AT1G01290	crypticI	1	[AT1G01290.2]	(-59[1])-([2 720)-(1342]-67)
AT1G01290		0	[AT1G01290.1]	(-14[1])-([2]-510)
AT1G01300		0	[AT1G01300.1]	(-250[1]-89)
AT1G01340		0	[AT1G01340.2]	(-97[1])-([2])-([3])-([4])-([5])-([6])-([7])-([8])-([9]-40)
AT1G01340	ES	1	[]	(-64[1])-[2]-([3])-([4])-([5])-([6])-([7])-([8])-([9]+3)
AT1G01340	altTSE	1	[]	[1]-(+221[2])-([3])-([4])-([5])-([6])-([7])-([8])-([9]-41)
AT1G01350		0	[AT1G01350.1]	(-50[1])-([2])-([3])-([4]-13)
AT1G01350	IR	1	[]	(-68[1])-([2])-([3]=[4]-13)
AT1G01360		0	[AT1G01360.1]	(-81[1])-([2])-([3]+33)
AT1G01370		0	[AT1G01370.2]	(-225[1])-([2])-([3])-([4])-([5])-([6])-([7])-([8])-([9]-378)-[9^1]
AT1G01390		0	[AT1G01390.1, AT1G01390.2]	(+53[1]+19)
AT1G01420		0	[AT1G01420.1, AT1G01420.2]	(-106[1]+14)
AT1G01430		0	[AT1G01430.1]	(-147[1])-([2])-([3]-254)
AT1G01430	IR	2	[]	(-209[1]=[2]=[3]-253)
AT1G01440		0	[AT1G01440.1]	(-176[1])-([2])-([3])-([4])-([5]+17)
AT1G01448	crypticI	1	[AT1G01448.2]	(-137[1])-([2])-([3])-([4])-([5 207)-(320]-66)
AT1G01448	crypticI	1	[AT1G01448.3]	(-132[1])-([2])-([3])-([4])-([5 207)-(534]-22)
AT1G01448	altD-crypticI	2	[]	(-136[1])-([2]+32)-([3])-([4])-([5 207)-(534]-65)
AT1G01448	IR	2	[]	(-135[1])-([2]=[3])-([4]=[5]-66)
AT1G01448	IR	2	[]	(-136[1]=[2])-([3])-([4]=[5]-64)
AT1G01448	altTSE	1	[AT1G01448.1]	[1]-(-161[2])-([3])-([4])-([5]-64)
AT1G01448		0	[AT1G01448.1]	(-84[1])-([2])-([3])-([4])-([5]-64)
AT1G01448	IR	1	[]	(-136[1])-([2])-([3]=[4])-([5]-64)
AT1G01470		0	[AT1G01470.1]	(-62[1])-([2]-665)
AT1G01480		0	[AT1G01480.1]	(-66[1])-([2])-([3])-([4]-9)
AT1G01480	IR	1	[]	(-66[1])-([2])-([3]=[4]-28)
AT1G01490	IR-crypticI	2	[AT1G01490.1]	(-176[1]=[2 74)-(713])-([3]-24)
AT1G01490	IR-crypticI-altTSE	3	[]	[1]-(+36[2 74)-(713]=[3]-136)
AT1G01500		0	[AT1G01500.1]	(-104[1])-([2]-191)
AT1G01520	crypticI	1	[AT1G01520.1]	(-132[1])-([2])-([3])-([4])-([5])-([6 109)-(187 246)-(327]+22)
AT1G01540		0	[AT1G01540.2]	(-101[1])-([2])-([3])-([4])-([5])-([6])-([7]-72)
AT1G01550	crypticI	1	[AT1G01550.1]	(+1[1 133)-(260])-([2]-22)
AT1G01550		0	[AT1G01550.2]	(-171[1])-([2]-22)
AT1G01550	altTSE	1	[AT1G01550.1, AT1G01550.2]	[1]-([2]-23)
AT1G01550	altD	1	[]	(-21[1]-196)-([2]-49)
AT1G01570		0	[AT1G01570.1, AT1G01570.2]	(-57[1])-([2])-([3]-98)
AT1G01600		0	[AT1G01600.1]	(-169[1])-([2]-164)
AT1G01610		0	[AT1G01610.1]	(-36[1])-([2])-([3])-([4]-125)
AT1G01630		0	[AT1G01630.1]	(-74[1])-([2])-([3])-([4])-([5]-78)
AT1G01640		0	[AT1G01640.1]	(-127[1])-([2])-([3]-59)
AT1G01650	altD-crypticI	2	[AT1G01650.1]	(-21[1]-284)-([2 158)-(239])-([3])-([4])-([5])-([6])-([7])-([8])-([9])-([10])-([11])-([12])-([13]-83)
AT1G01650	IR-altD-altA-crypticI	4	[]	(-72[1]-284)-([2 158)-(246])-([3])-(-11[4])-([5])-([6])-([7])-([8])-([9]=[10])-([11])-([12])-([13]-178)
AT1G01650	IR-altD-altA-crypticI	4	[]	(-77[1]-284)-([2 158)-(239])-([3])-(-11[4])-([5])-([6])-([7]=[8])-([9])-([10])-([11])-([12])-([13]-256)
AT1G01690	altA	1	[]	(-100[1])-([2])-([3])-(-3[4])-([5])-([6])-([7])-([8])-([9])-([10])-([11])-([12])-([13])-([14]-60)
AT1G01700	crypticI	1	[AT1G01700.1]	(-165[1])-([2])-([3])-([4])-([5 299)-(383])-([6]-27)
AT1G01710	IR-crypticI-altTEE	3	[]	(-68[1])-([2]=[3])-([4])-([5])-([6])-([7])-([8])-([9])-([10])-([11])-([12])-([13])-([14])-([15])-([16])-([17 89)-(312]+400)-(266927 267019)-(267282 267778)
AT1G01720		0	[AT1G01720.1]	(-337[1])-([2])-([3]+36)
AT1G01720	IR	1	[]	(-337[1]=[2])-([3]-58)
AT1G01725		0	[AT1G01725.1]	(-109[1])-([2]+30)
AT1G01730		0	[AT1G01730.1]	(-149[1])-([2])-([3]-172)
AT1G01760	altD-altTEE	3	[AT1G01760.1]	(-151[1])-([2])-([3])-([4])-([5])-([6])-([7])-([8]-83)-([9]-37)-([9^1]-4)
AT1G01760	altD-altA-altTEE	4	[]	(-132[1])-([2])-([3])-([4])-([5])-([6])-([7])-([8]-83)-([9]-37)-(+10[9^1]+139)
AT1G01760		0	[AT1G01760.2]	(-96[1])-([2])-([3])-([4])-([5])-([6])-([7])-([8])-([9]-27)-[9^1]
AT1G01770	altTEE	1	[]	(-4[1])-([2])-([3])-([4])-([5])-([6])-([7])-([8])-([9])-([10])-([11])-([12])-([13])-([14]+135)-[15]-[16]
AT1G01770	IR-crypticI	2	[]	(-37[1])-([2])-([3])-([4])-([5])-([6])-([7])-([8])-([9])-([10]=[11])-([12])-([13])-([14 206)-(292])-([15])-([16]-15)
AT1G01770	IR	1	[]	(-37[1])-([2])-([3])-([4])-([5])-([6])-([7])-([8])-([9])-([10]=[11])-([12])-([13])-([14])-([15])-([16]-15)
AT1G01770	IR	2	[]	(-170[1])-([2])-([3])-([4])-([5])-([6]=[7])-([8])-([9])-([10]=[11])-([12])-([13])-([14])-([15])-([16]-11)
AT1G01780	crypticI	1	[]	(+262[1 5)-(88])-([2])-([3])-([4])-([5]+19)
AT1G01780		0	[AT1G01780.1]	(+7[1])-([2])-([3])-([4])-([5]+20)
AT1G01780	IR	1	[]	(+4[1]=[2])-([3])-([4])-([5]-42)
AT1G01800		0	[AT1G01800.1]	(+8[1])-([2])-([3])-([4])-([5]+9)
AT1G01800	IR	1	[]	(-119[1]=[2])-([3])-([4])-([5]-73)
AT1G01820		0	[AT1G01820.1]	(-81[1])-([2])-([3])-([4])-([5])-([6])-([7])-([8]+1)
AT1G01820	altA	1	[]	(-149[1])-(-63[2])-([3])-([4])-([5])-([6])-([7])-([8]-64)
AT1G01820	altTSE	1	[]	[1]-(+8[2])-([3])-([4])-([5])-([6])-([7])-([8]+9)
AT1G01830	altTSE	1	[AT1G01830.3]	[1]-[2]-(+35[3])-([4])-([5]-154)
AT1G01830		0	[AT1G01830.2]	(-19[1])-([2])-([3])-([4])-([5]-152)
AT1G01860		0	[AT1G01860.1]	(+30[1])-([2])-([3])-([4])-([5])-([6])-([7])-([8])-([9]+3)
AT1G01860	IR	1	[AT1G01860.4]	(-82[1])-([2])-([3])-([4])-([5])-([6])-([7])-([8]=[9]-20)
AT1G01860	altD	1	[]	(-23[1])-([2])-([3]+21)-([4])-([5])-([6])-([7])-([8])-([9]+25)
AT1G01860	IR-altA	2	[]	(-25[1]=[2])-([3])-([4])-(-10[5])-([6])-([7])-([8])-([9]-2)
AT1G01860	IR	2	[]	(-38[1])-([2])-([3])-([4])-([5]=[6])-([7])-([8]=[9]-2)
AT1G01880	IR-altTSE	2	[AT1G01880.1]	[1]-(-92[2]=[3])-([4])-([5])-([6])-([7])-([8])-([9]-15)
AT1G01910	crypticI	1	[AT1G01910.4]	(-188[1])-([2])-([3])-([4])-([5])-([6])-([7 192)-(307]-34)
AT1G01910	crypticI	1	[AT1G01910.1]	(-189[1])-([2])-([3])-([4])-([5])-([6])-([7 192)-(341]-10)
AT1G01910		0	[AT1G01910.2]	(-113[1])-([2])-([3])-([4])-([5])-([6])-([7]-88)
AT1G01910		0	[AT1G01910.2]	(-170[1])-([2])-([3])-([4])-([5])-([6])-([7]-268)
AT1G01920	crypticI	1	[AT1G01920.2]	(-139[1])-([2])-([3])-([4])-([5])-([6])-([7])-([8])-([9])-([10])-([11])-([12])-([13 248)-(421])-([14])-([15]-12)
AT1G01920	IR-altA	3	[]	(-224[1])-([2])-([3])-([4])-([5])-([6])-([7])-(-8[8])-([9])-([10])-([11]=[12]=[13])-([14])-([15]-45)
AT1G01920	IR-altA-altTSE	4	[]	[1]-[2]-[3]-(+48[4])-([5])-([6])-([7])-([8])-(+5[9]=[10])-([11]=[12])-([13])-([14])-([15]-30)
AT1G01930		0	[AT1G01930.1]	(-24[1])-([2])-([3])-([4])-([5])-([6])-([7]-70)
AT1G01940		0	[AT1G01940.1]	(-142[1])-([2])-([3])-([4])-([5]-4)
AT1G01970		0	[AT1G01970.1]	(-16[1])-([2]-14)
AT1G01990	crypticI	1	[]	(-57[1 345)-(424]-366)
AT1G01990		0	[AT1G01990.1]	(-43[1]+39)
AT1G02000		0	[AT1G02000.1]	(-273[1]-61)
AT1G02010		0	[AT1G02010.1]	(-325[1])-([2])-([3])-([4])-([5])-([6])-([7])-([8])-([9])-([10])-([11])-([12])-([13])-([14])-([15])-([16])-([17])-([18])-([19])-([20])-([21]-4)
AT1G02010	IR	1	[]	(-331[1])-([2])-([3])-([4])-([5])-([6])-([7])-([8]=[9])-([10])-([11])-([12])-([13])-([14])-([15])-([16])-([17])-([18])-([19])-([20])-([21]-63)
AT1G02010	IR	1	[]	(-300[1])-([2])-([3])-([4]=[5])-([6])-([7])-([8])-([9])-([10])-([11])-([12])-([13])-([14])-([15])-([16])-([17])-([18])-([19])-([20])-([21]-25)
AT1G02010	altTSE	1	[]	[1]-[2]-[3]-[4]-[5]-(+2[6])-([7])-([8])-([9])-([10])-([11])-([12])-([13])-([14])-([15])-([16])-([17])-([18])-([19])-([20])-([21]-42)
AT1G02020	crypticI	1	[]	(-276[1 902)-(994 1493)-(1603 1877)-(1953]-62)
AT1G02020	crypticI	1	[]	(-324[1 902)-(994 1877)-(1953]-66)
AT1G02020	crypticI	1	[AT1G02020.1]	(-293[1 1877)-(1953]-27)
AT1G02050	crypticI-altTSE	2	[]	(360988 360892)-(+23[1 23)-(303])-([2]+31)
AT1G02090	crypticI	1	[AT1G02090.2]	(-148[1])-([2])-([3])-([4])-([5])-([6])-([7 138)-(751])-([8]-26)
AT1G02090	crypticI	1	[AT1G02090.1]	(-160[1])-([2])-([3])-([4])-([5])-([6])-([7 138)-(734])-([8]+75)
AT1G02090	crypticI-altTSE	2	[AT1G02090.1]	[1]-(-24[2])-([3])-([4])-([5])-([6])-([7 138)-(734])-([8]-50)
AT1G02100	altA-crypticI	3	[]	(-4[1])-(-16[2])-([3])-([4])-([5])-(-23[6])-([7])-([8])-([9])-([10])-([11])-([12 121)-(202]+10)
AT1G02100	IR-crypticI	2	[]	(-4[1])-([2])-([3])-([4])-([5]=[6])-([7])-([8])-([9])-([10])-([11])-([12 121)-(202]-19)
AT1G02100	IR-altD	2	[]	(-7[1])-([2])-([3])-([4])-([5]=[6])-([7])-([8])-([9])-([10])-([11]-1)-([12]-38)
AT1G02100	altA-crypticI	2	[]	(-3[1])-([2])-([3])-([4])-([5])-(-23[6])-([7])-([8])-([9])-([10])-([11])-([12 121)-(202]-2)
AT1G02100	altD-altA-crypticI	3	[]	(-3[1])-([2])-([3])-([4])-([5])-(-23[6])-([7])-([8])-([9])-([10]+98)-([11])-([12 121)-(202]+37)
AT1G02100	crypticI	1	[AT1G02100.3]	(-3[1])-([2])-([3])-([4])-([5])-([6])-([7])-([8])-([9])-([10])-([11])-([12 121)-(202]+56)
AT1G02100		0	[AT1G02100.1]	(+2[1])-([2])-([3])-([4])-([5])-([6])-([7])-([8])-([9])-([10])-([11])-([12]+74)
AT1G02100	IR	1	[]	(-49[1])-([2])-([3])-([4])-([5]=[6])-([7])-([8])-([9])-([10])-([11])-([12]-37)
AT1G02100	IR-crypticI	6	[]	(-4[1]=[2]=[3])-([4])-([5]=[6])-([7])-([8])-([9])-([10]=[11]=[12 121)-(202]+8)
AT1G02100	altA	1	[]	(-4[1])-(-16[2])-([3])-([4])-([5])-([6])-([7])-([8])-([9])-([10])-([11])-([12]-25)
AT1G02100	altD-altA	3	[]	(-3[1])-([2])-(+33[3])-([4])-([5])-(-23[6])-([7])-([8])-([9])-([10]+98)-([11])-([12]+8)
AT1G02120	crypticI	1	[AT1G02120.1]	(+14[1])-([2])-([3])-([4])-([5])-([6])-([7])-([8])-([9])-([10])-([11])-([12])-([13])-([14])-([15 61)-(163])-([16])-([17]-63)
AT1G02120	IR	2	[]	(-68[1])-([2])-([3])-([4])-([5])-([6])-([7])-([8])-([9])-([10])-([11])-([12])-([13])-([14]=[15]=[16])-([17]-105)
AT1G02120	casseteE-crypticI	2	[]	(+50[1])-([2])-([3])-([4])-([5])-([6])-([7])-([8])-(397250 397356)-([9])-([10])-([11])-([12])-([13])-([14])-([15 61)-(163])-([16])-([17]-66)
AT1G02120	IR-crypticI	2	[]	(-9[1])-([2])-([3])-([4])-([5])-([6])-([7])-([8])-([9])-([10])-([11])-([12])-([13])-([14])-([15 61)-(163])-([16]=[17]-112)
AT1G02120	IR-crypticI	2	[]	(-68[1])-([2])-([3])-([4])-([5])-([6]=[7])-([8])-([9])-([10])-([11])-([12])-([13])-([14])-([15 61)-(163])-([16])-([17]-86)
AT1G02130		0	[AT1G02130.1]	(-44[1])-([2])-([3])-([4])-([5])-([6])-([7])-([8]-38)
AT1G02140		0	[AT1G02140.1]	(-29[1])-([2])-([3]-112)
AT1G02145	altA-crypticI	2	[]	(-1[1])-([2 85)-(155])-([3])-([4])-([5])-([6])-([7])-([8])-([9])-([10])-([11])-([12])-([13])-([14])-(-4[15])-([16])-([17])-([18])-([19]+64)
AT1G02145	crypticI	1	[AT1G02145.3]	(+7[1])-([2 85)-(155])-([3])-([4])-([5])-([6])-([7])-([8])-([9])-([10])-([11])-([12])-([13])-([14])-([15])-([16])-([17])-([18])-([19]+30)
AT1G02145	IR-altD-altA	5	[]	(-20[1])-([2]=[3])-([4])-([5])-([6])-([7])-([8])-([9])-([10])-([11])-([12])-([13])-([14])-(-5[15])-(+1[16])-([17])-([18]+4)-(-2[19]-11)
AT1G02145	altA-crypticI	2	[]	(-26[1])-([2 85)-(155])-([3])-([4])-([5])-([6])-([7])-([8])-([9])-([10])-([11])-([12])-([13])-([14])-(-1[15])-([16])-([17])-([18])-([19])
AT1G02150		0	[AT1G02150.1]	(-101[1])-([2]-8)
AT1G02160	crypticI	1	[AT1G02160.1]	(-37[1])-([2 76)-(159]+37)
AT1G02170		0	[AT1G02170.1]	(-135[1])-([2])-([3])-([4])-([5]-3)
AT1G02180		0	[AT1G02180.1]	(+7[1])-([2]+53)
AT1G02205	crypticI	1	[AT1G02205.2]	(-8[1])-([2])-([3 232)-(378 597)-(1217])-([4])-([5])-([6])-([7])-([8]-1)
AT1G02220		0	[AT1G02220.1]	(-51[1])-([2])-([3])-([4])-([5])-([6]-67)
AT1G02260	crypticI	1	[AT1G02260.1]	(-34[1 254)-(352])-([2])-([3]-184)
AT1G02260		0	[AT1G02260.2]	(-42[1])-([2])-([3]-444)
AT1G02270	crypticI	1	[AT1G02270.1]	(-30[1])-([2 98)-(190])-([3])-([4])-([5])-([6])-([7])-([8])-([9])-([10]-16)
AT1G02280		0	[AT1G02280.1]	([1])-([2])-([3])-([4])-([5])-([6])-([7])-([8]-36)
AT1G02280	altTSE	1	[]	[1]-(+73[2])-([3])-([4])-([5])-([6])-([7])-([8]-52)
AT1G02290		0	[AT1G02290.1]	(-15[1])-([2]-21)
AT1G02300	altA	1	[]	(-110[1])-([2])-([3])-([4])-(-118[5])-([6])-([7])-([8])-([9])-([10]-7)
AT1G02300	IR	1	[]	(-74[1])-([2])-([3])-([4]=[5])-([6])-([7])-([8])-([9])-([10]-61)
AT1G02300	IR	2	[]	(-107[1])-([2])-([3])-([4]=[5])-([6]=[7])-([8])-([9])-([10]-18)
AT1G02305		0	[AT1G02305.1]	([1])-([2])-([3])-([4])-([5])-([6])-([7])-([8])-([9])-([10])-([11])
AT1G02305	altTSE	1	[AT1G02305.1]	[1]-(-2[2])-([3])-([4])-([5])-([6])-([7])-([8])-([9])-([10])-([11]-17)
AT1G02310		0	[AT1G02310.1, AT1G02310.2]	(-135[1])-([2])-([3])-([4])-([5]+101)
AT1G02330	altTSE	1	[]	(464924 464762)-(464523 463712)-(+2[1])-([2])-([3])-([4])-([5])-([6]-111)
AT1G02330		0	[AT1G02330.1]	(-1[1])-([2])-([3])-([4])-([5])-([6]-103)
AT1G02335		0	[AT1G02335.1]	(-57[1])-([2]+30)
AT1G02335	IR	1	[]	(-57[1]=[2]-220)
AT1G02340	crypticI	1	[AT1G02340.1]	(-117[1 189)-(321])-([2])-([3])-([4]+18)
AT1G02340		0	[AT1G02340.2]	(-121[1])-([2])-([3])-([4]-6)
AT1G02340		0	[AT1G02340.2]	(-216[1])-([2])-([3])-([4]-78)
AT1G02360		0	[AT1G02360.1, AT1G02360.2, AT1G02360.3]	(-55[1])-([2]-21)
AT1G02370		0	[AT1G02370.1]	(-96[1])-([2]-4)
AT1G02380		0	[AT1G02380.1]	(-39[1])-([2])-([3])-([4]-86)
AT1G02400	crypticI	1	[AT1G02400.1]	(+23[1])-([2 342)-(426]-95)
AT1G02410	altA-crypticI	2	[]	(-5[1 81)-(309])-([2])-(+26[3])-([4])-([5])-([6])-([7]-121)
AT1G02410	crypticI	1	[AT1G02410.1]	(+71[1 81)-(309])-([2])-([3])-([4])-([5])-([6])-([7]+3)
AT1G02420		0	[AT1G02420.1]	(+101[1]+442)
AT1G02475		0	[AT1G02475.1]	(-23[1])-([2])-([3])-([4])-([5])-([6])-([7])-([8]-132)
AT1G02500	altA	1	[AT1G02500.2]	(-160[1])-(+3[2]-148)
AT1G02500		0	[AT1G02500.1]	(-164[1])-([2]-102)
AT1G02560		0	[AT1G02560.1]	(-4[1])-([2])-([3])-([4])-([5])-([6])-([7])-([8])-([9]-20)
AT1G02560	crypticI	1	[]	(-158[1])-([2])-([3])-([4])-([5])-([6])-([7])-([8])-([9 204)-(289]-142)
AT1G02610	crypticI	1	[AT1G02610.1]	(-163[1])-([2])-[2^1]-([3])-([4])-([5])-([6 95)-(229]+20)
AT1G02610	IR-crypticI	3	[]	(-143[1])-([2]=[2^1]=[3])-([4])-([5])-([6 95)-(229]-52)
AT1G02640		0	[AT1G02640.1]	(-58[1])-([2])-([3])-([4])-([5]-5)
AT1G02650	crypticI	1	[AT1G02650.1]	(-22[1 181)-(274])-([2]-25)
AT1G02660		0	[AT1G02660.1]	(-101[1])-([2])-([3])-([4])-([5]-10)
AT1G02680		0	[AT1G02680.1]	(-32[1])-([2])-([3])-([4])-([5])-([6]-115)
AT1G02680	ES	1	[]	(-23[1])-([2])-([3])-[4]-([5])-([6]-5)
AT1G02690		0	[AT1G02690.1]	(-137[1])-([2])-([3])-([4])-([5])-([6])-([7])-([8])-([9])-([10]-111)
AT1G02700		0	[AT1G02700.1]	(-335[1])-([2]-101)
AT1G02700	IR	1	[]	(-330[1]=[2]-51)
AT1G02720	crypticI	1	[AT1G02720.1]	(+1[1 1403)-(2040]+348)
AT1G02740		0	[AT1G02740.1]	(-30[1])-([2])-([3])-([4])-([5])-([6])-([7])-([8])-([9])-([10]-27)
AT1G02750		0	[AT1G02750.1]	(-4[1])-([2])-([3])-([4]-39)
AT1G02750	IR	1	[]	(-49[1])-([2])-([3]=[4]-103)
AT1G02770		0	[AT1G02770.1]	(-15[1])-([2])-([3])-([4])-([5])-([6]-2)
AT1G02780		0	[AT1G02780.1]	(-100[1])-([2])-([3])-([4])-([5]-63)
AT1G02800		0	[AT1G02800.1]	(-41[1])-([2])-([3])-([4])-([5])-([6])-([7])-([8]+14)
AT1G02810		0	[AT1G02810.1]	(-202[1])-([2]+7)
AT1G02816		0	[AT1G02816.1]	(-93[1]-592)
AT1G02816	crypticI	1	[]	(-72[1 686)-(789]-242)
AT1G02840	altA	1	[AT1G02840.1]	(-97[1])-([2])-([3])-([4])-([5])-([6])-([7])-([8])-([9])-([10])-(-511[11])-([12])-([13]-48)
AT1G02840	altA-crypticI	2	[]	(-97[1])-(-4[2])-([3])-([4])-([5])-([6])-([7])-([8])-([9])-([10])-([11 79)-(158])-([12])-([13]-78)
AT1G02840	altA	2	[]	(-105[1])-(-4[2])-([3])-([4])-([5])-([6])-([7])-([8])-([9])-([10])-(-511[11])-([12])-([13]-53)
AT1G02840	crypticI	1	[]	(-105[1])-([2])-([3])-([4])-([5])-([6])-([7])-([8])-([9])-([10])-([11 79)-(158])-([12])-([13]-56)
AT1G02840	crypticI-altTSE	2	[]	[1]-[2]-[3]-(-34[4])-([5])-([6])-([7])-([8])-([9])-([10])-([11 79)-(169])-([12])-([13]-78)
AT1G02850	crypticI	2	[AT1G02850.2]	(-131[1])-([2])-([3])-([4])-([5])-([6])-([7 255)-(325])-([8])-([9])-([10 87)-(188])-([11]-226)
AT1G02850	crypticI	2	[AT1G02850.1]	(-88[1])-([2])-([3])-([4])-([5])-([6])-([7 255)-(406])-([8])-([9])-([10 87)-(188])-([11]-233)
AT1G02850	altA-crypticI	2	[AT1G02850.4]	(-175[1])-([2])-([3])-([4])-([5])-([6])-([7])-([8])-([9])-([10 87)-(188])-(+3[11]-241)
AT1G02850		0	[AT1G02850.3]	(-193[1])-([2])-([3])-([4])-([5])-([6])-([7])-([8])-([9])-([10])-([11]-123)
AT1G02850	crypticI	1	[AT1G02850.5]	(-131[1])-([2])-([3])-([4])-([5])-([6])-([7])-([8])-([9])-([10 87)-(188])-([11]-239)
AT1G02860		0	[AT1G02860.1]	(+22[1])-([2])-([3])-([4])-([5])-([6]+28)
AT1G02860	IR	1	[]	(-140[1])-([2])-([3]=[4])-([5])-([6]-2)
AT1G02870		0	[AT1G02870.1]	(+13[1])-([2])-([3]-80)
AT1G02880	crypticI	1	[AT1G02880.4]	(+14[1])-([2 101)-(312])-([3])-([4])-([5]-405)
AT1G02880		0	[AT1G02880.5]	(+17[1])-([2])-([3])-([4])-([5]-393)
AT1G02880	altA-crypticI	3	[]	(+14[1])-(-5[2 101)-(312])-([3])-(-6[4])-([5]-303)
AT1G02880	altA-crypticI	2	[AT1G02880.3]	(+31[1])-(-5[2 101)-(312])-([3])-([4])-([5]-287)
AT1G02880	altA-crypticI	2	[AT1G02880.6]	(+17[1])-(-5[2 119)-(312])-([3])-([4])-([5]-308)
AT1G02880	altA	1	[AT1G02880.1]	(+14[1])-(-5[2])-([3])-([4])-([5]-274)
AT1G02900		0	[AT1G02900.1]	(-89[1]-122)
AT1G02910	crypticI	1	[AT1G02910.1]	(-9[1])-([2])-([3])-([4])-([5])-([6 188)-(271])-([7])-([8]+40)
AT1G02910	crypticI	1	[AT1G02910.1]	(-46[1])-([2])-([3])-([4])-([5])-([6 188)-(271])-([7])-([8]-9)
AT1G02920		0	[AT1G02920.1]	(+13[1])-([2])-([3]-76)
AT1G02930		0	[AT1G02930.1]	(-209[1])-([2])-([3]-97)
AT1G02950		0	[AT1G02950.1, AT1G02950.5]	(-4[1])-([2])-([3])-([4]+12)
AT1G02950	altA	1	[AT1G02950.2]	(-23[1])-(+6[2])-([3])-([4]-26)
AT1G02960	altA-crypticI	2	[]	(-114[1])-([2])-([3])-([4])-([5])-(-9[6])-([7])-([8])-([9])-([10])-([11 100)-(204 268)-(360])-([12]-115)
AT1G02960	altD-crypticI	2	[]	(-80[1]-11)-([2])-([3])-([4])-([5])-([6])-([7])-([8])-([9])-([10])-([11 100)-(177])-([12]-116)
AT1G02960	IR-crypticI	3	[]	(-135[1]=[2])-([3])-([4])-([5])-([6])-([7])-([8])-([9]=[10])-([11 100)-(204])-([12]-55)
AT1G02960	crypticI-altTSE	2	[AT1G02960.2]	[1]-[2]-(-3[3])-([4])-([5])-([6])-([7])-([8])-([9])-([10])-([11 100)-(177 268)-(360])-([12]-156)
AT1G02960	crypticI	1	[AT1G02960.1]	(-110[1])-([2])-([3])-([4])-([5])-([6])-([7])-([8])-([9])-([10])-([11 100)-(204 268)-(360])-([12]-11)
AT1G02960	crypticI	1	[AT1G02960.3]	(-114[1])-([2])-([3])-([4])-([5])-([6])-([7])-([8])-([9])-([10])-([11 100)-(204])-([12]-83)
AT1G02960	crypticI	1	[AT1G02960.2]	(-72[1])-([2])-([3])-([4])-([5])-([6])-([7])-([8])-([9])-([10])-([11 100)-(177 268)-(360])-([12]-41)
AT1G02960	IR	1	[]	(-120[1]=[2])-([3])-([4])-([5])-([6])-([7])-([8])-([9])-([10])-([11])-([12]-116)
AT1G02960	crypticI	1	[AT1G02960.5]	(-114[1])-([2])-([3])-([4])-([5])-([6])-([7])-([8])-([9])-([10])-([11 100)-(177])-([12]-117)
AT1G02960	crypticI	1	[]	(-131[1])-([2])-([3])-([4])-([5])-([6])-([7])-([8])-([9])-([10])-([11 100)-(360])-([12]-88)
AT1G02960	crypticI	1	[AT1G02960.6]	(-120[1])-([2])-([3])-([4])-([5])-([6])-([7])-([8])-([9])-([10])-([11 268)-(360])-([12]-158)
AT1G02960	IR	1	[]	(-116[1])-([2])-([3]=[4])-([5])-([6])-([7])-([8])-([9])-([10])-([11])-([12]-107)
AT1G02970		0	[AT1G02970.1]	(-96[1])-([2])-([3])-([4])-([5])-([6])-([7])-([8])-([9])-([10]-21)
AT1G03010		0	[AT1G03010.1]	(-274[1])-([2])-([3])-([4])-([5]-125)
AT1G03030	crypticI	1	[AT1G03030.1]	(+15[1])-([2])-([3])-([4])-([5])-([6])-([7])-([8])-([9])-([10])-([11 28)-(129]-104)
AT1G03030		0	[AT1G03030.2]	(-47[1])-([2])-([3])-([4])-([5])-([6])-([7])-([8])-([9])-([10])-([11]-122)
AT1G03030	IR-altA-crypticI	3	[]	(-64[1])-([2])-([3])-([4]=[5])-([6])-([7])-(+16[8])-([9])-([10])-([11 28)-(129]-135)
AT1G03040	crypticI	1	[AT1G03040.1]	(-33[1])-([2])-([3])-([4])-([5 80)-(174]-50)
AT1G03040	crypticI	1	[]	(-34[1])-([2])-([3])-([4])-([5 80)-(174 472)-(638]-112)
AT1G03055	crypticI	1	[AT1G03055.1]	(-15[1])-([2])-([3])-([4 61)-(215])-([5])-([6]+39)
AT1G03070	crypticI	1	[AT1G03070.1]	(-21[1 193)-(310])-([2])-([3])-([4]-3)
AT1G03070	altA-crypticI	2	[]	(-105[1 226)-(310])-(-57[2])-([3])-([4]-14)
AT1G03080	ES	2	[]	(-310[1])-([2])-[3]-[4]-([5]-639)
AT1G03090		0	[AT1G03090.2]	(-143[1])-([2])-([3])-([4])-([5])-([6])-([7])-([8])-([9])-([10])-([11])-([12])-([13])-([14])-([15])-([16]-186)
AT1G03090	altA	1	[]	(-142[1])-([2])-([3])-([4])-([5])-([6])-(-4[7])-([8])-([9])-([10])-([11])-([12])-([13])-([14])-([15])-([16]-251)
AT1G03090	altA	1	[]	(-160[1])-([2])-([3])-([4])-([5])-([6])-([7])-([8])-([9])-([10])-([11])-([12])-([13])-([14])-([15])-(-1[16]-161)
AT1G03090	ES	1	[AT1G03090.1]	(-59[1])-([2])-([3])-([4])-([5])-[6]-([7])-([8])-([9])-([10])-([11])-([12])-([13])-([14])-([15])-([16]-248)
AT1G03106		0	[AT1G03106.1]	(-9[1]-4)
AT1G03110		0	[AT1G03110.1]	(+16[1])-([2])-([3])-([4])-([5])-([6])-([7])-([8])-([9])-([10]+19)
AT1G03110	IR	1	[]	(-95[1]=[2])-([3])-([4])-([5])-([6])-([7])-([8])-([9])-([10]-69)
AT1G03140		0	[AT1G03140.1]	(-17[1])-([2]-92)
AT1G03150		0	[AT1G03150.1]	(+787[1])-([2])-([3])-([4])-([5])-([6]-59)
AT1G03160	altD	1	[AT1G03160.1]	(-1[1])-([2])-([3])-([4])-([5])-([6])-([7])-([8]-65)-([9])-([10])-([11]-5)
AT1G03160	altD	2	[]	(-1[1])-([2]+23)-([3])-([4])-([5])-([6])-([7])-([8]-65)-([9])-([10])-([11]-8)
AT1G03160	altD-altTSE	2	[AT1G03160.1]	[1]-(-15[2])-([3])-([4])-([5])-([6])-([7])-([8]-65)-([9])-([10])-([11]-4)
AT1G03170		0	[AT1G03170.1]	(-1256[1]+25)
AT1G03180	altA-crypticI	2	[AT1G03180.1]	(-75[1 333)-(738])-(-7[2])-([3])-([4])-([5])-([6]-39)
AT1G03190	IR-crypticI	2	[]	(+103[1 27)-(186 338)-(604])-([2])-([3])-([4])-([5])-([6])-([7])-([8])-([9])-([10])-([11]=[12]-114)
AT1G03190	altA-crypticI	2	[]	(+104[1 27)-(186])-([2])-(+4[3])-([4])-([5])-([6])-([7])-([8])-([9])-([10])-([11])-([12]-51)
AT1G03190	crypticI	1	[AT1G03190.1]	(+87[1 27)-(186])-([2])-([3])-([4])-([5])-([6])-([7])-([8])-([9])-([10])-([11])-([12]-54)
AT1G03210	crypticI	1	[AT1G03210.1]	(-11[1])-([2 278)-(363])-([3])-([4]+19)
AT1G03210		0	[AT1G03210.2]	(-30[1])-([2])-([3])-([4]+1)
AT1G03210	IR-crypticI	2	[]	(-36[1]=[2 278)-(363])-([3])-([4])
AT1G03220		0	[AT1G03220.1]	(-292[1]-111)
AT1G03230		0	[AT1G03230.1]	(-257[1]-97)
AT1G03250	crypticI	1	[AT1G03250.1]	(-1[1])-([2])-([3])-([4])-([5])-([6 101)-(199]-4)
AT1G03250	altA-crypticI	2	[AT1G03250.2]	(+34[1])-([2])-([3])-([4])-(+18[5])-([6 101)-(199]-5)
AT1G03250	altD-crypticI	2	[]	(-38[1])-([2])-([3]+36)-([4])-([5])-([6 101)-(199]-48)
AT1G03260		0	[AT1G03260.1]	(+22[1])-([2])-([3])-([4])-([5])-([6])-([7])-([8])-([9]-69)
AT1G03280	altA	1	[AT1G03280.1]	(-53[1])-(-364[2])-([3])-([4])-([5])-([6])-([7])-([8])-([9])-([10])-([11]+2)
AT1G03290	altD	1	[AT1G03290.1]	(-18[1]-121)-([2])-([3])-([4])-([5])-([6])-([7])-([8])-([9]-2356)
AT1G03290		0	[AT1G03290.2]	(-19[1])-([2])-([3])-([4])-([5])-([6])-([7])-([8])-([9]-2348)
AT1G03290	IR-crypticI	4	[]	(-18[1]=[2])-([3])-([4 290)-(447]=[5])-([6]=[7])-([8])-([9]-2356)
AT1G03290	altTSE	1	[AT1G03290.3]	[1]-(+55[2])-([3])-([4])-([5])-([6])-([7])-([8])-([9]-2402)
AT1G03290	altD-altA	2	[]	(-67[1])-([2])-([3])-([4]+4)-(+6[5])-([6])-([7])-([8])-([9]-2402)
AT1G03290	IR-altTSE	2	[]	[1]-(-19[2])-([3])-([4]=[5])-([6])-([7])-([8])-([9]-2406)
AT1G03300	IR	1	[]	(+54[1]=[2]+149)
AT1G03310	altD-crypticI	2	[]	(-87[1]-23)-([2 1306)-(1379]-123)
AT1G03310	altTSE	1	[AT1G03310.1, AT1G03310.2]	[1]-(-343[2]-123)
AT1G03320		0	[AT1G03320.1]	(+239[1])-([2]+122)
AT1G03340		0	[AT1G03340.1]	(-81[1])-([2])-([3])-([4])-([5])
AT1G03350		0	[AT1G03350.1]	(+6[1]-47)
AT1G03350	crypticI	1	[]	(-28[1 379)-(650]-59)
AT1G03360		0	[AT1G03360.1]	(-20[1])-([2])-([3])-([4])-([5])-([6])-([7]-18)
AT1G03365	crypticI	1	[AT1G03365.1]	(-1[1 168)-(610])-([2]-90)
AT1G03400	crypticI	1	[AT1G03400.1]	(+29[1])-([2 321)-(406]-45)
AT1G03400		0	[AT1G03400.2]	(-31[1])-([2]-55)
AT1G04183		0	[AT1G04183.1]	(-350[1]+142)
AT1G03430	altA-crypticI	2	[]	(-78[1])-([2])-(-31[3])-([4])-([5 72)-(181]-141)
AT1G03430	crypticI	1	[AT1G03430.1]	(+16[1])-([2])-([3])-([4])-([5 72)-(181]-163)
AT1G03430	IR-crypticI	2	[]	(-82[1])-([2]=[3])-([4])-([5 72)-(181]-163)
AT1G03430	IR	1	[]	(-87[1])-([2]=[3])-([4])-([5]-193)
AT1G03430	IR-crypticI	3	[]	(-87[1]=[2]=[3])-([4])-([5 72)-(181]-272)
AT1G03440		0	[AT1G03440.1]	(-207[1]-136)
AT1G03457	altA-crypticI	2	[]	(-301[1])-([2])-([3])-(-27[4])-([5 10)-(23])-([6])-([7])-([8])-([9]-11)
AT1G03457	altA	2	[]	(-297[1])-([2])-([3])-(-27[4])-([5])-([6])-([7])-([8])-(-10[9]-33)
AT1G03457	altA	1	[AT1G03457.1]	(-213[1])-([2])-([3])-(-27[4])-([5])-([6])-([7])-([8])-([9]+5)
AT1G03457		0	[AT1G03457.2]	(-294[1])-([2])-([3])-([4])-([5])-([6])-([7])-([8])-([9]-10)
AT1G03457	altD-altA	3	[]	(-302[1])-([2])-([3])-(-27[4])-([5])-([6])-([7]+5)-([8])-(-10[9]-30)
AT1G03470	crypticI	1	[AT1G03470.2]	(+12[1 103)-(222])-([2]-21)
AT1G03470	crypticI	1	[]	(+6[1 101)-(215])-([2]-10)
AT1G03470	crypticI	1	[]	(+16[1 103)-(215])-([2]+6)
AT1G03470	crypticI	1	[]	(+14[1 103)-(218])-([2]-24)
AT1G03470		0	[AT1G03470.1, AT1G03470.2, AT1G03470.3, AT1G03470.4]	(-250[1])-([2]-22)
AT1G03475		0	[AT1G03475.1]	(-34[1])-([2])-([3])-([4])-([5])-([6])-([7])-([8]-190)
AT1G03475	IR	1	[]	(-105[1]=[2])-([3])-([4])-([5])-([6])-([7])-([8]-201)
AT1G03510		0	[AT1G03510.1]	(+5[1]-53)
AT1G03520	crypticI	1	[AT1G03520.2]	(-144[1 327)-(959])-([2])-([3])-([4]-18)
AT1G03520		0	[AT1G03520.1]	(-49[1])-([2])-([3])-([4]-2)
AT1G03520	IR	1	[]	(-412[1])-([2])-([3]=[4]+12)
AT1G03530		0	[AT1G03530.1]	(-86[1])-([2])-([3]-118)
AT1G03540		0	[AT1G03540.1]	(-83[1]+782)
AT1G03560		0	[AT1G03560.1]	(-69[1])
AT1G03580		0	[AT1G03580.1]	(+20[1])-([2])-([3])-([4]+128)
AT1G03580	altD-altA	3	[]	(+17[1])-([2]+11)-(-6[3])-(-26[4]-108)
AT1G03590		0	[AT1G03590.1]	(-120[1])-([2])-([3])-([4])-([5])-([6]-38)
AT1G03590	IR	1	[]	(-276[1])-([2])-([3])-([4]=[5])-([6]-57)
AT1G03590	altD	1	[]	(-345[1]+134)-([2])-([3])-([4])-([5])-([6]-108)
AT1G03590	IR-altTSE	2	[]	[1]-(897338 897222)-([2])-([3])-([4]=[5])-([6]-58)
AT1G03590	IR	1	[]	(-317[1])-([2])-([3])-([4])-([5]=[6]-38)
AT1G03600		0	[AT1G03600.1]	(-389[1]-142)
AT1G03610	crypticI	1	[AT1G03610.1]	(-3[1])-([2])-([3])-([4 177)-(255]-38)
AT1G03630		0	[AT1G03630.1]	(-119[1])-([2])-([3])-([4])-([5]-262)
AT1G03630	altTSE	1	[AT1G03630.1, AT1G03630.2]	[1]-[2]-(-63[3])-([4])-([5]-288)
AT1G03660	altTSE	1	[AT1G03660.2]	[1]-[2]-[3]-(-93[3^1])-([4]-71)
AT1G03660	altTSE	1	[AT1G03660.2]	[1]-[2]-[3]-(912362 912357)-(-75[3^1])-([4]-70)
AT1G03680		0	[AT1G03680.1]	(-97[1])-([2]-104)
AT1G03687		0	[AT1G03687.1]	([1])-([2])-([3])-([4])-([5])-([6])-([7])-([8]-40)
AT1G03740	crypticI	1	[AT1G03740.1]	(-195[1])-([2])-([3])-([4])-([5])-([6 383)-(466]-113)
AT1G03750		0	[AT1G03750.1]	(-54[1])-([2])-([3])-([4])-([5])-([6])-([7]-26)
AT1G03760		0	[AT1G03760.1]	(+21[1])-([2])-([3])-([4])-([5])-([6])-([7])-([8])-([9])-([10]-6)
AT1G03770	altA-crypticI	2	[AT1G03770.1]	(-41[1])-(-6[2 57)-(361])-([3])-([4])-([5])-([6])-([7])-([8])-([9]+89)
AT1G03770	IR-altA-crypticI	3	[AT1G03770.5]	(-19[1])-(-6[2 57)-(361]=[3])-([4])-([5])-([6])-([7])-([8])-([9]-18)
AT1G03770	crypticI	1	[AT1G03770.3]	(-6[1])-([2 57)-(361])-([3])-([4])-([5])-([6])-([7])-([8])-([9]+29)
AT1G03780		0	[AT1G03780.2]	(+10[1])-([2])-([3])-([4])-([5])-([6])-([7])-([8])-([9])-([10])-([11])-([12])-([13])-([14])-([15])-([16])-([17]-51)
AT1G03780	IR-altTSE	2	[]	[1]-[2]-(-71[3])-([4])-([5])-([6])-([7])-([8])-([9])-([10])-([11])-([12])-([13])-([14])-([15])-([16]=[17]-74)
AT1G03780	IR	1	[]	(-70[1])-([2])-([3])-([4])-([5])-([6])-([7])-([8])-([9])-([10])-([11])-([12]=[13])-([14])-([15])-([16])-([17]-48)
AT1G03790		0	[AT1G03790.1]	(-235[1]-8)
AT1G03800		0	[AT1G03800.1]	(-385[1]-18)
AT1G03820		0	[AT1G03820.1]	(-54[1]-52)
AT1G03850	altTEE	1	[AT1G03850.2]	(-23[1]+257)-[2]
AT1G03860	altD	1	[AT1G03860.1]	(+107[1]-210)-([2])-([3])-([4])-([5])-([6]-3)
AT1G03860	IR-altD	2	[AT1G03860.2]	(+27[1]-210)-([2]=[3])-([4])-([5])-([6]-96)
AT1G03860	altTSE	1	[AT1G03860.1, AT1G03860.3]	[1]-(-76[2])-([3])-([4])-([5])-([6]-47)
AT1G03870		0	[AT1G03870.1]	(-140[1]-135)
AT1G03900		0	[AT1G03900.1]	(-27[1])-([2])-([3]-16)
AT1G03905	altD	1	[AT1G03905.1]	([1]-320)-([2])-([3])-([4])-([5])-([6]-172)
AT1G03905	crypticI	1	[AT1G03905.3]	(-4[1 231)-(306])-([2])-([3])-([4])-([5])-([6]-215)
AT1G03910	ES	1	[AT1G03910.1]	(-39[1])-([2])-([3])-([4])-([5])-([6])-([7])-[7^1]-([8])-([9])-([10])-([11])-([12])-([13]-181)
AT1G03910	ES-altTSE	2	[AT1G03910.1]	[1]-[2]-(-45[3])-([4])-([5])-([6])-([7])-[7^1]-([8])-([9])-([10])-([11])-([12])-([13]-194)
AT1G03920	crypticI	1	[AT1G03920.3]	(-49[1 185)-(320])-([2])-([3])-([4])-([5])-([6])-([7])-([8])-([9])-([10])-([11])-([12]-21)
AT1G03920	IR-crypticI	2	[]	(-49[1 185)-(320])-([2]=[3])-([4])-([5])-([6])-([7])-([8])-([9])-([10])-([11])-([12]-75)
AT1G03920	IR	2	[]	(-49[1]=[2]=[3])-([4])-([5])-([6])-([7])-([8])-([9])-([10])-([11])-([12]-104)
AT1G03930		0	[AT1G03930.1]	(-208[1])-([2])-([3])-([4])-([5])-([6])-([7])-([8])-([9])-([10])-([11])-([12])-([13])-([14]-66)
AT1G03930	altD-altA	2	[]	(-166[1])-([2])-([3])-([4])-([5])-([6])-([7])-([8])-([9])-([10]+24)-(+8[11])-([12])-([13])-([14]-126)
AT1G04217		0	[AT1G04217.1]	(+83[1]+628)
AT1G03940		0	[AT1G03940.1]	(-185[1]-107)
AT1G03950		0	[AT1G03950.1]	(+1[1])-([2])-([3])-([4])-([5])-([6])-([7])-([8])-([9])-([10])-([11]-2)
AT1G03950	IR	1	[]	(-37[1])-([2])-([3])-([4])-([5])-([6])-([7])-([8])-([9])-([10]=[11]-2)
AT1G03960	crypticI-ES	2	[AT1G03960.1]	(-77[1 594)-(691])-[2]-([3])-([4])-([5])-([6])-([7])-([8])-([9])-([10])-([11])-([12])-([13]-54)
AT1G03970		0	[AT1G03970.1]	(-42[1]+14)
AT1G04000		0	[AT1G04000.1]	(-6[1]-200)
AT1G04010		0	[AT1G04010.1]	(-54[1])-([2])-([3])-([4])-([5])-([6])-([7])-([8])-([9])-([10])-([11])-([12])-([13])-([14])-([15])-([16]-329)
AT1G04010	altD-altA	2	[]	(-54[1])-([2])-([3])-([4])-([5]-2)-(+2[6])-([7])-([8])-([9])-([10])-([11])-([12])-([13])-([14])-([15])-([16]-249)
AT1G04010	crypticI	1	[]	(-59[1])-([2])-([3])-([4])-([5])-([6])-([7])-([8])-([9])-([10])-([11])-([12])-([13])-([14])-([15])-([16 43)-(149]-320)
AT1G04020		0	[AT1G04020.1]	(-41[1])-([2])-([3])-([4])-([5])-([6])-([7])-([8])-([9])-([10])-([11])-([12])-([13]-82)
AT1G04020	altA	1	[]	(-41[1])-([2])-([3])-([4])-([5])-(+3[6])-([7])-([8])-([9])-([10])-([11])-([12])-([13]-32)
AT1G04020	altTSE	1	[AT1G04020.1]	[1]-(-42[2])-([3])-([4])-([5])-([6])-([7])-([8])-([9])-([10])-([11])-([12])-([13]-107)
AT1G04030		0	[AT1G04030.1]	(-72[1])-([2])-([3])-([4])-([5]-17)
AT1G04030	IR	1	[AT1G04030.2]	(-168[1])-([2])-([3])-([4]=[5]-18)
AT1G04030	altD	1	[]	(-157[1])-([2])-([3])-([4]+31)-([5]-17)
AT1G04040		0	[AT1G04040.1]	(-19[1])-([2])-([3]+13)
AT1G04040	altA	1	[]	(-23[1])-([2])-(-1[3]-5)
AT1G04080	ES	2	[AT1G04080.1]	(-54[1])-([2])-([3])-([4])-([5])-([6])-[7]-[8]-([9])-([10])-([11])-([12])-([13])-([14])-([15]-44)
AT1G04090		0	[AT1G04090.1]	(-228[1])-([2]-8)
AT1G04100		0	[AT1G04100.1]	(+2[1])-([2])-([3])-([4]+32)
AT1G04100	IR	2	[]	(-3[1]=[2])-([3]=[4]-34)
AT1G04110		0	[AT1G04110.1]	(+22[1]-134)
AT1G04130		0	[AT1G04130.1]	(+158[1])-([2])-([3])-([4])-([5])-([6])-([7])-([8]-3)
AT1G04130	IR	1	[]	(-93[1])-([2])-([3])-([4])-([5])-([6]=[7])-([8]-77)
AT1G04140	altD-altA-ES	7	[]	(-96[1])-([2])-([3]-64)-[4]-[5]-[6]-[7]-(-113[8])-([9])-([10])-([11])-([12])-([13]-17)-([14]-2)
AT1G04140	altD-altTSE	2	[AT1G04140.1]	[1]-[2]-(-19[3])-([4])-([5])-([6])-([7])-([8])-([9])-([10])-([11])-([12])-([13]-17)-([14]-46)
AT1G04170	altD	1	[AT1G04170.1]	(-91[1]-166)-([2])-([3])-([4])-([5])-([6])-([7])-([8])-([9]+37)
AT1G04170	altD-altA	2	[]	(-121[1]-166)-(-6[2])-([3])-([4])-([5])-([6])-([7])-([8])-([9]-4)
AT1G04170	crypticI	1	[]	(-230[1 238)-(361])-([2])-([3])-([4])-([5])-([6])-([7])-([8])-([9]-105)
AT1G04170	altTSE	1	[AT1G04170.1, AT1G04170.2]	[1]-(-69[2])-([3])-([4])-([5])-([6])-([7])-([8])-([9]-5)
AT1G04190		0	[AT1G04190.1]	(+8[1])-([2])-([3])-([4])-([5])-([6])-([7])-([8]-78)
AT1G04190	IR	1	[]	(-28[1])-([2])-([3])-([4])-([5])-([6]=[7])-([8]-121)
AT1G04200	crypticI	2	[AT1G04200.1]	(-95[1])-([2])-([3])-([4])-([5])-([6])-([7])-([8])-([9])-([10])-([11])-([12])-([13])-([14 89)-(211])-([15])-([16 57)-(279]-64)
AT1G04200	crypticI	1	[AT1G04200.3]	(-124[1])-([2])-([3])-([4])-([5])-([6])-([7])-([8])-([9])-([10])-([11])-([12])-([13])-([14 89)-(211])-([15])-([16]-120)
AT1G04220		0	[AT1G04220.1]	(-196[1])-([2]-22)
AT1G04230	altA	1	[]	(-46[1])-([2])-([3])-([4])-([5])-([6])-(-1[7])-([8]-628)
AT1G04230		0	[AT1G04230.1]	(-35[1])-([2])-([3])-([4])-([5])-([6])-([7])-([8]-717)
AT1G04230	IR	1	[]	(-52[1])-([2])-([3])-([4])-([5]=[6])-([7])-([8]-719)
AT1G04240		0	[AT1G04240.1, AT1G04240.2]	(-227[1])-([2])-([3]-35)
AT1G04240	IR	2	[]	(-280[1]=[2]=[3]-27)
AT1G04250		0	[AT1G04250.1]	(-180[1])-([2])-([3])-([4])-([5]-68)
AT1G04260		0	[AT1G04260.1]	(-190[1]-234)
AT1G04270		0	[AT1G04270.1]	(-79[1])-([2])-([3])-([4]-116)
AT1G04280	crypticI	1	[AT1G04280.1]	(-406[1 568)-(717])-([2])-([3])-([4])-([5])-([6])-([7])-([8]-100)
AT1G04280		0	[AT1G04280.2]	(-564[1])-([2])-([3])-([4])-([5])-([6])-([7])-([8]-104)
AT1G04280	altTSE	1	[]	[1]-(+91[2])-([3])-([4])-([5])-([6])-([7])-([8]-15)
AT1G04280	crypticI	1	[]	(-446[1 568)-(756])-([2])-([3])-([4])-([5])-([6])-([7])-([8]-106)
AT1G04280		0	[AT1G04280.1, AT1G04280.2]	(-717[1])-([2])-([3])-([4])-([5])-([6])-([7])-([8]-105)
AT1G04290	altA	1	[]	(-82[1])-(-7[2])-([3]-274)
AT1G04290		0	[AT1G04290.1]	(-80[1])-([2])-([3]-26)
AT1G04295	IR	1	[]	(+58[1]=[2]-6)
AT1G04310		0	[AT1G04310.1]	(+1[1])-([2])-([3]-93)
AT1G04330		0	[AT1G04330.1]	(-63[1]-41)
AT1G04340	altTSE	1	[]	(1166136 1165323)-(-15[1])-([2])-([3])-([4])-([5]-259)
AT1G04340		0	[AT1G04340.1]	(-10[1])-([2])-([3])-([4])-([5]-89)
AT1G04350		0	[AT1G04350.1]	(-286[1])-([2])-([3]-370)
AT1G04350	IR	1	[]	(-364[1]=[2])-([3]-368)
AT1G04360		0	[AT1G04360.1]	(-124[1]-129)
AT1G04400		0	[AT1G04400.1]	(-203[1])-([2])-([3])-([4])-([5]-45)
AT1G04400	altA	1	[AT1G04400.2]	(-387[1])-(+67[2])-([3])-([4])-([5]-46)
AT1G04400	altTSE	1	[AT1G04400.1, AT1G04400.2]	[1]-(-58[2])-([3])-([4])-([5]-45)
AT1G04400	IR	2	[]	(-355[1])-([2])-([3]=[4]=[5]-50)
AT1G04410		0	[AT1G04410.1]	(-105[1])-([2])-([3])-([4])-([5])-([6])-([7]-193)
AT1G04420		0	[AT1G04420.1]	(-70[1])-([2])-([3])-([4])-([5])-([6])-([7])-([8]+16)
AT1G04430		0	[AT1G04430.1]	(-163[1])-([2])-([3])-([4])-([5])-([6])-([7])-([8]-56)
AT1G04430	altTSE	1	[AT1G04430.2]	[1]-(1198611 1198637)-([2])-([3])-([4])-([5])-([6])-([7])-([8]-147)
AT1G04440	crypticI	1	[]	(-136[1])-([2])-([3])-([4 52)-(141])-([5])-([6])-([7])-([8])-([9])-([10])-([11])-([12])-([13])-([14]-212)
AT1G04440		0	[AT1G04440.1]	(-27[1])-([2])-([3])-([4])-([5])-([6])-([7])-([8])-([9])-([10])-([11])-([12])-([13])-([14]-147)
AT1G04440	IR	2	[]	(-32[1])-([2])-([3])-([4])-([5])-([6])-([7]=[8])-([9])-([10])-([11]=[12])-([13])-([14]-208)
AT1G04480		0	[AT1G04480.1]	(-172[1])-([2])-([3]-77)
AT1G04480	IR-altTSE	2	[]	[1]-(-6[2]=[3]-88)
AT1G04490	crypticI	1	[AT1G04490.1, AT1G04490.2, AT1G04490.6]	[0^1]-[0^2]-(-147[1 186)-(347 401)-(628])-([2]-281)
AT1G04510		0	[AT1G04510.1]	(-92[1])-([2])-([3])-([4])-([5])-([6])-([7])-([8])-([9])-([10])-([11])-([12])-([13])-([14])-([15])-([16])-([17])-([18]-143)
AT1G04510	altTSE	1	[AT1G04510.1]	[1]-[2]-(-16[3])-([4])-([5])-([6])-([7])-([8])-([9])-([10])-([11])-([12])-([13])-([14])-([15])-([16])-([17])-([18]-127)
AT1G04520		0	[AT1G04520.1]	(-51[1])-([2])-([3])-([4]-1)
AT1G04530		0	[AT1G04530.1]	(-106[1])-([2])-([3])-([4])-([5]-2)
AT1G04550	crypticI	1	[AT1G04550.2]	(+7[1])-([2 286)-(368 485)-(559])-([3]+17)
AT1G04550	crypticI	1	[]	(-39[1])-([2 485)-(559])-([3]-14)
AT1G04550	altA-crypticI	2	[]	(-39[1])-(+59[2 286)-(368 485)-(559])-([3]-15)
AT1G04560		0	[AT1G04560.1]	(-44[1])-([2])-([3]-1)
AT1G04590	altA	1	[]	(-46[1])-(-8[2])-([3])-([4])-([5])-([6])-([7])-([8])-([9]-128)
AT1G04590		0	[AT1G04590.1]	(-44[1])-([2])-([3])-([4])-([5])-([6])-([7])-([8])-([9]-23)
AT1G04610		0	[AT1G04610.1]	(-33[1])-([2])-([3]-12)
AT1G04620		0	[AT1G04620.1]	(-35[1])-([2])-([3])-([4])-([5])-([6])-([7])-([8])-([9])-([10])-([11])-([12])-([13])-([14])-([15])-([16])-([17])-([18])-([19]-561)
AT1G04620	altTSE	1	[AT1G04620.1]	[1]-(-8[2])-([3])-([4])-([5])-([6])-([7])-([8])-([9])-([10])-([11])-([12])-([13])-([14])-([15])-([16])-([17])-([18])-([19]-624)
AT1G04630		0	[AT1G04630.1]	(-27[1])-([2])-([3]-3)
AT1G04635		0	[AT1G04635.1]	(-5[1]-127)
AT1G04640	crypticI	1	[AT1G04640.1]	(+30[1 45)-(428]+103)
AT1G04640	crypticI	1	[]	(-93[1 135)-(428]+112)
AT1G04680		0	[AT1G04680.1]	(-91[1])-([2])-([3])-([4])-([5])-([6]-150)
AT1G04690		0	[AT1G04690.1]	(-121[1])-([2])-([3])-([4])-([5]-48)
AT1G04710		0	[AT1G04710.1]	(-29[1])-([2])-([3])-([4])-([5])-([6])-([7])-([8])-([9])-([10])-([11])-([12])-([13])-([14]+15)
AT1G04750		0	[AT1G04750.1]	(-111[1])-([2])-([3])-([4])-([5]-115)
AT1G04760	altTEE	1	[AT1G04760.1, AT1G04760.2]	(+27[1])-([2])-([3])-([4])-([5]-220)-[6]
AT1G04770		0	[AT1G04770.1]	(+31[1])-([2])-([3])-([4]-91)
AT1G04770	IR	1	[]	(+69[1])-([2])-([3]=[4]-115)
AT1G04778	IR	1	[]	(-138[1]=[2]-8)
AT1G04780		0	[AT1G04780.1]	(-173[1])-([2]-98)
AT1G04790		0	[AT1G04790.1]	(-71[1])-([2])-([3])-([4])-([5])-([6])-([7])-([8])-([9]-418)
AT1G04800		0	[AT1G04800.1]	(-174[1])
AT1G04810	altTSE	1	[AT1G04810.1]	[1]-[2]-[3]-(-35[4])-([5])-([6])-([7])-([8])-([9])-([10])-([11])-([12])-([13]-72)
AT1G04830	altA-altTEE	2	[]	(-75[1])-([2])-([3])-(-4[4])-([5])-([6])-([7])-([8])-([9]+115)-[10]
AT1G04830	altTEE	1	[AT1G04830.1]	(-41[1])-([2])-([3])-([4])-([5])-([6])-([7])-([8])-([9]+234)-[10]
AT1G04830	IR-altTEE	3	[]	(-42[1])-([2])-([3]=[4])-([5])-([6]=[7])-([8])-([9]+163)-[10]
AT1G04850		0	[AT1G04850.1]	(-151[1])-[1^1]-([2])-([3])-([4])-([5])-([6])-([7])-([8])-([9])-([10])-([11])-([12]-3)
AT1G04850	altD-crypticI	2	[]	(-207[1])-[1^1]-([2])-([3])-([4])-([5]-1)-([6])-([7])-([8])-([9 39)-(52])-([10])-([11])-([12]-5)
AT1G04850	IR	1	[]	(-154[1])-[1^1]-([2])-([3])-([4])-([5])-([6])-([7]=[8])-([9])-([10])-([11])-([12]-3)
AT1G04870		0	[AT1G04870.2]	(-80[1])-([2])-([3])-([4])-([5])-([6])-([7]-77)
AT1G04880		0	[AT1G04880.1]	(+11[1])-([2])-([3])-([4])-([5])-([6])-([7]-78)
AT1G04900		0	[AT1G04900.1]	(-11[1])-([2])-([3])-([4])-([5])-([6])-([7])-([8])-([9])-([10])-([11])-([12])-([13]-3)
AT1G04910		0	[AT1G04910.1]	(-193[1])-([2])-([3])-([4])-([5])-([6])-([7])-([8])-([9]+68)
AT1G04910	altD	1	[]	(-201[1])-([2])-([3]+25)-([4])-([5])-([6])-([7])-([8])-([9]+35)
AT1G04910	IR-altD	2	[]	(-246[1])-([2])-([3]+25)-([4])-([5])-([6])-([7]=[8])-([9]+10)
AT1G04930	crypticI-ES	2	[]	(-88[1])-[2]-([3])-([4])-([5])-([6])-([7 67)-(79])-([8]-78)
AT1G04930	ES	1	[AT1G04930.1]	(+25[1])-[2]-([3])-([4])-([5])-([6])-([7])-([8]-3)
AT1G04940		0	[AT1G04940.1]	(-58[1])-([2])-([3]-107)
AT1G04940		0	[AT1G04940.1]	(-29[1])-([2])-([3]-30)
AT1G04950	altD-crypticI	2	[]	(-34[1 101)-(180]-96)-([2])-([3])-([4])-([5])-([6])-([7])-([8])-([9])-([10])-([11])-([12]-104)
AT1G04950	crypticI	1	[AT1G04950.2]	(-33[1 101)-(325])-([2])-([3])-([4])-([5])-([6])-([7])-([8])-([9])-([10])-([11])-([12]-56)
AT1G04950	IR-crypticI	2	[]	(-33[1 101)-(325])-([2])-([3])-([4]=[5])-([6])-([7])-([8])-([9])-([10])-([11])-([12]-60)
AT1G04950		0	[AT1G04950.3]	(-33[1])-([2])-([3])-([4])-([5])-([6])-([7])-([8])-([9])-([10])-([11])-([12]-61)
AT1G04960	crypticI	1	[AT1G04960.1]	(+11[1 249)-(550])-([2])-([3])-([4])-([5])-([6])-([7])-([8])-([9])-([10]+61)
AT1G04970	crypticI	1	[AT1G04970.1]	(-47[1 535)-(827])-([2])-([3])-([4])-([5]+23)
AT1G04970	altA	1	[]	(-933[1])-([2])-([3])-([4])-(-28[5]-7)
AT1G04970		0	[AT1G04970.2, AT1G04970.3]	(-825[1])-([2])-([3])-([4])-([5]-6)
AT1G04970	altTSE	1	[AT1G04970.1, AT1G04970.2, AT1G04970.3]	[1]-(-53[2])-([3])-([4])-([5]-25)
AT1G04970	crypticI	1	[AT1G04970.2]	(-95[1 535)-(789])-([2])-([3])-([4])-([5]-8)
AT1G04970	altA-crypticI	2	[]	(-95[1 535)-(827])-([2])-([3])-([4])-(-28[5]-2)
AT1G04970	crypticI	1	[]	(-79[1 540)-(828])-([2])-([3])-([4])-([5]-8)
AT1G04970		0	[AT1G04970.3]	(-106[1])-([2])-([3])-([4])-([5]-24)
AT1G04980		0	[AT1G04980.1]	(-62[1])-([2])-([3])-([4])-([5])-([6])-([7])-([8])-([9]+38)
AT1G04980	IR	2	[]	(-63[1])-([2]=[3])-([4])-([5])-([6]=[7])-([8])-([9]-109)
AT1G04985	crypticI	1	[AT1G04985.1]	(-67[1])-([2 72)-(656])-([3])-([4]+54)
AT1G04985	IR	1	[]	(-586[1])-([2]=[3])-([4]-6)
AT1G04985	altD	1	[]	(-589[1])-([2]-648)-([3])-([4]-24)
AT1G04985	crypticI	1	[]	(-564[1])-([2 568)-(656])-([3])-([4]-74)
AT1G04990	altA-crypticI	2	[]	(-75[1])-([2])-([3 56)-(317])-([4])-([5])-(-10[6]-73)-[6^1]
AT1G04990	crypticI	1	[AT1G04990.1]	(-169[1])-([2])-([3 56)-(317])-([4])-([5])-([6]+9)-[6^1]
AT1G04990	crypticI	1	[AT1G04990.1]	(-221[1])-([2])-([3 56)-(317])-([4])-([5])-([6]-94)-[6^1]
AT1G04990	altA-crypticI	2	[]	(-290[1])-([2])-([3 56)-(317])-([4])-([5])-(-10[6]-99)-[6^1]
AT1G05000	altA	1	[AT1G05000.1]	(-51[1])-([2])-(-1664[3])-([4])-([5]-160)
AT1G05010		0	[AT1G05010.1]	(-246[1])-([2])-([3])-([4]-101)
AT1G05020		0	[AT1G05020.1]	(-427[1]-78)
AT1G05030	altD-altA	2	[]	(-556[1])-([2])-(-13[3])-([4])-([5])-([6])-([7]+11)-([8])-([9])-([10])-([11])-([12]-57)
AT1G05030	altA	1	[AT1G05030.1]	(-563[1])-([2])-(-13[3])-([4])-([5])-([6])-([7])-([8])-([9])-([10])-([11])-([12]-4)
AT1G05055		0	[AT1G05055.1]	(-39[1])-([2])-([3])-([4]-1)
AT1G05055	altA	1	[]	(-41[1])-(-4[2])-([3])-([4]-154)
AT1G05060		0	[AT1G05060.1]	(+96[1])-([2])-([3])-([4])-([5]-4)
AT1G05061		0	[AT1G05061.1]	(-443[1]+146)
AT1G05065		0	[AT1G05065.1]	(+13[1]-93)
AT1G05070		0	[AT1G05070.1]	(-77[1])-([2])-([3]-36)
AT1G05090	altTSE	1	[]	(1463107 1463528)-(+590[1])-([2]-49)
AT1G05090		0	[AT1G05090.1]	(+1143[1])-([2]-73)
AT1G05100		0	[AT1G05100.1]	(-64[1]-6)
AT1G05120		0	[AT1G05120.1, AT1G05120.2]	(-151[1])-([2])-([3])-([4])-([5])-([6])-([7])-([8])-([9])-([10])-([11])-([12])-([13])-([14])-([15])-([16]-44)
AT1G05120	IR	1	[]	(-190[1])-([2])-([3])-([4])-([5])-([6])-([7])-([8]=[9])-([10])-([11])-([12])-([13])-([14])-([15])-([16]-136)
AT1G05140		0	[AT1G05140.1]	(-15[1]+28)
AT1G05150		0	[AT1G05150.1]	(-95[1]-2)
AT1G05160	altA	1	[]	(-96[1])-(-2[2])-([3])-([4])-([5])-([6])-([7])-([8])-([9]-27)
AT1G05160		0	[AT1G05160.1]	(-73[1])-([2])-([3])-([4])-([5])-([6])-([7])-([8])-([9]-26)
AT1G05160	IR	1	[]	(-73[1])-([2])-([3])-([4]=[5])-([6])-([7])-([8])-([9]-27)
AT1G05160	IR-altD-altA	3	[]	(-98[1]-2)-(-7[2])-([3])-([4]=[5])-([6])-([7])-([8])-([9]-27)
AT1G05160	altTSE	1	[AT1G05160.1, AT1G05160.2]	[1]-(-84[2])-([3])-([4])-([5])-([6])-([7])-([8])-([9]-27)
AT1G05170	altA-crypticI	2	[]	(-8[1])-([2])-(-9[3])-([4])-([5])-([6])-([7])-([8])-([9])-([10 109)-(441]-16)
AT1G05170	crypticI	1	[AT1G05170.2]	(-8[1])-([2])-([3])-([4])-([5])-([6])-([7])-([8])-([9])-([10 109)-(441]+143)
AT1G05170	IR-altA-crypticI	3	[]	(-8[1])-([2])-(-9[3])-([4])-([5])-([6])-([7]=[8])-([9])-([10 109)-(441]-18)
AT1G05180		0	[AT1G05180.1]	(-113[1])-([2])-([3])-([4])-([5])-([6])-([7])-([8])-([9])-([10])-([11])-([12])-([13])-([14]-95)
AT1G05180	altTSE	1	[AT1G05180.1]	[1]-(-9[2])-([3])-([4])-([5])-([6])-([7])-([8])-([9])-([10])-([11])-([12])-([13])-([14]-117)
AT1G05180	altA	1	[]	(-135[1])-([2])-([3])-([4])-([5])-([6])-([7])-([8])-([9])-([10])-(-6[11])-([12])-([13])-([14]-94)
AT1G05190		0	[AT1G05190.1]	(-29[1])-([2])-([3]-127)
AT1G05210		0	[AT1G05210.1]	(-12[1])-([2]-4)
AT1G05230	altD-altA-crypticI-altTEE	5	[]	(-54[1])-(-4[2 45)-(1169])-([3])-([4])-([5])-([6])-([7])-([8])-([9])-([10]-6)-([11]+14)-([11^1]-68)
AT1G05230	altD-crypticI-altTEE	3	[AT1G05230.2]	(-46[1])-([2 45)-(1169])-([3])-([4])-([5])-([6])-([7])-([8])-([9])-([10])-([11]+14)-([11^1]-13)
AT1G05260		0	[AT1G05260.1]	(-1[1])-([2])-([3])-([4]-51)
AT1G05270		0	[AT1G05270.1]	(-326[1])-([2])-([3])-([4])-([5])-([6])-([7])-([8])-([9]-1)
AT1G05270	IR	7	[]	(-360[1])-([2]=[3]=[4]=[5]=[6]=[7]=[8]=[9]-3)
AT1G05270	IR-altA	2	[]	(-377[1])-([2])-(-1[3]=[4])-([5])-([6])-([7])-([8])-([9]-3)
AT1G05300	crypticI	1	[AT1G05300.1]	(+28[1])-([2 149)-(774]+296)
AT1G05310		0	[AT1G05310.1]	(-73[1])-([2])-([3])-([4])-([5]-70)
AT1G05320	crypticI	2	[AT1G05320.3]	(-61[1 152)-(287])-([2])-([3])-([4])-([5 134)-(231])-([6]-149)
AT1G05320	altD-altA-crypticI	3	[AT1G05320.2]	(-24[1]-190)-(-9[2])-([3])-([4])-([5 134)-(231])-([6]-109)
AT1G05320	altD-crypticI	2	[AT1G05320.1]	(-34[1]-190)-([2])-([3])-([4])-([5 134)-(231])-([6]-144)
AT1G05320	crypticI-altTSE	2	[AT1G05320.9]	[1]-(+66[2])-([3])-([4])-([5 134)-(231])-([6]-109)
AT1G05320	crypticI-altTSE	2	[AT1G05320.1, AT1G05320.2, AT1G05320.3, AT1G05320.4, AT1G05320.7, AT1G05320.8, AT1G05320.9]	[1]-[2]-(-112[3])-([4])-([5 134)-(231])-([6]-112)
AT1G05350		0	[AT1G05350.1]	(-253[1])-([2])-([3])-([4])-([5])-([6])-([7])-([8])-([9])-([10])-([11])-([12])-([13])-([14]+27)
AT1G05350	altA	1	[]	(-329[1])-([2])-([3])-([4])-([5])-([6])-([7])-([8])-([9])-([10])-([11])-(+19[12])-([13])-([14]-15)
AT1G05350	IR	1	[]	(-331[1]=[2])-([3])-([4])-([5])-([6])-([7])-([8])-([9])-([10])-([11])-([12])-([13])-([14]-25)
AT1G05350	IR	2	[]	(-262[1]=[2])-([3])-([4])-([5])-([6])-([7])-([8])-([9])-([10])-([11]=[12])-([13])-([14]-82)
AT1G05360	crypticI	1	[AT1G05360.1]	(+5[1 300)-(591 802)-(1061])-([2])-([3])-([4])-([5])-([6]-29)
AT1G05360	crypticI	1	[AT1G05360.3]	(-23[1 300)-(591])-([2])-([3])-([4])-([5])-([6]-32)
AT1G05360		0	[AT1G05360.2]	(-43[1])-([2])-([3])-([4])-([5])-([6]-76)
AT1G05370		0	[AT1G05370.1]	(-171[1])-([2])-([3])-([4])-([5])-([6])-([7]-108)
AT1G05385		0	[AT1G05385.1]	(-89[1])-([2])-([3]+61)
AT1G05385	IR	1	[AT1G05385.2]	(-98[1]=[2])-([3]-6)
AT1G05400		0	[AT1G05400.1]	([1])-([2])-([3])-([4]-9)
AT1G05410		0	[AT1G05410.1]	(-25[1])-([2])-([3])-([4])-([5]-9)
AT1G05410	altTSE	1	[AT1G05410.1]	[1]-(-45[2])-([3])-([4])-([5]-40)
AT1G05420		0	[AT1G05420.1, AT1G05420.2]	(-40[1]-2)
AT1G05430		0	[AT1G05430.1]	(-69[1])-([2])-([3])-([4])-([5])-([6]-5)
AT1G05440		0	[AT1G05440.1]	(-52[1])-([2])-([3]-1)
AT1G05460		0	[AT1G05460.1]	(-19[1])-([2])-([3])-([4])-([5]-350)
AT1G05470	crypticI	1	[AT1G05470.1]	(-185[1])-([2])-([3])-([4])-([5])-([6])-([7])-([8])-([9])-([10 257)-(838])-([11])-([12]-77)
AT1G05500		0	[AT1G05500.1]	([1])-([2])-([3])-([4])-([5])-([6])-([7])-([8])-([9])-([10])-([11])-([12])-([13]-66)
AT1G05500	altTSE	1	[AT1G05500.1]	[1]-(-3[2])-([3])-([4])-([5])-([6])-([7])-([8])-([9])-([10])-([11])-([12])-([13]-67)
AT1G05520		0	[AT1G05520.1]	(-174[1])-([2])-([3])-([4])-([5])-([6])-([7])-([8])-([9])-([10])-([11])-([12]+57)
AT1G05520	IR	1	[]	(-183[1])-([2])-([3])-([4])-([5]=[6])-([7])-([8])-([9])-([10])-([11])-([12]-19)
AT1G05560		0	[AT1G05560.1, AT1G05560.2]	(-276[1]-201)
AT1G05562		0	[AT1G05562.1]	(-492[1]-92)
AT1G05590	crypticI	1	[AT1G05590.3]	(-26[1 177)-(501])-([2]-21)
AT1G05590		0	[AT1G05590.2]	(-101[1])-([2]-28)
AT1G05600		0	[AT1G05600.1]	(+14[1])-([2]+12)-[2^1]
AT1G05600	IR	1	[AT1G05600.3]	(-10[1]=[2]+31)-[2^1]
AT1G05610		0	[AT1G05610.1]	(+4[1])-([2])-([3])-([4])-([5])-([6])-([7])-([8]+54)
AT1G05620		0	[AT1G05620.1]	(-105[1])-([2])-([3])-([4])-([5])-([6])-([7])-([8])-([9])
AT1G05620	altTSE	1	[AT1G05620.1, AT1G05620.2]	[1]-[2]-(-28[3])-([4])-([5])-([6])-([7])-([8])-([9]-6)
AT1G05680		0	[AT1G05680.1]	(-146[1])-([2]-87)
AT1G05680	IR	1	[]	(-151[1]=[2]-98)
AT1G05690		0	[AT1G05690.1]	(-86[1])-([2])-([3])-([4])-([5]-33)
AT1G05690	altA	1	[]	(-360[1])-([2])-(+17[3])-([4])-([5]-38)
AT1G05710	crypticI	2	[AT1G05710.3]	(-51[1 511)-(1323])-([2])-([3 65)-(132])-([4]-18)
AT1G05710	altA-crypticI	2	[]	(-54[1 511)-(1323])-([2])-([3])-(+59[4]-81)
AT1G05710	IR	1	[]	(-109[1]=[2])-([3])-([4]-88)
AT1G05710	crypticI	2	[AT1G05710.6]	(-50[1 511)-(1339])-([2])-([3 65)-(132])-([4]-18)
AT1G05710	crypticI	1	[AT1G05710.2]	(-52[1 511)-(1323])-([2])-([3])-([4]-78)
AT1G05720		0	[AT1G05720.1]	([1])-([2])-([3])-([4]-61)
AT1G05760		0	[AT1G05760.1, AT1G05760.2]	(-36[1])-([2]+64)
AT1G05770		0	[AT1G05770.1]	(-33[1])-([2]-2)
AT1G05780		0	[AT1G05780.1]	(-71[1])-([2]-117)
AT1G05785	crypticI	1	[AT1G05785.1]	(-6[1 89)-(716])-([2])-([3])-([4])-([5])-([6]-41)
AT1G05785	IR-casseteE-crypticI	3	[]	(-6[1 89)-(716])-(1731096 1731168)-([2])-([3])-([4])-([5]=[6]-78)
AT1G05785	IR-crypticI	2	[AT1G05785.6]	(-6[1 89)-(716])-([2])-([3])-([4])-([5]=[6]-56)
AT1G05790		0	[AT1G05790.3]	(-48[1])-([2])-([3])-([4])-([5])-([6])-([7])-([8])-([9])-([10])-([11])-([12])-([13])-([14]-71)
AT1G05790	IR-altA	2	[]	(-75[1])-([2])-(+16[3])-([4])-([5])-([6]=[7])-([8])-([9])-([10])-([11])-([12])-([13])-([14]-106)
AT1G05790	IR-altA	3	[]	(-48[1])-([2])-(+16[3]=[4])-([5])-([6]=[7])-([8])-([9])-([10])-([11])-([12])-([13])-([14]-76)
AT1G05805		0	[AT1G05805.1]	(-298[1])-([2])-([3])-([4])-([5])-([6]-20)
AT1G05805	altD	1	[]	(-447[1])-([2])-([3])-([4])-([5]-1)-([6]-43)
AT1G05805	IR	1	[]	(-347[1])-([2])-([3])-([4])-([5]=[6]-20)
AT1G05810		0	[AT1G05810.1, AT1G05810.2]	(-21[1])-([2]+38)
AT1G05820	crypticI	1	[AT1G05820.1]	(-141[1])-([2])-([3])-([4])-([5])-([6])-([7])-([8])-([9])-([10 92)-(460])-([11])-([12]-26)
AT1G05820	crypticI-altTSE	2	[AT1G05820.1]	[1]-(-122[2])-([3])-([4])-([5])-([6])-([7])-([8])-([9])-([10 92)-(460])-([11])-([12]-37)
AT1G05835		0	[AT1G05835.1]	(-79[1])-([2]+217)
AT1G05840		0	[AT1G05840.1]	(+33[1])-([2])-([3])-([4])-([5])-([6])-([7])-([8])-([9])-([10]+7)
AT1G05840	altA	1	[]	(-8[1])-([2])-([3])-([4])-([5])-(-12[6])-([7])-([8])-([9])-([10]-38)
AT1G05840	IR	1	[]	(-37[1])-([2])-([3])-([4])-([5])-([6]=[7])-([8])-([9])-([10]-38)
AT1G05860	crypticI	1	[AT1G05860.1]	(-17[1])-[1^1]-([2 318)-(799]+24)
AT1G05860		0	[AT1G05860.2]	(-8[1])-[1^1]-([2]-605)
AT1G05870	crypticI	1	[AT1G05870.10]	(-71[1])-([2 436)-(579 641)-(719]-94)
AT1G05870	crypticI	1	[AT1G05870.8]	(-79[1])-([2 177)-(392 436)-(579]-63)
AT1G05870	IR	1	[]	(-121[1]=[2]-832)
AT1G05870	crypticI	1	[]	(-81[1])-([2 224)-(392 436)-(579 759)-(771]-61)
AT1G05870	crypticI	1	[]	(-81[1])-([2 224)-(392 436)-(579 641)-(722]-73)
AT1G05870	crypticI	1	[]	(-79[1])-([2 224)-(392 436)-(579 641)-(776]-78)
AT1G05870	crypticI	1	[AT1G05870.2]	(-71[1])-([2 224)-(392 436)-(579]-25)
AT1G05870		0	[AT1G05870.1, AT1G05870.10, AT1G05870.11, AT1G05870.4, AT1G05870.5, AT1G05870.6, AT1G05870.9]	(-11[1])-([2]-832)
AT1G05870	IR	1	[]	(-71[1]=[2]-63)
AT1G05870	crypticI	1	[AT1G05870.9]	(-73[1])-([2 436)-(579]-116)
AT1G05870	crypticI	1	[]	(-77[1])-([2 177)-(392 436)-(579 641)-(719]-76)
AT1G05890	ES	1	[AT1G05890.1]	(-95[1])-[1^1]-([2])-([3])-([4])-([5])-([6])-([7])-([8])-([9])-([10])-([11])-([12])-([13])-([14])-([15]-177)
AT1G05900	crypticI-ES	2	[]	(-55[1])-([2])-([3])-([4])-[5]-([6])-([7])-([8])-([9 104)-(241])-([10]-43)
AT1G05900	IR-altD-crypticI	3	[]	(-73[1])-([2])-([3])-([4]=[5]+31)-([6])-([7])-([8])-([9 104)-(241])-([10]-49)
AT1G05900	IR-altA-crypticI-altTSE	4	[]	[1]-([2])-([3])-([4]=[5])-(-5[6])-([7])-([8])-([9 104)-(241])-([10]-46)
AT1G05900	crypticI	1	[AT1G05900.2]	([1])-([2])-([3])-([4])-([5])-([6])-([7])-([8])-([9 104)-(241])-([10]-43)
AT1G05900	IR-crypticI	2	[]	(-31[1])-([2])-([3])-([4]=[5])-([6])-([7])-([8])-([9 104)-(241])-([10]-46)
AT1G05900	IR-crypticI	3	[]	([1])-([2])-([3])-([4]=[5]=[6])-([7])-([8])-([9 104)-(241])-([10]+17)
AT1G05940	crypticI	1	[AT1G05940.1]	(-34[1])-([2])-([3])-([4])-([5])-([6 236)-(586])-([7]-34)
AT1G05950	IR-crypticI	3	[]	(-199[1])-([2 60)-(148])-([3])-([4])-([5])-([6]=[7])-([8])-([9 143)-(224 290)-(382]-5)
AT1G05950	crypticI	1	[AT1G05950.1]	(-52[1])-([2])-([3])-([4])-([5])-([6])-([7])-([8])-([9 154)-(224 290)-(382]-2)
AT1G05950	altD-crypticI	2	[]	(-192[1])-([2])-([3])-([4])-([5]-1)-([6])-([7])-([8])-([9 143)-(224 290)-(382]-8)
AT1G05950	crypticI	1	[]	(-46[1])-([2])-([3])-([4])-([5])-([6])-([7])-([8])-([9 142)-(224 290)-(382]-16)
AT1G05970	altA	1	[]	(-39[1])-(-24[2])-([3]-164)
AT1G05970	altA	1	[AT1G05970.1]	(-32[1])-([2])-(-6[3]-238)
AT1G05970		0	[AT1G05970.2]	(-32[1])-([2])-([3]+15)
AT1G05970	IR	1	[]	(-47[1])-([2]=[3]-239)
AT1G06000		0	[AT1G06000.1]	(+4[1]+45)
AT1G06002		0	[AT1G06002.1]	(-268[1]+31)
AT1G06010		0	[AT1G06010.1]	(-15[1])-([2])-([3]-289)
AT1G06040		0	[AT1G06040.1]	(-63[1])-([2])-([3]-92)
AT1G06040	IR	1	[AT1G06040.2]	(-193[1])-([2]=[3]-166)
AT1G06050		0	[AT1G06050.1]	(-2[1])-([2]+33)
AT1G06050	IR	1	[]	(-207[1]=[2]-77)
AT1G06060	crypticI	1	[AT1G06060.1]	(+2[1])-([2])-([3])-([4])-([5])-([6 91)-(197]+10)
AT1G06060	crypticI	1	[]	(-40[1])-([2])-([3])-([4])-([5])-([6 49)-(197]-22)
AT1G06060	IR	1	[]	(-5[1])-([2]=[3])-([4])-([5])-([6]-8)
AT1G06070		0	[AT1G06070.1]	(-83[1])-([2])-([3])-([4])-([5]-1)
AT1G06080	crypticI	1	[AT1G06080.1]	(+3[1])-([2])-([3 140)-(256])-([4]+22)
AT1G06080		0	[AT1G06080.2]	(-5[1])-([2])-([3])-([4]+7)
AT1G06090		0	[AT1G06090.1]	(-1126[1])-([2])-([3])-([4])-([5]-2)
AT1G06110	crypticI	1	[]	(-364[1])-([2 34)-(120])-([3])-([4])-([5]-77)
AT1G06110		0	[AT1G06110.1]	(-309[1])-([2])-([3])-([4])-([5]+1)
AT1G06110	IR	1	[]	(-411[1])-([2])-([3])-([4]=[5]-78)
AT1G06110	IR	1	[AT1G06110.2]	(-335[1])-([2])-([3]=[4])-([5]-77)
AT1G06110	IR	2	[]	(-364[1])-([2])-([3]=[4]=[5]-217)
AT1G06130		0	[AT1G06130.1]	(-224[1])-([2])-([3])-([4])-([5])-([6])-([7])-([8]-12)
AT1G06130	IR	1	[]	(-230[1])-([2])-([3])-([4]=[5])-([6])-([7])-([8]-60)
AT1G06150	altA	1	[AT1G06150.1]	(-66[1])-([2])-([3])-([4])-([5])-([6])-([7])-([8])-(-6[9])-([10])-([11]-60)
AT1G06150		0	[AT1G06150.2]	(-12[1])-([2])-([3])-([4])-([5])-([6])-([7])-([8])-([9])-([10])-([11]+17)
AT1G06160		0	[AT1G06160.1]	(-95[1]-26)
AT1G06180		0	[AT1G06180.1]	(-32[1])-([2])-([3]-119)
AT1G06180	IR	1	[]	(-30[1])-([2]=[3]-119)
AT1G06190	altD	1	[AT1G06190.1]	(-22[1]-294)-([2]-43)
AT1G06190	altTSE	1	[AT1G06190.1, AT1G06190.3, AT1G06190.4, AT1G06190.5]	[1]-(-87[2]-44)
AT1G06190	altD	1	[]	(-116[1]-279)-([2]-60)
AT1G06200		0	[AT1G06200.1, AT1G06200.2]	(-92[1])-([2])-([3])-([4])-([5]-28)
AT1G06210	crypticI	1	[AT1G06210.1]	(+49[1])-([2])-([3 281)-(462]+6)
AT1G06210	crypticI-altTSE	2	[AT1G06210.1]	[1]-(-159[2])-([3 281)-(462])
AT1G06210	altD-crypticI	2	[]	(-79[1]+74)-([2])-([3 281)-(462]-98)
AT1G06220	altD-altA-ES	9	[]	(-13[1]-8)-[2]-[3]-[4]-[5]-[6]-[7]-[8]-(-27[9])-([10])-([11])-([12]-138)
AT1G06230	crypticI	1	[AT1G06230.3]	(-74[1 174)-(286])-([2])-([3])-([4])-([5]-212)
AT1G06240		0	[AT1G06240.1]	(-12[1])-([2])-([3])-([4])-([5])-([6])-([7]-122)
AT1G06250		0	[AT1G06250.1]	([1])-([2])-([3]-86)
AT1G06265	IR-altTSE	2	[]	(1917951 1917783)-(-14[1]=[2])-([3])-([4])-([5])-([6]-93)
AT1G06265	IR-altA	2	[]	(-3[1]=[2])-([3])-(-19[4])-([5])-([6]-113)
AT1G06265	IR	1	[]	(-3[1]=[2])-([3])-([4])-([5])-([6]-81)
AT1G06265	IR-altA	2	[]	(-88[1]=[2])-(-159[3])-([4])-([5])-([6]-113)
AT1G06265	altTSE	1	[AT1G06265.1]	[1]-[2]-(-18[3])-([4])-([5])-([6]-93)
AT1G06265	altTSE	1	[AT1G06265.1, AT1G06265.2]	[1]-[2]-[3]-[4]-(-3[5])-([6]-113)
AT1G06270		0	[AT1G06270.1]	(+54[1])-([2]-9)
AT1G06290		0	[AT1G06290.1]	(-144[1])-([2])-([3])-([4])-([5])-([6])-([7])-([8])-([9])-([10])-([11])-([12])-([13])
AT1G06320		0	[AT1G06320.1]	(-30[1])-([2])-([3]+128)
AT1G06330		0	[AT1G06330.1]	(+3[1])-([2])-([3]-331)
AT1G06340		0	[AT1G06340.1]	(-60[1]-132)
AT1G06350		0	[AT1G06350.1]	(+14[1])-([2])-([3])-([4])-([5]-87)
AT1G06360		0	[AT1G06360.1, AT1G06360.2]	(-31[1])-([2])-([3])-([4])-([5]-39)
AT1G06360	IR	1	[]	(-33[1]=[2])-([3])-([4])-([5]-172)
AT1G06370	crypticI	2	[]	(-59[1])-([2])-([3 4)-(109])-([4 129)-(236 269)-(370 579)-(680])-([5]-203)
AT1G06370	crypticI	1	[AT1G06370.4]	(-58[1])-([2])-([3])-([4 129)-(236 269)-(370 579)-(680])-([5]-229)
AT1G06370	crypticI	1	[]	(-59[1])-([2])-([3])-([4 269)-(370 579)-(680])-([5]-190)
AT1G06370		0	[AT1G06370.3]	(-58[1])-([2])-([3])-([4])-([5]-190)
AT1G06380	crypticI	1	[]	(+21[1 336)-(348]-260)
AT1G06380		0	[AT1G06380.1]	(+478[1]-91)
AT1G06390	crypticI	1	[AT1G06390.2]	(-71[1])-([2])-([3])-([4])-([5])-([6])-([7])-([8])-([9])-([10])-([11])-([12 124)-(271]-46)
AT1G06390		0	[AT1G06390.1]	(-65[1])-([2])-([3])-([4])-([5])-([6])-([7])-([8])-([9])-([10])-([11])-([12]-112)
AT1G06390	IR	1	[]	(-50[1])-([2])-([3])-([4])-([5])-([6])-([7])-([8])-([9]=[10])-([11])-([12]-139)
AT1G06400		0	[AT1G06400.1]	(-30[1])-([2]-237)
AT1G06410	altD	1	[AT1G06410.1]	(-119[1]-134)-([2])-([3])-([4])-([5]-502)
AT1G06420		0	[AT1G06420.1]	(-51[1]-80)
AT1G06430	altA-altTSE	2	[AT1G06430.1]	(-178[0^1])-(-440[1])-([2])-([3])-([4]-31)
AT1G06430		0	[AT1G06430.2]	[0^1]-(-8[1])-([2])-([3])-([4]-37)
AT1G06450		0	[AT1G06450.1]	(+2[1])
AT1G06460		0	[AT1G06460.1]	(-83[1])-([2])-([3])-([4])-([5])-([6])-([7]-4)
AT1G06470		0	[AT1G06470.2]	(-50[1])-([2])-([3])-([4])-([5])-([6])-([7])-([8])-([9])-([10])-([11])-([12]-773)
AT1G06470	altD	1	[AT1G06470.1]	(-73[1]-4)-([2])-([3])-([4])-([5])-([6])-([7])-([8])-([9])-([10])-([11])-([12]-620)
AT1G06470	IR-altD	4	[]	(-135[1]-4)-([2]+4)-([3])-([4]+22)-([5])-([6])-([7]=[8])-([9])-([10])-([11])-([12]-774)
AT1G06470	altTSE	1	[AT1G06470.1, AT1G06470.2]	[1]-(-98[2])-([3])-([4])-([5])-([6])-([7])-([8])-([9])-([10])-([11])-([12]-807)
AT1G06470	altTSE	1	[AT1G06470.1, AT1G06470.2]	[1]-(-209[2])-([3])-([4])-([5])-([6])-([7])-([8])-([9])-([10])-([11])-([12]-773)
AT1G06470	altA	1	[]	(-164[1])-([2])-(-83[3])-([4])-([5])-([6])-([7])-([8])-([9])-([10])-([11])-([12]-772)
AT1G06470	IR	1	[]	(-143[1])-([2])-([3])-([4])-([5])-([6])-([7]=[8])-([9])-([10])-([11])-([12]-806)
AT1G06475		0	[AT1G06475.1]	(-104[1]-2)
AT1G06500	crypticI	1	[AT1G06500.1]	(+23[1 24)-(166])-([2]-9)
AT1G06500	IR	1	[]	(+23[1]=[2]-6)
AT1G06500		0	[AT1G06500.3]	([1])-([2]+4)
AT1G06510		0	[AT1G06510.1]	(-96[1])-([2])-([3])-([4]+29)
AT1G06515	IR	1	[]	(-87[1])-([2]=[3])-([4]-6)
AT1G06515		0	[AT1G06515.2]	(-20[1])-([2])-([3])-([4]-102)
AT1G06515	altA	1	[AT1G06515.1]	(-25[1])-(-14[2])-([3])-([4]-10)
AT1G06520		0	[AT1G06520.1]	(-245[1])-([2]-85)
AT1G06530		0	[AT1G06530.1]	(-30[1]-34)
AT1G06550		0	[AT1G06550.1]	(-16[1])-([2])-([3])-([4])-([5])-([6])-([7])-([8])-([9])-([10])-([11])-([12])-([13])-([14])-([15])-([16]-2)
AT1G06550	altD-altA	4	[]	(-84[1])-([2])-([3])-([4])-([5])-([6]+70)-(-2[7])-([8]+5)-(+1[9])-([10])-([11])-([12])-([13])-([14])-([15])-([16]-34)
AT1G06560		0	[AT1G06560.1]	(-4[1])-([2])-([3])-([4])-([5])-([6])-([7])-([8])-([9])-([10])-([11])-([12])
AT1G06570	altD	1	[AT1G06570.1]	(-10[1]+7)-([2]-8)
AT1G06570		0	[AT1G06570.2]	(-30[1])-([2]-8)
AT1G06620	crypticI	1	[AT1G06620.1]	(+11[1])-([2 321)-(409]-133)
AT1G06620		0	[AT1G06620.2]	(+4[1])-([2]-131)
AT1G06620	crypticI	1	[]	(+7[1])-([2 318)-(331]-186)
AT1G06630	altD	1	[AT1G06630.2]	(-123[1]-146)-([2])-([3])-([4]-55)-[4^1]-[4^2]
AT1G06630		0	[AT1G06630.4]	(-137[1])-([2])-([3])-([4]-60)-[4^1]-[4^2]
AT1G06630	altD	1	[AT1G06630.6]	(-127[1]-157)-([2])-([3])-([4]-47)-[4^1]-[4^2]
AT1G06630	IR	1	[AT1G06630.9]	(-137[1]=[2])-([3])-([4]-62)-[4^1]-[4^2]
AT1G06640	crypticI	1	[]	(-720[1 957)-(1027])-([2])-([3]-177)
AT1G06640		0	[AT1G06640.1]	(-719[1])-([2])-([3]-160)
AT1G06645		0	[AT1G06645.1]	(-52[1])-([2])-([3]-31)
AT1G06645	IR	1	[]	([1]=[2])-([3]-147)
AT1G06650	altA	1	[AT1G06650.2]	(-23[1])-([2])-(+26[3]+11)
AT1G06660		0	[AT1G06660.1]	(-339[1])-([2])-([3])-([4])-([5])-([6])-([7]+73)
AT1G06680		0	[AT1G06680.1]	(-256[1])-([2])-([3])-([4]-104)
AT1G06690		0	[AT1G06690.1]	(-16[1])-([2])-([3])-([4])-([5])-([6])-([7])-([8])-([9])-([10]-221)
AT1G06690	altD-ES	2	[]	(-14[1])-([2])-([3])-([4]+42)-[5]-([6])-([7])-([8])-([9])-([10]-222)
AT1G06690	IR	3	[]	(-40[1])-([2])-([3]=[4]=[5]=[6])-([7])-([8])-([9])-([10]-224)
AT1G06700	altD	1	[AT1G06700.1]	(-101[1]-272)-([2])-([3])-([4])-([5])-([6])-([7])-([8]-58)
AT1G06700	altD	1	[AT1G06700.2]	(-235[1]-255)-([2])-([3])-([4])-([5])-([6])-([7])-([8]+4)
AT1G06700	IR-altD	3	[]	(-245[1]-272)-([2])-([3]=[4]=[5])-([6])-([7])-([8]-58)
AT1G06700	IR-altD	2	[]	(-246[1]-255)-([2])-([3])-([4]=[5])-([6])-([7])-([8]-184)
AT1G06730		0	[AT1G06730.1]	([1])-([2])-([3])-([4])-([5]-11)
AT1G06740		0	[AT1G06740.1]	(+1[1])-([2]+128)
AT1G06740	altTSE	1	[AT1G06740.1]	[1]-(-231[2]+176)
AT1G06760		0	[AT1G06760.1]	(-72[1])-([2]-1)
AT1G06760	IR	1	[]	(-73[1]=[2]-2)
AT1G06770	crypticI	1	[AT1G06770.1]	(-29[1 382)-(778])-([2])-([3])-([4])-([5])-([6]-21)
AT1G06780	altD	1	[AT1G06780.1]	(-108[1]-39)-([2])-([3])-([4])-([5])-([6])-([7])-([8])-([9]+3)
AT1G06780	IR-altD	2	[]	(-115[1]-39)-([2])-([3])-([4]=[5])-([6])-([7])-([8])-([9]-277)
AT1G06790	crypticI	1	[AT1G06790.1]	(+1[1])-([2])-([3])-([4])-([5])-([6])-([7 89)-(293]-273)
AT1G06800		0	[AT1G06800.1]	(-213[1])-([2]+13)
AT1G06800	altD	1	[]	(-262[1]+244)-([2]-28)
AT1G06800	crypticI	1	[]	(-315[1 1062)-(1267])-([2]-31)
AT1G06820		0	[AT1G06820.1]	(-243[1])-([2])-([3])-([4])-([5])-([6])-([7])-([8])-([9])-([10])-([11])-([12])-([13]+23)
AT1G06820	IR-altA	4	[]	(-529[1])-(+7[2])-([3])-([4])-([5])-(-14[6]=[7])-([8])-([9])-([10]=[11])-([12])-([13]-10)
AT1G06850		0	[AT1G06850.1]	(+9[1])-([2])-([3])-([4]+15)
AT1G06850	IR	1	[]	(+9[1])-([2]=[3])-([4]-2)
AT1G06870		0	[AT1G06870.1]	(-73[1])-([2])-([3])-([4])-([5])-([6]-13)
AT1G06870	IR	1	[]	(-99[1])-([2])-([3]=[4])-([5])-([6]-55)
AT1G06890	altA	1	[]	(-127[1])-([2])-(-10[3])-([4])-([5])-([6])-([7])-([8])-([9]-314)
AT1G06890	crypticI	1	[AT1G06890.4]	(-144[1])-([2])-([3])-([4])-([5])-([6])-([7])-([8])-([9 98)-(257]-18)
AT1G06890		0	[AT1G06890.1]	(-120[1])-([2])-([3])-([4])-([5])-([6])-([7])-([8])-([9]-43)
AT1G06890	altD	1	[]	(-147[1])-([2])-([3])-([4])-([5])-([6])-([7]-4)-([8])-([9]-333)
AT1G06890	crypticI	1	[AT1G06890.3]	(-144[1])-([2])-([3])-([4])-([5])-([6])-([7])-([8])-([9 98)-(254]-45)
AT1G06890	IR	1	[]	(-145[1])-([2])-([3])-([4])-([5])-([6]=[7])-([8])-([9]-330)
AT1G06910		0	[AT1G06910.1]	(+46[1])-([2])-([3])-([4])-([5])-([6]-55)
AT1G06910	IR	1	[]	(+50[1])-([2]=[3])-([4])-([5])-([6]-63)
AT1G06910	IR-altA	2	[]	(+20[1])-(-2[2]=[3])-([4])-([5])-([6]-60)
AT1G06910	altA	1	[]	(+35[1])-([2])-(-25[3])-([4])-([5])-([6]-163)
AT1G06920		0	[AT1G06920.1]	(-43[1]+31)
AT1G04533	altTSE	1	[]	(2128229 2128180)-(+80[1]+10)
AT1G06960	crypticI	1	[AT1G06960.1]	(+25[1])-([2])-([3 93)-(196 275)-(393]-1)
AT1G06960	crypticI	1	[AT1G06960.2]	(-11[1])-([2])-([3 93)-(196]-1)
AT1G06960	altA-crypticI	2	[AT1G06960.6]	(-10[1])-(-35[2])-([3 93)-(196]-105)
AT1G06960	crypticI	1	[]	(-42[1])-([2])-([3 93)-(196 272)-(393]-65)
AT1G06960	IR-crypticI	2	[]	(+17[1])-([2]=[3 93)-(196]-92)
AT1G06980		0	[AT1G06980.1]	(-152[1]-3)
AT1G07000		0	[AT1G07000.1]	(+8[1])-([2]-19)
AT1G07000	IR	1	[]	(+8[1]=[2]-34)
AT1G07010	altA-ES	2	[]	(-60[1])-([2])-[2^1]-([3])-([4])-(+5[5])-([6])-([7])-([8])-([9]-1)
AT1G07010	crypticI-ES	2	[]	(-103[1])-([2])-[2^1]-([3])-([4])-([5])-([6])-([7])-([8])-([9 227)-(240]-22)
AT1G07010	ES	1	[AT1G07010.1]	(-54[1])-([2])-[2^1]-([3])-([4])-([5])-([6])-([7])-([8])-([9]-22)
AT1G07010	IR-altA-ES	3	[]	(-55[1])-([2])-[2^1]-([3]=[4])-(+5[5])-([6])-([7])-([8])-([9]-34)
AT1G07010	IR-ES	2	[]	(-127[1])-([2])-[2^1]-([3])-([4]=[5])-([6])-([7])-([8])-([9]-35)
AT1G07020		0	[AT1G07020.1]	(-150[1])-([2]-5)
AT1G07030		0	[AT1G07030.1]	(-16[1])-([2]-3)
AT1G07030	IR	1	[]	(-55[1]=[2]-8)
AT1G07040		0	[AT1G07040.1]	(-49[1])-([2])-([3])-([4])-([5])-([6])-([7]-2)
AT1G07050	crypticI	1	[AT1G07050.1]	(-68[1])-([2 152)-(281]-553)
AT1G07050		0	[AT1G07050.2]	(-68[1])-([2]-615)
AT1G07050	IR	1	[]	(-68[1]=[2]-316)
AT1G07080		0	[AT1G07080.1]	(-28[1])-([2])-([3])-([4])-([5]-117)
AT1G07090		0	[AT1G07090.1]	(-122[1]+1)
AT1G07110		0	[AT1G07110.1]	(-108[1])-([2])-([3])-([4])-([5])-([6])-([7])-([8])-([9])-([10])-([11])-([12])-([13])-([14])-([15])-([16])-([17])-([18])-([19])-([20])-([21])-([22])-([23]-122)
AT1G07119	altA-crypticI-altTSE-altTEE	4	[]	(-18[0^1])-(-2[1 127)-(343 388)-(1055])-([2])-([3]+247)-[4]
AT1G07135		0	[AT1G07135.1]	(-125[1]-57)
AT1G07140		0	[AT1G07140.1]	(-57[1])-([2])-([3])-([4]-137)
AT1G07150		0	[AT1G07150.1, AT1G07150.2]	(-200[1]-146)-[1^1]
AT1G07160		0	[AT1G07160.1]	(+84[1])-([2])-([3]-166)
AT1G07170		0	[AT1G07170.3]	(-33[1])-([2])-([3]-125)
AT1G07170	ES	1	[AT1G07170.1]	(-33[1])-[2]-([3]-99)
AT1G07180		0	[AT1G07180.1]	(-141[1])-([2])-([3])-([4])-([5])-([6])-([7])-([8]-196)
AT1G07180	IR	1	[]	(-239[1])-([2])-([3]=[4])-([5])-([6])-([7])-([8]-198)
AT1G07200		0	[AT1G07200.2]	(-346[1])-([2])-([3]-225)
AT1G07200	altTSE	1	[AT1G07200.1, AT1G07200.2]	[1]-[2]-(-13[3]-285)
AT1G07210		0	[AT1G07210.1]	(-7[1])-([2])-([3])-([4])-([5]-1)
AT1G07220		0	[AT1G07220.1]	(-181[1])-([2])-([3])-([4])-([5])-([6])-([7]-10)
AT1G07230		0	[AT1G07230.1]	(-16[1])-([2])-([3]-102)
AT1G07240		0	[AT1G07240.1]	(-213[1]-79)
AT1G07250		0	[AT1G07250.1]	(-2[1]+43)
AT1G07260		0	[AT1G07260.1]	(-87[1]-1)
AT1G07280	altD-altA	3	[AT1G07280.1]	(+23[1]-4)-(+5[2])-(-713[3]-47)
AT1G07280	altD-altA	3	[AT1G07280.3]	(-69[1]+127)-(+5[2])-(-713[3]+27)
AT1G07290	altA	1	[]	(-51[1])-([2])-([3])-(+62[4])-([5])-([6])-([7])-([8])-([9]-82)
AT1G07310	crypticI	1	[]	(-40[1 279)-(642]-416)
AT1G07310		0	[AT1G07310.1]	(-8[1]-343)
AT1G07320		0	[AT1G07320.1]	(-153[1])-([2]+2)
AT1G07320	IR	1	[AT1G07320.3]	(-174[1]=[2]-163)
AT1G07320	altTEE	1	[AT1G07320.3]	(-174[1]+142)-[2]
AT1G07350	crypticI	1	[]	(-82[1])-([2])-([3])-([4 149)-(319 402)-(550])-([5])-([6]-35)
AT1G07350	crypticI	1	[AT1G07350.1]	(-98[1])-([2])-([3])-([4 149)-(550])-([5])-([6]-108)
AT1G07350		0	[AT1G07350.4, AT1G07350.6]	(-81[1])-([2])-([3])-([4])-([5])-([6]-141)
AT1G07350	crypticI-altTSE	2	[AT1G07350.2]	[1]-[2]-(-75[3])-([4 149)-(307 402)-(550])-([5])-([6]-139)
AT1G07350	crypticI	1	[]	(-144[1])-([2])-([3])-([4 149)-(322 402)-(550])-([5])-([6]-118)
AT1G07350	crypticI	1	[AT1G07350.2]	(-98[1])-([2])-([3])-([4 149)-(307 402)-(550])-([5])-([6]-128)
AT1G07350	crypticI	1	[AT1G07350.3, AT1G07350.5]	(-99[1])-([2])-([3])-([4 149)-(307])-([5])-([6]-191)
AT1G07350	crypticI	1	[]	(-96[1])-([2])-([3])-([4 402)-(550])-([5])-([6]-139)
AT1G07360		0	[AT1G07360.1]	(-48[1])-([2])-([3])-([4]-1)
AT1G07360	altTSE	1	[AT1G07360.1]	[1]-(-19[2])-([3])-([4]-75)
AT1G07370		0	[AT1G07370.1]	(-20[1])-([2])-([3])-([4]-4)
AT1G07410		0	[AT1G07410.1]	(+1[1])-([2])-([3]-119)
AT1G07410	altTSE	1	[]	(2275059 2275594)-[1]-([2])-([3]-152)
AT1G07410	altD-altA	2	[]	(-89[1]-3)-(+2[2])-([3]-132)
AT1G07420	altA	1	[]	(-351[1])-([2])-([3])-(+34[4])-([5])-([6])-([7]-217)
AT1G07420		0	[AT1G07420.1]	(-167[1])-([2])-([3])-([4])-([5])-([6])-([7]-130)
AT1G07420	crypticI	1	[]	(-277[1])-([2])-([3])-([4])-([5])-([6])-([7 113)-(203]-216)
AT1G07430		0	[AT1G07430.1]	(-7[1])-([2])-([3]-102)
AT1G07440	altA	1	[]	(-90[1])-(-16[2])-([3])-([4])-([5]-102)
AT1G07440	altA	1	[]	(-132[1])-(-26[2])-([3])-([4])-([5]-119)
AT1G07440		0	[AT1G07440.1]	(-65[1])-([2])-([3])-([4])-([5]-34)
AT1G07440	IR	1	[]	(-117[1])-([2]=[3])-([4])-([5]-140)
AT1G07440	IR	3	[]	(-69[1]=[2]=[3]=[4])-([5]-128)
AT1G07450		0	[AT1G07450.1]	(-67[1])-([2])-([3])-([4])-([5]+21)
AT1G07470	crypticI	1	[AT1G07470.1]	(-88[1 199)-(294])-([2])-([3])-([4])-([5])-([6])-([7])-([8])-([9])-([10])-([11]+48)
AT1G07470	IR-crypticI	2	[]	(-88[1 199)-(294])-([2])-([3])-([4]=[5])-([6])-([7])-([8])-([9])-([10])-([11]+29)
AT1G07470	altD-altA-crypticI	3	[]	(-93[1 199)-(294]-35)-(-31[2])-([3])-([4])-([5])-([6])-([7])-([8])-([9])-([10])-([11]-32)
AT1G07510	altTSE	1	[AT1G07510.1]	[1]-(-195[2])-([3])-([4])-([5])-([6])-([7])-([8]-2860)
AT1G07510		0	[AT1G07510.1]	(-1242[1])-([2])-([3])-([4])-([5])-([6])-([7])-([8]-2881)
AT1G07520		0	[AT1G07520.1, AT1G07520.3]	(-815[1]-7)
AT1G07530		0	[AT1G07530.1]	(-87[1])-([2]-2)
AT1G07530	altTSE	1	[AT1G07530.1]	[1]-(-1[2]-2)
AT1G07570	crypticI	1	[AT1G07570.2]	(-34[1])-([2])-([3 316)-(398])-([4])-([5])-([6]-2)
AT1G07570	altA-crypticI	2	[AT1G07570.5]	(-88[1])-(-19[2])-([3 316)-(398])-([4])-([5])-([6]-3)
AT1G07570	crypticI-altTSE	2	[AT1G07570.1]	[1]-(+203[2])-([3 316)-(398])-([4])-([5])-([6]-2)
AT1G07570	crypticI-altTSE	2	[AT1G07570.1, AT1G07570.2, AT1G07570.3, AT1G07570.5]	[1]-[2]-(-44[3 316)-(398])-([4])-([5])-([6]-2)
AT1G07570	IR-altA-crypticI	3	[]	(-130[1])-(+1[2])-([3 316)-(398]=[4])-([5])-([6]-2)
AT1G07570	altA-crypticI	2	[]	(-20[1])-(+42[2])-([3 316)-(398])-([4])-([5])-([6]-73)
AT1G07570	IR-crypticI-altTSE	3	[]	[1]-(+140[2])-([3 316)-(398])-([4]=[5])-([6]-90)
AT1G07570	IR-altTSE	3	[]	[1]-(+162[2])-([3]=[4]=[5])-([6]-2)
AT1G07610		0	[AT1G07610.1]	(-109[1])-([2]-75)
AT1G07615		0	[AT1G07615.1]	(-8[1])-([2])-([3])-([4])-([5]+42)
AT1G07615	IR	1	[]	(-9[1])-([2]=[3])-([4])-([5]-8)
AT1G07620	crypticI-altTSE	2	[AT1G07620.1, AT1G07620.3, AT1G07620.4]	[1]-(-21[2])-([3 1016)-(1095]-39)
AT1G07630		0	[AT1G07630.1]	(-109[1])-([2])-([3])-([4]-129)
AT1G07640	altTSE	1	[AT1G07640.2]	[1]-(2355965 2355796)-([2]-1316)
AT1G07640	altTSE	1	[AT1G07640.1]	[1]-(+76[2]-1294)
AT1G07640		0	[AT1G07640.3]	(-364[1])-([2]-1324)
AT1G07640	altD	1	[AT1G07640.2]	(-409[1]+190)-([2]-1324)
AT1G07640	IR	1	[AT1G07640.1]	(-424[1]=[2]-1320)
AT1G07650	altTSE	1	[AT1G07650.1, AT1G07650.2]	[1]-[2]-[3]-[4]-(-4[5])-([6])-([7])-([8])-([9])-([10])-([11])-([12])-([13])-([14])-([15])-([16])-([17])-([18])-([19])-([20])-([21])-([22])-([23])-([24]-626)
AT1G07660		0	[AT1G07660.1]	(-55[1])-([2]-2)
AT1G07700	crypticI	1	[AT1G07700.1]	(-19[1 151)-(457 584)-(707])-([2])-([3]-2)
AT1G07700	crypticI	1	[AT1G07700.2]	(+26[1 82)-(457 584)-(707])-([2])-([3]+18)
AT1G07700		0	[AT1G07700.3]	(+2[1])-([2])-([3]-96)
AT1G07700	IR	1	[]	(+2[1])-([2]=[3]-97)
AT1G07700	crypticI	1	[AT1G07700.4]	(+26[1 584)-(707])-([2])-([3]-94)
AT1G07700	crypticI	1	[]	(+2[1 82)-(457])-([2])-([3]-95)
AT1G07705	crypticI	1	[AT1G07705.2]	(+4[1])-([2])-([3])-([4])-([5])-([6])-([7])-([8])-([9])-([10])-([11])-([12])-([13 41)-(333])-([14]-22)
AT1G07705	IR-crypticI	2	[]	(-4[1])-([2])-([3])-([4])-([5])-([6])-([7])-([8])-([9])-([10])-([11])-([12]=[13 41)-(333])-([14]-110)
AT1G07705	altD-crypticI	2	[]	(-31[1])-([2])-([3]-39)-([4])-([5])-([6])-([7])-([8])-([9])-([10])-([11])-([12])-([13 41)-(333])-([14]-53)
AT1G07705	altD-altA-crypticI-ES	4	[]	(-87[1])-([2])-([3]-7)-(+1[4])-([5])-([6])-([7])-([8])-[9]-([10])-([11])-([12])-([13 41)-(333])-([14]-45)
AT1G07720		0	[AT1G07720.1, AT1G07720.2]	(-175[1]-9)
AT1G07728	crypticI	1	[AT1G07728.2]	(-460[1 1449)-(1544]-22)
AT1G07728		0	[AT1G07728.1]	(-460[1]-22)
AT1G07740		0	[AT1G07740.1]	([1])-([2]-2)
AT1G07745	altD-crypticI	3	[AT1G07745.1]	(-8[1 160)-(457])-([2])-([3])-([4])-([5]-12)-([6 70)-(155])-([7]-20)
AT1G07745	IR-crypticI	3	[]	(-8[1 160)-(457])-([2]=[3]=[4])-([5])-([6])-([7]-71)
AT1G07745	altD-crypticI	3	[]	(-78[1 295)-(457])-([2])-([3])-([4])-([5]-12)-([6 70)-(155])-([7]-71)
AT1G07745	IR-altD-crypticI	5	[]	(-66[1 160)-(457])-([2]=[3]=[4])-([5]-12)-([6 70)-(155])-([7]-21)
AT1G07745	altD-altA-crypticI	3	[]	(-13[1 295)-(458])-([2])-([3])-([4])-([5]-1)-([6])-(-1[7]-21)
AT1G07750		0	[AT1G07750.1]	(-107[1])-([2])-([3]-96)
AT1G07770	altA-altTSE	2	[AT1G07770.2]	[1]-(-148[2])-(-3[3])-([4])-([5]-858)
AT1G07770	altTSE	1	[AT1G07770.1, AT1G07770.3]	[1]-(-155[2])-([3])-([4])-([5]-854)
AT1G07780	crypticI	2	[AT1G07780.1]	(-72[1])-([2 25)-(290])-([3])-([4])-([5 163)-(319]-342)
AT1G07780	crypticI-altTSE	2	[AT1G07780.12, AT1G07780.3, AT1G07780.9]	[1]-(-248[2])-([3])-([4])-([5 163)-(319]-324)
AT1G07790		0	[AT1G07790.1]	(-58[1]-85)
AT1G07830		0	[AT1G07830.1]	(-143[1])-([2])-([3])-([4]-142)
AT1G07830	altD	1	[]	(-161[1]+81)-([2])-([3])-([4]-203)
AT1G07840	altD	1	[AT1G07840.1]	(+14[1]-121)-([2])-([3])-([4])-([5])-([6])-([7])-([8])-([9]-2)
AT1G07840	IR-altD	2	[AT1G07840.3]	(+14[1]-121)-([2])-([3])-([4])-([5])-([6])-([7]=[8])-([9]-4)
AT1G07870	altTEE	1	[AT1G07870.1]	(+5[1])-([2])-([3])-([4])-([5]+243)-[6]-[7]
AT1G07880	crypticI	2	[]	(-137[1 276)-(287])-([2])-([3])-([4 332)-(438])-([5]-163)
AT1G07880		0	[AT1G07880.1]	(-74[1])-([2])-([3])-([4])-([5]-149)
AT1G07890	altA	1	[AT1G07890.1]	([1])-(-312[2])-([3])-([4])-([5])-([6])-([7])-([8])-([9]-16)
AT1G07920		0	[AT1G07920.1]	(-152[1])-([2])-([3]-67)
AT1G07940	altD	1	[AT1G07940.1]	(-49[1]-497)-([2])-([3]-140)
AT1G07950		0	[AT1G07950.1, AT1G07950.2]	(-135[1])-([2])-([3]+3)
AT1G07950	IR	1	[]	(-172[1])-([2]=[3]-97)
AT1G07960	crypticI	1	[AT1G07960.3]	(+38[1 23)-(449])-([2])-([3])-([4]-45)
AT1G07960	IR	1	[]	(+1[1])-([2]=[3])-([4]-168)
AT1G07970		0	[AT1G07970.1]	(-147[1])-([2])-([3])-([4])-([5])-([6])-([7]-73)
AT1G07980	crypticI	1	[AT1G07980.1]	(+118[1])-([2 84)-(322])-([3]-15)
AT1G07980		0	[AT1G07980.2]	(-87[1])-([2])-([3]-179)
AT1G07985		0	[AT1G07985.1]	(-56[1]-13)
AT1G07990	crypticI	1	[AT1G07990.1]	(-205[1])-([2])-([3])-([4])-([5])-([6])-([7])-([8])-([9])-([10])-([11])-([12])-([13])-([14])-([15])-([16])-([17 29)-(176])-([18]-77)
AT1G07990	altD-altA-crypticI	3	[]	(-205[1])-([2])-([3])-([4])-([5])-([6])-([7])-([8]+6)-(-4[9])-([10])-([11])-([12])-([13])-([14])-([15])-([16])-([17 29)-(176])-([18]-77)
AT1G08000		0	[AT1G08000.1]	(-674[1])-([2])-([3]+11)
AT1G08000	altA	1	[]	(-674[1])-(-3[2])-([3])
AT1G08010		0	[AT1G08010.1]	(-50[1])-[1^1]-([2])-([3]-57)
AT1G08010	altTSE	1	[]	[1]-[1^1]-(2487769 2487597)-(-4[2])-([3]-54)
AT1G08010	altTSE	1	[AT1G08010.1, AT1G08010.2, AT1G08010.3]	[1]-[1^1]-(-8[2])-([3]-117)
AT1G08030		0	[AT1G08030.1]	(-80[1])-([2])-([3])-([4])-([5])-([6])-([7])-([8])-([9])-([10])-([11])-([12])-([13]-11)
AT1G08030	altA	1	[]	(-84[1])-([2])-([3])-([4])-([5])-([6])-(-7[7])-([8])-([9])-([10])-([11])-([12])-([13]-39)
AT1G08030	altTSE	1	[AT1G08030.2]	[1]-(+100[2])-([3])-([4])-([5])-([6])-([7])-([8])-([9])-([10])-([11])-([12])-([13]-113)
AT1G08040		0	[AT1G08040.1]	(-106[1])-([2])-([3])-([4])-([5])-([6])-([7])-([8])-([9])-([10])-([11])-([12])-([13])-([14])-([15]-40)
AT1G08040	altTSE	1	[AT1G08040.1, AT1G08040.2, AT1G08040.4]	[1]-(-34[2])-([3])-([4])-([5])-([6])-([7])-([8])-([9])-([10])-([11])-([12])-([13])-([14])-([15]-43)
AT1G08040	altTSE	1	[AT1G08040.1, AT1G08040.2, AT1G08040.3, AT1G08040.4]	[1]-[2]-(-39[3])-([4])-([5])-([6])-([7])-([8])-([9])-([10])-([11])-([12])-([13])-([14])-([15]-43)
AT1G08050		0	[AT1G08050.1]	(-115[1])-([2]-43)
AT1G08070	crypticI	1	[AT1G08070.2]	(+1[1 225)-(306]-20)
AT1G08070		0	[AT1G08070.1]	(+5[1]+8)
AT1G08110	crypticI	1	[AT1G08110.1]	(+38[1 23)-(208 223)-(313])-([2])-([3])-([4])-([5])-([6])-([7]-1)
AT1G08110	crypticI	1	[AT1G08110.4]	(-8[1 223)-(313])-([2])-([3])-([4])-([5])-([6])-([7]-1)
AT1G08110	altD-crypticI	2	[]	(-20[1 223)-(313])-([2])-([3])-([4])-([5])-([6]+15)-([7]-8)
AT1G08110	crypticI	1	[AT1G08110.3]	(+38[1 23)-(313])-([2])-([3])-([4])-([5])-([6])-([7]-2)
AT1G08125	altD-altA	2	[]	(-42[1]-93)-(+3[2])-([3])-([4])-([5])-([6])-([7])-([8])-([9])-([10])-([11]-29)
AT1G08125	altD-ES	3	[]	(-42[1]-93)-[2]-([3])-([4])-([5]+13)-([6])-([7])-([8])-([9])-([10])-([11]-30)
AT1G08125	altD-ES	3	[]	(-62[1]-93)-[2]-([3])-[4]-([5])-([6])-([7])-([8])-([9])-([10])-([11]-29)
AT1G08125	IR-altD	2	[]	(-161[1]=[2])-([3])-([4])-([5]+13)-([6])-([7])-([8])-([9])-([10])-([11]-29)
AT1G08125	altD-altA	3	[]	(-22[1]-93)-(+57[2])-([3])-([4])-([5]+13)-([6])-([7])-([8])-([9])-([10])-([11]-29)
AT1G08125	altD-ES	2	[AT1G08125.1]	(+1[1]-93)-[2]-([3])-([4])-([5])-([6])-([7])-([8])-([9])-([10])-([11]+17)
AT1G08125	IR-altD-ES	3	[]	(-42[1]-93)-[2]-([3])-([4])-([5])-([6]=[7])-([8])-([9])-([10])-([11]-28)
AT1G08125	IR-altD-ES	4	[]	(-57[1]-93)-[2]-([3])-([4])-([5]+13)-([6])-([7])-([8]=[9])-([10])-([11]-30)
AT1G08125	IR	2	[]	(-42[1]=[2]=[3])-([4])-([5])-([6])-([7])-([8])-([9])-([10])-([11]+17)
AT1G08125	IR-altD	4	[]	(-42[1]=[2]=[3])-([4])-([5])-([6])-([7])-([8]+21)-([9])-([10]=[11]-130)
AT1G08125	IR-altD	3	[]	(-1[1]=[2]=[3])-([4])-([5]+13)-([6])-([7])-([8])-([9])-([10])-([11]-29)
AT1G08125	altD	2	[]	(+21[1]-93)-([2])-([3])-([4])-([5]+13)-([6])-([7])-([8])-([9])-([10])-([11]+13)
AT1G08130		0	[AT1G08130.1]	(-47[1])-([2])-([3])-([4])-([5])-([6])-([7])-([8])-([9])-([10])-([11])-([12])-([13])-([14])-([15])-([16])-([17]-88)
AT1G08160		0	[AT1G08160.1]	(-25[1]+1)
AT1G08180		0	[AT1G08180.1]	(-74[1]-274)
AT1G08200		0	[AT1G08200.1]	(-149[1])-([2])-([3])-([4])-([5])-([6])-([7])-([8])-([9]-40)
AT1G08210	altA-crypticI	2	[]	(-67[1])-([2])-([3])-([4])-(-25[5])-([6])-([7])-([8 66)-(148])-([9]-11)
AT1G08210	crypticI	1	[AT1G08210.1, AT1G08210.3, AT1G08210.4]	(-16[1])-([2])-([3])-([4])-([5])-([6])-([7])-([8 66)-(148])-([9]-5)
AT1G08210	altD-altA-crypticI	3	[]	(-71[1])-([2])-([3]-111)-(-6[4])-([5])-([6])-([7])-([8 66)-(148])-([9]-12)
AT1G08220		0	[AT1G08220.1]	(-50[1])-([2])-([3])-([4])-([5])-([6])-([7])-([8])
AT1G08220	altA-altTSE	2	[]	[1]-(+48[2])-(+5[3])-([4])-([5])-([6])-([7])-([8]-1)
AT1G08230	crypticI	1	[AT1G08230.2]	(-236[1 356)-(450 680)-(1885])-([2])-([3])-([4]-8)
AT1G08250		0	[AT1G08250.1]	(-289[1]-81)
AT1G08250	crypticI	1	[]	(-360[1 380)-(472]-160)
AT1G08270	IR	1	[]	(-109[1])-([2]=[3]+408)
AT1G08280		0	[AT1G08280.1]	(+17[1]-93)
AT1G08310	altA	1	[AT1G08310.1]	(-96[1])-([2])-(-9[3])-([4])-([5]-4)
AT1G08310	IR	2	[]	(-99[1])-([2]=[3])-([4]=[5]-19)
AT1G08315		0	[AT1G08315.1]	(+138[1]+31)
AT1G08320	crypticI	1	[AT1G08320.1]	[0^1]-(-7[1])-([2])-([3])-([4 82)-(460])-([5])-([6])-([7])-([8])-([9])-([10])-([11])-([12]-77)
AT1G08320	crypticI-altTSE	2	[AT1G08320.3]	[0^1]-[1]-(+215[2])-([3])-([4 82)-(460])-([5])-([6])-([7])-([8])-([9])-([10])-([11])-([12]-99)
AT1G08320	crypticI-altTSE	2	[]	[0^1]-[1]-[2]-(2627141 2627003)-([3])-([4 82)-(460])-([5])-([6])-([7])-([8])-([9])-([10])-([11])-([12]-26)
AT1G08320	altTSE	1	[AT1G08320.2, AT1G08320.5]	[0^1]-[1]-[2]-[3]-(-440[4])-([5])-([6])-([7])-([8])-([9])-([10])-([11])-([12]-99)
AT1G08340		0	[AT1G08340.1]	(-100[1])-([2])-([3])-([4]-1)
AT1G08350	crypticI	1	[AT1G08350.2]	(+10[1])-([2 162)-(373])-([3])-([4])-([5])-([6])-([7]-4)
AT1G08350	IR-crypticI	2	[AT1G08350.3]	(-11[1]=[2 162)-(373])-([3])-([4])-([5])-([6])-([7]+20)
AT1G08350	crypticI-altTSE	2	[AT1G08350.3]	[1]-(+144[2 162)-(373])-([3])-([4])-([5])-([6])-([7]+29)
AT1G08360		0	[AT1G08360.1]	(-85[1])-([2])-([3])-([4])-([5]-137)
AT1G08360	altD	1	[]	(-113[1]+56)-([2])-([3])-([4])-([5]-155)
AT1G08370		0	[AT1G08370.1]	(-143[1])-([2])-([3])-([4])-([5])-([6])-([7])-([8]-65)
AT1G08370	crypticI	1	[]	(-111[1 267)-(362])-([2])-([3])-([4])-([5])-([6])-([7])-([8]-116)
AT1G08390		0	[AT1G08390.1]	(-134[1])-([2])-([3]-36)
AT1G08400		0	[AT1G08400.1]	(-117[1])-([2])-([3])-([4]-262)
AT1G08410		0	[AT1G08410.1]	(-47[1])-([2])-([3])-([4])-([5])-([6])-([7]-63)
AT1G08430		0	[AT1G08430.1]	(-10[1])-([2])-([3])-([4])-([5])-([6]-98)
AT1G08450		0	[AT1G08450.1]	(-128[1])-([2])-([3])-([4])-([5])-([6])-([7])-([8])-([9])-([10])-([11])-([12])-([13])-([14]-7)
AT1G08460	crypticI	1	[AT1G08460.1]	(-137[1])-([2 586)-(1246]-61)
AT1G08460		0	[AT1G08460.2]	(-301[1])-([2]-112)
AT1G08460	altD-crypticI	2	[]	(-379[1]+15)-([2 586)-(1246]-112)
AT1G08465		0	[AT1G08465.1]	(+84[1])-([2])-([3])-([4])-([5])-([6]-97)
AT1G08470		0	[AT1G08470.1]	(-102[1])-([2])-([3])-([4]-39)
AT1G08480		0	[AT1G08480.1]	(-110[1])-([2])-([3]-25)
AT1G08480	IR	1	[]	(-71[1]=[2])-([3]-125)
AT1G08490		0	[AT1G08490.1]	(-63[1])-([2])-([3])-([4])-([5])-([6])-([7])-([8])-([9]+44)
AT1G08490	altD-altA	2	[]	(-69[1])-([2])-([3])-([4]-1)-(-5[5])-([6])-([7])-([8])-([9]-45)
AT1G08490	altA	1	[]	(-159[1])-([2])-(-13[3])-([4])-([5])-([6])-([7])-([8])-([9]-119)
AT1G08490	altA	1	[]	(-69[1])-([2])-([3])-([4])-(-16[5])-([6])-([7])-([8])-([9]-48)
AT1G08490	altA	1	[]	(-63[1])-([2])-([3])-([4])-([5])-([6])-([7])-(+24[8])-([9]-127)
AT1G08500		0	[AT1G08500.1]	(-186[1])-([2]-62)
AT1G08500	altD	1	[]	(-132[1]-12)-([2]-274)
AT1G08500	IR	1	[]	(-127[1]=[2]-355)
AT1G08510		0	[AT1G08510.1]	(-115[1])-([2])-([3])-([4])-([5])-([6]-59)
AT1G08520		0	[AT1G08520.1]	(-147[1])-([2])-([3])-([4])-([5])-([6])-([7])-([8])-([9])-([10])-([11])-([12])-([13])-([14])-([15]-99)
AT1G08520	altD-altA	2	[]	(-48[1])-([2])-([3])-([4])-([5])-([6])-([7])-([8]-5)-(+2[9])-([10])-([11])-([12])-([13])-([14])-([15]-91)
AT1G08520	altTSE	1	[AT1G08520.1]	[1]-(-35[2])-([3])-([4])-([5])-([6])-([7])-([8])-([9])-([10])-([11])-([12])-([13])-([14])-([15]-99)
AT1G08530	crypticI	1	[AT1G08530.1]	(-74[1])-([2])-([3 133)-(319])-([4]+38)
AT1G08540		0	[AT1G08540.1]	(-36[1])-([2])-([3])-([4])-([5])-([6])-([7]-31)
AT1G08550	crypticI	1	[AT1G08550.1]	(-32[1 260)-(556])-([2])-([3])-([4])-([5]-445)
AT1G08550	altA-crypticI	2	[]	(-140[1 260)-(674])-([2])-(-5[3])-([4])-([5]-497)
AT1G08560		0	[AT1G08560.1]	(+17[1])-([2]-84)
AT1G08560	IR	1	[]	(-84[1]=[2]-84)
AT1G08560	altTSE	1	[AT1G08560.1]	[1]-(-9[2]-84)
AT1G08570	crypticI	1	[AT1G08570.3]	(-233[1 316)-(402])-([2])-([3])-([4]-101)
AT1G08570		0	[AT1G08570.1]	(-179[1])-([2])-([3])-([4]-91)
AT1G08580		0	[AT1G08580.1]	(-129[1])-([2])-([3])-([4]-75)
AT1G08580	IR	3	[]	(-170[1]=[2]=[3]=[4]-19)
AT1G08610		0	[AT1G08610.1]	(-28[1])-([2]-23)
AT1G08610	IR	1	[]	(-89[1]=[2]-22)
AT1G08630	altTSE	1	[AT1G08630.2]	(+22[0^1])-[1]-([2])-([3])-([4])-([5])-([6])-([7])-([8])-([9])-([10]-3)
AT1G08630	altTSE-altTEE	2	[AT1G08630.2]	(+1[0^1])-[1]-([2])-([3])-([4])-([5])-([6])-([7])-([8])-([9]-47)-[10]
AT1G08630	IR-altTSE	2	[]	(-35[0^1])-[1]-([2])-([3])-([4])-([5])-([6])-([7]=[8])-([9])-([10]-81)
AT1G08630	altTSE	1	[]	[0^1]-(2747451 2747421)-[1]-([2])-([3])-([4])-([5])-([6])-([7])-([8])-([9])-([10]-5)
AT1G08630	altA-altTSE	2	[]	(+1[0^1])-[1]-([2])-([3])-([4])-([5])-([6])-([7])-(+34[8])-([9])-([10]-94)
AT1G08630	altD	1	[AT1G08630.3]	[0^1]-(-490[1]+99)-([2])-([3])-([4])-([5])-([6])-([7])-([8])-([9])-([10]-3)
AT1G08630	IR-altD	2	[]	[0^1]-(-496[1]+99)-([2])-([3])-([4])-([5])-([6])-([7])-([8]=[9])-([10]-75)
AT1G08630	altTSE	1	[AT1G08630.4]	[0^1]-[1]-(+146[2])-([3])-([4])-([5])-([6])-([7])-([8])-([9])-([10]-35)
AT1G08630	altTSE	1	[AT1G08630.1, AT1G08630.2, AT1G08630.3, AT1G08630.4, AT1G08630.6, AT1G08630.7]	[0^1]-[1]-[2]-(-109[3])-([4])-([5])-([6])-([7])-([8])-([9])-([10]-15)
AT1G08640		0	[AT1G08640.1]	(-342[1])-([2])-([3])-([4])-([5])-([6])-([7])-([8])-([9])-([10]-39)
AT1G08640	altD-altA	2	[]	(-403[1])-([2])-([3])-([4])-([5])-([6])-([7])-([8])-([9]-2)-(-3[10]-55)
AT1G08640	IR	2	[]	(-367[1])-([2])-([3])-([4])-([5])-([6]=[7])-([8])-([9]=[10]-68)
AT1G08650	ES	1	[AT1G08650.1]	(-32[1])-[1^1]-([2]-107)
AT1G08650	IR	2	[]	(-32[1]=[1^1]=[2]-107)
AT1G08660	crypticI	1	[AT1G08660.1]	(-82[1])-([2])-([3])-([4])-([5])-([6])-([7])-([8])-([9])-([10 81)-(169]-11)
AT1G08660		0	[AT1G08660.2]	(-111[1])-([2])-([3])-([4])-([5])-([6])-([7])-([8])-([9])-([10]-93)
AT1G08660	crypticI	1	[]	(-178[1])-([2])-([3])-([4])-([5])-([6])-([7])-([8])-([9])-([10 94)-(169]-159)
AT1G08660	crypticI	1	[]	(-110[1])-([2])-([3])-([4])-([5])-([6])-([7])-([8])-([9])-([10 79)-(169]-113)
AT1G08670	crypticI	1	[AT1G08670.1]	(+97[1 166)-(350])-([2]-33)
AT1G08670	IR	1	[]	(-30[1]=[2]-165)
AT1G08670		0	[AT1G08670.2]	(-30[1])-([2]-180)
AT1G08680	altA	2	[AT1G08680.2]	(-2[1])-([2])-([3])-([4])-([5])-([6])-([7])-(-3[8])-([9])-([10])-(-208[11])-([12])-([13]-352)
AT1G08680	altA	1	[AT1G08680.1]	([1])-([2])-([3])-([4])-([5])-([6])-([7])-([8])-([9])-([10])-(-208[11])-([12])-([13]-349)
AT1G08680	altA-altTSE	2	[AT1G08680.1]	[1]-[2]-(-18[3])-([4])-([5])-([6])-([7])-([8])-([9])-([10])-(-208[11])-([12])-([13]-369)
AT1G08700		0	[AT1G08700.1]	(-8[1])-([2]-108)
AT1G08710	crypticI	1	[AT1G08710.1]	(-7[1])-([2])-([3])-([4 198)-(501]-49)
AT1G08710	crypticI	1	[]	(-92[1])-([2])-([3])-([4 198)-(498]+51)
AT1G08710	crypticI	1	[]	(-92[1])-([2])-([3])-([4 155)-(501]-50)
AT1G08710		0	[AT1G08710.2]	(-102[1])-([2])-([3])-([4]-51)
AT1G08710	IR	1	[]	(-43[1])-([2]=[3])-([4]-72)
AT1G08750		0	[AT1G08750.3]	(+10[1])-([2])-([3])-([4])-([5])-([6])-([7])-([8])-([9])-([10])-([11]-90)
AT1G08750	IR	1	[AT1G08750.1]	(-64[1]=[2])-([3])-([4])-([5])-([6])-([7])-([8])-([9])-([10])-([11]-202)
AT1G08750	altTSE	1	[AT1G08750.1, AT1G08750.2, AT1G08750.3]	[1]-[2]-(-21[3])-([4])-([5])-([6])-([7])-([8])-([9])-([10])-([11]-212)
AT1G08760		0	[AT1G08760.1]	(-280[1])-([2])-([3])-([4]+3)
AT1G08770		0	[AT1G08770.1]	(-112[1]-1)
AT1G08780		0	[AT1G08780.1]	(-125[1])-([2])-([3]-2)
AT1G08780	IR	1	[]	(-135[1])-([2]=[3]-41)
AT1G08780	IR	2	[]	(-125[1]=[2]=[3]-2)
AT1G08810	crypticI	1	[AT1G08810.1]	(-75[1])-([2 129)-(241]+9)
AT1G08810		0	[AT1G08810.2]	(-127[1])-([2]-3)
AT1G08810	IR	1	[AT1G08810.3]	(-129[1]=[2]-3)
AT1G08810	crypticI-altTSE	2	[]	[1]-(+44[2 129)-(241]-10)
AT1G08810	IR-crypticI	2	[]	(-132[1]=[2 129)-(241]-75)
AT1G08820	altD	1	[AT1G08820.2]	(-204[1]-593)-([2])-([3])-([4])-([5])-([6])-([7])-([8])-([9]-183)
AT1G08820	altD	1	[AT1G08820.1, AT1G08820.5]	(-584[1]-218)-([2])-([3])-([4])-([5])-([6])-([7])-([8])-([9]-197)
AT1G08830		0	[AT1G08830.1]	(-53[1])-([2])-([3])-([4])-([5])-([6])-([7])-([8])
AT1G08845	altA	1	[]	[0^1]-(-82[1])-(-10[2])-([3]-135)
AT1G08845		0	[AT1G08845.1]	[0^1]-(-81[1])-([2])-([3]-42)
AT1G08880		0	[AT1G08880.1]	(-289[1])-([2]-32)
AT1G08890		0	[AT1G08890.1]	(-112[1])-([2])-([3])-([4])-([5])-([6])-([7])-([8])-([9])-([10])-([11])-([12])-([13])-([14])-([15])-([16])-([17])-([18]-20)
AT1G08890	altD-altA-ES	3	[]	(-201[1])-([2])-([3])-([4])-([5])-([6])-([7])-([8])-(-14[9]+8)-([10])-[11]-([12])-([13])-([14])-([15])-([16])-([17])-([18]-48)
AT1G08890	ES	1	[]	(-116[1])-([2])-([3])-([4])-([5])-([6])-([7])-([8])-([9])-([10])-[11]-([12])-([13])-([14])-([15])-([16])-([17])-([18]-68)
AT1G08890	altD	1	[]	(-112[1])-([2]+13)-([3])-([4])-([5])-([6])-([7])-([8])-([9])-([10])-([11])-([12])-([13])-([14])-([15])-([16])-([17])-([18]-48)
AT1G08900	altA	1	[]	(-81[1])-([2])-([3])-([4])-([5])-(-16[6])-([7])-([8])-([9])-([10])-([11])-([12])-([13])-([14])-([15])-([16])-([17]-175)
AT1G08900	IR-altA	3	[]	(-81[1])-([2])-([3])-([4])-([5])-(-19[6])-([7])-([8])-([9])-([10])-([11])-([12]=[13]=[14])-([15])-([16])-([17]-87)
AT1G08900	altA-crypticI	2	[]	(-81[1])-([2])-([3])-([4])-([5])-([6])-([7])-([8])-([9])-([10])-(+19[11])-([12])-([13])-([14])-([15])-([16])-([17 114)-(208]-120)
AT1G08900	crypticI	1	[AT1G08900.2]	(-81[1])-([2])-([3])-([4])-([5])-([6])-([7])-([8])-([9])-([10])-([11])-([12])-([13])-([14])-([15])-([16])-([17 114)-(208]-119)
AT1G08900	crypticI	1	[AT1G08900.2]	(-81[1])-([2])-([3])-([4])-([5])-([6])-([7])-([8])-([9])-([10])-([11])-([12])-([13])-([14])-([15])-([16])-([17 114)-(208]-225)
AT1G08900		0	[AT1G08900.4]	(-81[1])-([2])-([3])-([4])-([5])-([6])-([7])-([8])-([9])-([10])-([11])-([12])-([13])-([14])-([15])-([16])-([17]-158)
AT1G08900	IR-altA-crypticI	3	[]	(-81[1]=[2])-([3])-([4])-([5])-([6])-([7])-(-58[8])-([9])-([10])-([11])-([12])-([13])-([14])-([15])-([16])-([17 114)-(208]-152)
AT1G08910	altD-altA	3	[]	(-4[1])-([2])-([3])-([4])-([5])-([6])-([7])-(-4[8])-([9])-([10])-([11])-([12])-([13])-(-28[14])-([15]+53)-([16])-([17]-121)
AT1G08920		0	[AT1G08920.1]	(-61[1])-([2])-([3])-([4])-([5])-([6])-([7])-([8])-([9])-([10])-([11])-([12])-([13])-([14])-([15])-([16])-([17]-150)
AT1G08920	altD-altA	2	[]	(-58[1])-([2])-([3])-([4])-([5])-([6])-([7])-([8])-([9])-([10])-([11])-([12])-([13])-([14])-([15])-([16]-3)-(-1[17]-190)
AT1G08930		0	[AT1G08930.1]	(-164[1])-([2])-([3])-([4])-([5])-([6])-([7])-([8])-([9])-([10])-([11])-([12])-([13])-([14])-([15])-([16])-([17]-52)-[17^1]
AT1G08940		0	[AT1G08940.1]	(-47[1])-([2]+110)
AT1G08940	IR	1	[]	(-255[1]=[2]-2)
AT1G08960		0	[AT1G08960.1]	(-79[1])-([2]-4)
AT1G08970	crypticI	1	[AT1G08970.2]	(+62[1 143)-(598])-([2]+5)
AT1G08970	crypticI-altTEE	2	[AT1G08970.1]	([1 143)-(598]+157)-[2]
AT1G08980	altA	1	[]	(-35[1])-([2])-([3])-([4])-([5])-(-9[6])-([7])-([8])-([9]-7)
AT1G08980		0	[AT1G08980.1]	(-18[1])-([2])-([3])-([4])-([5])-([6])-([7])-([8])-([9]-4)
AT1G08980	altD-altA	2	[]	(-74[1]-1)-([2])-([3])-([4])-([5])-([6])-(-13[7])-([8])-([9]-60)
AT1G08980	altA	1	[]	(-74[1])-(-14[2])-([3])-([4])-([5])-([6])-([7])-([8])-([9]-58)
AT1G08980	altA	1	[]	(-110[1])-([2])-([3])-([4])-([5])-([6])-(-13[7])-([8])-([9]-49)
AT1G08980	IR	1	[]	(-93[1]=[2])-([3])-([4])-([5])-([6])-([7])-([8])-([9]-10)
AT1G08980	altTSE	1	[AT1G08980.1]	[1]-(-54[2])-([3])-([4])-([5])-([6])-([7])-([8])-([9]-38)
AT1G08990		0	[AT1G08990.1]	(-115[1])-([2])-([3]+34)
AT1G09000	altA-crypticI	2	[]	(-54[1])-([2])-([3])-([4])-([5])-([6])-([7])-([8])-([9])-([10])-([11])-([12])-(-5[13 21)-(149])-([14])-([15])-([16])-([17]-4)
AT1G09000		0	[AT1G09000.1]	(-34[1])-([2])-([3])-([4])-([5])-([6])-([7])-([8])-([9])-([10])-([11])-([12])-([13])-([14])-([15])-([16])-([17]+42)
AT1G09010		0	[AT1G09010.1]	(-131[1])-([2])-([3])-([4])-([5])-([6])-([7])-([8])-([9])-([10])-([11]-16)
AT1G09010	altTSE	1	[AT1G09010.1]	[1]-(-8[2])-([3])-([4])-([5])-([6])-([7])-([8])-([9])-([10])-([11]-16)
AT1G09020		0	[AT1G09020.1]	(+11[1])-([2])-([3])-([4])-([5])-([6])-([7])-([8])-([9])-([10])-([11])-([12])-([13]-135)
AT1G09060	altTSE	1	[AT1G09060.1, AT1G09060.2, AT1G09060.3, AT1G09060.4]	[1]-(-529[2])-([3])-([4])-([5])-([6])-([7])-([8])-([9])-([10])-([11])-([12])-([13])-([14]-36)
AT1G09070		0	[AT1G09070.1]	(-197[1]-173)
AT1G09080	altA	1	[AT1G09080.2]	(+6[1])-(-30[2])-([3])-([4])-([5])-([6]+73)
AT1G09090	crypticI	1	[AT1G09090.2]	(-6[1])-([2])-([3])-([4])-([5])-([6])-([7])-([8])-([9 102)-(177])-([10])-([11]-2)
AT1G09100		0	[AT1G09100.1]	(-76[1])-([2])-([3])-([4])-([5])-([6])-([7])-([8])-([9])-([10]+27)
AT1G09100	IR-altA	3	[]	(-76[1])-([2])-([3])-(-37[4])-([5])-(+12[6]=[7])-([8])-([9])-([10]-23)
AT1G09100	IR	1	[]	(-76[1]=[2])-([3])-([4])-([5])-([6])-([7])-([8])-([9])-([10]-24)
AT1G09130		0	[AT1G09130.1]	(-67[1])-([2])-([3])-([4])-([5])-([6])-([7])-([8])-([9])-([10]+8)
AT1G09130	IR	4	[]	(-79[1]=[2])-([3])-([4])-([5])-([6]=[7]=[8])-([9]=[10]-104)
AT1G09140	crypticI	1	[AT1G09140.2]	(-21[1])-([2])-([3])-([4])-([5])-([6])-([7])-([8])-([9])-([10 77)-(682])-([11]-33)
AT1G09140	crypticI	1	[AT1G09140.1]	(-21[1])-([2])-([3])-([4])-([5])-([6])-([7])-([8])-([9])-([10 77)-(1020])-([11]-8)
AT1G09140	IR-crypticI	2	[]	(-21[1])-([2])-([3])-([4])-([5])-([6])-([7])-([8]=[9])-([10 77)-(682])-([11]-101)
AT1G09150		0	[AT1G09150.1]	(-155[1])-([2])-([3])-([4])-([5])-([6])-([7])-([8])-([9]+48)
AT1G09155		0	[AT1G09155.1]	(-60[1])-([2])-([3]-19)
AT1G09160	crypticI	1	[AT1G09160.2]	(-59[1])-([2])-([3])-([4])-([5])-([6])-([7])-([8 255)-(344]-200)
AT1G09160		0	[AT1G09160.1]	(-52[1])-([2])-([3])-([4])-([5])-([6])-([7])-([8]-240)
AT1G09190		0	[AT1G09190.1]	(-4[1]+78)
AT1G09195	crypticI	2	[]	(-35[1 463)-(820])-([2])-([3])-([4])-([5 841)-(958]-3)
AT1G09195	crypticI	1	[]	(-111[1])-([2])-([3])-([4])-([5 119)-(417 524)-(736 841)-(958 1019)-(1091 1114)-(1295]-6)
AT1G09195	crypticI	1	[]	(-143[1])-([2])-([3])-([4])-([5 119)-(417 524)-(736 841)-(1049 1114)-(1240]-3)
AT1G09200		0	[AT1G09200.1]	(-135[1]-41)
AT1G09210		0	[AT1G09210.1]	(-233[1])-([2])-([3])-([4])-([5])-([6])-([7])-([8])-([9])-([10])-([11])-([12])-([13]-380)
AT1G09210	IR	1	[]	(-306[1])-([2])-([3])-([4])-([5]=[6])-([7])-([8])-([9])-([10])-([11])-([12])-([13]-398)
AT1G09230	altA	1	[]	(-134[1])-([2])-([3])-([4])-([5])-(-7[6])-([7])-([8])-([9])-([10])-([11]-16)
AT1G09230		0	[AT1G09230.1]	(-112[1])-([2])-([3])-([4])-([5])-([6])-([7])-([8])-([9])-([10])-([11]+114)
AT1G09230	IR	1	[]	(-132[1])-([2])-([3])-([4])-([5])-([6]=[7])-([8])-([9])-([10])-([11]+8)
AT1G09230	IR-altA	3	[]	(-117[1])-([2])-([3])-([4]=[5])-(-7[6]=[7])-([8])-([9])-([10])-([11]+12)
AT1G09230	IR-altD-altA	4	[]	(-132[1])-([2])-([3])-([4]=[5])-([6])-([7])-([8])-(+11[9])-([10]+107)-(-56[11]-14)
AT1G09230	IR	1	[]	(-131[1])-([2])-([3])-([4]=[5])-([6])-([7])-([8])-([9])-([10])-([11]-15)
AT1G09240		0	[AT1G09240.1]	(-52[1]-99)
AT1G09250		0	[AT1G09250.1]	(-236[1]-15)
AT1G09270		0	[AT1G09270.1]	(+57[1])-([2])-([3])-([4])-([5])-([6])-([7])-([8])-([9])-([10]-47)
AT1G09270	crypticI	1	[AT1G09270.2]	(-285[1])-([2])-([3])-([4])-([5])-([6])-([7])-([8])-([9])-([10 383)-(465]-119)
AT1G09280		0	[AT1G09280.1]	(-54[1])-([2])-([3])-([4])-([5])-([6])-([7])-([8])-([9]-1)
AT1G09280	altD-altA	2	[]	(-84[1])-([2])-([3])-([4])-([5])-([6]-24)-(+21[7])-([8])-([9]-72)
AT1G09280	IR	1	[]	(-87[1])-([2])-([3]=[4])-([5])-([6])-([7])-([8])-([9]-62)
AT1G09280	IR-altD	2	[]	(-37[1])-([2])-([3]=[4])-([5])-([6])-([7])-([8]+5)-([9]-25)
AT1G09290		0	[AT1G09290.1]	([1])-([2])-([3])-([4])-([5])-([6])-([7]-32)
AT1G09300	crypticI	1	[AT1G09300.1]	(-242[1])-([2 74)-(154])-([3])-([4])-([5])-([6])-([7])-([8])-([9])-([10])-([11])-([12]+104)
AT1G09320		0	[AT1G09320.1]	(-8[1])-([2])-([3])-([4]-90)
AT1G09330	altD	1	[AT1G09330.1]	(-194[1])-([2])-([3])-([4]-574)-([5])-([6]-12)
AT1G09340	altD	1	[AT1G09340.1]	(-33[1]-336)-([2])-([3])-([4])-([5])-([6])-([7])-([8])-([9])-([10]-153)
AT1G09350		0	[AT1G09350.1]	(-180[1])-([2])-([3])-([4]-3)
AT1G09380		0	[AT1G09380.1]	(-61[1])-([2])-([3])-([4])-([5])-([6])-([7]-73)
AT1G09390	altTEE	1	[]	(-193[1])-([2])-([3])-([4])-([5]+637)-(3034300 3035030)
AT1G09390		0	[AT1G09390.1]	(-138[1])-([2])-([3])-([4])-([5])
AT1G09415		0	[AT1G09415.1]	(+35[1]+12)
AT1G09415	altTSE	1	[]	(3039086 3038971)-(+469[1]-85)
AT1G09420	altD-altA	2	[AT1G09420.1]	(-75[1])-([2])-([3])-([4])-([5])-([6])-([7])-([8])-([9]-36)-(+6[10])-([11])-([12]-13)
AT1G09430		0	[AT1G09430.1]	(+208[1])-([2])-([3])-([4])-([5])-([6])-([7])-([8])-([9])-([10])-([11])-([12]-233)
AT1G09430	IR	1	[]	(-73[1])-([2])-([3])-([4])-([5])-([6])-([7])-([8])-([9]=[10])-([11])-([12]-323)
AT1G09440	crypticI	1	[AT1G09440.1]	(-116[1 288)-(597])-([2])-([3])-([4])-([5])-([6])-([7]+285)
AT1G09440		0	[AT1G09440.2]	(-501[1])-([2])-([3])-([4])-([5])-([6])-([7]+311)
AT1G09450		0	[AT1G09450.1]	(-58[1])-([2])-([3])-([4])-([5])-([6])-([7])-([8])-([9])-([10])-([11])-([12])-([13])-([14])-([15]-63)
AT1G09460		0	[AT1G09460.1]	(+372[1])-([2])-([3]+26)
AT1G09460	IR	1	[]	(+165[1])-([2]=[3]-80)
AT1G09470	altD-altA-altTSE	3	[AT1G09470.1]	[1]-(+95[2])-([3])-([4]+28)-(-25[5])-([6]-21)
AT1G09480		0	[AT1G09480.2]	[0^1]-(-67[1])-([2])-([3])-([4])-([5]+36)
AT1G09490	crypticI	1	[AT1G09490.1]	(-162[1 353)-(769])-([2])-([3])-([4]-1)
AT1G09490		0	[AT1G09490.2]	(-668[1])-([2])-([3])-([4]-1)
AT1G09520		0	[AT1G09520.1]	(-18[1]+9)
AT1G09520	crypticI	1	[]	(-21[1 847)-(971]+8)
AT1G09530	crypticI-altTSE	2	[AT1G09530.6]	[1]-(+2[2 289)-(714])-([3])-([4])-([5])-([6])-([7]-113)
AT1G09530	crypticI-altTSE	2	[AT1G09530.2, AT1G09530.5]	[1]-(-91[2 349)-(714])-([3])-([4])-([5])-([6])-([7]-121)
AT1G09530	altTSE	1	[AT1G09530.3, AT1G09530.4]	[1]-(-23[2])-([3])-([4])-([5])-([6])-([7]-121)
AT1G09530	crypticI-altTSE	2	[AT1G09530.2, AT1G09530.5]	[1]-(-307[2 349)-(714])-([3])-([4])-([5])-([6])-([7]-114)
AT1G09530	IR-crypticI-altTSE	3	[]	[1]-(-315[2 349)-(714])-([3])-([4])-([5]=[6])-([7]-172)
AT1G09530	IR-crypticI-altTSE	3	[]	[1]-(-99[2 289)-(714])-([3])-([4])-([5])-([6]=[7]-225)
AT1G09540		0	[AT1G09540.1]	(-55[1])-([2])-([3]+49)
AT1G09560		0	[AT1G09560.1]	(-31[1])-([2]-133)
AT1G09575		0	[AT1G09575.1]	[0^1]-(-86[1])-([2]-455)
AT1G09580		0	[AT1G09580.1]	(-86[1])-([2])-([3])-([4]-48)
AT1G09590		0	[AT1G09590.1]	(-168[1])-([2]-51)
AT1G09610		0	[AT1G09610.1]	(-59[1]-44)
AT1G09630		0	[AT1G09630.1]	(-115[1])-([2]-42)
AT1G09630	IR	1	[]	(-211[1]=[2]-42)
AT1G09640		0	[AT1G09640.1]	(-179[1])-([2])-([3])-([4])-([5])-([6])-([7])-([8]-20)
AT1G09645		0	[AT1G09645.1]	(+9[1])-([2]-94)
AT1G09650		0	[AT1G09650.1]	(-694[1]-52)
AT1G09660	crypticI	1	[AT1G09660.1]	(-10[1 220)-(295])-([2])-([3])-([4])-([5])-([6])-([7]-12)
AT1G09660	IR-crypticI	3	[]	(-29[1 220)-(295])-([2])-([3])-([4]=[5])-([6]=[7]-68)
AT1G09660		0	[AT1G09660.3]	(-10[1])-([2])-([3])-([4])-([5])-([6])-([7]-25)
AT1G09680		0	[AT1G09680.1]	(+12[1]-98)
AT1G09690		0	[AT1G09690.1]	(-211[1])-([2]-22)
AT1G09700		0	[AT1G09700.1]	(-56[1])-([2])-([3]-140)
AT1G09700	crypticI	1	[AT1G09700.2]	(-82[1])-([2])-([3 509)-(930]-113)
AT1G09710	altA-crypticI	2	[]	(-11[1])-([2 104)-(200])-([3])-([4])-([5])-(-36[6]-18)
AT1G09710	crypticI	1	[AT1G09710.1]	(-11[1])-([2 104)-(200])-([3])-([4])-([5])-([6]-15)
AT1G09710	altD-crypticI	2	[AT1G09710.4]	(-30[1]-4)-([2 104)-(200])-([3])-([4])-([5])-([6]-53)
AT1G09740	altTSE	1	[AT1G09740.1, AT1G09740.2]	[1]-(-60[2])-([3])-([4])-([5])-([6]-55)
AT1G09750		0	[AT1G09750.1]	(-3[1])-([2]+91)
AT1G09750	IR	1	[]	(-3[1]=[2]-36)
AT1G09760		0	[AT1G09760.1]	(+11[1])-([2])-([3])-([4])-([5])-([6])-([7])-([8]-21)
AT1G09770	altTSE	1	[AT1G09770.1]	[1]-(-131[2])-([3])-([4]-338)
AT1G09780		0	[AT1G09780.1]	(-43[1])-([2])-([3])-([4])-([5])-([6])-([7]-6)
AT1G09780	altTSE	1	[AT1G09780.1]	[1]-(-3[2])-([3])-([4])-([5])-([6])-([7]-25)
AT1G09794	IR	1	[]	(-249[1]=[2]-18)
AT1G09795		0	[AT1G09795.1]	(-8[1])-([2])-([3])-([4])-([5])-([6])-([7])-([8])-([9])-([10])-([11]+20)
AT1G09800		0	[AT1G09800.1]	([1])-([2])-([3])-([4])-([5])-([6])-([7])-([8])-([9])-([10]-1)
AT1G09810	crypticI	1	[AT1G09810.1]	(-13[1])-([2])-([3 61)-(143])-([4])-([5])-([6])-([7])-([8]-8)
AT1G09812		0	[AT1G09812.1]	(-8[1])-([2]-149)
AT1G09812	IR	1	[]	(-140[1]=[2]-72)
AT1G09815		0	[AT1G09815.1]	(-82[1])-([2]-2)
AT1G09830	crypticI	1	[]	(-79[1])-([2])-([3 51)-(360])-([4]-115)
AT1G09830		0	[AT1G09830.1]	(+47[1])-([2])-([3])-([4]-113)
AT1G09840	altA-crypticI	2	[AT1G09840.9]	(-134[1 220)-(300])-(-75[2])-([3])-([4])-([5])-([6])-([7])-([8])-([9])-([10])-([11])-([12])-([13]-171)
AT1G09840	altA-crypticI	2	[]	(-302[1])-(-3[2 12)-(23])-([3])-([4])-([5])-([6])-([7])-([8])-([9])-([10])-([11])-([12])-([13]-166)
AT1G09840	altA	1	[AT1G09840.1]	(-145[1])-(-71[2])-([3])-([4])-([5])-([6])-([7])-([8])-([9])-([10])-([11])-([12])-([13]-108)
AT1G09840	IR-altA	2	[]	(-140[1])-(-71[2])-([3])-([4])-([5])-([6])-([7])-([8])-([9])-([10])-([11]=[12])-([13]-154)
AT1G09840	altD-altA	2	[]	(-296[1])-(-71[2])-([3])-([4])-([5]-117)-([6])-([7])-([8])-([9])-([10])-([11])-([12])-([13]-154)
AT1G09840	altA-crypticI	2	[]	(-145[1 220)-(307])-(-71[2])-([3])-([4])-([5])-([6])-([7])-([8])-([9])-([10])-([11])-([12])-([13]-77)
AT1G09840	IR-altA	2	[]	(-328[1])-(-71[2])-([3])-([4]=[5])-([6])-([7])-([8])-([9])-([10])-([11])-([12])-([13]-197)
AT1G09840	altTSE	1	[AT1G09840.3]	[1]-(+2[2])-([3])-([4])-([5])-([6])-([7])-([8])-([9])-([10])-([11])-([12])-([13]-146)
AT1G09850		0	[AT1G09850.1]	(-100[1])-([2])-([3])-([4])-([5]-22)
AT1G09860		0	[AT1G09860.1]	(-103[1]+94)
AT1G09870	altA	1	[]	(-231[1])-([2])-(-5[3])-([4])-([5])-([6])-([7])-([8])-([9])-([10])-([11]-106)
AT1G09870		0	[AT1G09870.1]	(-125[1])-([2])-([3])-([4])-([5])-([6])-([7])-([8])-([9])-([10])-([11]-54)
AT1G09870	IR	1	[]	(-125[1])-([2])-([3])-([4])-([5])-([6]=[7])-([8])-([9])-([10])-([11]-52)
AT1G09890	crypticI	2	[AT1G09890.1, AT1G09890.4]	(-23[1])-([2])-([3])-([4])-([5])-([6])-([7])-([8])-([9])-([10])-([11 141)-(214])-([12 116)-(204])-([13]-65)
AT1G09890	crypticI-altTEE	2	[]	(-29[1])-([2])-([3])-([4])-([5])-([6])-([7])-([8])-([9])-([10])-([11 141)-(214])-([12]-114)-[13]
AT1G09890	crypticI-altTSE	3	[AT1G09890.1, AT1G09890.4, AT1G09890.5]	[1]-[2]-[3]-[4]-(-46[5])-([6])-([7])-([8])-([9])-([10])-([11 141)-(214])-([12 116)-(204])-([13]-57)
AT1G09900		0	[AT1G09900.1]	(+139[1]+159)
AT1G09910	crypticI	1	[AT1G09910.1]	(+21[1 162)-(710])-([2])-([3])-([4])-([5])-([6])-([7])-([8])-([9])-([10])-([11])-([12])-([13])-([14]-22)
AT1G09920		0	[AT1G09920.1]	(-13[1])-([2])-([3])-([4])-([5]+3)
AT1G09920	IR	1	[]	(-40[1])-([2])-([3]=[4])-([5]-1)
AT1G09932	crypticI	1	[AT1G09932.1]	(-58[1])-([2])-([3])-([4])-([5])-([6])-([7])-([8 41)-(122]+12)
AT1G09932	IR-crypticI	3	[]	(-83[1])-([2])-([3])-([4]=[5]=[6])-([7])-([8 41)-(122]-52)
AT1G09940		0	[AT1G09940.1]	(-137[1])-([2])-([3]-89)
AT1G09950		0	[AT1G09950.1]	(-287[1]-76)
AT1G09960		0	[AT1G09960.1]	(-221[1])-([2])-([3])-([4])-([5])-([6]-18)
AT1G09980	altTSE	1	[AT1G09980.1, AT1G09980.3]	[1]-(-260[2])-([3])-([4])-([5])-([6])-([7])-([8])-([9])-([10])-([11])-([12])-([13])-([14])-([15]-304)
AT1G09980	altA	1	[AT1G09980.1]	(-177[1])-(-213[2])-([3])-([4])-([5])-([6])-([7])-([8])-([9])-([10])-([11])-([12])-([13])-([14])-([15]-304)
AT1G09995	altA-crypticI	2	[AT1G09995.1]	(-63[1])-(-110[2 383)-(566]-14)
AT1G09995	IR-crypticI	2	[]	(-23[1]=[2 383)-(563]-44)
AT1G10020		0	[AT1G10020.1]	(-31[1])-([2]-76)
AT1G10030		0	[AT1G10030.1]	(-102[1])-([2])-([3]-116)
AT1G10030	altD	1	[]	(-180[1])-([2]-4)-([3]-43)
AT1G10040		0	[AT1G10040.1]	(-71[1])-([2])-([3])-([4])-([5])-([6])-([7])-([8])-([9])-([10]+19)
AT1G10060	crypticI	1	[AT1G10060.2, AT1G10060.5]	(-211[1])-([2])-([3])-([4])-([5])-([6])-([7])-([8])-([9 112)-(189]-189)
AT1G10060	altD-crypticI	2	[AT1G10060.1, AT1G10060.6]	(-238[1])-([2])-([3])-([4])-([5])-([6])-([7])-([8]-41)-([9 112)-(189]-321)
AT1G10060	IR-crypticI	3	[]	(-238[1])-([2])-([3]=[4])-([5]=[6])-([7])-([8])-([9 112)-(189]-278)
AT1G10070	crypticI	1	[AT1G10070.2]	(-1[1])-([2 82)-(193])-([3])-([4])-([5])-([6])-([7])-([8])-([9])-([10]-78)
AT1G10070	IR-crypticI	2	[AT1G10070.1]	(+1[1]=[2 82)-(193])-([3])-([4])-([5])-([6])-([7])-([8])-([9])-([10]-43)
AT1G10070	IR-crypticI	3	[]	(+1[1]=[2 82)-(193]=[3])-([4])-([5])-([6])-([7])-([8])-([9])-([10]-79)
AT1G10070	IR	1	[]	(+1[1]=[2])-([3])-([4])-([5])-([6])-([7])-([8])-([9])-([10]-82)
AT1G10090		0	[AT1G10090.1]	(-12[1])-([2])-([3])-([4])-([5])-([6])-([7])-([8])-([9])-([10])-([11]+50)
AT1G10090	altTSE	1	[AT1G10090.1]	[1]-(-192[2])-([3])-([4])-([5])-([6])-([7])-([8])-([9])-([10])-([11]-86)
AT1G10110		0	[AT1G10110.1]	(-71[1]+145)
AT1G10140		0	[AT1G10140.1]	(+11[1]+63)
AT1G10150		0	[AT1G10150.1]	(-15[1])
AT1G10180		0	[AT1G10180.1]	(-17[1])-([2])-([3])-([4])-([5])-([6])-([7]-87)
AT1G10180	altTSE	1	[AT1G10180.1]	[1]-[2]-(-11[3])-([4])-([5])-([6])-([7]-127)
AT1G10200	crypticI	1	[AT1G10200.1]	(-247[1 503)-(695])-([2])-([3])-([4]-8)
AT1G10200	crypticI	1	[]	(-307[1])-([2])-([3])-([4 134)-(166]-27)
AT1G10210	crypticI	1	[AT1G10210.1]	(+8[1 98)-(345])-([2]-33)
AT1G10210		0	[AT1G10210.2]	(-76[1])-([2]-121)
AT1G10230		0	[AT1G10230.1]	(+104[1]+186)
AT1G10280		0	[AT1G10280.1]	(-19[1])-([2]-2)
AT1G10310	crypticI	1	[]	(-66[1])-([2])-([3])-([4])-([5 118)-(227]+44)
AT1G10310		0	[AT1G10310.1]	(-77[1])-([2])-([3])-([4])-([5]-25)
AT1G10320		0	[AT1G10320.2]	(+15[1])-([2])-([3])-([4])-([5])-([6])-([7])-([8])-([9]+52)
AT1G10330		0	[AT1G10330.1]	(+34[1]+108)
AT1G10330	crypticI	1	[]	(+33[1 1173)-(1261]+108)
AT1G10340		0	[AT1G10340.1]	(-17[1])-([2])-([3]-16)
AT1G10350		0	[AT1G10350.1]	(+124[1])-([2]-188)
AT1G10360	altA	1	[]	(-66[1])-(-20[2]-1)
AT1G10360		0	[AT1G10360.1]	(-66[1])-([2]+1)
AT1G10360	IR	1	[]	(-120[1]=[2]-2)
AT1G10370		0	[AT1G10370.1]	([1])-([2]-178)
AT1G10380	crypticI	1	[AT1G10380.1]	(-52[1])-([2 364)-(568]+2)
AT1G10400		0	[AT1G10400.1]	(+34[1])-([2]+26)
AT1G10410		0	[AT1G10410.1]	(+109[1])-([2])-([3])-([4])-([5])-([6])-([7])-([8])-([9]-130)
AT1G10410	IR	1	[]	(-255[1]=[2])-([3])-([4])-([5])-([6])-([7])-([8])-([9]-283)
AT1G10410	IR	1	[]	(-282[1])-([2]=[3])-([4])-([5])-([6])-([7])-([8])-([9]-272)
AT1G10417	crypticI	1	[]	(-31[1])-([2])-([3])-([4])-([5])-([6])-([7])-([8])-([9])-([10 67)-(260 333)-(574])-([11])-([12]-118)
AT1G10417	altD-crypticI	3	[]	(+3[1]+14)-([2])-([3])-([4])-([5])-([6])-([7])-([8])-([9])-([10 67)-(260 333)-(574])-([11]+1)-([12]-120)
AT1G10417	IR-altD-altA-crypticI	6	[]	(+5[1]+14)-([2])-([3])-([4]=[5])-([6])-([7])-([8])-(-21[9])-([10 67)-(260 333)-(574])-(+10[11]+1)-([12]-121)
AT1G10430		0	[AT1G10430.1]	[0^1]-(+4[1])-([2])-([3])-([4])-([5])-([6])
AT1G10460		0	[AT1G10460.1]	(-121[1]-405)
AT1G10470		0	[AT1G10470.1]	(-439[1])-([2])-([3])-([4])-([5]-389)
AT1G10500		0	[AT1G10500.1]	([1])-([2])-([3]-7)
AT1G10510		0	[AT1G10510.1]	(+29[1])-([2])-([3])-([4])-([5])-([6])-([7])-([8])-([9])-([10])-([11])-([12])-([13])-([14])-([15])-([16])-([17])-([18]-43)
AT1G10510	altTSE	1	[AT1G10510.1]	[1]-(-39[2])-([3])-([4])-([5])-([6])-([7])-([8])-([9])-([10])-([11])-([12])-([13])-([14])-([15])-([16])-([17])-([18]-41)
AT1G10520	crypticI	1	[AT1G10520.1]	(+13[1])-([2])-([3])-([4])-([5])-([6])-([7])-([8])-([9])-([10])-([11])-([12 67)-(168])-([13]-49)
AT1G10522		0	[AT1G10522.1]	(-89[1])-([2])-([3])-([4]-50)
AT1G10522	IR	1	[]	(-124[1])-([2]=[3])-([4]-71)
AT1G10550		0	[AT1G10550.1]	(-44[1])-([2])-([3])-([4]+37)
AT1G10560		0	[AT1G10560.1]	(-153[1]+1)
AT1G10570	crypticI	1	[]	(-90[1 427)-(784])-([2])-([3])-([4])-([5])-([6])-([7])-([8])-([9])-([10])-([11])-([12])-([13]-1)
AT1G10570	crypticI	1	[AT1G10570.2]	(-28[1 427)-(785])-([2])-([3])-([4])-([5])-([6])-([7])-([8])-([9])-([10])-([11])-([12])-([13]-23)
AT1G10570	crypticI	1	[AT1G10570.1]	(-37[1 427)-(782])-([2])-([3])-([4])-([5])-([6])-([7])-([8])-([9])-([10])-([11])-([12])-([13]-1)
AT1G10570	altD-altA-crypticI	3	[]	(-29[1 427)-(782])-([2])-([3]-161)-([4])-(-7[5])-([6])-([7])-([8])-([9])-([10])-([11])-([12])-([13]-110)
AT1G10570	altA	1	[]	(-47[1])-([2])-([3])-([4])-(-1[5])-([6])-([7])-([8])-([9])-([10])-([11])-([12])-([13]-113)
AT1G10570	IR-altA	2	[]	(-88[1])-([2])-([3])-([4])-(-7[5])-([6])-([7])-([8])-([9])-([10])-([11]=[12])-([13]-43)
AT1G10570		0	[AT1G10570.3]	(-28[1])-([2])-([3])-([4])-([5])-([6])-([7])-([8])-([9])-([10])-([11])-([12])-([13]-1)
AT1G10570	IR	1	[]	(-25[1])-([2])-([3]=[4])-([5])-([6])-([7])-([8])-([9])-([10])-([11])-([12])-([13]-3)
AT1G10570	altA-crypticI	2	[]	(-29[1 427)-(785])-([2])-([3])-([4])-(-7[5])-([6])-([7])-([8])-([9])-([10])-([11])-([12])-([13]-2)
AT1G10580		0	[AT1G10580.1]	(-94[1])-([2]-19)
AT1G10585		0	[AT1G10585.1]	(-110[1])-([2])-([3]+25)
AT1G10590		0	[AT1G10590.1]	(-89[1])-([2])-([3]-39)
AT1G10590	altD	1	[AT1G10590.2]	(-109[1]+4)-([2])-([3]-135)
AT1G10600	altA-ES	2	[]	(-51[1])-([2])-[2^1]-([3])-([4])-(-37[5])-([6])-([7]-175)-[7^1]
AT1G10600	ES	1	[AT1G10600.1]	(-48[1])-([2])-[2^1]-([3])-([4])-([5])-([6])-([7]-121)-[7^1]
AT1G10600	ES	2	[]	(-63[1])-([2])-[2^1]-[3]-([4])-([5])-([6])-([7]-176)-[7^1]
AT1G10600	altA-ES	2	[]	(-48[1])-([2])-([2^1])-[3]-(-6[4])-([5])-([6])-([7]-186)-[7^1]
AT1G10600	ES	1	[AT1G10600.2]	(-49[1])-([2])-([2^1])-[3]-([4])-([5])-([6])-([7]-139)-[7^1]
AT1G10600	altD-crypticI-ES-altTEE	4	[]	(-62[1])-([2])-[2^1]-([3])-([4])-([5])-([6])-([7 175)-(278]-329)-([7^1]+106)
AT1G10600	altD-ES-altTEE	3	[]	(-49[1])-([2])-[2^1]-([3])-([4])-([5])-([6])-([7]-329)-([7^1]+110)
AT1G10630	altD	1	[AT1G10630.1]	(-54[1]-178)-([2])-([3])-([4])-([5])-([6])-([7]-181)
AT1G10640		0	[AT1G10640.1]	(-124[1])-([2])-([3])-([4])-([5])-([6]+9)
AT1G10650		0	[AT1G10650.1]	(-181[1])-([2])-([3])-([4])-([5]+21)
AT1G10650	IR	1	[]	(-237[1]=[2])-([3])-([4])-([5]-14)
AT1G10650	altA	1	[]	(-367[1])-([2])-(-6[3])-([4])-([5]-89)
AT1G10657	altA-crypticI	2	[AT1G10657.2]	(-114[1])-([2])-(-72[3 149)-(286]-197)
AT1G10657	IR	1	[]	(-151[1])-([2]=[3]-309)
AT1G10660	altA	1	[AT1G10660.3]	(-246[1])-(-5[2])-([3])-([4])-([5])-([6])-([7])-([8])-([9]-9)
AT1G10660	altA	1	[AT1G10660.1]	(-199[1])-(-74[2])-([3])-([4])-([5])-([6])-([7])-([8])-([9]-9)
AT1G10660		0	[AT1G10660.2]	(-231[1])-([2])-([3])-([4])-([5])-([6])-([7])-([8])-([9]-8)
AT1G10670	altD-ES-altTEE	3	[AT1G10670.1]	(-127[1]-67)-([2])-[2^1]-([3])-([4])-([5])-([6])-([7])-([8])-([9])-([10])-([11])-([12]-33)-[13]
AT1G10670	IR-ES-altTEE	3	[AT1G10670.2]	(-225[1]=[2])-[2^1]-([3])-([4])-([5])-([6])-([7])-([8])-([9])-([10])-([11])-([12]-40)-[13]
AT1G10682		0	[AT1G10682.1]	(-145[1]-73)
AT1G10690		0	[AT1G10690.1]	(-112[1]-49)
AT1G10700	altA	1	[AT1G10700.1]	(+6[1])-([2])-([3])-([4])-(-148[5])-([6])-([7]+3)
AT1G10720		0	[AT1G10720.1]	(-60[1])-([2])-([3]-52)
AT1G10720	IR	1	[]	(-116[1])-([2]=[3]-265)
AT1G10730		0	[AT1G10730.1]	(+2[1])-([2])-([3])-([4])-([5])-([6])-([7])-([8])-([9])-([10])-([11]-96)
AT1G10740		0	[AT1G10740.1]	(-139[1])-([2])-([3])-([4])-([5])-([6])-([7])-([8]-60)-[8^1]
AT1G10740	altA	1	[]	(-283[1])-([2])-([3])-([4])-([5])-(-1[6])-([7])-([8]-140)-[8^1]
AT1G10750		0	[AT1G10750.1]	(-220[1])-([2])-([3])-([4])-([5])-([6])-([7]+31)
AT1G10780		0	[AT1G10780.1]	(-1[1])-([2])-([3])-([4]-22)
AT1G10790		0	[AT1G10790.1]	(-8[1])-([2])-([3]+222)
AT1G10810	crypticI	1	[AT1G10810.1]	(-158[1])-([2])-([3])-([4 102)-(198]-35)
AT1G10820		0	[AT1G10820.2]	(-6[1])-([2])-([3])-([4])-([5])-([6])-([7])-([8])-([9]+13)
AT1G10820	IR	1	[]	(-2[1])-([2])-([3])-([4]=[5])-([6])-([7])-([8])-([9]-2)
AT1G10820	altA-ES	2	[]	(-4[1])-(-142[2])-([3])-([4])-[5]-([6])-([7])-([8])-([9]-164)
AT1G10820	altA	1	[]	(-11[1])-([2])-([3])-([4])-([5])-([6])-(-17[7])-([8])-([9]-143)
AT1G10820	altA	1	[]	(+21[1])-([2])-([3])-([4])-([5])-([6])-(-6[7])-([8])-([9]+30)
AT1G10820	IR-altD	2	[]	(-8[1])-([2]+4)-([3])-([4]=[5])-([6])-([7])-([8])-([9]-3)
AT1G10820	altA-altTSE	2	[]	[1]-(+103[2])-([3])-([4])-([5])-([6])-(-6[7])-([8])-([9]+30)
AT1G10830	crypticI	1	[AT1G10830.1]	(+31[1])-([2])-([3 209)-(639]+132)
AT1G10840		0	[AT1G10840.1]	(-100[1])-([2])-([3])-([4])-([5])-([6])-([7])-([8])-([9])-([10])-([11])-([12]-67)
AT1G10850		0	[AT1G10850.1]	(-257[1])-([2]-2)
AT1G10865		0	[AT1G10865.1]	(-172[1])-([2])-([3])-([4]+24)
AT1G10870	altA-altTSE	2	[AT1G10870.1]	[1]-[2]-(-10[3])-([4])-([5])-([6])-([7])-([8])-([9])-([10])-([11])-([12])-([13])-([14])-([15])-([16])-(-15[17])-([18])-([19]-10)
AT1G10890	altA-crypticI	2	[]	(-28[1])-([2 232)-(1101])-(+457[3])-([4]-103)
AT1G10890	crypticI	1	[AT1G10890.3]	(-39[1])-([2 975)-(1101])-([3])-([4]-54)
AT1G10890		0	[AT1G10890.2]	(-39[1])-([2])-([3])-([4]-37)
AT1G10890	altA-crypticI	2	[]	(-54[1])-([2 232)-(1101])-([3])-(-24[4]-55)
AT1G10890	crypticI	1	[AT1G10890.1]	(-39[1])-([2 232)-(1101])-([3])-([4]-55)
AT1G10890	altA	1	[]	(-58[1])-([2])-([3])-(-24[4]-53)
AT1G10890	IR-altA	2	[]	(-39[1])-([2]=[3])-(-24[4]-54)
AT1G10890	IR	1	[]	(-54[1])-([2]=[3])-([4]-44)
AT1G10900	crypticI	1	[AT1G10900.1]	(-73[1 227)-(736])-([2])-([3])-([4])-([5])-([6])-([7])-([8])-([9]-84)
AT1G10900	crypticI	1	[AT1G10900.3]	(-94[1 252)-(736])-([2])-([3])-([4])-([5])-([6])-([7])-([8])-([9]-98)
AT1G10900		0	[AT1G10900.2]	(-569[1])-([2])-([3])-([4])-([5])-([6])-([7])-([8])-([9]-130)
AT1G10900	altTSE	1	[AT1G10900.1, AT1G10900.2, AT1G10900.3]	[1]-(-203[2])-([3])-([4])-([5])-([6])-([7])-([8])-([9]-123)
AT1G10910	altA	1	[]	(-43[1])-([2])-([3])-(-10[4])-([5])-([6])-([7])-([8])-([9]-55)
AT1G10910	crypticI	1	[AT1G10910.1]	(-44[1])-([2])-([3])-([4])-([5])-([6])-([7])-([8])-([9 128)-(278]-57)
AT1G10910		0	[AT1G10910.2]	(-50[1])-([2])-([3])-([4])-([5])-([6])-([7])-([8])-([9]-19)
AT1G10910	altD-altA-casseteE-crypticI	5	[]	(-119[1])-([2])-([3])-(-10[4]-15)-(3641650 3641738)-(+1[5])-([6])-([7])-([8])-([9 63)-(278]-113)
AT1G10910	altD-crypticI	2	[]	(-51[1])-([2])-([3])-([4])-([5])-([6])-([7]-1)-([8])-([9 128)-(278]-55)
AT1G10940	ES	1	[AT1G10940.1]	(-66[1])-([2])-([3])-[3^1]-([4])-([5])-([6])-([7])-([8])-([9]-94)
AT1G10950		0	[AT1G10950.1]	(-9[1])-([2])-([3])-([4])-([5])-([6])-([7])-([8])-([9])-([10])-([11])-([12]-332)
AT1G10960		0	[AT1G10960.1]	(-202[1]-12)
AT1G10970	crypticI	1	[]	(+22[1 220)-(321])-([2])-([3]-9)
AT1G10970	altA-crypticI	2	[]	(-176[1 220)-(321])-(+13[2])-([3]-57)
AT1G11000	crypticI	1	[AT1G11000.1]	(-20[1])-([2])-([3])-([4])-([5])-([6])-([7])-([8])-([9])-([10])-([11])-([12])-([13 67)-(144])-([14]-7)
AT1G11020		0	[AT1G11020.1]	(-61[1])-([2])-([3]-1)
AT1G11050		0	[AT1G11050.1]	(-138[1]+49)
AT1G11060		0	[AT1G11060.1]	(-108[1])-([2])-([3])-([4])-([5])-([6])-([7])-([8])-([9])-([10])-([11])-([12])-([13]-196)
AT1G11070	crypticI	1	[AT1G11070.1, AT1G11070.4]	(-474[1])-([2])-([3])-([4])-([5])-([6])-([7 164)-(275 427)-(509]-203)
AT1G11090		0	[AT1G11090.1]	(+37[1]+26)
AT1G11120	ES	1	[AT1G11120.2]	(-52[1])-[1^1]-([2]-68)
AT1G11125		0	[AT1G11125.1]	(-126[1]-21)
AT1G11130		0	[AT1G11130.1]	(-147[1])-([2])-([3])-([4])-([5])-([6])-([7])-([8])-([9])-([10])-([11])-([12])-([13])-([14])-([15])-([16]-30)
AT1G11130	altTSE	1	[AT1G11130.1, AT1G11130.2]	[1]-(-60[2])-([3])-([4])-([5])-([6])-([7])-([8])-([9])-([10])-([11])-([12])-([13])-([14])-([15])-([16]-31)
AT1G11170	IR-altA-altTSE	4	[]	(-156[0^1])-(-596[1])-([2])-([3])-([4]=[5])-(-43[6])-([7])-([8])-([9])-([10])-([11])-([12])-([13])-([14])-([15])-([16]-2)
AT1G11170	altA-altTSE	2	[AT1G11170.1]	(-101[0^1])-(-596[1])-([2])-([3])-([4])-([5])-([6])-([7])-([8])-([9])-([10])-([11])-([12])-([13])-([14])-([15])-([16]-7)
AT1G11175		0	[AT1G11175.1]	(+5[1]+53)
AT1G11180	altD-altA	2	[AT1G11180.1]	(+20[1])-([2])-(-39[3])-([4])-([5])-([6])-([7])-([8])-([9])-([10])-([11]+21)-([12]-27)
AT1G11180	altD-altA-altTSE	3	[]	(3744882 3745497)-(+28[1])-([2])-(-39[3])-([4])-([5])-([6])-([7])-([8])-([9])-([10])-([11]+21)-([12]-94)
AT1G11180	IR-altD-altA	3	[]	(+21[1])-([2])-(-39[3])-([4]=[5])-([6])-([7])-([8])-([9])-([10])-([11]+21)-([12]-136)
AT1G11190		0	[AT1G11190.1]	([1])-([2])-([3])-([4])-([5])-([6])-([7])-([8])-([9]+17)
AT1G11190	altD	1	[]	([1])-([2])-([3])-([4])-([5])-([6])-([7])-([8]-2)-([9]+16)
AT1G11200		0	[AT1G11200.1]	(-26[1])-([2])-([3])-([4]-6)
AT1G11210		0	[AT1G11210.1]	([1])-([2]+41)
AT1G11220		0	[AT1G11220.1, AT1G11220.2]	(-251[1])-([2]+108)
AT1G11240		0	[AT1G11240.1]	(-1507[1])-([2])-([3])-([4]+13)
AT1G11260		0	[AT1G11260.1]	(-112[1])-([2])-([3])-([4]-664)
AT1G11270		0	[AT1G11270.2]	(-1[1])-([2])-([3]+17)
AT1G11270	IR	1	[]	(-61[1]=[2])-([3]+1)
AT1G11270	IR-altTEE	2	[]	(-114[1]=[2]+163)-[3]
AT1G11280		0	[AT1G11280.2]	(-244[1])-([2])-([3])-([4])-([5])-([6])-([7]-53)
AT1G11280		0	[AT1G11280.2]	(-125[1])-([2])-([3])-([4])-([5])-([6])-([7]-24)
AT1G11280	altD-altA	2	[]	(-249[1])-([2]-3)-(+1[3])-([4])-([5])-([6])-([7]-77)
AT1G11310		0	[AT1G11310.1]	(-23[1])-([2])-([3])-([4])-([5])-([6])-([7])-([8])-([9])-([10])-([11])-([12])-([13])-([14]-245)
AT1G11310	altTSE	1	[AT1G11310.1, AT1G11310.3]	[1]-(-3[2])-([3])-([4])-([5])-([6])-([7])-([8])-([9])-([10])-([11])-([12])-([13])-([14]-248)
AT1G11320		0	[AT1G11320.1]	(-303[1])-([2])-([3]-122)
AT1G11330	crypticI	1	[AT1G11330.2]	(-543[1])-([2])-([3])-([4])-([5])-([6 150)-(232]-228)
AT1G11340	altA	1	[]	(-370[1])-([2])-(+5[3])-([4])-([5])-([6]-65)
AT1G11350	altD	1	[]	(-206[1]-5)-([2])-([3])-([4])-([5])-([6])-([7]-144)
AT1G11350		0	[AT1G11350.1]	(-129[1])-([2])-([3])-([4])-([5])-([6])-([7]-140)
AT1G11360	altD	1	[AT1G11360.1]	(-126[1]-17)-([2]-344)
AT1G11360		0	[AT1G11360.4]	(-141[1])-([2]-388)
AT1G11360	altD-altA	2	[]	(-141[1]-17)-(-15[2]-388)
AT1G11360	altD	1	[AT1G11360.3]	(-141[1]+129)-([2]-390)
AT1G11380	crypticI	1	[]	(-66[1 138)-(274])-([2])-([3])-([4])-([5]-274)
AT1G11380		0	[AT1G11380.1]	(+8[1])-([2])-([3])-([4])-([5]-74)
AT1G11380	IR	1	[]	(-94[1])-([2])-([3]=[4])-([5]-184)
AT1G11380	IR	3	[]	(-68[1])-([2]=[3]=[4]=[5]-277)
AT1G11380	IR	2	[]	(-94[1]=[2])-([3])-([4]=[5]-299)
AT1G11390		0	[AT1G11390.1]	(-104[1])-([2])-([3])-([4])-([5]-12)
AT1G11400	altD	1	[AT1G11400.2, AT1G11400.5, AT1G11400.6]	(-131[1]-175)-([2])-([3])-([4])-([5]-170)-[5^1]-[5^2]
AT1G11400	altD	1	[AT1G11400.3]	(-134[1]-79)-([2])-([3])-([4])-([5]-236)-[5^1]-[5^2]
AT1G11410	altA-casseteE-altTSE	3	[]	[1]-(+92[2])-([3])-([4])-([5])-(3843644 3843646)-(-17[6])-([7])
AT1G11410	altTSE	1	[AT1G11410.1, AT1G11410.4]	[1]-(+98[2])-([3])-([4])-([5])-([6])-([7]+22)
AT1G11420		0	[AT1G11420.1]	(+68[1])-([2])-([3])-([4])-([5])-([6]+91)
AT1G11430		0	[AT1G11430.1]	(+17[1])-([2])-([3])-([4]-60)
AT1G11440		0	[AT1G11440.1]	(-72[1]+50)
AT1G11440	crypticI	1	[]	(-116[1 264)-(578]-114)
AT1G11450	crypticI	1	[AT1G11450.2, AT1G11450.3, AT1G11450.5]	(+24[1])-([2 62)-(237])-([3])-([4])-([5]+37)
AT1G11450	IR-crypticI	4	[]	([1]=[2 62)-(237]=[3])-([4]=[5]-63)
AT1G11450	altD-crypticI	2	[]	(-10[1]-61)-([2 62)-(237])-([3])-([4])-([5]+19)
AT1G11480		0	[AT1G11480.1]	(-21[1])-([2])-([3])-([4])-([5])-([6]-17)
AT1G11530		0	[AT1G11530.1]	(-1[1])-([2])-([3]-9)
AT1G11545		0	[AT1G11545.1]	(-31[1])-([2])-([3])-([4]-8)
AT1G11570		0	[AT1G11570.2, AT1G11570.3]	(-68[1])-([2]-35)
AT1G11572		0	[AT1G11572.1]	(-19[1]+62)
AT1G11580		0	[AT1G11580.1, AT1G11580.2]	(-30[1])-([2])-([3]-15)
AT1G11592	altA-crypticI	3	[]	(+54[1 395)-(484])-([2 49)-(171])-([3])-([4])-(-2[5]+37)
AT1G11592	altA-crypticI	4	[AT1G11592.1]	(+25[1 395)-(484])-([2 49)-(171])-(-3[3])-([4])-(-2[5]-53)
AT1G11592	altA-crypticI	3	[]	(+31[1])-([2 49)-(171])-(-3[3])-([4])-(-2[5]-44)
AT1G11600		0	[AT1G11600.1]	(-62[1]-116)
AT1G11630		0	[AT1G11630.1]	(-11[1]-6)
AT1G11650		0	[AT1G11650.2]	(+17[1])-([2])-([3])-([4])-([5])-([6]-61)
AT1G11660	altA-altTSE	2	[AT1G11660.1]	(-57[0^1])-(-346[1])-([2])-([3])-([4])-([5])-([6])-([7])-([8])-([9]-2)
AT1G11660	IR	2	[]	[0^1]-(-457[1])-([2])-([3])-([4])-([5])-([6])-([7]=[8]=[9]-67)
AT1G11660		0	[AT1G11660.1, AT1G11660.2, AT1G11660.3, AT1G11660.4]	[0^1]-(-709[1])-([2])-([3])-([4])-([5])-([6])-([7])-([8])-([9]-16)
AT1G11670		0	[AT1G11670.1]	(-113[1])-([2])-([3])-([4])-([5])-([6])-([7]-48)
AT1G11680		0	[AT1G11680.1]	(-90[1])-([2])-([3]-119)
AT1G11700		0	[AT1G11700.1]	(-151[1]-146)
AT1G11720	IR	1	[]	(-41[1])-([2])-([3])-([4])-([5])-([6])-([7])-([8])-([9])-([10])-([11])-([12])-([13]=[14])-([15])-([16]-1)
AT1G11730	altD	1	[]	(-198[1])-([2])-([3])-([4])-([5])-([6])-([7])-([8]+21)-([9])-([10])-([11]-106)
AT1G11730		0	[AT1G11730.1]	(-30[1])-([2])-([3])-([4])-([5])-([6])-([7])-([8])-([9])-([10])-([11]-107)
AT1G11730	IR	1	[]	(-59[1])-([2])-([3])-([4])-([5])-([6])-([7])-([8]=[9])-([10])-([11]-70)
AT1G11730	IR	4	[]	(-30[1])-([2])-([3])-([4]=[5]=[6])-([7])-([8]=[9]=[10])-([11]-247)
AT1G11735		0	[AT1G11735.1]	(+8[1]+412)
AT1G11750	ES	1	[AT1G11750.1]	(+20[1])-([2])-([3])-[4]-([5])-([6])-([7])-([8])-([9])-([10]-110)
AT1G11750	IR	3	[]	(-65[1])-([2])-([3]=[4]=[5]=[6])-([7])-([8])-([9])-([10]-172)
AT1G11755		0	[AT1G11755.1]	(-9[1])-([2])-([3])-([4])-([5])-([6])-([7])-([8]+3)
AT1G11760		0	[AT1G11760.1]	(-1[1])-([2]-25)
AT1G11785	IR	1	[]	(-153[1]=[2]+563)
AT1G11790		0	[AT1G11790.1]	(+3[1])-([2])-([3])-([4])-([5])-([6])-([7])-([8])-([9])-([10])-([11]-5)
AT1G11790	crypticI	1	[]	(-412[1])-([2])-([3])-([4])-([5])-([6])-([7])-([8])-([9 3)-(19])-([10])-([11]-5)
AT1G11800		0	[AT1G11800.1]	(-9[1])-([2])-([3])-([4]-45)
AT1G11820		0	[AT1G11820.2]	(-83[1])-([2])-([3])-([4]+22)
AT1G11820	ES	1	[]	(-171[1])-([2])-[3]-([4]-3)
AT1G11840	altA	1	[AT1G11840.2]	(-242[1])-(-25[2])-([3])-([4])-([5])-([6])-([7])-([8])-([9]-138)
AT1G11840	altD-altA	2	[]	(-251[1]-3)-(-12[2])-([3])-([4])-([5])-([6])-([7])-([8])-([9]-245)
AT1G11840		0	[AT1G11840.1]	(-255[1])-([2])-([3])-([4])-([5])-([6])-([7])-([8])-([9]-216)
AT1G11860		0	[AT1G11860.1]	(-182[1])-([2])-([3])-([4]-353)
AT1G11870	altA	1	[]	(-34[1])-(-3[2])-([3])-([4])-([5])-([6])-([7])-([8])-([9])-([10]-308)
AT1G11870	altA	1	[AT1G11870.1]	(-83[1])-(-6[2])-([3])-([4])-([5])-([6])-([7])-([8])-([9])-([10]-259)
AT1G11870		0	[AT1G11870.2]	(-115[1])-([2])-([3])-([4])-([5])-([6])-([7])-([8])-([9])-([10]-306)
AT1G11870	altTSE	1	[AT1G11870.1, AT1G11870.2]	[1]-(-79[2])-([3])-([4])-([5])-([6])-([7])-([8])-([9])-([10]-282)
AT1G11880	altA-crypticI	3	[]	(-46[1])-([2])-(-22[3])-([4])-([5])-([6 229)-(304])-([7 126)-(222]+33)
AT1G11880	crypticI	1	[AT1G11880.1]	(-2[1])-([2])-([3])-([4])-([5])-([6 229)-(304])-([7]+50)
AT1G11890		0	[AT1G11890.1]	(-22[1])-([2])-([3])-([4])-([5])-([6]+12)
AT1G11890	IR	1	[]	(-24[1])-([2])-([3])-([4]=[5])-([6]-65)
AT1G11890	IR	2	[]	(-22[1])-([2]=[3])-([4])-([5]=[6]+16)
AT1G11900		0	[AT1G11900.1]	(+32[1])-([2]+114)
AT1G11905	ES	1	[AT1G11905.1]	(-55[1])-[1^1]-([2]+28)
AT1G11905	IR	2	[]	(-78[1]=[1^1]=[2]-51)
AT1G11910	altTSE	1	[AT1G11910.1]	(-60[0^1])-[1]-([2])-([3])-([4])-([5])-([6])-([7])-([8])-([9])-([10])-([11])-([12])-([13])-([14]-157)
AT1G11915		0	[AT1G11915.1]	(-61[1])-([2])-([3]-6)
AT1G11930		0	[AT1G11930.2]	(-89[1])-([2])-([3])-([4])-([5])-([6])-([7]-76)
AT1G11930	IR	1	[]	(-3[1])-([2]=[3])-([4])-([5])-([6])-([7]-185)
AT1G11930	IR	2	[]	(-176[1])-([2]=[3]=[4])-([5])-([6])-([7]-160)
AT1G11930	altD	1	[]	(-156[1])-([2]+24)-([3])-([4])-([5])-([6])-([7]-124)
AT1G11940	crypticI	1	[AT1G11940.1]	(-78[1])-([2])-([3])-([4])-([5])-([6])-([7 41)-(233])-([8])-([9]+6)
AT1G11960	crypticI	1	[AT1G11960.1]	(-98[1])-[1^1]-([2])-([3])-([4])-([5])-([6])-([7])-([8])-([9])-([10 324)-(496])-([11]-51)
AT1G12000		0	[AT1G12000.1]	(-36[1])-([2])-([3])-([4])-([5])-([6])-([7])-([8])-([9])-([10])-([11])-([12])-([13])-([14])-([15])-([16]+50)
AT1G12020		0	[AT1G12020.1]	(-190[1]-1056)
AT1G12030		0	[AT1G12030.1]	(-4[1])-([2]-64)
AT1G12050		0	[AT1G12050.1]	(-8[1])-([2])-([3])-([4])-([5])-([6])-([7])-([8])-([9])-([10])-([11])-([12])-([13])-([14])-([15]-36)
AT1G12050	IR	1	[]	(-85[1])-([2])-([3])-([4])-([5])-([6])-([7])-([8])-([9])-([10])-([11])-([12]=[13])-([14])-([15]-33)
AT1G12050	IR	1	[]	(-78[1])-([2])-([3])-([4])-([5])-([6])-([7])-([8]=[9])-([10])-([11])-([12])-([13])-([14])-([15]-78)
AT1G12060		0	[AT1G12060.1]	(-74[1]+14)
AT1G12070		0	[AT1G12070.1]	(+96[1])-([2])-([3])-([4])-([5]-151)
AT1G12110		0	[AT1G12110.1]	(-9[1])-([2])-([3])-([4])-([5]-64)
AT1G12120		0	[AT1G12120.1]	(-6[1])-([2])-([3]-40)
AT1G12140	crypticI-altTEE	2	[]	(-87[1 283)-(492])-([2])-([3])-([4])-([5]-200)-[6]
AT1G12140	altTEE	1	[AT1G12140.1, AT1G12140.3]	(-84[1])-([2])-([3])-([4])-([5]-120)-[6]
AT1G12200		0	[AT1G12200.2]	(-23[1])-([2])-([3])-([4])-([5])-([6]-110)
AT1G12230	ES	1	[AT1G12230.1]	(-72[1])-([2])-([3])-[4]-([5])-([6])-([7])-([8])-([9])-([10])-([11])-([12])-([13]+8)
AT1G12230	IR-ES	2	[]	(-78[1])-([2])-([3])-[4]-([5])-([6])-([7])-([8])-([9])-([10])-([11])-([12]=[13]-162)
AT1G12240		0	[AT1G12240.1]	(-11[1])-([2])-([3])-([4])-([5])-([6])-([7]-13)
AT1G12244		0	[AT1G12244.1]	(-6[1])-([2])-([3])-([4])-([5]-3)
AT1G12244	altD	1	[]	(-6[1])-([2])-([3])-([4]-3)-([5]-1)
AT1G12250	altA-crypticI	2	[AT1G12250.2]	(-23[1])-(-5[2 185)-(289])-([3])-([4])-([5])-([6]-12)
AT1G12250	altA	1	[]	(+111[1])-(-5[2])-([3])-([4])-([5])-([6]-45)
AT1G12250	crypticI	1	[AT1G12250.1]	(+111[1])-([2 185)-(289])-([3])-([4])-([5])-([6]+23)
AT1G12250	altA-crypticI	2	[]	(-16[1])-(+24[2 185)-(289])-([3])-([4])-([5])-([6]-122)
AT1G12250	altD	1	[]	(-27[1])-([2]-133)-([3])-([4])-([5])-([6]+22)
AT1G12250	IR	2	[]	(-23[1]=[2])-([3])-([4]=[5])-([6]-77)
AT1G12260	crypticI	1	[AT1G12260.2]	(-157[1])-([2])-([3])-([4 284)-(444]+6)
AT1G12260	altA	1	[]	(-51[1])-(-4[2])-([3])-([4]-16)
AT1G12270		0	[AT1G12270.1]	(+46[1])-([2])-([3])-([4])-([5])-([6])-([7]+60)
AT1G12310		0	[AT1G12310.1]	(-190[1]-658)
AT1G12320		0	[AT1G12320.1]	(-1812[1])-([2])
AT1G12320	IR	1	[]	(-2738[1]=[2])
AT1G12330		0	[AT1G12330.1]	(-203[1])-([2])-([3]-1)
AT1G12330	IR	1	[]	(-227[1])-([2]=[3]-36)
AT1G12330	altTSE	1	[]	[1]-(+320[2])-([3]-2)
AT1G12350	altD-altA	2	[AT1G12350.1]	(-17[1]+76)-(-301[2])-([3])-([4])-([5])-([6])-([7])-([8])-([9])-([10]-5)
AT1G12350	IR-altD-altA	3	[]	(-108[1]+76)-(-301[2])-([3])-([4])-([5])-([6])-([7])-([8]=[9])-([10]-6)
AT1G12350	IR-altD-altA	4	[]	(-66[1]+76)-(-301[2])-([3])-([4])-([5])-([6]=[7])-([8]=[9])-([10]-68)
AT1G12350	IR-altD-altA	3	[]	(-108[1]+76)-(-301[2])-([3])-([4])-([5])-([6]=[7])-([8])-([9])-([10]-62)
AT1G12350	IR	1	[]	(-66[1]=[2])-([3])-([4])-([5])-([6])-([7])-([8])-([9])-([10]-19)
AT1G12360		0	[AT1G12360.1]	(-108[1])-([2])-([3])-([4])-([5])-([6])-([7])-([8])-([9])-([10])-([11])-([12])-([13])-([14])-([15])-([16])-([17])-([18])-([19])-([20])-([21]-83)
AT1G12370		0	[AT1G12370.2]	(-48[1])-([2])-([3])-([4])-([5])-([6])-([7])-([8])-([9]-14)
AT1G12370	altD-altA	2	[]	(-54[1])-([2])-([3]+27)-([4])-([5])-(-18[6])-([7])-([8])-([9]-57)
AT1G12380		0	[AT1G12380.1]	(-298[1]-105)
AT1G12390		0	[AT1G12390.1]	(-60[1])-([2])-([3])-([4]-27)
AT1G12410		0	[AT1G12410.1]	(+8[1])-([2])-([3])-([4])-([5])-([6])-([7])-([8])-([9]-114)
AT1G12420		0	[AT1G12420.1]	(-72[1])-([2])-([3])-([4])-([5])-([6])-([7]-125)
AT1G12420	altTSE	1	[AT1G12420.1, AT1G12420.2]	[1]-[2]-(-4[3])-([4])-([5])-([6])-([7]-125)
AT1G12440	crypticI	1	[]	(-5[1 155)-(604 652)-(973]-191)
AT1G12440	crypticI	1	[AT1G12440.1]	(+72[1 155)-(604]-169)
AT1G12450		0	[AT1G12450.1]	(-379[1])-([2])-([3])-([4]-2)
AT1G12450	IR	2	[]	(-397[1])-([2]=[3]=[4]+19)
AT1G12460		0	[AT1G12460.1]	(-501[1])-([2]-193)
AT1G12470		0	[AT1G12470.1]	(-65[1])-([2])-([3])-([4])-([5])-([6])-([7])-([8])-([9])-([10])-([11])-([12])-([13])-([14])-([15])-([16])-([17])-([18])-([19])-([20])-([21])-([22])-([23])-([24]-16)
AT1G12500		0	[AT1G12500.1]	(-81[1])-([2]-25)
AT1G12520	crypticI	1	[]	(-22[1])-([2 26)-(41])-([3])-([4])-([5]-98)
AT1G12520	crypticI	1	[AT1G12520.1]	(+2[1])-([2 26)-(108])-([3])-([4])-([5]-27)
AT1G12520	crypticI	1	[]	(-22[1])-([2 26)-(159])-([3])-([4])-([5]-72)
AT1G12520	IR-crypticI	2	[AT1G12520.3]	(-22[1])-([2 26)-(108]=[3])-([4])-([5]-6)
AT1G12520		0	[AT1G12520.2]	(-16[1])-([2])-([3])-([4])-([5]-25)
AT1G12530		0	[AT1G12530.1]	(-98[1])-([2])-([3]+1)
AT1G12550		0	[AT1G12550.1]	(-49[1])-([2]-57)
AT1G12580		0	[AT1G12580.1]	(-52[1])-([2])-([3])-([4])-([5]-40)
AT1G12580	altTSE	1	[AT1G12580.1]	[1]-(-139[2])-([3])-([4])-([5]-5)
AT1G12620		0	[AT1G12620.1]	(-111[1])-([2]-206)
AT1G12640		0	[AT1G12640.1]	(-114[1])-([2])-([3])-([4])-([5])-([6])-([7])-([8]-22)
AT1G12640	altTEE	1	[]	(-184[1])-([2])-([3])-([4])-([5])-([6])-([7])-([8]-279)-(4300936 4300735)
AT1G12640	altTEE	1	[]	(-184[1])-([2])-([3])-([4])-([5])-([6])-([7])-([8]-283)-(4300936 4300722)
AT1G12650		0	[AT1G12650.2]	(-113[1])-([2])-([3])-([4])-([5])-([6])-([7])-([8])-([9])-([10]+3)
AT1G12650	IR	1	[]	(-142[1])-([2])-([3])-([4])-([5]=[6])-([7])-([8])-([9])-([10]-164)
AT1G12650	altA	1	[AT1G12650.3]	(-137[1])-(+20[2])-([3])-([4])-([5])-([6])-([7])-([8])-([9])-([10]-42)
AT1G12650	IR	1	[]	(-142[1])-([2])-([3])-([4])-([5])-([6]=[7])-([8])-([9])-([10]-94)
AT1G12680		0	[AT1G12680.1]	(-320[1])-([2])-([3])-([4]-13)
AT1G12700		0	[AT1G12700.2]	(+58[1])-([2]-49)
AT1G12710	altA	1	[AT1G12710.1]	(+6[1])-([2])-(-126[3]-9)
AT1G12710	IR	2	[]	(+1[1]=[2]=[3]-22)
AT1G12710	IR	1	[]	(-80[1])-([2]=[3]-78)
AT1G12710	IR-altA	2	[]	(-80[1]=[2])-(-126[3]-9)
AT1G12730	altA	1	[AT1G12730.2]	(-112[1])-([2])-([3])-([4])-(-20[5])-([6])-([7])-([8])-([9])-([10])-([11])-([12])-([13])-([14]-113)
AT1G12730		0	[AT1G12730.1]	(-117[1])-([2])-([3])-([4])-([5])-([6])-([7])-([8])-([9])-([10])-([11])-([12])-([13])-([14]-115)
AT1G12740	crypticI	1	[AT1G12740.1]	(-99[1])-([2])-([3])-([4])-([5])-([6 78)-(174])-([7])-([8]-103)
AT1G12750	crypticI	2	[AT1G12750.3]	(-39[1 125)-(576])-([2])-([3])-([4])-([5 163)-(254]-12)
AT1G12750	crypticI	2	[]	(-48[1 125)-(829])-([2])-([3])-([4])-([5 163)-(306]-10)
AT1G12750	crypticI-altTSE	2	[AT1G12750.7]	[1]-(+2[2])-([3])-([4])-([5 163)-(254]-18)
AT1G12750	crypticI	2	[AT1G12750.1]	(-52[1 125)-(829])-([2])-([3])-([4])-([5 163)-(254]+15)
AT1G12760		0	[AT1G12760.1]	(+1[1])-([2])-([3])-([4])-([5]-196)
AT1G12770	altD	1	[AT1G12770.1]	(-187[1]-313)-([2]-125)
AT1G12775		0	[AT1G12775.1]	(-32[1]+44)
AT1G12780		0	[AT1G12780.1]	(-508[1])-([2])-([3])-([4])-([5])-([6])-([7])-([8]+3)
AT1G12790	crypticI	1	[]	(-98[1])-([2])-([3])-([4])-([5])-([6])-([7])-([8])-([9 87)-(231]-182)
AT1G12790		0	[AT1G12790.1]	(-98[1])-([2])-([3])-([4])-([5])-([6])-([7])-([8])-([9]-388)
AT1G12790	IR-crypticI	4	[]	(-98[1])-([2]=[3]=[4])-([5])-([6])-([7]=[8])-([9 87)-(231]-182)
AT1G12790	ES	2	[]	(-104[1])-[2]-[3]-([4])-([5])-([6])-([7])-([8])-([9]-390)
AT1G12800		0	[AT1G12800.1]	(-72[1])-([2])-([3])-([4])-([5])-([6])-([7])-([8])-([9])-([10])-([11])-([12])-([13]-74)
AT1G12810	ES	1	[AT1G12810.1]	([1])-([2])-[3]-([4]+34)
AT1G12820		0	[AT1G12820.1]	(-1[1])-([2])-([3])-([4]-27)
AT1G12830		0	[AT1G12830.1]	(-13[1]+23)
AT1G12840		0	[AT1G12840.1]	(-1310[1])-([2])-([3])-([4])-([5])-([6])-([7])-([8])-([9])-([10])-([11]-1)
AT1G12845		0	[AT1G12845.1]	(-199[1]-37)
AT1G12850		0	[AT1G12850.1]	(-91[1])-([2]-22)
AT1G12860	crypticI	1	[AT1G12860.1]	(-69[1])-([2])-([3 170)-(290]+2)
AT1G12860		0	[AT1G12860.2]	(-201[1])-([2])-([3]-38)
AT1G12860	IR	2	[]	(-140[1]=[2]=[3]-105)
AT1G12880		0	[AT1G12880.1]	(-74[1])-([2])-([3])-([4])-([5]-196)
AT1G12900		0	[AT1G12900.1, AT1G12900.5]	(-143[1])-([2])-([3])-([4])-([5]-72)
AT1G12910		0	[AT1G12910.1]	(-51[1]-2)
AT1G12920		0	[AT1G12920.1]	(-4[1])-([2]+128)
AT1G12920	altTSE	1	[AT1G12920.1]	[1]-(-68[2]-16)
AT1G12970		0	[AT1G12970.1]	(-22[1])-([2])-([3]-23)
AT1G12990		0	[AT1G12990.1]	(-23[1])-([2]-33)
AT1G13000		0	[AT1G13000.1]	(-45[1])-([2])-([3])-([4])-([5])-([6])-([7])-([8])-([9])-([10])-([11])-([12])-([13])-([14]-14)
AT1G13000	IR	1	[]	(-226[1])-([2])-([3])-([4])-([5])-([6])-([7])-([8])-([9])-([10])-([11]=[12])-([13])-([14]-14)
AT1G13000	altD	1	[AT1G13000.2]	(-126[1]-238)-([2])-([3])-([4])-([5])-([6])-([7])-([8])-([9])-([10])-([11])-([12])-([13])-([14]-14)
AT1G13000	IR	1	[]	(-310[1])-([2])-([3])-([4])-([5])-([6])-([7])-([8])-([9])-([10])-([11])-([12])-([13]=[14]-120)
AT1G13000	IR-altD	2	[AT1G13000.3]	(-168[1]-238)-([2])-([3])-([4])-([5])-([6])-([7])-([8])-([9])-([10])-([11]=[12])-([13])-([14]-115)
AT1G13020		0	[AT1G13020.1]	(-268[1])-([2])-([3]-144)
AT1G13030		0	[AT1G13030.1]	(-7[1])-([2])-([3])-([4])-([5])-([6])-([7])-([8])-([9])-([10])-([11])-([12])-([13]-49)
AT1G13040		0	[AT1G13040.2]	(+83[1])-([2]+40)
AT1G13040	altTEE	1	[]	(-572[1])-([2]-275)-(4450157 4450265)-(4450622 4451736)
AT1G13060	altA-ES	2	[AT1G13060.1]	(-59[1])-(-189[2])-([3])-[4]-([5])-([6])-([7])-([8])-([9]-28)
AT1G13080		0	[AT1G13080.1]	(-19[1])-([2]+70)
AT1G13090	crypticI	1	[]	(-87[1 529)-(782 992)-(1075]-2)
AT1G13090	crypticI	1	[AT1G13090.2]	(-63[1 992)-(1075]+72)
AT1G13090		0	[AT1G13090.1]	(-96[1]-2)
AT1G13100		0	[AT1G13100.1]	(-57[1])-([2]-38)
AT1G13110		0	[AT1G13110.1]	(-126[1])-([2]-28)
AT1G13120	crypticI	1	[]	(-122[1 312)-(525])-([2])-([3])-([4])-([5])-([6])-([7])-([8])-([9])-([10])-([11])-([12])-([13])-([14]-43)
AT1G13120		0	[AT1G13120.1]	(-54[1])-([2])-([3])-([4])-([5])-([6])-([7])-([8])-([9])-([10])-([11])-([12])-([13])-([14]+5)
AT1G13120	IR	1	[]	(-256[1])-([2])-([3])-([4])-([5])-([6])-([7]=[8])-([9])-([10])-([11])-([12])-([13])-([14]-68)
AT1G13120	IR	2	[]	(-116[1])-([2])-([3])-([4])-([5])-([6]=[7]=[8])-([9])-([10])-([11])-([12])-([13])-([14]+2)
AT1G13145		0	[AT1G13145.1]	(+64[1]+28)
AT1G13145	altTEE	1	[]	(+39[1]+552)-(4482031 4482168)-(4482302 4482374)-(4482460 4483668)
AT1G13160		0	[AT1G13160.1]	(-3[1])-([2])-([3])-([4])-([5])-([6])-([7])-([8])-([9])-([10])-([11])-([12])-([13])-([14]+8)
AT1G13170	altD	1	[AT1G13170.1]	(-87[1])-([2])-([3])-([4]-63)-([5])-([6])-([7])-([8]-120)
AT1G13180	altA	1	[]	(-110[1])-([2])-(-13[3])-([4])-([5])-([6])-([7])-([8])-([9]-67)
AT1G13180		0	[AT1G13180.1]	(-81[1])-([2])-([3])-([4])-([5])-([6])-([7])-([8])-([9]-2)
AT1G13180	altD	1	[]	(-81[1])-([2])-([3])-([4])-([5]-1)-([6])-([7])-([8])-([9]-72)
AT1G13190		0	[AT1G13190.1]	(-98[1])-([2]-71)
AT1G13195	crypticI	1	[AT1G13195.1]	(+43[1 293)-(672])-([2])-([3])-([4]-3)
AT1G13220	altTEE	1	[AT1G13220.2, AT1G13220.3]	(-140[1])-([2])-([3])-([4])-([5])-([6]-1529)-[7]
AT1G13220	altD-altTEE	2	[]	(-136[1])-([2])-([3])-([4])-([5]+11)-([6]-1529)-[7]
AT1G13220	altTEE	1	[AT1G13220.1]	(-116[1])-([2])-([3])-([4])-([5]+152)-[6]-[7]
AT1G13220	IR-altTEE	2	[AT1G13220.1]	(-136[1])-([2])-([3])-([4])-([5]=[6]-1529)-[7]
AT1G13230		0	[AT1G13230.1]	(-75[1])-([2]+1)
AT1G13245		0	[AT1G13245.1]	(-139[1]-75)
AT1G13250		0	[AT1G13250.1]	(-159[1]-143)
AT1G13260		0	[AT1G13260.1]	(-28[1]-185)
AT1G13270		0	[AT1G13270.1]	(-64[1])-([2])-([3])-([4])-([5])-([6])-([7])-([8])-([9])-([10]-53)
AT1G13270	altTSE	1	[AT1G13270.1]	[1]-(-1[2])-([3])-([4])-([5])-([6])-([7])-([8])-([9])-([10]-76)
AT1G13270	IR	1	[]	(-64[1])-([2])-([3])-([4])-([5]=[6])-([7])-([8])-([9])-([10]-157)
AT1G13280		0	[AT1G13280.1]	(-56[1])-([2]-47)
AT1G13300	altA	1	[]	(-163[1])-([2])-(-5[3])-([4])-([5]-19)
AT1G13300		0	[AT1G13300.1]	(-20[1])-([2])-([3])-([4])-([5]-7)
AT1G13300	IR	1	[]	(-224[1]=[2])-([3])-([4])-([5]-18)
AT1G13300	altD	1	[]	(-27[1])-([2]-1)-([3])-([4])-([5]-20)
AT1G13320	altA	1	[AT1G13320.1]	(+3[1])-([2])-(-163[3])-([4])-([5])-([6])-([7])-([8])-([9])-([10])-([11])-([12])-([13]-81)
AT1G13320	IR	2	[]	(-16[1])-([2]=[3])-([4])-([5]=[6])-([7])-([8])-([9])-([10])-([11])-([12])-([13]-128)
AT1G13320	altA-altTSE	2	[AT1G13320.1, AT1G13320.3]	[1]-(-232[2])-(-163[3])-([4])-([5])-([6])-([7])-([8])-([9])-([10])-([11])-([12])-([13]-117)
AT1G13330		0	[AT1G13330.1]	(+4[1])-([2])-([3])-([4])-([5])-([6])-([7]-30)
AT1G13340		0	[AT1G13340.1]	(-58[1])-([2])-([3]-3)
AT1G13350	altD-altTSE	3	[]	[1]-(+12[2]-47)-([3])-([4])-([5])-([6]-138)-([7])-([8])-([9])-([10])-([11]+13)
AT1G13350	altD-altA	3	[]	(+33[1])-(+52[2]-47)-([3])-([4])-([5])-([6]-138)-([7])-([8])-([9])-([10])-([11]+61)
AT1G13350	altD-ES	2	[AT1G13350.1]	(+33[1])-[2]-([3])-([4])-([5])-([6]-138)-([7])-([8])-([9])-([10])-([11]+54)
AT1G13350	IR-altD	3	[]	(+98[1]=[2]=[3])-([4])-([5])-([6]-138)-([7])-([8])-([9])-([10])-([11]-2)
AT1G13350	altD-crypticI-altTSE	3	[]	[1]-[2]-(-48[3])-([4])-([5])-([6]-138)-([7])-([8])-([9])-([10])-([11 256)-(340]-2)
AT1G13350	altD-altTSE	2	[AT1G13350.1, AT1G13350.2]	[1]-[2]-(-33[3])-([4])-([5])-([6]-138)-([7])-([8])-([9])-([10])-([11]-4)
AT1G13360		0	[AT1G13360.1]	(-257[1]-69)
AT1G13380		0	[AT1G13380.1]	(-83[1])-([2])-([3]-79)
AT1G13380	IR	2	[]	(-90[1]=[2]=[3]-115)
AT1G13390	crypticI	1	[AT1G13390.2]	(-130[1 340)-(893])-([2])-([3]-74)
AT1G13390		0	[AT1G13390.1]	(-752[1])-([2])-([3]-75)
AT1G13390	altA-crypticI	2	[]	(-134[1 340)-(893])-([2])-(-3[3]-151)
AT1G13390	altD-altA-crypticI	4	[]	(-150[1 340)-(893]+61)-(+5[2])-(-3[3]-150)
AT1G13410		0	[AT1G13410.1]	(-28[1])-([2]-294)
AT1G13420		0	[AT1G13420.1]	(-153[1]-1)
AT1G13430		0	[AT1G13430.1]	(+20[1]+74)
AT1G13450	crypticI	2	[]	(-85[1])-([2])-([3 134)-(418])-([4 11)-(25]-27)
AT1G13450	crypticI	1	[AT1G13450.1]	(+36[1])-([2])-([3 134)-(373])-([4]-2)
AT1G13450	crypticI	1	[]	(-85[1])-([2])-([3 276)-(373])-([4]-27)
AT1G13450		0	[AT1G13450.3]	(-85[1])-([2])-([3])-([4]-30)
AT1G13450	IR	1	[]	(-73[1])-([2]=[3])-([4]-30)
AT1G13460	altD	1	[AT1G13460.1]	(-56[1]-81)-([2])-([3]-74)
AT1G13460		0	[AT1G13460.2]	(-62[1])-([2])-([3]-105)
AT1G13460		0	[AT1G13460.2]	(-257[1])-([2])-([3]-188)
AT1G13460	altD-altA	2	[]	(-81[1]-81)-(-88[2])-([3]-105)
AT1G13460	altD	1	[]	(-116[1]-37)-([2])-([3]-153)
AT1G13460	IR	1	[]	(-112[1])-([2]=[3]-149)
AT1G13520		0	[AT1G13520.1]	(-50[1])-([2]-105)
AT1G13560		0	[AT1G13560.1]	(-85[1])-([2])-([3])-([4])-([5])-([6])-([7])-([8])-([9])-([10])-([11])-([12])-([13])-([14])-([15])-([16])-([17])-([18])-([19]-70)
AT1G13560	IR	1	[]	(-85[1]=[2])-([3])-([4])-([5])-([6])-([7])-([8])-([9])-([10])-([11])-([12])-([13])-([14])-([15])-([16])-([17])-([18])-([19]-178)
AT1G13570		0	[AT1G13570.1]	(-44[1])-([2])-([3])-([4]-225)
AT1G13570	altD	1	[]	(-120[1]+28)-([2])-([3])-([4]-197)
AT1G13570	altTSE	1	[AT1G13570.1, AT1G13570.3]	[1]-(-115[2])-([3])-([4]-224)
AT1G13580	IR-crypticI	2	[]	(-188[1 224)-(312])-([2]=[3])-([4])-([5])-([6]-188)
AT1G13580		0	[AT1G13580.2]	(-142[1])-([2])-([3])-([4])-([5])-([6]-35)
AT1G13580		0	[AT1G13580.2]	(-265[1])-([2])-([3])-([4])-([5])-([6]-157)
AT1G13580	crypticI	1	[AT1G13580.3]	(-184[1 224)-(312])-([2])-([3])-([4])-([5])-([6]-190)
AT1G13610	IR	1	[]	(-247[1])-([2]=[3])-([4])-([5])-([6])
AT1G13635	IR	1	[AT1G13635.1]	(-76[1])-([2])-([3])-([4])-([5]=[6]-193)
AT1G13635	IR-altTEE	2	[]	(-81[1])-([2])-([3]=[4])-([5]+53)-[6]
AT1G13635	altTEE	1	[AT1G13635.1, AT1G13635.2]	(-81[1])-([2])-([3])-([4])-([5]-27)-[6]
AT1G13635	ES-altTEE	2	[]	(-76[1])-[2]-([3])-([4])-([5]-7)-[6]
AT1G13640		0	[AT1G13640.1]	(-48[1])-[1^1]-([2]-24)
AT1G13650	crypticI	1	[AT1G13650.1]	(-286[1 316)-(436 499)-(890])-([2]-74)
AT1G13650	crypticI	1	[AT1G13650.2]	(-290[1 499)-(890])-([2]-76)
AT1G13650	crypticI	1	[]	(-286[1 316)-(890])-([2]-151)
AT1G13650		0	[AT1G13650.4]	(-265[1])-([2]-55)
AT1G13650	IR	1	[]	(-287[1]=[2]+52)
AT1G13670		0	[AT1G13670.1]	(-68[1]-130)
AT1G13690		0	[AT1G13690.1]	(-46[1])-([2]+43)
AT1G13700	altD-altA	2	[]	(-30[1]-229)-([2])-([3])-(+108[4]+105)
AT1G13700	altD	1	[AT1G13700.3]	(+93[1]-229)-([2])-([3])-([4]+121)
AT1G13700	IR-altD	2	[]	([1]-229)-([2])-([3]=[4]+83)
AT1G13700	altTSE	1	[]	(4696399 4696207)-[1]-([2])-([3])-([4]+85)
AT1G13700	altD	1	[]	(+27[1]-254)-([2])-([3])-([4]+123)
AT1G13700	IR-altD	2	[]	([1]-254)-([2])-([3]=[4]+128)
AT1G13710		0	[AT1G13710.1]	(-20[1])-([2]-23)
AT1G13730		0	[AT1G13730.1]	(-86[1])-[1^1]-([2])-([3])-([4])-([5])-([6])-([7])-([8]-108)
AT1G13730	IR	2	[]	(-129[1])-[1^1]-([2]=[3])-([4])-([5])-([6])-([7]=[8]-95)
AT1G13740		0	[AT1G13740.1]	(+136[1])-([2]-2)
AT1G13740	IR	1	[]	(-240[1]=[2]-40)
AT1G13750		0	[AT1G13750.1]	(-49[1])-([2])-([3])-([4])-([5])-([6])-([7])-([8])-([9])-([10]-1)
AT1G13770	crypticI	1	[AT1G13770.1]	(-91[1 264)-(374])-([2])-([3])-([4])-([5])-([6])-([7])-([8])-([9])-([10])-([11])-([12])-([13])-([14]-5)
AT1G13770	IR-crypticI	3	[]	(-119[1 264)-(374])-([2])-([3])-([4])-([5])-([6])-([7])-([8])-([9]=[10])-([11])-([12]=[13])-([14]-7)
AT1G13770		0	[AT1G13770.2]	(-179[1])-([2])-([3])-([4])-([5])-([6])-([7])-([8])-([9])-([10])-([11])-([12])-([13])-([14]-7)
AT1G13770	altA-crypticI	3	[]	(-119[1 264)-(374])-([2])-([3])-([4])-([5])-([6])-([7])-([8])-([9])-(-10[10])-(-17[11])-([12])-([13])-([14]-7)
AT1G13780	crypticI	1	[AT1G13780.1]	(+6[1])-([2 935)-(1024])-([3]-66)
AT1G13810		0	[AT1G13810.1]	(-54[1])-([2]-66)
AT1G13810	altTSE	1	[AT1G13810.1]	[1]-(-43[2]-67)
AT1G13820	altA	1	[]	(-76[1])-([2])-(-11[3])-([4])-([5])-([6])-([7])-([8])-([9])-([10]-22)
AT1G13820		0	[AT1G13820.1]	(-73[1])-([2])-([3])-([4])-([5])-([6])-([7])-([8])-([9])-([10]-4)
AT1G13820	ES	1	[]	(-127[1])-([2])-[3]-([4])-([5])-([6])-([7])-([8])-([9])-([10]-208)
AT1G13830		0	[AT1G13830.1]	(-81[1])-([2])-([3])-([4]+18)
AT1G13830	IR	1	[AT1G13830.2]	(-250[1]=[2])-([3])-([4]-149)
AT1G13860	altA-crypticI	2	[]	(-47[1])-([2])-([3])-([4])-(+3[5])-([6])-([7])-([8])-([9 234)-(402]+50)
AT1G13860	crypticI	1	[AT1G13860.3]	(-25[1])-([2])-([3])-([4])-([5])-([6])-([7])-([8])-([9 234)-(373]+26)
AT1G13860	altD-altA-crypticI	3	[]	(-74[1])-([2])-([3])-([4]-1)-(+3[5])-([6])-([7])-([8])-([9 234)-(373]-19)
AT1G13860	crypticI	1	[AT1G13860.5]	(-30[1])-([2])-([3])-([4])-([5])-([6])-([7])-([8])-([9 234)-(402]+93)
AT1G13870		0	[AT1G13870.1]	(-24[1])-([2]-77)
AT1G13870	altTSE	1	[AT1G13870.1]	[1]-(-41[2]-75)
AT1G13880	altD	1	[AT1G13880.1]	([1]-155)-([2])-([3]+4)
AT1G13880	altTSE	1	[AT1G13880.1, AT1G13880.2]	[1]-(-140[2])-([3]-43)
AT1G13900		0	[AT1G13900.1]	(-1[1])-([2]-90)
AT1G13910	crypticI	1	[AT1G13910.1]	(-4[1])-([2])-([3])-([4])-([5])-([6])-([7])-([8])-([9])-([10 71)-(170]-62)
AT1G13910	IR-crypticI	2	[]	(-4[1])-([2])-([3])-([4])-([5])-([6]=[7])-([8])-([9])-([10 71)-(170]-63)
AT1G13920	crypticI	1	[]	(-41[1])-([2])-([3])-([4])-([5 25)-(36 378)-(450 531)-(636]-286)
AT1G13920	crypticI	1	[AT1G13920.1, AT1G13920.4]	(+7[1])-([2])-([3])-([4])-([5 378)-(450 531)-(636]-362)
AT1G13920	IR-crypticI	2	[]	(+7[1])-([2])-([3]=[4])-([5 378)-(450 531)-(636]-286)
AT1G13920	IR-crypticI	4	[]	(-41[1]=[2]=[3]=[4])-([5 378)-(450 531)-(636]-337)
AT1G13920	crypticI-altTSE	2	[]	[1]-(+2[2])-([3])-([4])-([5 378)-(450 531)-(636]-333)
AT1G13920	IR-crypticI-altTSE	3	[]	[1]-(+2[2])-([3]=[4])-([5 378)-(450 531)-(636]-379)
AT1G13920	IR-crypticI	2	[]	(-37[1])-([2]=[3])-([4])-([5 378)-(450 531)-(636]-379)
AT1G13930	crypticI	1	[AT1G13930.1]	(-37[1 41)-(89]-152)-[1^1]
AT1G13930		0	[AT1G13930.1]	(-85[1]-155)-[1^1]
AT1G13950		0	[AT1G13950.1]	(-151[1])-([2])-([3])-([4])-([5]-29)
AT1G13960		0	[AT1G13960.1]	(-96[1])-([2])-([3])-([4]-9)
AT1G13970		0	[AT1G13970.1]	(-24[1])-([2])-([3])-([4])-([5])-([6])-([7])-([8])-([9])-([10]-142)
AT1G13970	altA	1	[]	(-42[1])-(-79[2])-([3])-([4])-([5])-([6])-([7])-([8])-([9])-([10]-181)
AT1G13970	crypticI	1	[]	(+67[1])-([2])-([3 222)-(319])-([4])-([5])-([6])-([7])-([8])-([9])-([10]-140)
AT1G13970	crypticI-altTSE	2	[]	[1]-[2]-(-137[3 222)-(336])-([4])-([5])-([6])-([7])-([8])-([9])-([10]-181)
AT1G13970	altTSE	1	[]	[1]-[2]-(+18[3])-([4])-([5])-([6])-([7])-([8])-([9])-([10]-137)
AT1G13990	ES	2	[AT1G13990.1]	([1])-[1^1]-[1^2]-([2])-([3])-([4])-([5]+26)
AT1G13990	IR	3	[]	(-68[1]=[1^1]=[1^2]=[2])-([3])-([4])-([5]-6)
AT1G14000		0	[AT1G14000.1]	(+101[1])-([2])-([3])-([4])-([5])-([6])-([7])-([8])-([9])-([10])-([11]-20)
AT1G14010		0	[AT1G14010.1]	(-4[1])-([2])-([3])-([4]-21)
AT1G14020		0	[AT1G14020.1]	(+116[1])-([2])-([3])-([4])-([5])-([6])-([7])-([8]-19)
AT1G14030		0	[AT1G14030.1]	([1])-([2])-([3])-([4])-([5])-([6]+14)
AT1G14030	IR-altA	2	[]	(-31[1])-(+5[2])-([3]=[4])-([5])-([6]+10)
AT1G14030	IR	1	[]	([1])-([2])-([3]=[4])-([5])-([6]-117)
AT1G14030	IR	2	[]	(-31[1]=[2])-([3]=[4])-([5])-([6]-4)
AT1G14040		0	[AT1G14040.1]	(-331[1])-([2])-([3])-([4])-([5])-([6])-([7])-([8])-([9])-([10])-([11])-([12]+122)
AT1G14060		0	[AT1G14060.1]	(-85[1]-122)
AT1G14071	altTEE	1	[]	(-24[1]+98)-(4820061 4819854)-(4819752 4819621)-(4819489 4818319)
AT1G14071	altTEE	1	[]	(-24[1]+98)-(4820061 4819854)-(4819752 4818331)
AT1G14080		0	[AT1G14080.1]	(-63[1])-([2]-88)
AT1G14120		0	[AT1G14120.1]	([1])-([2])-([3])-([4]-124)
AT1G14120	IR	1	[]	([1])-([2]=[3])-([4]-125)
AT1G14120	altA	1	[AT1G14120.2]	(-14[1])-(-42[2])-([3])-([4]-130)
AT1G14120	IR	3	[]	(-14[1]=[2]=[3]=[4]-158)
AT1G14130		0	[AT1G14130.1]	(-39[1])-([2])-([3]-93)
AT1G14140	altA	1	[]	(+58[1])-(+8[2]-42)
AT1G14140		0	[AT1G14140.1]	(+68[1])-([2]+39)
AT1G14140	IR	1	[]	(-3[1]=[2]-94)
AT1G14150		0	[AT1G14150.1]	(-60[1])-([2]-72)
AT1G14150	altTEE	1	[AT1G14150.2]	(-64[1]+139)-[2]
AT1G14150	IR	1	[AT1G14150.2]	(-60[1]=[2]-89)
AT1G14160		0	[AT1G14160.1]	(-110[1])-([2])-([3]-66)
AT1G14170	crypticI	1	[AT1G14170.1]	(-122[1])-([2 57)-(133])-([3])-([4])-([5])-([6]-5)
AT1G14170		0	[AT1G14170.3]	(-61[1])-([2])-([3])-([4])-([5])-([6]-52)
AT1G14170	altTSE	1	[AT1G14170.3]	[1]-(-63[2])-([3])-([4])-([5])-([6]-71)
AT1G14170	altA-crypticI	2	[]	(-145[1])-([2 57)-(133])-([3])-([4])-(-7[5])-([6]-70)
AT1G14180		0	[AT1G14180.1]	([1])-([2])-([3]-203)
AT1G14185		0	[AT1G14185.1]	(-55[1])-([2]-80)
AT1G14185	crypticI	1	[]	(-163[1])-([2 578)-(657]-163)
AT1G14185	altTSE	1	[]	[1]-(+54[2]-80)
AT1G14190	IR	1	[AT1G14190.1]	(-65[1]=[2]+57)
AT1G14200		0	[AT1G14200.1]	(+7[1]-84)
AT1G14205	casseteE-crypticI-altTEE	3	[]	(+64[1 7)-(82])-([2])-([3])-(4856355 4856437)-([4]+3)-(4856906 4857335)
AT1G14205	altTEE	1	[]	(+77[1])-([2])-([3])-([4]+3)-(4856906 4857300)
AT1G14210		0	[AT1G14210.1]	(+50[1])-([2])-([3])-([4]+76)
AT1G14210	altTSE	1	[]	[1]-(+17[2])-([3])-([4]+76)
AT1G14230	altA-crypticI	2	[]	(-108[1])-([2])-([3])-([4])-(+17[5 51)-(120])-([6])-([7])-([8]-51)
AT1G14230		0	[AT1G14230.1]	(-61[1])-([2])-([3])-([4])-([5])-([6])-([7])-([8]+4)
AT1G14230	altA-crypticI	2	[]	(-101[1])-([2])-([3])-(-7[4])-([5 51)-(120])-([6])-([7])-([8]-37)
AT1G14230	altD-altA	2	[]	(-103[1])-([2]-2)-(+38[3])-([4])-([5])-([6])-([7])-([8]-54)
AT1G14240	altA	1	[]	(-223[1])-([2])-([3])-([4])-(-12[5])-([6])-([7])-([8]-40)
AT1G14240		0	[AT1G14240.4]	(-223[1])-([2])-([3])-([4])-([5])-([6])-([7])-([8]-2)
AT1G14260		0	[AT1G14260.2]	([1])-([2])-([3])-([4])-([5])-([6])-([7]+10)
AT1G14260		0	[AT1G14260.2]	([1])-([2])-([3])-([4])-([5])-([6])-([7]-326)
AT1G14270	crypticI	1	[AT1G14270.1]	(-3[1])-([2 97)-(299])-([3])-([4])-([5])-([6])-([7])-([8])-([9]-9)
AT1G14270	IR-crypticI	2	[]	(-70[1])-([2 97)-(295])-([3])-([4])-([5])-([6]=[7])-([8])-([9]-102)
AT1G14280		0	[AT1G14280.1]	(-77[1]-128)
AT1G14290	altD	1	[AT1G14290.1]	(-47[1]-591)-([2]+60)
AT1G14300	crypticI	1	[AT1G14300.1]	([1])-([2])-([3])-([4])-([5])-([6])-([7 131)-(246])-([8]+29)
AT1G14310		0	[AT1G14310.1]	(-18[1])-([2])-([3])-([4])-([5])-([6])-([7])-([8])-([9]-7)
AT1G14320		0	[AT1G14320.1]	(-110[1])-([2])-([3])-([4]-116)
AT1G14330		0	[AT1G14330.1]	(-81[1]-74)
AT1G14340		0	[AT1G14340.1]	(+3[1])-([2])-([3])-([4])-([5]-36)
AT1G14340	IR	1	[]	(-14[1])-([2]=[3])-([4])-([5]-113)
AT1G14340	IR	2	[]	(-12[1]=[2]=[3])-([4])-([5]-144)
AT1G14345		0	[AT1G14345.1]	(-38[1]-110)
AT1G14350	altTSE	1	[AT1G14350.1, AT1G14350.2]	[1]-(-75[2])-([3])-([4])-([5])-([6])-([7])-([8])-([9])-([10])-([11]+166)
AT1G14350	altTSE	1	[]	[1]-[2]-(+47[3])-([4])-([5])-([6])-([7])-([8])-([9])-([10])-([11]+117)
AT1G14350		0	[AT1G14350.2]	(-201[1])-([2])-([3])-([4])-([5])-([6])-([7])-([8])-([9])-([10])-([11]+124)
AT1G14350	altTSE	1	[]	[1]-[2]-[3]-(+19[4])-([5])-([6])-([7])-([8])-([9])-([10])-([11]+125)
AT1G14360		0	[AT1G14360.1]	(+19[1])-([2])-([3])-([4])-([5])-([6])-([7]-40)
AT1G14360	IR	1	[]	(-28[1])-([2])-([3]=[4])-([5])-([6])-([7]-84)
AT1G14370		0	[AT1G14370.1]	(-68[1])-([2])-([3])-([4])-([5])-([6]+11)
AT1G14380	IR-altD	2	[AT1G14380.1]	(+99[1]-293)-([2])-([3])-([4])-([5])-([6]=[7])-([8]-2)
AT1G14380	IR-altD	2	[AT1G14380.3]	([1]-284)-([2])-([3])-([4])-([5])-([6]=[7])-([8]-3)
AT1G14380	IR-altD	2	[]	(-126[1]-253)-([2])-([3])-([4])-([5])-([6]=[7])-([8]-43)
AT1G14400		0	[AT1G14400.1]	(-122[1])-([2])-([3])-([4])-([5])-([6]-527)
AT1G14410		0	[AT1G14410.1]	(-135[1])-([2])-([3])-([4])-([5])-([6])-([7]-206)
AT1G14410	IR	1	[]	(-234[1])-([2])-([3]=[4])-([5])-([6])-([7]-197)
AT1G14410	altD	1	[]	(-172[1]-2)-([2])-([3])-([4])-([5])-([6])-([7]-211)
AT1G14430		0	[AT1G14430.1]	(-90[1]-30)
AT1G14440	altA	1	[AT1G14440.2]	(-555[1])-(-4[2]+7)
AT1G14440		0	[AT1G14440.1]	(-555[1])-([2]-1)
AT1G14440	altD-altA	2	[]	(-557[1]-1)-(-2[2]-31)
AT1G14440	IR	1	[]	(-555[1]=[2]-195)
AT1G14450		0	[AT1G14450.1, AT1G14450.2]	(-99[1])-([2]-66)
AT1G14480		0	[AT1G14480.1]	(-1[1])-([2]-4)
AT1G14510		0	[AT1G14510.1]	(-90[1])-([2])-([3])-([4])-([5]-295)
AT1G14520	altA-crypticI	2	[AT1G14520.2]	(-176[1])-(-6[2])-([3])-([4])-([5])-([6])-([7 160)-(259]-72)
AT1G14520	crypticI	1	[AT1G14520.4]	(-173[1])-([2])-([3])-([4])-([5])-([6])-([7 160)-(259]-72)
AT1G14520		0	[AT1G14520.3]	(-299[1])-([2])-([3])-([4])-([5])-([6])-([7]-4)
AT1G14530	IR-altA-crypticI	3	[]	(-4[1])-([2])-([3])-([4])-([5])-([6])-([7])-([8])-(-1[9 53)-(182])-([10]=[11]-153)
AT1G14530	IR-crypticI	2	[AT1G14530.2]	(-1[1])-([2])-([3])-([4])-([5])-([6])-([7])-([8])-([9 53)-(182])-([10]=[11]-261)
AT1G14540		0	[AT1G14540.1]	(+4[1])-([2])-([3])-([4]-41)
AT1G14560	crypticI	2	[]	(-50[1])-([2])-([3 56)-(140])-([4])-([5])-([6 134)-(226]-103)
AT1G14560	crypticI	2	[]	(-28[1])-([2])-([3 56)-(146])-([4])-([5])-([6 134)-(226]-101)
AT1G14560	crypticI	1	[AT1G14560.1]	(-31[1])-([2])-([3])-([4])-([5])-([6 134)-(226]-79)
AT1G14560		0	[AT1G14560.2]	(+14[1])-([2])-([3])-([4])-([5])-([6]-96)
AT1G14570	altA-crypticI	2	[AT1G14570.3]	(+9[1 71)-(168])-([2])-([3])-(-63[4])-([5])-([6])-([7])-([8])-([9]+1)
AT1G14570	crypticI	1	[AT1G14570.1]	(+10[1 71)-(168])-([2])-([3])-([4])-([5])-([6])-([7])-([8])-([9]-25)
AT1G14570	IR-crypticI	2	[]	(+3[1 71)-(168])-([2])-([3]=[4])-([5])-([6])-([7])-([8])-([9]-29)
AT1G14570	altA	1	[AT1G14570.3, AT1G14570.4]	(-206[1])-([2])-([3])-(-63[4])-([5])-([6])-([7])-([8])-([9]-30)
AT1G14570		0	[AT1G14570.1, AT1G14570.2]	(-211[1])-([2])-([3])-([4])-([5])-([6])-([7])-([8])-([9]-31)
AT1G14570	altA-crypticI	2	[]	(+7[1 71)-(168])-([2])-([3])-([4])-([5])-([6])-([7])-(-15[8])-([9]-30)
AT1G14580	crypticI	1	[AT1G14580.1]	(-9[1 228)-(480])-([2])-[2^1]-([3]-24)
AT1G14580	crypticI	1	[AT1G14580.2]	(-1[1 56)-(480])-([2])-[2^1]-([3]-23)
AT1G14580		0	[AT1G14580.1, AT1G14580.2, AT1G14580.3]	(-506[1])-([2])-[2^1]-([3]-20)
AT1G14590		0	[AT1G14590.1]	(-20[1])-([2])-([3])-([4]-47)
AT1G14600		0	[AT1G14600.1]	(-53[1])-([2])-([3])-([4])-([5])-([6]+33)
AT1G14620		0	[AT1G14620.1]	(-93[1])-([2])-([3])-([4])-([5])-([6]-84)
AT1G14650	altTEE	1	[AT1G14650.1, AT1G14650.3]	(-377[1])-([2])-([3]-121)-[4]
AT1G14650	crypticI-altTEE	2	[]	(-381[1])-([2 1044)-(1858])-([3]-84)-[4]
AT1G14660	altA	3	[]	(-111[1])-([2])-([3])-([4])-([5])-([6])-([7])-([8])-(-26[9])-([10])-([11])-([12])-(+20[13])-(+11[14])-([15])-([16])-([17])-([18])-([19]-37)
AT1G14660	altTSE	1	[AT1G14660.1]	[1]-(-7[2])-([3])-([4])-([5])-([6])-([7])-([8])-([9])-([10])-([11])-([12])-([13])-([14])-([15])-([16])-([17])-([18])-([19]-36)
AT1G14670		0	[AT1G14670.1]	(-5[1])-([2])-([3])-([4])-([5])-([6])-([7]-72)
AT1G14670	altTSE	1	[AT1G14670.1]	[1]-[2]-(-112[3])-([4])-([5])-([6])-([7]-84)
AT1G14680		0	[AT1G14680.1]	(-5[1]-41)
AT1G14685	altTSE	1	[AT1G14685.1]	(5042312 5042557)-(-515[1]-46)-[1^1]
AT1G14685		0	[AT1G14685.3]	(+2[1]-46)-[1^1]
AT1G14685		0	[AT1G14685.3]	(+6[1]-218)-[1^1]
AT1G14685	crypticI	1	[AT1G14685.2]	(-104[1 293)-(515]-137)-[1^1]
AT1G14690	crypticI	1	[AT1G14690.2]	(-39[1 221)-(305])-([2])-([3])-([4])-([5])-([6])-([7])-([8])-([9])-([10])-([11]-207)
AT1G14690		0	[AT1G14690.1]	(-4[1])-([2])-([3])-([4])-([5])-([6])-([7])-([8])-([9])-([10])-([11]-74)
AT1G14690	crypticI	1	[]	(-79[1 167)-(305])-([2])-([3])-([4])-([5])-([6])-([7])-([8])-([9])-([10])-([11]-164)
AT1G14700	altD	1	[AT1G14700.1]	(-112[1]-418)-([2])-([3])-([4])-([5])-([6])-([7]-6)
AT1G14710	crypticI	1	[AT1G14710.1]	(+44[1 331)-(492])-([2])-([3])-([4])-([5])-([6])-([7])-([8]-203)
AT1G14710		0	[AT1G14710.2]	(-248[1])-([2])-([3])-([4])-([5])-([6])-([7])-([8]-209)
AT1G14710	IR-crypticI	2	[]	(-152[1 331)-(492])-([2])-([3])-([4])-([5])-([6]=[7])-([8]-174)
AT1G14710		0	[AT1G14710.2]	(-346[1])-([2])-([3])-([4])-([5])-([6])-([7])-([8]-300)
AT1G14720		0	[AT1G14720.1]	(-43[1])-([2])-([3])-([4]-90)
AT1G14720	IR	1	[]	(-213[1])-([2])-([3]=[4]-169)
AT1G14730		0	[AT1G14730.1]	(-76[1])-([2])-([3])-([4]-7)
AT1G14730	IR	1	[]	(-77[1])-([2])-([3]=[4]-70)
AT1G14730	IR	2	[]	(-77[1]=[2]=[3])-([4]-29)
AT1G14740	IR-crypticI	2	[]	(-184[1 880)-(1353]=[2]-177)
AT1G14740		0	[AT1G14740.1]	(-157[1])-([2]-112)
AT1G14750	crypticI	1	[AT1G14750.1]	(-323[1])-([2])-([3])-([4])-([5])-([6 44)-(142]-183)
AT1G14760	crypticI	1	[AT1G14760.2]	(-22[1])-([2 125)-(296]+5)
AT1G14770	crypticI	1	[AT1G14770.1]	(+218[1 23)-(282])-([2])-([3])-([4]+32)
AT1G14770	crypticI	1	[]	(-89[1 109)-(282])-([2])-([3])-([4]+1)
AT1G14770		0	[AT1G14770.2]	(-281[1])-([2])-([3])-([4]+12)
AT1G14810		0	[AT1G14810.1]	(-132[1])-([2])-([3])-([4])-([5])-[5^1]-([6])-([7]-85)
AT1G14810	IR	1	[]	(-155[1])-([2]=[3])-([4])-([5])-[5^1]-([6])-([7]-103)
AT1G14820	crypticI	1	[AT1G14820.3]	(+170[1 139)-(440])-([2])-([3])-([4])-([5]-51)
AT1G14820		0	[AT1G14820.2]	(-36[1])-([2])-([3])-([4])-([5]-101)
AT1G14820	IR-crypticI	2	[]	(-55[1 139)-(440])-([2])-([3]=[4])-([5]-100)
AT1G14820	IR-crypticI	3	[]	(-52[1 139)-(440])-([2])-([3]=[4]=[5]-93)
AT1G14830		0	[AT1G14830.1]	(-65[1])-([2])-([3])-([4])-([5])-([6])-([7])-([8])-([9])-([10])-([11])-([12])-([13])-([14])-([15])-([16]-39)
AT1G14830	altTSE	1	[AT1G14830.1]	[1]-[2]-(-49[3])-([4])-([5])-([6])-([7])-([8])-([9])-([10])-([11])-([12])-([13])-([14])-([15])-([16]-4)
AT1G14840	altD	1	[AT1G14840.1]	(-15[1])-([2])-([3])-([4])-([5])-([6])-([7]+45)-([8])-([9])-([10])-([11]-357)
AT1G14840	IR	1	[]	(-95[1])-([2])-([3])-([4])-([5])-([6])-([7]=[8])-([9])-([10])-([11]-383)
AT1G14840	altD-altTSE	2	[AT1G14840.1]	[1]-[2]-(-25[3])-([4])-([5])-([6])-([7]+45)-([8])-([9])-([10])-([11]-386)
AT1G14860		0	[AT1G14860.1]	(-72[1])-([2])-([3])-([4]-82)
AT1G14860	IR	1	[]	(-72[1]=[2])-([3])-([4]-141)
AT1G14860	altA	1	[]	(-72[1])-(-15[2])-([3])-([4]-138)
AT1G14870		0	[AT1G14870.1]	(-209[1])-([2])-([3])-([4]-90)
AT1G14870	IR	1	[]	(-209[1])-([2]=[3])-([4]-94)
AT1G14890		0	[AT1G14890.1]	(-182[1]-88)
AT1G14900		0	[AT1G14900.1]	(-49[1])-([2]-284)
AT1G14910		0	[AT1G14910.1]	(-46[1])-([2])-([3])-([4])-([5])-([6])-([7])-([8])-([9])-([10])-([11])-([12])-([13])-([14])-([15]-127)
AT1G14920		0	[AT1G14920.1]	(-114[1]-29)
AT1G14970	IR-crypticI	2	[]	(-48[1 602)-(792]=[2])-([3])-([4])-([5])-([6])-([7])-([8])-([9]+1)
AT1G14980	altA	1	[AT1G14980.1]	(-204[1])-([2])-(-258[3]-240)
AT1G14990	ES	1	[AT1G14990.1]	(-134[1])-([2])-([3])-[3^1]-([4]-224)
AT1G15000		0	[AT1G15000.1]	(-76[1]+4)
AT1G15010		0	[AT1G15010.1]	(-22[1]-178)
AT1G15020	crypticI	1	[AT1G15020.1]	(-221[1])-([2])-([3])-([4])-([5])-([6])-([7])-([8])-([9])-([10])-([11 431)-(605]-40)-[11^1]
AT1G15020		0	[AT1G15020.2]	(-149[1])-([2])-([3])-([4])-([5])-([6])-([7])-([8])-([9])-([10])-([11]+4)-[11^1]
AT1G15030		0	[AT1G15030.1]	(-12[1])-([2])-([3])-([4])-([5])-([6]-2)
AT1G15030	IR	1	[AT1G15030.2]	(-52[1])-([2])-([3])-([4])-([5]=[6]-2)
AT1G15040	crypticI	1	[AT1G15040.1]	(+15[1 979)-(1070]+5)
AT1G15040		0	[AT1G15040.2]	(+15[1]+3)
AT1G15050	altTSE	1	[AT1G15050.2]	[1]-(+34[2])-([3])-([4])-([5]-121)
AT1G15060	crypticI	1	[AT1G15060.1, AT1G15060.3]	(-30[1])-([2])-([3])-([4])-([5])-([6 174)-(376])-([7])-([8]+13)-[8^1]
AT1G15060		0	[AT1G15060.2]	(-30[1])-([2])-([3])-([4])-([5])-([6])-([7])-([8]-79)-[8^1]
AT1G15080		0	[AT1G15080.1]	(-60[1])-([2])-([3])-([4])-([5])-([6])-([7])-([8]-10)
AT1G15080	IR	1	[]	(-90[1])-([2])-([3])-([4])-([5]=[6])-([7])-([8]-39)
AT1G15100		0	[AT1G15100.1]	(+83[1]-201)
AT1G15110	altA	1	[AT1G15110.1]	(-5[1])-(-187[2])-([3])-([4])-([5])-([6])-([7])-([8])-([9])-([10])-([11])-([12])-([13]-171)
AT1G15110	altD-altA	2	[]	(-180[1])-(-187[2])-([3])-([4])-([5])-([6])-([7]-16)-([8])-([9])-([10])-([11])-([12])-([13]-174)
AT1G15110	altD-altTSE	2	[]	[1]-(-228[2])-([3])-([4])-([5])-([6])-([7]+4)-([8])-([9])-([10])-([11])-([12])-([13]-93)
AT1G15120		0	[AT1G15120.1]	(-261[1])-([2])-([3])-([4])-([5]-385)
AT1G15130		0	[AT1G15130.1]	(-64[1])-([2])-([3])-([4])-([5])-([6])-([7])-([8]+4)
AT1G15140	crypticI	1	[AT1G15140.1]	(-19[1])-([2])-([3 95)-(180 260)-(344]+73)
AT1G15165	IR-altD-altA	5	[]	(+23[1]+154)-([2])-(+139[3])-([4]+19)-([5])-(+51[6]=[7]+195)
AT1G15165	IR-altD-altA	6	[]	(+21[1]+154)-(-7[2])-(+139[3])-([4]+19)-([5])-(+51[6]=[7]+173)
AT1G15170		0	[AT1G15170.1]	(-171[1])-([2])-([3])-([4])-([5])-([6])-([7]-61)
AT1G15180	altA	1	[]	(-140[1])-([2])-([3])-([4])-([5])-(+18[6])-([7]-89)
AT1G15180		0	[AT1G15180.1]	(-54[1])-([2])-([3])-([4])-([5])-([6])-([7]-77)
AT1G15200	IR-altA	2	[]	(-131[1])-([2])-([3])-([4])-([5])-([6])-([7])-([8])-(-37[9]=[10])-([11]+17)
AT1G15200	ES	1	[AT1G15200.1]	(-131[1])-([2])-([3])-([4])-([5])-([6])-([7])-([8])-[9]-([10])-([11]+63)
AT1G15200	altA	1	[]	(-157[1])-([2])-([3])-([4])-([5])-([6])-([7])-([8])-(-37[9])-([10])-([11]+85)
AT1G15215		0	[AT1G15215.2]	(+10[1])-([2])-([3])-([4])-([5])-([6])-([7])-([8])-([9]+26)
AT1G15215	IR	2	[]	(-42[1])-([2])-([3])-([4])-([5])-([6]=[7])-([8]=[9]-59)
AT1G15215	altA	1	[AT1G15215.3]	(+10[1])-([2])-([3])-([4])-([5])-([6])-([7])-([8])-(+11[9]-10)
AT1G15220		0	[AT1G15220.2]	(-1[1])-([2])-([3])-([4]-2)
AT1G15230		0	[AT1G15230.1]	(-35[1]+9)
AT1G15240	IR-altA-crypticI	3	[]	(-67[1])-([2])-([3])-([4])-([5])-([6])-([7 144)-(605])-([8])-([9])-([10])-([11])-(-84[12]=[13])-([14]+3)
AT1G15250	altTSE	1	[AT1G15250.1, AT1G15250.2]	[1]-(-113[2])-([3])-([4])-([5]-12)
AT1G15260		0	[AT1G15260.1]	(+693[1]+180)
AT1G15280	altA	1	[]	(-87[1])-([2])-([3])-(-1[4])-([5])-([6])-([7])-([8])-([9])-([10])-([11]-142)
AT1G15280		0	[AT1G15280.2]	(-12[1])-([2])-([3])-([4])-([5])-([6])-([7])-([8])-([9])-([10])-([11]-95)
AT1G15280	IR	1	[]	(-19[1])-([2])-([3])-([4])-([5])-([6]=[7])-([8])-([9])-([10])-([11]-257)
AT1G15280	altTSE	1	[AT1G15280.2]	[1]-(-319[2])-([3])-([4])-([5])-([6])-([7])-([8])-([9])-([10])-([11]-142)
AT1G15280	IR-altA	2	[]	(-58[1])-([2])-([3])-(-3[4])-([5])-([6]=[7])-([8])-([9])-([10])-([11]-179)
AT1G15280	IR-altD-altA-altTEE	5	[]	(-35[1])-([2])-([3])-([4])-([5])-([6]=[7]-6)-(+3[8])-(-9[9])-([10])-[11]
AT1G15280	IR-altTSE	2	[]	[1]-(-254[2])-([3])-([4])-([5])-([6]=[7])-([8])-([9])-([10])-([11]-97)
AT1G15310		0	[AT1G15310.1]	(-23[1])-([2])-([3])-([4])-([5])-([6])-([7])-([8])-([9]-126)
AT1G15330		0	[AT1G15330.1]	(-10[1])-([2]+16)
AT1G15340	crypticI	1	[]	(-233[1])-([2 417)-(520]-84)
AT1G15340		0	[AT1G15340.1]	(-228[1])-([2]-80)
AT1G15350	altD	1	[AT1G15350.4]	(-110[1])-([2]-175)-([3])-([4])-([5])-([6]+5)
AT1G15350	IR-altD	2	[]	(-111[1])-([2]-175)-([3])-([4]=[5])-([6]+4)
AT1G15350	altD-altA	2	[AT1G15350.1]	(-110[1])-([2]-175)-(-5[3])-([4])-([5])-([6]+4)
AT1G15350	altD-altA	2	[AT1G15350.3]	(-114[1])-(-30[2]-175)-([3])-([4])-([5])-([6]-21)
AT1G15350	altD-altA	3	[AT1G15350.2]	(-128[1])-(-30[2]-175)-(-5[3])-([4])-([5])-([6]-222)
AT1G15350	IR-altD	2	[]	(-110[1]=[2]-175)-([3])-([4])-([5])-([6]-177)
AT1G15350	IR-altD-altA	3	[]	(-133[1]=[2]-175)-(-5[3])-([4])-([5])-([6]-221)
AT1G15370		0	[AT1G15370.1]	(-192[1])-([2])-([3])-([4]-17)
AT1G15380		0	[AT1G15380.1]	(-167[1])-([2])-([3]-81)
AT1G15390		0	[AT1G15390.1]	(-17[1])-([2])-([3]-132)
AT1G15400		0	[AT1G15400.2]	(-165[1]-130)-[1^1]
AT1G15410	altD	1	[AT1G15410.2]	(+86[1]-47)-([2])-([3]-24)
AT1G15410	altTSE	1	[AT1G15410.1, AT1G15410.2]	[1]-(-363[2])-([3]-26)
AT1G15410	altTSE	1	[]	(5298238 5298260)-([1])-([2])-([3]-25)
AT1G15410	IR-altD	2	[]	(+85[1]-47)-([2]=[3]-26)
AT1G15420		0	[AT1G15420.1]	(-112[1])-([2])-([3])-([4])-([5])-([6])-([7]-42)
AT1G15430	crypticI	1	[AT1G15430.1]	(+103[1 22)-(583]-1)
AT1G15440		0	[AT1G15440.1]	(-48[1])-([2])-([3])-([4])-([5])-([6])-([7]-62)
AT1G15470	crypticI	1	[AT1G15470.1]	(-4[1])-([2])-([3])-([4])-([5])-([6])-([7 139)-(220]-5)
AT1G15470	altA-crypticI	2	[]	(-8[1])-(-10[2])-([3])-([4])-([5])-([6])-([7 139)-(220]-42)
AT1G15480	altD-altA-ES	4	[]	(-63[1]-22)-[2]-[3]-(-62[4]-72)
AT1G15490	crypticI	1	[AT1G15490.1]	(-9[1 737)-(935])-([2])-([3])-([4])-([5])-([6]-84)
AT1G15490	crypticI	1	[]	(-30[1 738)-(935])-([2])-([3])-([4])-([5])-([6]-49)
AT1G15490	crypticI	1	[]	(-9[1 740)-(935])-([2])-([3])-([4])-([5])-([6]-2)
AT1G15500		0	[AT1G15500.1]	(+127[1])-([2])-([3])-([4])-([5]-4)
AT1G15550		0	[AT1G15550.1]	(-176[1])-([2]-19)
AT1G15550	IR	1	[]	(-176[1]=[2]-98)
AT1G15570		0	[AT1G15570.1]	(-186[1])-([2])-([3])-([4])-([5])-([6])-([7])-([8])-([9])-([10])-([11]-77)
AT1G15570	IR	1	[]	(-208[1])-([2])-([3]=[4])-([5])-([6])-([7])-([8])-([9])-([10])-([11]-82)
AT1G15580		0	[AT1G15580.1]	(-2[1])-([2])-([3]-103)
AT1G15620		0	[AT1G15620.1]	(-7[1])-([2])-([3]-3)
[truncated: 28,424 more rows]
