# Supplementary material for: An improved repertoire of splicing variants and their potential roles in Arabidopsis photomorphogenic development
Source: Genome Biol. 2022 Feb 9;23:50. doi: 10.1186/s13059-022-02620-2 (PMC8827149; doi:10.1186/s13059-022-02620-2)
Supplement: Supplementary file 13 — Additional file 13: Table S12. Novel genes identified in this study and their Araport11 annotations. [file 13059_2022_2620_MOESM13_ESM.xlsx]

## Sheet: Novel transcript vs Araport11
Additional file 13: Table S12. Novel genes identified in this study and their Araport11 annotations.
IGT ID_Iso-seqa	Araport11_IDb	Antisensec
IGT00001	AT1G01183
IGT00002	AT1G08765
IGT00003		AT1G01190
IGT00004		AT1G01490
IGT00005
IGT00006		AT1G04037
IGT00007		AT1G01790
IGT00008		AT1G01920
IGT00009	AT1G02660
IGT00010		AT1G02720
IGT00011	AT1G03165
IGT00012	AT1G08825
IGT00013		AT1G03850
IGT00014	AT1G04247
IGT00015	AT1G05783
IGT00016		AT1G05805
IGT00017		AT1G06970
IGT00018		AT1G07240
IGT00019	AT1G07510
IGT00020		AT1G07650
IGT00021		AT1G07770
IGT00022	AT1G07902
IGT00023		AT1G08460
IGT00024		AT1G08500
IGT00025		AT1G08940
IGT00026		AT1G09160
IGT00027		AT1G10586
IGT00028		AT1G10760
IGT00029		AT1G12240
IGT00030		AT1G12420
IGT00031		AT1G13390
IGT00032		AT1G15020
IGT00033	AT1G05157
IGT00034	AT1G15625
IGT00035		AT1G15760
IGT00036		AT1G15780
IGT00037		AT1G17500
IGT00038		AT1G17600
IGT00039		AT1G17970
IGT00040	AT1G18197
IGT00041		AT1G18335
IGT00042		AT1G18710
IGT00043
IGT00044	AT1G05503
IGT00045
IGT00046
IGT00047		AT1G20490
IGT00048		AT1G20780
IGT00049		AT1G21090
IGT00050
IGT00051		AT1G21510
IGT00052		AT1G21830
IGT00053		AT1G22330
IGT00054		AT1G22380
IGT00055		AT1G22570
IGT00056		AT1G22730
IGT00057		AT1G22880
IGT00058		AT1G23090
IGT00059	AT1G23995
IGT00060		AT1G24180
IGT00061		AT1G24706
IGT00062	AT1G25425
IGT00063		AT1G26120
IGT00064		AT1G26560
IGT00065		AT1G26620
IGT00066	AT1G06013
IGT00067		AT1G27100
IGT00068		AT1G27285
IGT00069		AT1G27430
IGT00070	AT1G06177
IGT00071	AT1G28715
IGT00072		AT1G30520
IGT00073		AT1G30755
IGT00074		AT1G31300
IGT00075		AT1G31440
IGT00076
IGT00077	AT1G06473
IGT00078		AT1G06473
IGT00079		AT1G06487
IGT00080		AT1G31970
IGT00081		AT1G32120
IGT00082		AT1G33240
IGT00083		AT1G33360
IGT00084		AT1G33360
IGT00085	AT1G09185
IGT00086	AT1G34317
IGT00087	AT1G34460
IGT00088	AT1G06833
IGT00089		AT1G35710
IGT00090	AT1G06933
IGT00091
IGT00092
IGT00093		AT1G06983
IGT00094		AT1G42540
IGT00095	AT1G43605
IGT00096		AT1G44350
IGT00097		AT1G44542
IGT00098		AT1G45191
IGT00099		AT1G45207
IGT00100	AT1G09495
IGT00101		AT1G07323
IGT00102		AT1G47550
IGT00103	AT1G47570
IGT00104		AT1G48270
IGT00105		AT1G48480
IGT00106		AT1G48620
IGT00107	AT1G07517
IGT00108		AT1G49005
IGT00109	AT1G49225
IGT00110		AT1G49980
IGT00111		AT1G50560
IGT00112		AT1G50630
IGT00113	AT1G07707
IGT00114	AT1G07743
IGT00115	AT1G51570
IGT00116		AT1G51900
IGT00117		AT1G52400
IGT00118		AT1G53040
IGT00119		AT1G53720
IGT00120		AT1G54200
IGT00121		AT1G55040
IGT00122		AT1G55110
IGT00123		AT1G56140
IGT00124		AT1G57610
IGT00125		AT1G58370
IGT00126	AT1G59780
IGT00127	AT1G60787
IGT00128
IGT00129	AT1G61562
IGT00130		AT1G61740
IGT00131
IGT00132		AT1G62300
IGT00133		AT1G08507
IGT00134	AT1G08513
IGT00135		AT1G62570
IGT00136		AT1G62810
IGT00137		AT1G63240
IGT00138		AT1G63650
IGT00139		AT1G63670
IGT00140
IGT00141		AT1G63860
IGT00142	AT1G08673
IGT00143		AT1G64660
IGT00144	AT1G66783
IGT00145		AT1G67120
IGT00146		AT1G67510
IGT00147		AT1G68070
IGT00148		AT1G68720
IGT00149		AT1G68840
IGT00150	AT1G09845
IGT00151		AT1G69850
IGT00152		AT1G70060
IGT00153		AT1G70920
IGT00154	AT1G71010
IGT00155		AT1G71170
IGT00156		AT1G71710
IGT00157		AT1G72280
IGT00158		AT1G72520
IGT00159		AT1G74230
IGT00160		AT1G75530
IGT00161		AT1G75820
IGT00162		AT1G76250
IGT00163	AT1G09905
IGT00164	AT1G76892
IGT00165	AT1G09915
IGT00166	AT1G09925
IGT00167	AT1G09945
IGT00168		AT1G77990
IGT00169		AT1G78000
IGT00170		AT1G78030
IGT00171	AT1G09777
IGT00172		AT1G78630
IGT00173	AT1G09985
IGT00174	AT1G09867
IGT00175		AT1G80490
IGT00176	AT2G01480
IGT00177	AT2G02455
IGT00178		AT2G02820
IGT00179		AT2G03450
IGT00180	AT2G03965
IGT00181	AT2G00390
IGT00182		AT2G00410
IGT00183		AT2G06990
IGT00184		AT2G07677
IGT00185		AT2G07638
IGT00186	AT2G07638
IGT00187	AT2G07648
IGT00188
IGT00189	AT2G00500
IGT00190
IGT00191	AT2G11035
IGT00192	AT2G11225
IGT00193	AT2G11225
IGT00194		AT2G12461
IGT00195	AT2G05875
IGT00196		AT2G15580
IGT00197	AT2G06605
IGT00198		AT2G16960
IGT00199	AT2G06995
IGT00200		AT2G18670
IGT00201	AT2G00640
IGT00202		AT2G19590
IGT00203		AT2G20250
IGT00204		AT2G20300
IGT00205		AT2G20300
IGT00206
IGT00207	AT2G00680
IGT00208		AT2G22330
IGT00209
IGT00210		AT2G22910
IGT00211	AT2G23210
IGT00212		AT2G24160
IGT00213
IGT00214	AT2G24280
IGT00215		AT2G25050
IGT00216		AT2G08100
IGT00217
IGT00218		AT2G25260
IGT00219		AT2G26470
IGT00220		AT2G26730
IGT00221		AT2G26870
IGT00222		AT2G27210
IGT00223		AT2G28080
IGT00224
IGT00225		AT2G29330
IGT00226		AT2G08355
IGT00227
IGT00228		AT2G30260
IGT00229	AT2G31751
IGT00230
IGT00231		AT2G32400
IGT00232		AT2G32850
IGT00233		AT2G33000
IGT00234		AT2G33060
IGT00235
IGT00236		AT2G33580
IGT00237	AT2G00870
IGT00238		AT2G35110
IGT00239		AT2G35570
IGT00240		AT2G35820
IGT00241		AT2G36420
IGT00242		AT2G36890
IGT00243
IGT00244		AT2G37460
IGT00245		AT2G37550
IGT00246		AT2G37640
IGT00247		AT2G37700
IGT00248		AT2G37980
IGT00249		AT2G38110
IGT00250	AT2G38260
IGT00251		AT2G38410
IGT00252		AT2G39580
IGT00253		AT2G40850
IGT00254	AT2G41375
IGT00255		AT2G41440
IGT00256	AT2G41505
IGT00257		AT2G41700
IGT00258		AT2G41790
IGT00259	AT2G09335
IGT00260	AT2G00900
IGT00261		AT2G42880
IGT00262		AT2G43010
IGT00263		AT2G44140
IGT00264		AT2G44410
IGT00265		AT2G44430
IGT00266	AT2G09525
IGT00267
IGT00268		AT2G44830
IGT00269		AT2G45340
IGT00270		AT2G45460
IGT00271		AT2G45600
IGT00272		AT2G45620
IGT00273	AT2G00940
IGT00274		AT2G46020
IGT00275		AT2G46030
IGT00276		AT2G46370
IGT00277		AT2G46980
IGT00278		AT2G47000
IGT00279		AT2G47010
IGT00280		AT2G47010
IGT00281		AT2G47370
IGT00282		AT2G47850
IGT00283		AT3G01050
IGT00284		AT3G01175
IGT00285		AT3G01350
IGT00286	AT3G01235
IGT00287		AT3G03460
IGT00288		AT3G04010
IGT00289		AT3G04050
IGT00290		AT3G04690
IGT00291
IGT00292		AT3G05400
IGT00293		AT3G05470
IGT00294		AT3G05750
IGT00295		AT3G05790
IGT00296		AT3G06060
IGT00297		AT3G06210
IGT00298		AT3G06433
IGT00299		AT3G06500
IGT00300		AT3G06590
IGT00301		AT3G07760
IGT00302		AT3G08660
IGT00303
IGT00304		AT3G10740
IGT00305		AT3G11320
IGT00306		AT3G12140
IGT00307		AT3G12700
IGT00308
IGT00309		AT3G13700
IGT00310		AT3G13750
IGT00311		AT3G13810
IGT00312	AT3G02895
IGT00313		AT3G14600
IGT00314		AT3G14630
IGT00315		AT3G14850
IGT00316		AT3G15120
IGT00317		AT3G15120
IGT00318	AT3G03165
IGT00319	AT3G16570
IGT00320		AT3G16785
IGT00321
IGT00322		AT3G00350
IGT00323		AT3G03605
IGT00324	AT3G19960
IGT00325		AT3G21690
IGT00326	AT3G04175
IGT00327	AT3G22520
IGT00328
IGT00329		AT3G23020
IGT00330		AT3G23920
IGT00331		AT3G25540
IGT00332		AT3G26120
IGT00333		AT3G26130
IGT00334
IGT00335	AT3G26395
IGT00336	AT3G27185
IGT00337		AT3G27250
IGT00338	AT3G27355
IGT00339	AT3G05255
IGT00340	AT3G05355
IGT00341		AT3G27997
IGT00342
IGT00343		AT3G28180
IGT00344
IGT00345	AT3G29173
IGT00346		AT3G05945
IGT00347	AT3G00620
IGT00348
IGT00349
IGT00350	AT3G06365
IGT00351		AT3G42995
IGT00352	AT3G43575
IGT00353
IGT00354		AT3G44200
IGT00355	AT3G00720
IGT00356	AT3G06765
IGT00357		AT3G45090
IGT00358	AT3G00790
IGT00359		AT3G45780
IGT00360		AT3G46180
IGT00361	AT3G46200
IGT00362	AT3G46640
IGT00363	AT3G46845
IGT00364	AT3G47350
IGT00365		AT3G48980
IGT00366		AT3G49500
IGT00367	AT3G49730
IGT00368		AT3G50700
IGT00369	AT3G08165
IGT00370		AT3G50840
IGT00372		AT3G51740
IGT00373		AT3G52180
IGT00374		AT3G53340
IGT00375		AT3G53700
IGT00376		AT3G54140
IGT00377	AT3G08375
IGT00378		AT3G55060
IGT00379		AT3G55560
IGT00380		AT3G55760
IGT00381		AT3G56130
IGT00382		AT3G56810
IGT00383		AT3G57140
IGT00384		AT3G57140
IGT00385		AT3G57420
IGT00386
IGT00387		AT3G57630
IGT00388		AT3G57650
IGT00389		AT3G57660
IGT00390		AT3G57980
IGT00391		AT3G58820
IGT00392		AT3G59300
IGT00393		AT3G60080
IGT00394	AT3G09465
IGT00395	AT3G09545
IGT00396		AT3G61020
IGT00397		AT3G61420
IGT00398		AT3G61690
IGT00399		AT3G61760
IGT00400		AT3G61780
IGT00401	AT3G09775
IGT00402	AT3G09785
IGT00403		AT3G09785
IGT00404		AT3G62700
IGT00405		AT3G63070
IGT00406		AT3G63450
IGT00407		AT3G63450
IGT00408		AT4G00050
IGT00409		AT4G00730
IGT00410		AT4G00750
IGT00411
IGT00412		AT4G01330
IGT00413		AT4G01720
IGT00414		AT4G01840
IGT00415	AT4G02795
IGT00416	AT4G02140
IGT00417		AT4G02340
IGT00418	AT4G02715
IGT00419	AT4G04325
IGT00420	AT4G04435
IGT00421		AT4G03380
IGT00422	AT4G03400
IGT00423	AT4G03940
IGT00424	AT4G04221
IGT00425	AT4G02825
IGT00426
IGT00427	AT4G02845
IGT00428
IGT00429		AT4G05150
IGT00430	AT4G07995
IGT00431	AT4G05315
IGT00432
IGT00433	AT4G05365
IGT00434	AT4G08868
IGT00435		AT4G09150
IGT00436
IGT00437		AT4G10800
IGT00438	AT4G05870
IGT00439
IGT00440	AT4G11543
IGT00441	AT4G13577
IGT00442		AT4G13660
IGT00443		AT4G14030
IGT00444		AT4G14368
IGT00445		AT4G06195
IGT00446	AT4G06235
IGT00447		AT4G15260
IGT00448		AT4G15570
IGT00449		AT4G16143
IGT00450		AT4G16420
IGT00451		AT4G17140
IGT00452	AT4G17250
IGT00453	AT4G06685
IGT00454		AT4G17480
IGT00455		AT4G18020
IGT00456		AT4G19110
IGT00457	AT4G19395
IGT00458		AT4G20300
IGT00459		AT4G20720
IGT00460	AT4G06980
IGT00461		AT4G21520
IGT00462	AT4G21890
IGT00463
IGT00464		AT4G23140
IGT00465	AT4G23570
IGT00466
IGT00467		AT4G24810
IGT00468		AT4G24830
IGT00469		AT4G25290
IGT00470		AT4G25730
IGT00471		AT4G25850
IGT00472		AT4G26140
IGT00473
IGT00474		AT4G26390
IGT00475	AT4G26415
IGT00476		AT4G26480
IGT00477		AT4G27240
IGT00478		AT4G27710
IGT00479		AT4G27760
IGT00480	AT4G28162
IGT00481		AT4G28450
IGT00482		AT4G28710
IGT00483		AT4G29780
IGT00484		AT4G29800
IGT00485		AT4G30160
IGT00486		AT4G30540
IGT00487	AT4G03315
IGT00488		AT4G31820
IGT00489
IGT00490
IGT00491		AT4G33180
IGT00492		AT4G33660
IGT00493		AT4G33740
IGT00494	AT4G03355
IGT00495		AT4G33990
IGT00496	AT4G34450
IGT00497		AT4G34980
IGT00498		AT4G35240
IGT00499
IGT00500	AT4G09240
IGT00501		AT4G36380
IGT00502		AT4G36380
IGT00503		AT4G36470
IGT00504		AT4G36550
IGT00505		AT4G36670
IGT00506		AT4G36870
IGT00507
IGT00508		AT4G36990
IGT00509		AT4G37590
IGT00510		AT4G37690
IGT00511		AT4G03475
IGT00512		AT4G38620
IGT00513		AT4G39010
IGT00514		AT4G39420
IGT00515		AT5G01020
IGT00516		AT5G01240
IGT00517		AT5G01620
IGT00518	AT5G02065
IGT00519	AT5G00875
IGT00520		AT5G02890
IGT00521		AT5G03730
IGT00522		AT5G03830
IGT00523		AT5G04310
IGT00524		AT5G04480
IGT00525		AT5G04510
IGT00526	AT5G04590
IGT00527		AT5G00980
IGT00528		AT5G04830
IGT00529		AT5G05140
IGT00530	AT5G00350
IGT00531		AT5G07610
IGT00532		AT5G07800
IGT00533		AT5G08470
IGT00534		AT5G10020
IGT00535	AT5G10790
IGT00536	AT5G10965
IGT00537		AT5G11010
IGT00538	AT5G11977
IGT00539		AT5G12360
IGT00540		AT5G12370
IGT00541	AT5G13150
IGT00542		AT5G13205
IGT00543	AT5G13565
IGT00544		AT5G13710
IGT00545		AT5G14090
IGT00546		AT5G14285
IGT00547		AT5G14610
IGT00548		AT5G14950
IGT00549		AT5G15280
IGT00550	AT5G02485
IGT00551		AT5G17380
IGT00552	AT5G02865
IGT00553		AT5G18820
IGT00554	AT5G00410
IGT00555		AT5G19340
IGT00556	AT5G00420
IGT00557		AT5G20050
IGT00558		AT5G20220
IGT00559	AT5G00425
IGT00560		AT5G20810
IGT00561		AT5G21100
IGT00562		AT5G21930
IGT00563		AT5G22300
IGT00564	AT5G22799
IGT00565		AT5G03615
IGT00566		AT5G23940
IGT00567		AT5G25310
IGT00568
IGT00569	AT5G26146
IGT00570		AT5G27100
IGT00571		AT5G27270
IGT00572		AT5G04405
IGT00573		AT5G27610
IGT00574		AT5G27680
IGT00575	AT5G27730
IGT00576		AT5G27845
IGT00577		AT5G27950
IGT00578	AT5G27950
IGT00579	AT5G00500
IGT00580
IGT00581		AT5G28626
IGT00582		AT5G28900
IGT00583		AT5G35735
IGT00584	AT5G35927
IGT00585
IGT00586
IGT00587
IGT00588
IGT00589	AT5G40910
IGT00590		AT5G41070
IGT00591		AT5G41810
IGT00592		AT5G42090
IGT00593		AT5G42220
IGT00594		AT5G42240
IGT00595		AT5G43190
IGT00596		AT5G44030
IGT00597		AT5G44160
IGT00598		AT5G44450
IGT00599	AT5G45115
IGT00600		AT5G45460
IGT00601		AT5G45830
IGT00602		AT5G46520
IGT00603	AT5G06965
IGT00604	AT5G00595
IGT00605		AT5G47580
IGT00606	AT5G07125
IGT00607		AT5G48560
IGT00608	AT5G49305
IGT00609		AT5G49440
IGT00610		AT5G49650
IGT00611	AT5G00615
IGT00612		AT5G50150
IGT00613		AT5G50330
IGT00614
IGT00615		AT5G52430
IGT00616		AT5G52820
IGT00617		AT5G52910
IGT00618
IGT00619		AT5G54630
IGT00620		AT5G55390
IGT00621	AT5G08295
IGT00622		AT5G55670
IGT00623	AT5G08445
IGT00624		AT5G57110
IGT00625		AT5G57670
IGT00626		AT5G58700
IGT00627		AT5G58840
IGT00628	AT5G59570
IGT00629		AT5G59790
IGT00630	AT5G59865
IGT00631		AT5G59930
IGT00632	AT5G60210
IGT00633		AT5G60220
IGT00634		AT5G61190
IGT00635		AT5G62220
IGT00636		AT5G62250
IGT00637		AT5G62260
IGT00638		AT5G62440
IGT00639		AT5G62610
IGT00640		AT5G64687
IGT00641	AT5G09295
IGT00642		AT5G65400
IGT00643		AT5G65510
IGT00644
IGT00645	AT5G65613
IGT00646		AT5G65710
IGT00647		AT5G65760
IGT00648
IGT00649		AT5G65930
IGT00650
IGT00651		AT5G66600
IGT00652
IGT00653		AT5G67280
IGT00654	AT5G09965
IGT00655
IGT00656
IGT00657		ATCG00350
IGT00658
IGT00659
IGT00660		ATCG01130
IGT00661
IGT00662
IGT00663
IGT00664
IGT00665		ATMG09720
IGT00666	ATMG09730
IGT00667
IGT00668
IGT00669
IGT00670
IGT00671
IGT00672
IGT00673		AT3G51140
aNovel genen ID identified by Iso-seq in this study.
bMatched gene ID in Araport11.
cNovel genes with sequences matched to the antisense strand of Araport11 annotated genes.
