# Supplementary material for: An improved repertoire of splicing variants and their potential roles in Arabidopsis photomorphogenic development
Source: Genome Biol. 2022 Feb 9;23:50. doi: 10.1186/s13059-022-02620-2 (PMC8827149; doi:10.1186/s13059-022-02620-2)
Supplement: Supplementary file 14 — Additional file 14: Table S13. Primers used in this study. [file 13059_2022_2620_MOESM14_ESM.xlsx]

## Sheet: Primers 
Additional file 14: Table S13. Primers used in this study.
Primer	Sequence (5'-->3')	Purpose
UBQ10 F	AGA AGT TCA ATG TTT CGT TTC ATG TAA	Nomalization efficiency
UBQ10 R	GAA CGG AAA CAT AGT AGA ACA CTT ATT CA	Nomalization efficiency
DNAJ F	TCC CAA ACC GAA GTC AAA CGT G	Nomalization efficiency
DNAJ R	TGG ATG ATA CTG CAA TAA CTC	Nomalization efficiency
IGT462 F	GAC TGC GAG AAA CGGCAT TGG CGA	Novel transcript
IGT462 R	GGA TGA AGC TGT TGC TGT AAC AG	Novel transcript
IGT338 F	TGA GAT GAG ACG ACA AGG TC	Novel transcript
IGT338 R	AGC TGA TCC ATG TGA GTG AG	Novel transcript
IGT081 F	ATC CTT GTG TGG ATC TAC TC	Novel transcript
IGT081 R	GAC TAT CGT CCA TAT ACA AAA CC	Novel transcript
IGT127 F	GAA AGA GCT CCA ACA TGG CTC	Novel transcript
IGT127 R	GAA TTG TCG GCT TCT TCA TCA C	Novel transcript
IGT608 F	ACC ATG AAA GCA AGA GCT CAA GT	Novel transcript
IGT608 R	CTG TAG TTG AAT CCT CCA ACA G	Novel transcript
IGT475 F	GTG GAG GAT CTC CGA GAA CT	Novel transcript
IGT475 R	TTA CTG AAT CAA TCA GTA ATG A	Novel transcript
IGT230 F	ATG ATC CAT ATG TCT GTG TGA TTT C	Novel transcript
IGT230 R	ACA ATC TAC TAT TAG TGT TCT GTC	Novel transcript
IGT342 F	GCG AGA CGT AGG CTA TAC CGG T	Novel transcript
IGT342 R	CAC CCT CAA ACA TAG ATT GAG A	Novel transcript
IGT231 F	GTA CCG CAC GAA CTG GCG TAT CA	Novel transcript
IGT231 R	AAC CTC ACC TCA ATC CTC ACA G	Novel transcript
IGT433 F	GAG TGA TGA GAA GAG GAG GCA GT	Novel transcript
IGT433 R	AGA CTA GTG AAG GAT TCT ACA ACT GA	Novel transcript
IGT186 F	GCT TGC AGG TCT AGT CGC ATA C	Novel transcript
IGT186 R	CTA GCT TAC TAG CTC TGG TAG TC	Novel transcript
IGT337 F	TGC CGT TAA ACA TAC CCC ACG TGT TG	Novel transcript
IGT337 R	TTA CAA AAT GAA TCG TTC AAT ATA C	Novel transcript
UBQ5 F	GTG GTG CTA AGA AGA GGA AGA	Novel transcript
UBQ5 R	TCA AGC TTC AAC TCC TTC TTT C	Novel transcript
At3g09600 F	GCT GGA CAG AGG AAG AGC ACG ATA AG	AS
At3g09600 R	GTG ATT CCA GTG ACG TAT AAC ACC A	AS
At4g32780 F	ACC CTC TTC ACA CAA AAT CCC ACT A	TSS/TES
At4g32780 R	CAA AGT AGG CTC TTC GCT CTA CCA T	TSS/TES
AT4G18593 F	GCA TCT CCT AAT TCG TCA ATC GGT TTC AG	TSS/TES
AT4G18593 R	GTT ATC CAA GAG TTT ACA TCT TCT C	TSS/TES
LZF1 QRT F	GAC AAA GCT TCC TCT CGT AAG TAG	Real-time
LZF1 QRT R	GTC TAC TAG TAT CCG CCT TAG ATG	Real-time
LZF1IR QRT R	CTT CCC AAG ACA AGC AGT ATC TA	Real-time
BBX24 QRT F	AAT CAG ATT CCT GCT AAA TCC ACA AG	Real-time
BBX24 QRT R	AGA TCA AGC TGT CCT TTC TTG TCG	Real-time
BBX24IR QRT R	CTA ACA TTG AAT CTC AAT TCT CA	Real-time
PIF3 QRT F	CCA ACT TCA AGT GCA GAT CAT G	Real-time
PIF3IR QRT F	ATA ATC GCC AAC AGA TCA TGT C	Real-time
PIF3 QRT R	ACG CCA TTG ACA TGA TCT GCA CT	Real-time
PIF4 QRT F	TCA CAC TGA CGA ATC TGT ATC TCT ATC	Real-time
PIF4 QRT R	CTA TCT CTC CTC CTC CTT TCG	Real-time
PIF4IR QRT R	TAG ACG AAC AGA TGA AGT ACC CT	Real-time
HY5Q RT F	GAG CGA CTC TCT ACT CTT CAG AA	Real-time
HY5 QRT R	TGT TGT GTT CT TCA GAA TAT GTC T	Real-time
HY5IR QRT R2	AAG CAT TGA CGT AGG TTA AGT C	Real-time
LZF1 Y2HF	AAA CAT ATG AAG ATT CAG TGT AAC GTT TGT	Y2H
LZF1IR Y2HR	AAA CAT ATG ATC CTG ATC ATA TAC TAG ATA	Y2H
LZF1 Y2HR	AAA CAT ATG GAA CCG TCG CCG CCG TTT CCC AAC	Y2H
BBX24 Y2HF	AAA CAT ATG AAG ATA CAG TGT GAT GTG TGT	Y2H
BBX24IR Y2HR	AAA CAT ATG ACA TTG AAT CTC AAT TCT CAT	Y2H
BBX24 Y2HR	AAA CAT ATG GCC AAG ATC AGG GAC AAT GAA	Y2H
PIF3 Y2HF	AAA CAT ATG CCT CTG TTT GAG CTT TTC AGG	Y2H
PIF3IR Y2HR	AAA CAT ATG GTT TGC ACG ATT TTT ATC GAC	Y2H
PIF3 Y2HR	AAA CAT ATG CGA CGA TCC ACA AAA CTG ATC	Y2H
PIF4 Y2HF	AAA CAT ATG GAA CAC CAA GGT TGG AGT TTT GAG	Y2H
PIF4IR Y2HR	AAA CAT ATG TAT ATT ATA TAT TAT ATA GAC GAA	Y2H
PIF4 Y2HR	AAA CAT ATG GTG GTC CAA ACG AGA ACC GTC	Y2H
HY5 Y2HF	AAA CAT ATG CAG GAA CAA GCG ACT AGC TCT	Y2H
HY5IR Y25R	AAA CAT ATG GAC TCG TAA ATG TGA TAA ACC	Y2H
HY5 Y2HR	AAA CAT ATG AAG GCT TGC ATC AGC ATT AGA	Y2H
LZF1IR F	AAA GGA TCC ATG AAG ATT CAG TGT AAC GTT	Transgenic plant
LZF1IR R	AAA GGT ACC AAA TCA ATC CTG ATC ATA TAC	Transgenic plant
BBX24IR F	AAA GGA TCC ATG AAG ATA CAG TGT GAT GTG	Transgenic plant
BBX24IR R	AAA GGT ACC CTA ACA TTG AAT CTC AAT TCT	Transgenic plant
